# Supplementary material for: Identification and Characterization of ATOH7-Regulated Target Genes and Pathways in Human Neuroretinal Development
Source: Cells. 2024 Jul 3;13(13):1142. doi: 10.3390/cells13131142 (PMC11240604; doi:10.3390/cells13131142)
Supplement: Supplementary file 1 [file cells-13-01142-s001.zip]

Archive with 15 entries (15 files):
- Data_S01_Plasmid_Donors/Donor_MUT-GFP.pdf
- Data_S01_Plasmid_Donors/Donor_WT-GFP.pdf
- Data_S02_CUTnRUN_Target_Consensus_Peaks.xlsx
- Data_S03_CUTnRUN_Target_Consensus_Peaks.bed
- Data_S04_CUTnRUN_P2G_Annotation.xlsx
- Data_S05_Comparison_Published_Targets.xlsx
- Data_S06_CUTnRUN_Motif_Discovery.xlsx
- Data_S07_RNA-seq_transcript_quantification.zip
- Data_S08_RNA-seq_Differential_Expression.xlsx
- Data_S09_Marker_Genes_Organoid.xlsx
- Data_S10_Marker_Genes_ATOH7-positive.xlsx
- Data_S11_Integrated_Data.xlsx
- Data_S12_Enrichment_ATOH7_Target_DEGs.xlsx
- Data_S13_RGC_DEGs.xlsx
- Supplemental Figures_202406.pptx
