# Supplementary material for: Identification and Characterization of ATOH7-Regulated Target Genes and Pathways in Human Neuroretinal Development
Source: Cells. 2024 Jul 3;13(13):1142. doi: 10.3390/cells13131142 (PMC11240604; doi:10.3390/cells13131142)
Supplement: Supplementary file 1 [file cells-13-01142-s001.zip › Data_S02_CUTnRUN_Target_Consensus_Peaks.xlsx]

## Sheet: Target Consensus Peaks
Consensus												Replicate 1				Replicate 2
Chromosome	Peak Start	Peak End	Peak ID	Scaled IDR	Strand	Signal	P-Value	FDR	Summit	Global IDR	Local IDR	Peak Start	Peak End	P-Value	Summit	Peak Start	Peak End	P-Value	Summit
chr1	944272	945036	peak:1	616	+	NA	19.3534	NA	338	1.07	1.48	944528	945036	10.3936	194	944272	945022	8.95984	226
chr1	1298675	1299581	peak:2	1000	+	NA	35.3756	NA	364	2.8	3.14	1298833	1299315	18.7352	198	1298675	1299581	16.6404	373
chr1	1304443	1304944	peak:3	803	+	NA	25.5186	NA	447	1.51	1.93	1304443	1304929	7.81275	478	1304713	1304944	17.7058	146
chr1	3799908	3800366	peak:4	1000	+	NA	33.5435	NA	317	2.6	2.98	3799976	3800366	12.9353	260	3799908	3800297	20.6082	306
chr1	3821082	3821900	peak:5	720	+	NA	21.2427	NA	253	1.32	1.73	3821082	3821590	10.8689	370	3821132	3821900	10.3738	86
chr1	3900363	3901479	peak:6	989	+	NA	27.3356	NA	262	1.97	2.38	3900365	3901051	13.7481	322	3900363	3901479	13.5875	201
chr1	6962309	6963231	peak:7	639	+	NA	26.9551	NA	615	1.13	1.54	6962826	6963022	6.25384	36	6962309	6963231	20.7013	677
chr1	11262560	11262769	peak:8	621	+	NA	18.5447	NA	124	1.08	1.5	11262595	11262769	9.26842	124	11262560	11262727	9.27627	89
chr1	11434140	11435021	peak:9	709	+	NA	25.0863	NA	592	1.29	1.71	11434327	11434952	6.87353	379	11434140	11435021	18.2128	618
chr1	11563408	11564139	peak:10	552	+	NA	18.4839	NA	392	0.91	1.33	11563743	11563987	6.43927	111	11563408	11564139	12.0446	338
chr1	15526356	15526728	peak:11	654	+	NA	20.8894	NA	246	1.16	1.58	15526356	15526644	11.8491	207	15526530	15526728	9.04028	111
chr1	17602865	17603708	peak:12	1000	+	NA	27.9992	NA	396	2.06	2.48	17602904	17603708	14.1385	129	17602865	17603444	13.8607	254
chr1	17673093	17673655	peak:13	617	+	NA	18.591	NA	287	1.07	1.49	17673140	17673528	7.91757	240	17673093	17673655	10.6734	287
chr1	17844239	17844593	peak:14	652	+	NA	19.0093	NA	246	1.16	1.57	17844373	17844593	8.03671	161	17844239	17844591	10.9726	198
chr1	18126602	18127187	peak:15	588	+	NA	18.5468	NA	237	1.01	1.42	18126646	18127187	7.11928	264	18126602	18127041	11.4275	167
chr1	18938359	18939534	peak:16	1000	+	NA	27.4377	NA	416	2.01	2.44	18938590	18938957	13.577	230	18938359	18939534	13.8607	372
chr1	19405333	19406595	peak:17	881	+	NA	26.6499	NA	632	1.71	2.12	19405794	19406492	8.59411	197	19405333	19406595	18.0558	606
chr1	20442929	20443466	peak:18	979	+	NA	26.8108	NA	129	1.95	2.36	20442929	20443387	11.7129	109	20442970	20443466	15.0979	108
chr1	20711911	20712442	peak:19	1000	+	NA	30.9963	NA	192	2.41	2.82	20711949	20712440	13.7481	157	20711911	20712442	17.2482	189
chr1	21254383	21254817	peak:20	571	+	NA	17.7927	NA	254	0.96	1.38	21254383	21254817	7.11928	212	21254414	21254808	10.6734	265
chr1	22662434	22662689	peak:21	633	+	NA	21.6558	NA	112	1.11	1.53	22662482	22662657	6.6204	74	22662434	22662689	15.0354	102
chr1	24136233	24136820	peak:22	600	+	NA	18.3157	NA	224	1.03	1.45	24136391	24136565	9.30799	107	24136233	24136820	9.00771	184
chr1	24744848	24745314	peak:23	1000	+	NA	32.6965	NA	304	2.58	2.95	24744989	24745310	16.2023	115	24744848	24745314	16.4942	353
chr1	25771650	25772239	peak:24	595	+	NA	18.6689	NA	286	1.02	1.43	25771880	25772239	7.11928	62	25771650	25772148	11.5496	280
chr1	26021756	26022195	peak:25	688	+	NA	20.2341	NA	158	1.23	1.66	26021774	26022164	7.91757	269	26021756	26022195	12.3165	30
chr1	26723353	26723859	peak:26	629	+	NA	19.7615	NA	153	1.1	1.52	26723422	26723681	7.17288	34	26723353	26723859	12.5886	204
chr1	29471949	29472376	peak:27	698	+	NA	19.9329	NA	163	1.26	1.68	29472002	29472376	9.16992	128	29471949	29472350	10.763	145
chr1	29706982	29707256	peak:28	1000	+	NA	29.5179	NA	143	2.12	2.55	29706982	29707233	10.5882	143	29707049	29707256	18.9297	76
chr1	30320988	30322099	peak:29	624	+	NA	20.0312	NA	554	1.09	1.51	30321447	30321744	6.95305	157	30320988	30322099	13.0782	492
chr1	31199204	31199846	peak:30	1000	+	NA	34.0463	NA	391	2.72	3.07	31199326	31199846	15.0865	293	31199204	31199777	18.9598	367
chr1	31201957	31202249	peak:31	827	+	NA	26.1304	NA	133	1.57	1.99	31202048	31202249	7.91757	53	31201957	31202227	18.2128	122
chr1	31476922	31477570	peak:32	753	+	NA	21.5504	NA	447	1.4	1.81	31477079	31477544	9.81049	307	31476922	31477570	11.7399	430
chr1	32055466	32055856	peak:33	923	+	NA	29.2876	NA	199	1.81	2.22	32055573	32055784	8.34999	79	32055466	32055856	20.9376	213
chr1	32062317	32062973	peak:34	778	+	NA	22.8945	NA	271	1.46	1.87	32062453	32062660	8.39735	124	32062317	32062973	14.4972	283
chr1	32351268	32352463	peak:35	853	+	NA	23.858	NA	463	1.65	2.06	32351268	32352132	11.5415	136	32351268	32352463	12.3165	720
chr1	33363704	33365108	peak:36	1000	+	NA	36.5809	NA	319	3.07	3.44	33363968	33364982	17.2248	109	33363704	33365108	19.3561	278
chr1	36567659	36568145	peak:37	1000	+	NA	33.803	NA	396	2.63	2.99	36567659	36568131	12.7688	377	36567785	36568145	21.0342	289
chr1	36645923	36646526	peak:38	671	+	NA	19.56	NA	302	1.2	1.62	36646089	36646301	9.26842	182	36645923	36646526	10.2916	256
chr1	36850980	36852127	peak:39	542	+	NA	20.4541	NA	233	0.89	1.31	36850980	36852127	12.8591	219	36851152	36852013	7.59495	50
chr1	38083342	38083746	peak:40	593	+	NA	17.402	NA	310	1.02	1.43	38083572	38083735	7.95258	89	38083342	38083746	9.44938	301
chr1	39170842	39171060	peak:41	1000	+	NA	31.7269	NA	76	2.47	2.87	39170842	39170983	15.0865	72	39170882	39171060	16.6404	40
chr1	40985240	40985909	peak:42	599	+	NA	19.553	NA	306	1.03	1.44	40985240	40985909	11.3699	329	40985305	40985772	8.18307	218
chr1	41613872	41614484	peak:43	579	+	NA	23.979	NA	307	0.98	1.39	41614062	41614385	6.0071	165	41613872	41614484	17.9719	260
chr1	42807138	42808073	peak:44	750	+	NA	21.563	NA	489	1.39	1.81	42807447	42807874	8.86702	235	42807138	42808073	12.696	434
chr1	44636508	44637271	peak:45	1000	+	NA	30.4778	NA	458	2.26	2.69	44636617	44637271	10.6647	351	44636508	44637180	19.8131	457
chr1	44673876	44674712	peak:46	1000	+	NA	29.4819	NA	462	2.21	2.64	44673959	44674620	11.2691	368	44673876	44674712	18.2128	473
chr1	44802135	44802918	peak:47	788	+	NA	36.0304	NA	298	1.47	1.9	44802135	44802855	6.7158	239	44802148	44802918	29.3146	344
chr1	48654625	48655378	peak:48	559	+	NA	17.3814	NA	538	0.93	1.35	48654848	48655378	7.20626	314	48654625	48655196	10.1751	539
chr1	50271335	50271673	peak:49	626	+	NA	23.011	NA	169	1.09	1.51	50271452	50271584	15.0865	53	50271335	50271673	7.92452	169
chr1	50275504	50275989	peak:50	815	+	NA	22.7191	NA	172	1.54	1.96	50275504	50275859	10.6074	232	50275504	50275989	12.1117	112
chr1	53576260	53576757	peak:51	813	+	NA	22.7764	NA	353	1.54	1.96	53576383	53576663	10.6647	210	53576260	53576757	12.1117	374
chr1	53629176	53629693	peak:52	595	+	NA	17.402	NA	292	1.02	1.43	53629268	53629666	7.95258	222	53629176	53629693	9.44938	270
chr1	54069732	54070254	peak:53	1000	+	NA	54.0738	NA	266	4.51	4.83	54069732	54070254	22.466	261	54069887	54070230	31.6078	116
chr1	54272479	54273561	peak:54	990	+	NA	27.6931	NA	515	1.98	2.39	54272479	54273135	15.3766	472	54272637	54273561	12.3165	401
chr1	57620455	57620938	peak:55	540	+	NA	16.7791	NA	267	0.89	1.3	57620507	57620840	8.30331	117	57620455	57620938	8.47574	365
chr1	59972425	59973085	peak:56	606	+	NA	18.3332	NA	289	1.04	1.46	59972425	59972858	9.1032	115	59972475	59973085	9.22997	414
chr1	60903502	60903930	peak:57	1000	+	NA	28.7221	NA	220	2.15	2.57	60903502	60903838	11.3352	212	60903548	60903930	17.3869	183
chr1	63806770	63807413	peak:58	1000	+	NA	28.7591	NA	432	2.07	2.49	63806933	63807325	10.3309	254	63806770	63807413	18.4282	448
chr1	67646216	67646827	peak:59	897	+	NA	24.9744	NA	427	1.74	2.16	67646227	67646786	12.6671	120	67646216	67646827	12.3073	364
chr1	69071768	69072197	peak:60	603	+	NA	18.3332	NA	201	1.04	1.45	69071908	69072043	9.1032	62	69071768	69072197	9.22997	200
chr1	70632983	70633492	peak:61	630	+	NA	18.5447	NA	299	1.1	1.52	70632983	70633492	9.26842	342	70633234	70633365	9.27627	6
chr1	76577680	76578290	peak:62	693	+	NA	20.2341	NA	233	1.25	1.67	76577767	76578290	7.91757	163	76577680	76578038	12.3165	216
chr1	77016289	77016947	peak:63	707	+	NA	20.8057	NA	259	1.29	1.7	77016289	77016881	10.2693	194	77016292	77016947	10.5364	321
chr1	83998752	83999476	peak:64	566	+	NA	17.5749	NA	388	0.94	1.36	83998752	83999289	7.34203	228	83998950	83999476	10.2329	350
chr1	99685278	99686002	peak:65	673	+	NA	22.447	NA	413	1.21	1.62	99685278	99686002	13.4871	90	99685278	99685960	8.95984	358
chr1	109497947	109498811	peak:66	1000	+	NA	30.5425	NA	514	2.29	2.73	109498070	109498783	11.9189	322	109497947	109498811	18.6236	583
chr1	109530112	109530901	peak:67	1000	+	NA	57.2675	NA	440	3.82	4.17	109530413	109530901	14.6824	146	109530112	109530901	42.5851	434
chr1	110171353	110171887	peak:68	561	+	NA	17.3239	NA	313	0.93	1.35	110171520	110171887	9.38459	296	110171353	110171742	7.93929	163
chr1	110338574	110339429	peak:69	716	+	NA	20.8482	NA	487	1.31	1.73	110338676	110339229	8.53167	86	110338574	110339429	12.3165	349
chr1	111735966	111736258	peak:70	637	+	NA	19.9116	NA	55	1.12	1.53	111735968	111736183	7.2156	64	111735966	111736258	12.696	45
chr1	111904402	111904846	peak:71	552	+	NA	18.5703	NA	216	0.91	1.33	111904402	111904724	6.25384	87	111904506	111904846	12.3165	241
chr1	112877779	112878725	peak:72	703	+	NA	22.766	NA	407	1.28	1.7	112878139	112878725	7.48469	45	112877779	112878560	15.2813	409
chr1	116310389	116310624	peak:73	585	+	NA	18.3935	NA	73	1	1.41	116310389	116310532	9.77892	59	116310437	116310624	8.61458	40
chr1	117017635	117017953	peak:74	622	+	NA	19.2246	NA	233	1.08	1.5	117017773	117017953	10.2169	87	117017635	117017899	9.00771	242
chr1	117793482	117793903	peak:75	628	+	NA	19.6245	NA	169	1.1	1.51	117793482	117793699	10.6647	112	117793581	117793903	8.95984	127
chr1	150876251	150876908	peak:76	1000	+	NA	37.5797	NA	548	3.08	3.45	150876650	150876907	15.2623	171	150876251	150876908	22.3174	526
chr1	151716862	151717257	peak:77	648	+	NA	19.8899	NA	156	1.15	1.56	151716904	151717085	7.79073	77	151716862	151717257	12.0992	193
chr1	154481086	154481619	peak:78	1000	+	NA	41.0307	NA	189	3.46	3.86	154481155	154481499	19.4913	219	154481086	154481619	21.5394	91
chr1	154747820	154748777	peak:79	707	+	NA	22.465	NA	342	1.29	1.7	154747820	154748556	7.63676	364	154747956	154748777	14.8282	185
chr1	155207083	155207652	peak:80	1000	+	NA	27.7259	NA	83	2.09	2.51	155207084	155207571	12.1572	81	155207083	155207652	15.5687	84
chr1	159823337	159823800	peak:81	597	+	NA	18.9743	NA	208	1.03	1.44	159823391	159823780	7.03492	167	159823337	159823800	11.9394	195
chr1	160362447	160363303	peak:82	841	+	NA	25.115	NA	235	1.6	2.03	160362447	160363258	8.47461	202	160362582	160363303	16.6404	134
chr1	163565097	163565466	peak:83	701	+	NA	23.6597	NA	191	1.28	1.69	163565121	163565351	7.17288	198	163565097	163565466	16.4868	160
chr1	163863712	163864185	peak:84	647	+	NA	21.0618	NA	180	1.15	1.56	163863713	163864185	12.102	149	163863712	163864168	8.95984	211
chr1	169485776	169486644	peak:85	1000	+	NA	33.3698	NA	368	2.1	2.52	169485870	169486189	9.1032	274	169485776	169486644	24.2666	369
chr1	171251209	171252701	peak:86	672	+	NA	22.4674	NA	273	1.2	1.62	171251489	171251914	6.8346	49	171251209	171252701	15.6328	218
chr1	177209374	177209840	peak:87	565	+	NA	17.4373	NA	241	0.94	1.36	177209377	177209656	7.48469	219	177209374	177209840	9.9526	261
chr1	178645335	178645983	peak:88	608	+	NA	18.4003	NA	341	1.05	1.47	178645604	178645748	7.64978	30	178645335	178645983	10.7505	383
chr1	180899349	180899928	peak:89	757	+	NA	21.6584	NA	357	1.41	1.82	180899435	180899928	9.1032	242	180899349	180899922	12.5552	92
chr1	180926270	180927303	peak:90	1000	+	NA	32.7736	NA	449	2.55	2.93	180926443	180926816	13.042	270	180926270	180927303	19.7316	456
chr1	181128621	181129122	peak:91	1000	+	NA	29.9392	NA	201	2.23	2.65	181128747	181129122	14.8413	83	181128621	181128922	15.0979	194
chr1	182279646	182281021	peak:92	917	+	NA	25.3859	NA	216	1.8	2.21	182279756	182281021	10.1888	139	182279646	182280997	15.1971	140
chr1	182611653	182612226	peak:93	856	+	NA	27.7307	NA	301	1.65	2.06	182611800	182612187	7.91757	206	182611653	182612226	19.8131	250
chr1	182633611	182635173	peak:94	1000	+	NA	47.2917	NA	734	3.62	4.03	182633821	182635019	27.4786	211	182633611	182635173	19.8131	400
chr1	183218225	183218842	peak:95	1000	+	NA	27.2124	NA	293	1.99	2.42	183218236	183218662	12.5072	169	183218225	183218842	14.7052	406
chr1	184589438	184589832	peak:96	615	+	NA	18.3499	NA	193	1.07	1.48	184589515	184589743	8.39735	114	184589438	184589832	9.9526	196
chr1	203282594	203283298	peak:97	925	+	NA	28.0788	NA	562	1.82	2.23	203282911	203283279	8.86702	231	203282594	203283298	19.2118	577
chr1	203290246	203291101	peak:98	891	+	NA	24.8289	NA	465	1.72	2.15	203290282	203291021	10.0327	441	203290246	203291101	14.7962	454
chr1	203487515	203487993	peak:99	788	+	NA	22.2608	NA	215	1.47	1.9	203487516	203487837	10.1491	100	203487515	203487993	12.1117	329
chr1	204299565	204300286	peak:100	1000	+	NA	49.8088	NA	349	4.18	4.59	204299565	204300201	22.0602	326	204299662	204300286	27.7486	275
chr1	204455017	204455648	peak:101	1000	+	NA	35.1865	NA	252	2.38	2.79	204455041	204455648	10.1491	242	204455017	204455558	25.0374	238
chr1	204480395	204480844	peak:102	798	+	NA	22.6815	NA	275	1.49	1.92	204480516	204480762	11.3352	167	204480395	204480844	11.3463	262
chr1	204574433	204575465	peak:103	761	+	NA	22.104	NA	419	1.42	1.83	204574551	204575465	8.86702	381	204574433	204575395	13.2369	193
chr1	204712097	204712659	peak:104	1000	+	NA	27.7354	NA	298	1.99	2.41	204712356	204712587	15.1468	35	204712097	204712659	12.5886	302
chr1	205030839	205031378	peak:105	1000	+	NA	38.251	NA	387	2.9	3.27	205030872	205031378	13.4854	308	205030839	205031378	24.7656	433
chr1	205056093	205056799	peak:106	1000	+	NA	28.2263	NA	421	2.08	2.5	205056281	205056774	11.6465	297	205056093	205056799	16.5798	357
chr1	205284275	205285265	peak:107	946	+	NA	28.063	NA	548	1.87	2.28	205284275	205285265	9.1032	517	205284675	205285234	18.9598	180
chr1	206445808	206446500	peak:108	622	+	NA	18.4953	NA	467	1.08	1.5	206446182	206446394	8.12146	64	206445808	206446500	10.3738	497
chr1	206705225	206705647	peak:109	799	+	NA	22.2119	NA	147	1.5	1.93	206705225	206705641	9.26842	74	206705308	206705647	12.9435	137
chr1	208069325	208069942	peak:110	709	+	NA	20.6664	NA	179	1.29	1.71	208069367	208069720	7.91757	93	208069325	208069942	12.7488	223
chr1	208167310	208167738	peak:111	639	+	NA	18.7841	NA	165	1.13	1.54	208167423	208167685	7.91757	40	208167310	208167738	10.8665	178
chr1	208349704	208349991	peak:112	790	+	NA	22.2767	NA	143	1.48	1.9	208349747	208349991	10.6647	167	208349704	208349931	11.612	76
chr1	208652179	208652532	peak:113	579	+	NA	18.5892	NA	187	0.98	1.4	208652226	208652444	10.6647	183	208652179	208652532	7.92452	144
chr1	209595689	209596227	peak:114	711	+	NA	22.9389	NA	361	1.3	1.71	209595888	209596227	7.48469	265	209595689	209596017	15.4542	258
chr1	212450385	212451197	peak:115	968	+	NA	26.6868	NA	428	1.93	2.33	212450592	212451197	11.9816	132	212450385	212451129	14.7052	429
chr1	215424964	215425453	peak:116	880	+	NA	24.2198	NA	161	1.7	2.12	215424964	215425377	11.2094	210	215424992	215425453	13.0104	84
chr1	216223448	216224273	peak:117	706	+	NA	21.2083	NA	340	1.29	1.7	216223613	216224273	11.4655	134	216223448	216224162	9.74288	397
chr1	224503441	224503752	peak:118	845	+	NA	26.0643	NA	142	1.61	2.04	224503542	224503723	7.91757	67	224503441	224503752	18.1467	117
chr1	224564639	224565142	peak:119	570	+	NA	17.8779	NA	230	0.96	1.37	224564639	224564964	6.79622	217	224564670	224565142	11.0817	213
chr1	225498495	225499055	peak:120	717	+	NA	24.3591	NA	320	1.31	1.73	225498495	225498959	15.2623	296	225498689	225499055	9.09683	150
chr1	226263123	226263775	peak:121	565	+	NA	18.0501	NA	305	0.94	1.36	226263123	226263775	10.1256	358	226263185	226263747	7.92452	190
chr1	226482098	226482805	peak:122	1000	+	NA	31.7203	NA	360	2.38	2.8	226482098	226482701	11.9255	303	226482099	226482805	19.7948	417
chr1	227941945	227942433	peak:123	569	+	NA	25.4971	NA	384	0.96	1.37	227942003	227942415	5.76551	275	227941945	227942433	19.7316	436
chr1	229028518	229029893	peak:124	691	+	NA	35.2107	NA	659	1.24	1.67	229028765	229029294	6.25384	118	229028518	229029893	28.9569	300
chr1	229410396	229411354	peak:125	1000	+	NA	32.3863	NA	592	2.52	2.92	229410488	229411350	17.2256	248	229410396	229411354	15.1607	776
chr1	229693559	229694686	peak:126	1000	+	NA	38.6902	NA	895	3	3.33	229694123	229694686	13.9246	420	229693559	229694672	24.7656	806
chr1	229759056	229759619	peak:127	585	+	NA	18.8275	NA	344	1	1.41	229759056	229759543	6.7158	326	229759337	229759619	12.1117	81
chr1	240615908	240616291	peak:128	553	+	NA	16.8798	NA	137	0.91	1.33	240615908	240616262	7.64978	32	240615934	240616291	9.22997	217
chr1	240619772	240620421	peak:129	856	+	NA	31.9164	NA	335	1.65	2.06	240619862	240620291	7.64978	264	240619772	240620421	24.2666	317
chr1	244047685	244048541	peak:130	1000	+	NA	33.4616	NA	692	2.67	3.02	244048297	244048541	16.8212	41	244047685	244048541	16.6404	731
chr1	246680725	246681431	peak:131	1000	+	NA	58.1629	NA	294	4.5	4.75	246680725	246681431	18.7352	355	246680777	246681371	39.4277	181
chr1	246681583	246682261	peak:132	749	+	NA	21.3801	NA	305	1.39	1.81	246681583	246681925	9.26842	276	246681622	246682261	12.1117	296
chr1	246782474	246782840	peak:133	713	+	NA	20.9917	NA	162	1.31	1.72	246782474	246782783	8.91375	197	246782495	246782840	12.078	106
chr2	723841	724207	peak:134	544	+	NA	16.9205	NA	156	0.89	1.31	723913	724207	8.39735	129	723841	724127	8.52318	112
chr2	1593370	1594229	peak:135	680	+	NA	27.3187	NA	428	1.22	1.64	1593653	1594161	6.61737	106	1593370	1594229	20.7013	468
chr2	2933404	2933854	peak:136	878	+	NA	25.8501	NA	349	1.7	2.12	2933404	2933854	8.91375	376	2933501	2933822	16.9364	225
chr2	2941023	2941550	peak:137	841	+	NA	26.5033	NA	212	1.6	2.03	2941121	2941550	7.91757	107	2941023	2941550	18.5857	220
chr2	3313796	3314519	peak:138	865	+	NA	27.2737	NA	288	1.67	2.08	3313810	3314132	7.91757	228	3313796	3314519	19.3561	334
chr2	4964747	4965041	peak:139	760	+	NA	23.0155	NA	72	1.42	1.83	4964747	4964968	7.91757	83	4964765	4965041	15.0979	43
chr2	5315149	5316083	peak:140	984	+	NA	28.2244	NA	560	1.96	2.37	5315149	5316083	9.30799	713	5315166	5315977	18.9164	391
chr2	5409808	5410447	peak:141	1000	+	NA	31.7898	NA	326	2.49	2.9	5409808	5410280	13.577	325	5409846	5410447	18.2128	289
chr2	5985529	5985972	peak:142	807	+	NA	23.0172	NA	281	1.52	1.95	5985691	5985970	12.1507	95	5985529	5985972	10.8665	305
chr2	6771782	6772996	peak:143	766	+	NA	24.2903	NA	467	1.43	1.85	6771863	6772996	14.7502	45	6771782	6772625	9.54011	186
chr2	11080323	11080603	peak:144	688	+	NA	19.9418	NA	154	1.23	1.66	11080340	11080603	9.26842	150	11080323	11080588	10.6734	142
chr2	11515358	11515832	peak:145	793	+	NA	22.7327	NA	287	1.48	1.91	11515498	11515813	8.91375	213	11515358	11515832	13.819	222
chr2	16293476	16294068	peak:146	933	+	NA	27.1676	NA	180	1.84	2.25	16293516	16294068	15.0896	143	16293476	16293939	12.078	177
chr2	18244765	18245164	peak:147	550	+	NA	17.3679	NA	243	0.91	1.33	18244969	18245164	6.61737	122	18244765	18245084	10.7505	160
chr2	20543522	20544433	peak:148	619	+	NA	19.6142	NA	738	1.08	1.49	20543988	20544433	6.90358	208	20543522	20544424	12.7106	101
chr2	22019860	22020700	peak:149	985	+	NA	27.5184	NA	542	1.96	2.37	22019860	22020570	10.0359	592	22020260	22020700	17.4825	92
chr2	22889974	22890604	peak:150	882	+	NA	24.4849	NA	463	1.71	2.13	22889974	22890602	12.102	482	22890188	22890604	12.3829	231
chr2	26503110	26503662	peak:151	603	+	NA	21.5902	NA	263	1.04	1.45	26503112	26503640	6.50703	319	26503110	26503662	15.0832	206
chr2	29921386	29921876	peak:152	551	+	NA	17.3892	NA	316	0.91	1.33	29921386	29921781	6.7158	316	29921566	29921876	10.6734	136
chr2	30146305	30147005	peak:153	772	+	NA	21.9544	NA	329	1.44	1.86	30146488	30146858	10.1491	211	30146305	30147005	11.8053	265
chr2	33598897	33599795	peak:154	716	+	NA	20.7293	NA	582	1.31	1.73	33599367	33599602	8.16723	159	33598897	33599795	12.5621	536
chr2	38602759	38603679	peak:155	769	+	NA	22.5662	NA	298	1.44	1.85	38602759	38603328	8.21195	185	38602968	38603679	14.3542	202
chr2	42754297	42754851	peak:156	624	+	NA	19.4077	NA	261	1.09	1.5	42754443	42754617	7.29604	31	42754297	42754851	12.1117	345
chr2	43221196	43221983	peak:157	857	+	NA	26.4583	NA	303	1.65	2.07	43221293	43221763	7.95258	310	43221196	43221983	18.5057	200
chr2	44167950	44168944	peak:158	1000	+	NA	27.3827	NA	748	2.01	2.43	44168456	44168944	13.6434	277	44167950	44168855	13.7393	714
chr2	44706166	44706695	peak:159	610	+	NA	18.8593	NA	209	1.06	1.47	44706166	44706436	7.56251	139	44706181	44706695	11.2968	264
chr2	44929715	44930070	peak:160	652	+	NA	19.0093	NA	292	1.16	1.57	44929715	44930070	8.03671	285	44929765	44930070	10.9726	250
chr2	45888794	45889504	peak:161	759	+	NA	21.7082	NA	290	1.42	1.83	45888915	45889295	10.0327	296	45888794	45889504	11.6755	164
chr2	47225397	47225889	peak:162	1000	+	NA	28.674	NA	281	2.08	2.5	47225404	47225852	15.0865	283	47225397	47225889	13.5875	273
chr2	48196031	48196791	peak:163	1000	+	NA	56.2923	NA	374	4.14	4.51	48196257	48196529	32.9555	150	48196031	48196791	23.3368	372
chr2	48781356	48781622	peak:164	553	+	NA	26.9494	NA	57	0.91	1.33	48781356	48781622	19.5887	50	48781378	48781610	7.3607	42
chr2	55050529	55050915	peak:165	1000	+	NA	35.0717	NA	183	2.59	2.97	55050591	55050792	11.9808	86	55050529	55050915	23.0909	218
chr2	55119659	55120080	peak:166	1000	+	NA	29.2765	NA	189	2.21	2.64	55119659	55120080	15.1468	214	55119661	55120006	14.1297	162
chr2	55120683	55121126	peak:167	855	+	NA	24.0132	NA	204	1.65	2.06	55120698	55121119	9.30799	155	55120683	55121126	14.7052	238
chr2	62705100	62705734	peak:168	754	+	NA	22.1307	NA	293	1.4	1.82	62705300	62705711	8.69719	34	62705100	62705734	13.4335	352
chr2	64627072	64627570	peak:169	549	+	NA	16.776	NA	207	0.9	1.32	64627288	64627568	7.95258	146	64627072	64627570	8.82344	53
chr2	64750640	64751621	peak:170	1000	+	NA	29.5672	NA	581	2.15	2.58	64750640	64751591	10.6074	498	64750837	64751621	18.9598	467
chr2	66536971	66537660	peak:171	604	+	NA	19.8648	NA	464	1.04	1.46	66537082	66537660	6.64782	457	66536971	66537655	13.217	361
chr2	69914418	69915080	peak:172	581	+	NA	18.2619	NA	241	0.98	1.4	69914590	69915080	6.95305	79	69914418	69915037	11.3089	231
chr2	70472366	70472950	peak:173	582	+	NA	19.5323	NA	235	0.99	1.4	70472366	70472689	11.6078	111	70472394	70472950	7.92452	332
chr2	70922205	70923629	peak:174	769	+	NA	26.2699	NA	530	1.44	1.85	70922479	70923273	17.0399	279	70922205	70923629	9.22997	507
chr2	71001745	71002397	peak:175	859	+	NA	23.9812	NA	568	1.65	2.07	71001745	71002367	10.3937	59	71001898	71002397	13.5875	450
chr2	71155994	71157730	peak:176	1000	+	NA	33.661	NA	650	2.65	3	71156533	71156854	17.7186	150	71155994	71157730	15.9424	612
chr2	71227031	71227461	peak:177	686	+	NA	23.7844	NA	214	1.23	1.65	71227206	71227364	6.72102	24	71227031	71227461	17.0634	230
chr2	71807971	71808581	peak:178	699	+	NA	20.6481	NA	182	1.27	1.69	71808044	71808581	8.86702	60	71807971	71808524	11.7811	232
chr2	73071266	73071902	peak:179	876	+	NA	24.2615	NA	224	1.7	2.11	73071266	73071787	10.5222	93	73071273	73071902	13.7393	349
chr2	73233223	73233749	peak:180	1000	+	NA	28.7505	NA	150	2.11	2.54	73233304	73233509	15.0896	111	73233223	73233749	13.6609	109
chr2	73296840	73297814	peak:181	746	+	NA	22.4553	NA	431	1.39	1.8	73296840	73297422	11.9189	438	73297161	73297814	10.5364	103
chr2	75007825	75008366	peak:182	833	+	NA	23.2497	NA	192	1.58	2.01	75007825	75008366	10.0327	115	75007947	75008270	13.217	148
chr2	76478466	76478995	peak:183	745	+	NA	21.8111	NA	359	1.38	1.79	76478466	76478983	8.59411	358	76478609	76478995	13.217	217
chr2	78411093	78411680	peak:184	578	+	NA	17.1938	NA	402	0.98	1.39	78411395	78411662	7.91757	78	78411093	78411680	9.27627	424
chr2	84132382	84132683	peak:185	632	+	NA	21.6558	NA	168	1.11	1.52	84132382	84132525	6.6204	84	84132456	84132683	15.0354	178
chr2	85065112	85065839	peak:186	733	+	NA	21.3381	NA	229	1.36	1.77	85065112	85065716	10.6647	302	85065119	85065839	10.6734	150
chr2	86035783	86036603	peak:187	1000	+	NA	30.4218	NA	399	2.33	2.76	86036039	86036542	13.4854	93	86035783	86036603	16.9364	450
chr2	96071926	96072744	peak:188	1000	+	NA	32.1043	NA	280	2.33	2.75	96072045	96072744	10.6647	199	96071926	96072570	21.4396	242
chr2	96857883	96858281	peak:189	551	+	NA	16.8798	NA	190	0.91	1.33	96858002	96858146	7.64978	56	96857883	96858281	9.22997	205
chr2	101415748	101416159	peak:190	543	+	NA	16.9463	NA	166	0.89	1.31	101415748	101416098	6.99369	145	101415825	101416159	9.9526	111
chr2	104636996	104637360	peak:191	574	+	NA	17.8736	NA	309	0.97	1.38	104637171	104637324	8.91375	100	104636996	104637360	8.95984	343
chr2	105438173	105438620	peak:192	545	+	NA	18.5703	NA	216	0.9	1.31	105438173	105438468	6.25384	213	105438215	105438620	12.3165	178
chr2	106068663	106068928	peak:193	627	+	NA	18.7989	NA	143	1.1	1.51	106068704	106068928	8.69827	117	106068663	106068895	10.1006	129
chr2	109066599	109066937	peak:194	671	+	NA	20.023	NA	52	1.2	1.62	109066599	109066810	7.91134	44	109066610	109066937	12.1117	50
chr2	109659527	109660322	peak:195	945	+	NA	26.7182	NA	139	1.87	2.28	109659528	109660322	9.50071	116	109659527	109660100	17.2175	161
chr2	117948566	117949201	peak:196	722	+	NA	20.943	NA	431	1.33	1.74	117948905	117949131	8.2573	157	117948566	117949201	12.6857	367
chr2	120252312	120252930	peak:197	551	+	NA	17.1929	NA	385	0.91	1.33	120252312	120252802	9.26842	435	120252379	120252930	7.92452	268
chr2	121772131	121772596	peak:198	618	+	NA	19.4445	NA	219	1.07	1.49	121772155	121772553	7.43633	182	121772131	121772596	12.0082	233
chr2	128309330	128309887	peak:199	1000	+	NA	27.3662	NA	284	2.01	2.44	128309392	128309838	13.5055	101	128309330	128309887	13.8607	406
chr2	128381292	128381984	peak:200	1000	+	NA	30.3112	NA	427	2.05	2.47	128381354	128381984	18.1995	378	128381292	128381866	12.1117	415
chr2	128444262	128445085	peak:201	1000	+	NA	41.1987	NA	273	3.13	3.5	128444313	128445043	24.2623	151	128444262	128445085	16.9364	304
chr2	128446265	128447131	peak:202	542	+	NA	16.6651	NA	490	0.89	1.31	128446431	128446999	7.38878	356	128446265	128447131	9.27627	458
chr2	128756188	128756989	peak:203	1000	+	NA	30.4778	NA	301	2.25	2.68	128756188	128756590	10.6647	293	128756250	128756989	19.8131	248
chr2	130337283	130337567	peak:204	740	+	NA	21.3381	NA	156	1.37	1.78	130337303	130337508	10.6647	105	130337283	130337567	10.6734	188
chr2	130342193	130343075	peak:205	1000	+	NA	33.1136	NA	415	2.59	2.96	130342193	130343075	13.3005	218	130342448	130343066	19.8131	298
chr2	130727427	130727742	peak:206	764	+	NA	23.8187	NA	146	1.43	1.84	130727473	130727742	14.0245	181	130727427	130727724	9.79419	65
chr2	133415120	133415765	peak:207	681	+	NA	19.8523	NA	315	1.22	1.64	133415120	133415548	9.38459	158	133415354	133415765	10.4677	238
chr2	134411441	134412244	peak:208	1000	+	NA	28.8775	NA	428	2.14	2.56	134411678	134412195	10.6647	155	134411441	134412244	18.2128	465
chr2	135530923	135531708	peak:209	846	+	NA	25.7599	NA	303	1.61	2.04	135530934	135531708	15.0865	170	135530923	135531535	10.6734	426
chr2	136244149	136244524	peak:210	598	+	NA	21.8225	NA	223	1.03	1.44	136244149	136244399	6.25384	192	136244155	136244524	15.5687	249
chr2	136247502	136247986	peak:211	565	+	NA	19.9175	NA	245	0.94	1.36	136247568	136247871	12.1572	175	136247502	136247986	7.76026	249
chr2	136404073	136404559	peak:212	591	+	NA	18.2074	NA	198	1.01	1.42	136404073	136404558	9.0263	206	136404145	136404559	9.1811	119
chr2	136448242	136449114	peak:213	830	+	NA	23.8535	NA	346	1.58	2	136448511	136448804	12.5072	160	136448242	136449114	11.3463	263
chr2	140621708	140622755	peak:214	595	+	NA	20.9487	NA	496	1.02	1.43	140621708	140622755	13.0242	169	140621753	140622712	7.92452	92
chr2	140654238	140654998	peak:215	584	+	NA	21.669	NA	504	0.99	1.41	140654598	140654930	13.8478	129	140654238	140654998	7.82117	519
chr2	144580656	144581370	peak:216	577	+	NA	23.1369	NA	173	0.97	1.39	144580849	144581166	15.3766	67	144580656	144581370	7.76026	86
chr2	148483491	148484017	peak:217	1000	+	NA	36.4238	NA	220	2.71	3.06	148483491	148484017	12.1572	180	148483584	148483917	24.2666	167
chr2	155732867	155733839	peak:218	736	+	NA	22.3339	NA	487	1.36	1.77	155732867	155733630	12.0482	127	155733019	155733839	10.2857	369
chr2	155748052	155748666	peak:219	1000	+	NA	42.9576	NA	301	3.64	4.07	155748210	155748638	19.7029	116	155748052	155748666	23.2547	328
chr2	157592588	157593338	peak:220	1000	+	NA	28.8822	NA	451	2.13	2.56	157592877	157593338	11.1243	156	157592588	157593329	17.7579	457
chr2	157838251	157839613	peak:221	780	+	NA	22.2087	NA	1073	1.46	1.88	157839102	157839613	10.2693	291	157838251	157839588	11.9394	1004
chr2	158731501	158732104	peak:222	608	+	NA	18.0182	NA	252	1.05	1.46	158731637	158732074	8.21195	285	158731501	158732104	9.80629	51
chr2	162461643	162461908	peak:223	626	+	NA	21.6547	NA	90	1.09	1.51	162461643	162461908	13.577	108	162461647	162461904	8.0777	69
chr2	163348239	163348604	peak:224	548	+	NA	16.9205	NA	219	0.9	1.32	163348241	163348604	8.39735	199	163348239	163348593	8.52318	238
chr2	165646453	165646776	peak:225	876	+	NA	24.4825	NA	148	1.7	2.11	165646453	165646711	9.38459	206	165646484	165646776	15.0979	59
chr2	165700251	165701115	peak:226	920	+	NA	25.1959	NA	553	1.81	2.22	165700251	165701115	11.3352	552	165700300	165700837	13.8607	505
chr2	167830866	167831297	peak:227	559	+	NA	17.4963	NA	394	0.93	1.35	167830878	167831283	9.57178	97	167830866	167831297	7.92452	393
chr2	174023666	174024162	peak:228	574	+	NA	17.91	NA	115	0.96	1.38	174023694	174023980	7.43633	70	174023666	174024162	10.4737	133
chr2	175834657	175835066	peak:229	670	+	NA	19.941	NA	174	1.19	1.62	175834699	175834999	10.6647	138	175834657	175835066	9.27627	169
chr2	175852980	175854082	peak:230	1000	+	NA	31.2071	NA	409	2.24	2.66	175853222	175854082	10.5512	160	175852980	175853918	20.6559	505
chr2	181411143	181411642	peak:231	576	+	NA	20.8575	NA	120	0.97	1.39	181411200	181411434	13.0363	29	181411143	181411642	7.82117	154
chr2	185475870	185476414	peak:232	761	+	NA	23.0155	NA	201	1.42	1.83	185475903	185476411	7.91757	173	185475870	185476414	15.0979	196
chr2	186099741	186100141	peak:233	544	+	NA	17.1929	NA	193	0.9	1.31	186099744	186100083	9.26842	178	186099741	186100141	7.92452	205
chr2	191512350	191513097	peak:234	1000	+	NA	29.005	NA	231	2.17	2.6	191512350	191513097	15.1443	262	191512359	191512879	13.8607	191
chr2	191515256	191516188	peak:235	1000	+	NA	35.9562	NA	576	2.1	2.52	191515629	191515961	8.74999	181	191515256	191516188	27.2062	598
chr2	199310312	199311680	peak:236	668	+	NA	24.8302	NA	663	1.19	1.61	199310312	199311399	6.61737	689	199310690	199311680	18.2128	259
chr2	203732308	203732905	peak:237	557	+	NA	17.1929	NA	56	0.92	1.34	203732378	203732569	9.26842	22	203732308	203732905	7.92452	20
chr2	204060848	204061726	peak:238	1000	+	NA	38.463	NA	464	3.23	3.58	204061030	204061726	16.6905	427	204060848	204061526	21.7725	320
chr2	206782753	206783185	peak:239	1000	+	NA	28.1267	NA	256	2.06	2.48	206782795	206783116	14.3062	268	206782753	206783185	13.8205	202
chr2	207222992	207223468	peak:240	819	+	NA	23.027	NA	365	1.55	1.97	207223050	207223429	9.1032	332	207222992	207223468	13.9238	341
chr2	208500964	208501674	peak:241	550	+	NA	17.139	NA	405	0.91	1.33	208500964	208501674	7.07678	418	208501271	208501553	10.0622	85
chr2	216015888	216016397	peak:242	705	+	NA	20.3944	NA	255	1.28	1.7	216015989	216016397	7.95258	242	216015888	216016240	12.4418	168
chr2	216909122	216910069	peak:243	1000	+	NA	27.4551	NA	620	2.03	2.46	216909435	216910069	10.8147	115	216909122	216910027	16.6404	507
chr2	217193886	217194121	peak:244	559	+	NA	17.0569	NA	101	0.93	1.35	217193987	217194121	7.79073	36	217193886	217194085	9.26616	66
chr2	217637018	217637926	peak:245	1000	+	NA	58.8701	NA	222	4.53	4.96	217637192	217637608	19.4626	74	217637018	217637926	39.4075	197
chr2	217932622	217933457	peak:246	846	+	NA	25.4632	NA	277	1.62	2.04	217932622	217933232	8.16723	281	217932807	217933457	17.296	89
chr2	218885990	218887116	peak:247	715	+	NA	21.5785	NA	758	1.31	1.72	218886428	218887116	7.91757	587	218885990	218887072	13.6609	491
chr2	219460390	219460849	peak:248	552	+	NA	17.1815	NA	258	0.91	1.33	219460479	219460739	7.11928	218	219460390	219460849	10.0622	210
chr2	219512356	219513300	peak:249	1000	+	NA	30.5184	NA	673	2.26	2.7	219512759	219513083	10.7724	243	219512356	219513300	19.746	701
chr2	219645009	219645418	peak:250	590	+	NA	21.8225	NA	142	1.01	1.42	219645019	219645359	6.25384	134	219645009	219645418	15.5687	140
chr2	222241038	222241549	peak:251	636	+	NA	24.0986	NA	389	1.12	1.53	222241336	222241495	6.34067	82	222241038	222241549	17.7579	399
chr2	223545704	223546272	peak:252	705	+	NA	20.7782	NA	245	1.28	1.7	223545887	223546011	10.3105	59	223545704	223546272	10.4677	249
chr2	223867982	223868595	peak:253	972	+	NA	26.5893	NA	190	1.94	2.34	223868027	223868381	12.7688	208	223867982	223868595	13.8205	128
chr2	231922840	231923142	peak:254	570	+	NA	17.3026	NA	110	0.96	1.37	231922840	231923142	8.12146	128	231922840	231923098	9.1811	93
chr2	233032982	233033414	peak:255	641	+	NA	18.7574	NA	230	1.14	1.55	233033102	233033414	9.30799	65	233032982	233033301	9.44938	275
chr2	234395916	234396539	peak:256	1000	+	NA	47.7127	NA	240	3.91	4.28	234395918	234396459	24.2495	194	234395916	234396539	23.4632	284
chr2	237558922	237559484	peak:257	654	+	NA	19.5404	NA	416	1.16	1.58	237558922	237559476	8.86702	412	237558944	237559484	10.6734	398
chr2	237723578	237723987	peak:258	670	+	NA	22.429	NA	182	1.2	1.62	237723583	237723808	6.79622	153	237723578	237723987	15.6328	207
chr2	238240160	238241222	peak:259	752	+	NA	24.524	NA	75	1.4	1.81	238240179	238241006	7.64978	73	238240160	238241222	16.8742	91
chr2	239299259	239300248	peak:260	1000	+	NA	34.3364	NA	538	2.82	3.16	239299348	239300049	15.3766	481	239299259	239300248	18.9598	507
chr2	240725676	240726100	peak:261	683	+	NA	20.4014	NA	226	1.23	1.65	240725761	240726092	7.81275	152	240725676	240726100	12.5886	216
chr3	3799030	3799614	peak:262	755	+	NA	21.4197	NA	253	1.41	1.82	3799208	3799464	9.1032	141	3799030	3799614	12.3165	188
chr3	9749492	9750260	peak:263	1000	+	NA	36.9484	NA	373	2.97	3.32	9749492	9750250	15.0865	360	9749558	9750260	21.8619	321
chr3	10955747	10956189	peak:264	718	+	NA	20.9917	NA	146	1.31	1.73	10955801	10956171	8.91375	125	10955747	10956189	12.078	114
chr3	10961937	10962265	peak:265	812	+	NA	22.4749	NA	169	1.53	1.96	10961965	10962138	9.77892	143	10961937	10962265	12.696	167
chr3	12986833	12987504	peak:266	814	+	NA	23.027	NA	326	1.54	1.96	12986833	12987258	9.1032	304	12986989	12987504	13.9238	192
chr3	13767770	13768264	peak:267	562	+	NA	17.0144	NA	209	0.93	1.35	13767770	13768264	7.91757	169	13767859	13768074	9.09683	160
chr3	14452625	14453120	peak:268	584	+	NA	18.1581	NA	359	1	1.41	14452882	14453017	7.48469	58	14452625	14453120	10.6734	403
chr3	15467492	15467657	peak:269	629	+	NA	18.5447	NA	55	1.1	1.52	15467509	15467637	9.26842	57	15467492	15467657	9.27627	37
chr3	18189350	18189824	peak:270	830	+	NA	23.8891	NA	259	1.58	2	18189350	18189824	12.6382	112	18189489	18189797	11.2509	267
chr3	18544043	18544548	peak:271	1000	+	NA	38.2899	NA	211	2.51	2.91	18544050	18544484	9.91991	265	18544043	18544548	28.37	151
chr3	31235010	31235491	peak:272	801	+	NA	23.5567	NA	258	1.5	1.93	31235161	31235491	8.396	91	31235010	31235452	15.1607	275
chr3	33440467	33441019	peak:273	636	+	NA	19.7278	NA	248	1.12	1.53	33440467	33440876	7.64978	158	33440480	33441019	12.078	326
chr3	35664508	35665205	peak:274	1000	+	NA	32.2422	NA	233	2.27	2.72	35664565	35664912	10.2693	156	35664508	35665205	21.9729	254
chr3	38024618	38025259	peak:275	983	+	NA	26.4977	NA	511	1.96	2.37	38024618	38025254	12.5739	192	38024655	38025259	13.9238	411
chr3	39183122	39183754	peak:276	842	+	NA	23.9969	NA	355	1.6	2.03	39183122	39183754	11.9189	427	39183228	39183742	12.078	177
chr3	40452910	40453441	peak:277	726	+	NA	23.2185	NA	477	1.34	1.75	40453313	40453441	7.64978	72	40452910	40453441	15.5687	479
chr3	42010657	42011719	peak:278	1000	+	NA	32.4372	NA	216	2.34	2.77	42010748	42011042	10.6647	155	42010657	42011719	21.7725	187
chr3	42025554	42026318	peak:279	626	+	NA	24.4666	NA	326	1.09	1.51	42025749	42026122	6.25384	181	42025554	42026318	18.2128	277
chr3	43622058	43622526	peak:280	694	+	NA	19.8537	NA	166	1.25	1.67	43622058	43622294	9.1032	133	43622060	43622526	10.7505	198
chr3	49880695	49881468	peak:281	858	+	NA	24.6719	NA	468	1.65	2.07	49880695	49881405	9.1032	483	49880967	49881468	15.5687	182
chr3	49939765	49940141	peak:282	658	+	NA	19.3451	NA	220	1.17	1.59	49939965	49940141	7.91757	35	49939765	49940021	11.4275	206
chr3	50126288	50126721	peak:283	1000	+	NA	41.3549	NA	297	3.24	3.6	50126309	50126652	14.4994	292	50126288	50126721	26.8555	282
chr3	51304317	51304895	peak:284	773	+	NA	24.9994	NA	141	1.45	1.86	51304317	51304655	15.7231	105	51304430	51304895	9.27627	64
chr3	51718845	51719402	peak:285	954	+	NA	27.1965	NA	252	1.89	2.3	51718845	51719346	9.26842	300	51718885	51719402	17.9281	123
chr3	51941822	51942403	peak:286	1000	+	NA	27.9129	NA	178	2.05	2.47	51941918	51942403	10.6647	101	51941822	51942344	17.2482	159
chr3	51963966	51964669	peak:287	653	+	NA	19.9663	NA	339	1.16	1.57	51964012	51964561	7.64978	300	51963966	51964669	12.3165	333
chr3	51967588	51968551	peak:288	836	+	NA	28.3511	NA	744	1.59	2.02	51968076	51968454	7.64978	257	51967588	51968551	20.7013	743
chr3	58157605	58158923	peak:289	596	+	NA	17.8702	NA	383	1.02	1.44	58157625	58158543	7.91757	505	58157605	58158923	9.9526	242
chr3	59538674	59539300	peak:290	663	+	NA	19.6991	NA	374	1.18	1.6	59538963	59539202	9.03696	135	59538674	59539300	10.6621	325
chr3	59969948	59971061	peak:291	558	+	NA	18.0449	NA	423	0.93	1.34	59970179	59970508	6.61737	259	59969948	59971061	11.4275	356
chr3	62620118	62620427	peak:292	637	+	NA	18.8853	NA	136	1.12	1.53	62620190	62620371	8.21195	121	62620118	62620427	10.6734	79
chr3	63015592	63016148	peak:293	1000	+	NA	27.8556	NA	243	2.02	2.45	63015737	63016148	10.6074	75	63015592	63016107	17.2482	267
chr3	65636335	65636681	peak:294	746	+	NA	21.3801	NA	161	1.38	1.8	65636335	65636548	9.26842	168	65636381	65636681	12.1117	109
chr3	73326254	73326936	peak:295	676	+	NA	19.9956	NA	268	1.21	1.63	73326491	73326682	7.91757	84	73326254	73326936	12.078	215
chr3	73729944	73730379	peak:296	867	+	NA	24.0545	NA	159	1.68	2.09	73729954	73730308	10.3936	169	73729944	73730379	13.6609	139
chr3	74447048	74447840	peak:297	815	+	NA	22.7786	NA	216	1.54	1.97	74447230	74447576	10.6074	95	74447048	74447840	12.1713	165
chr3	77304154	77304425	peak:298	548	+	NA	16.7557	NA	107	0.9	1.32	77304154	77304326	7.2156	138	77304193	77304425	9.54011	38
chr3	78497700	78498227	peak:299	559	+	NA	16.9603	NA	281	0.93	1.35	78497830	78498165	7.95258	133	78497700	78498227	9.00771	300
chr3	80331720	80332159	peak:300	566	+	NA	17.1475	NA	197	0.94	1.36	80331720	80332159	7.91757	142	80331828	80332119	9.22997	144
chr3	97817882	97818689	peak:301	886	+	NA	26.5359	NA	213	1.72	2.13	97817914	97818634	8.69827	110	97817882	97818689	17.8376	285
chr3	100114639	100115187	peak:302	832	+	NA	24.5797	NA	498	1.58	2	100114727	100115187	8.49423	431	100114639	100115187	16.0855	477
chr3	104909178	104909841	peak:303	581	+	NA	17.9014	NA	281	0.98	1.4	104909345	104909716	7.03492	217	104909178	104909841	10.8665	178
chr3	105869034	105869440	peak:304	551	+	NA	16.8476	NA	288	0.91	1.33	105869034	105869397	7.91757	326	105869160	105869440	8.93005	125
chr3	106341053	106341346	peak:305	1000	+	NA	34.762	NA	181	2.69	3.03	106341129	106341309	12.7119	106	106341053	106341346	22.0501	180
chr3	106438741	106439302	peak:306	666	+	NA	19.9663	NA	387	1.18	1.61	106438946	106439186	7.64978	190	106438741	106439302	12.3165	379
chr3	108234646	108235100	peak:307	610	+	NA	24.8243	NA	85	1.05	1.47	108234646	108234952	6.20968	73	108234653	108235100	18.6146	90
chr3	109188558	109189253	peak:308	560	+	NA	17.3858	NA	406	0.93	1.35	109188656	109189168	8.6872	308	109188558	109189253	8.69856	406
chr3	110997388	110997869	peak:309	970	+	NA	26.9144	NA	132	1.93	2.34	110997388	110997864	10.274	77	110997415	110997869	16.6404	161
chr3	111998610	111998966	peak:310	1000	+	NA	37.6293	NA	228	3.01	3.35	111998693	111998939	15.0865	170	111998610	111998966	22.5428	204
chr3	115147769	115148134	peak:311	750	+	NA	22.4553	NA	204	1.39	1.81	115147769	115148065	11.9189	197	115147824	115148134	10.5364	156
chr3	116473795	116474781	peak:312	1000	+	NA	29.5038	NA	494	2.23	2.66	116473795	116474676	15.3741	504	116474220	116474781	14.1297	59
chr3	120094736	120095971	peak:313	621	+	NA	19.7258	NA	170	1.08	1.5	120094736	120095011	6.913	196	120094769	120095971	12.8128	111
chr3	123636419	123636786	peak:314	821	+	NA	23.3864	NA	215	1.56	1.98	123636419	123636786	11.5811	208	123636588	123636728	11.8053	53
chr3	124273049	124273601	peak:315	586	+	NA	18.1862	NA	221	1	1.41	124273049	124273601	7.64978	98	124273072	124273545	10.5364	322
chr3	125915901	125916594	peak:316	835	+	NA	27.9986	NA	308	1.58	2.01	125915901	125916508	7.64978	436	125915908	125916594	20.3489	140
chr3	126888060	126889021	peak:317	1000	+	NA	32.1474	NA	398	2.59	2.97	126888264	126889021	15.507	178	126888060	126888970	16.6404	407
chr3	127158462	127159236	peak:318	634	+	NA	19.7165	NA	431	1.12	1.53	127158462	127158985	10.7088	385	127158730	127159236	9.00771	210
chr3	127182714	127183199	peak:319	621	+	NA	19.4912	NA	296	1.08	1.5	127182727	127183069	7.20626	239	127182714	127183199	12.285	82
chr3	127408729	127409801	peak:320	1000	+	NA	28.1412	NA	889	2.08	2.5	127408729	127409801	10.9237	896	127409315	127409779	17.2175	297
chr3	127544196	127545229	peak:321	553	+	NA	17.0312	NA	772	0.91	1.33	127544196	127545115	7.81275	823	127544198	127545229	9.2185	719
chr3	127716337	127717012	peak:322	641	+	NA	19.1962	NA	343	1.14	1.55	127716557	127716710	9.91991	25	127716337	127717012	9.27627	442
chr3	130111545	130112157	peak:323	814	+	NA	23.027	NA	192	1.54	1.96	130111545	130111875	9.1032	184	130111545	130112157	13.9238	200
chr3	131218361	131218885	peak:324	598	+	NA	18.3855	NA	208	1.03	1.44	131218361	131218839	7.63497	127	131218479	131218885	10.7505	171
chr3	131328639	131329119	peak:325	580	+	NA	24.3243	NA	285	0.98	1.4	131328844	131328977	5.99149	65	131328639	131329119	18.3328	300
chr3	132870803	132871167	peak:326	628	+	NA	18.5447	NA	33	1.1	1.51	132870803	132871167	9.26842	22	132870810	132871065	9.27627	37
chr3	133404954	133405421	peak:327	613	+	NA	19.0854	NA	260	1.06	1.48	133405136	133405421	10.1256	125	133404954	133405366	8.95984	213
chr3	133573308	133573826	peak:328	619	+	NA	23.502	NA	166	1.08	1.49	133573308	133573597	6.25384	159	133573352	133573826	17.2482	129
chr3	138338812	138339512	peak:329	863	+	NA	24.2837	NA	144	1.67	2.08	138338812	138339300	12.0622	162	138338831	138339512	12.2215	108
chr3	139830822	139831655	peak:330	694	+	NA	23.1204	NA	194	1.25	1.67	139830886	139831655	7.03492	128	139830822	139831518	16.0855	197
chr3	141056748	141057631	peak:331	930	+	NA	25.6895	NA	330	1.83	2.24	141056748	141057181	12.102	301	141056942	141057631	13.5875	165
chr3	141084109	141084925	peak:332	1000	+	NA	46.1307	NA	441	3.88	4.2	141084109	141084739	18.1995	389	141084266	141084925	27.9312	337
chr3	141228540	141229997	peak:333	987	+	NA	26.6862	NA	959	1.97	2.38	141228733	141229906	12.539	309	141228540	141229997	14.1472	715
chr3	144104167	144104503	peak:334	768	+	NA	24.898	NA	146	1.43	1.85	144104219	144104503	7.64978	91	144104167	144104487	17.2482	149
chr3	148614046	148614825	peak:335	1000	+	NA	35.9339	NA	494	2.95	3.31	148614046	148614775	16.2023	481	148614256	148614825	19.7316	298
chr3	148970251	148970861	peak:336	752	+	NA	21.5391	NA	209	1.4	1.81	148970297	148970861	8.95051	165	148970251	148970746	12.5886	208
chr3	149891434	149891960	peak:337	729	+	NA	21.1812	NA	210	1.35	1.76	149891451	149891876	9.1032	119	149891434	149891960	12.078	285
chr3	159856454	159857396	peak:338	914	+	NA	26.3525	NA	441	1.79	2.2	159856659	159856991	9.26137	245	159856454	159857396	17.0911	433
chr3	163541509	163542279	peak:339	1000	+	NA	32.659	NA	463	2.4	2.81	163541703	163542077	18.7352	266	163541509	163542279	13.9238	466
chr3	166992981	166993499	peak:340	547	+	NA	16.9294	NA	406	0.9	1.32	166992981	166993462	7.75153	371	166993213	166993499	9.17792	209
chr3	167408211	167408811	peak:341	588	+	NA	18.2562	NA	156	1.01	1.42	167408211	167408719	7.23696	168	167408244	167408811	11.0192	112
chr3	167734888	167735735	peak:342	940	+	NA	26.0255	NA	268	1.85	2.26	167734948	167735695	10.6055	326	167734888	167735735	15.42	151
chr3	170356870	170357425	peak:343	592	+	NA	23.2271	NA	248	1.01	1.43	170356870	170357125	6.19774	94	170356870	170357425	17.0294	402
chr3	172318042	172318503	peak:344	714	+	NA	22.9134	NA	220	1.31	1.72	172318175	172318318	7.56251	89	172318042	172318503	15.3509	219
chr3	177836975	177837332	peak:345	612	+	NA	20.2783	NA	109	1.06	1.47	177836991	177837162	6.61737	42	177836975	177837332	13.6609	161
chr3	178244312	178245460	peak:346	660	+	NA	21.2411	NA	511	1.17	1.59	178244312	178245460	12.2812	358	178244635	178245457	8.95984	333
chr3	179562661	179562937	peak:347	642	+	NA	19.3319	NA	163	1.14	1.55	179562744	179562879	8.85824	68	179562661	179562937	10.4737	175
chr3	179972862	179973216	peak:348	547	+	NA	20.7123	NA	150	0.9	1.32	179972862	179973138	6.0071	167	179972910	179973216	14.7052	86
chr3	183584341	183584737	peak:349	589	+	NA	19.3468	NA	216	1.01	1.42	183584426	183584719	11.2691	248	183584341	183584737	8.0777	100
chr3	183826757	183827053	peak:350	623	+	NA	18.591	NA	163	1.08	1.5	183826837	183827029	7.91757	21	183826757	183827053	10.6734	226
chr3	184561205	184561775	peak:351	542	+	NA	20.905	NA	432	0.89	1.31	184561559	184561717	5.9523	91	184561205	184561775	14.9527	419
chr3	184692957	184693535	peak:352	1000	+	NA	33.3688	NA	339	2.65	3	184692957	184693505	16.7284	190	184693002	184693535	16.6404	444
chr3	186109050	186109370	peak:353	729	+	NA	21.0132	NA	108	1.35	1.76	186109107	186109288	9.70427	60	186109050	186109370	11.3089	100
chr3	195077630	195078339	peak:354	695	+	NA	19.8537	NA	356	1.25	1.67	195077985	195078339	9.1032	57	195077630	195078336	10.7505	300
chr3	195270917	195271326	peak:355	569	+	NA	17.7337	NA	96	0.95	1.37	195270917	195271191	8.80366	97	195270945	195271326	8.93005	67
chr3	195443025	195443277	peak:356	796	+	NA	23.3903	NA	127	1.49	1.92	195443109	195443275	8.59411	49	195443025	195443277	14.7962	121
chr3	197371582	197372360	peak:357	691	+	NA	20.1638	NA	219	1.24	1.67	197371731	197372360	8.86702	53	197371582	197372045	11.2968	237
chr4	610644	611113	peak:358	664	+	NA	19.5505	NA	90	1.18	1.6	610671	611113	9.70427	31	610644	610906	9.84624	122
chr4	850687	851063	peak:359	772	+	NA	21.998	NA	71	1.44	1.86	850687	850958	10.2169	76	850716	851063	11.7811	37
chr4	1207920	1208422	peak:360	589	+	NA	18.881	NA	171	1.01	1.42	1208083	1208308	10.7614	56	1207920	1208422	8.11956	123
chr4	2262177	2262556	peak:361	961	+	NA	27.1088	NA	175	1.9	2.32	2262312	2262462	9.6523	43	2262177	2262556	17.4565	172
chr4	7042646	7043319	peak:362	794	+	NA	22.1647	NA	240	1.49	1.91	7042646	7043219	9.8482	76	7042897	7043319	12.3165	210
chr4	7226184	7227018	peak:363	882	+	NA	24.34	NA	388	1.71	2.12	7226513	7226867	11.3296	23	7226184	7227018	13.0104	425
chr4	7394782	7395435	peak:364	975	+	NA	29.0562	NA	418	1.94	2.35	7394782	7395435	9.26137	448	7394836	7395420	19.7948	335
chr4	7892150	7892735	peak:365	1000	+	NA	46.2233	NA	258	3.43	3.79	7892206	7892735	13.5055	206	7892150	7892735	32.7178	254
chr4	7894552	7895024	peak:366	555	+	NA	17.0312	NA	352	0.91	1.34	7894552	7894925	7.81275	341	7894553	7895024	9.2185	363
chr4	7901540	7902485	peak:367	868	+	NA	25.0968	NA	813	1.68	2.09	7901827	7902370	13.5048	108	7901540	7902485	11.592	869
chr4	8010701	8011097	peak:368	916	+	NA	27.5373	NA	119	1.8	2.21	8010796	8011090	8.91375	22	8010701	8011097	18.6236	122
chr4	10806558	10807566	peak:369	1000	+	NA	41.7451	NA	544	3.36	3.74	10806689	10807296	15.1468	252	10806558	10807566	26.5983	705
chr4	10832649	10833487	peak:370	704	+	NA	20.1876	NA	479	1.28	1.7	10832649	10833487	9.26842	570	10832760	10833421	10.9192	278
chr4	24454029	24454252	peak:371	581	+	NA	18.7291	NA	145	0.98	1.4	24454083	24454245	6.61737	73	24454029	24454252	12.1117	163
chr4	25500751	25501235	peak:372	618	+	NA	19.2562	NA	279	1.07	1.49	25500873	25501235	7.52604	287	25500751	25501089	11.7302	150
chr4	26032462	26033047	peak:373	687	+	NA	19.8537	NA	383	1.23	1.66	26032738	26033047	9.1032	114	26032462	26032922	10.7505	377
chr4	41795728	41796360	peak:374	733	+	NA	21.0506	NA	153	1.36	1.77	41795785	41796360	9.70434	72	41795728	41796199	11.3463	222
chr4	48814055	48814213	peak:375	1000	+	NA	36.7343	NA	85	2.09	2.51	48814056	48814213	8.47461	86	48814055	48814211	28.2597	83
chr4	52957135	52958118	peak:376	563	+	NA	19.3937	NA	425	0.94	1.36	52957135	52957825	6.25384	489	52957280	52958118	13.1398	201
chr4	65416803	65417335	peak:377	1000	+	NA	40.7755	NA	346	3.09	3.48	65416928	65417241	13.4065	214	65416803	65417335	27.369	353
chr4	74873701	74874191	peak:378	589	+	NA	18.9725	NA	87	1.01	1.42	74873734	74873857	6.64782	19	74873701	74874191	12.3247	123
chr4	77177057	77177715	peak:379	691	+	NA	19.817	NA	293	1.24	1.66	77177147	77177630	8.95051	280	77177057	77177715	10.8665	216
chr4	79050263	79051286	peak:380	1000	+	NA	36.3479	NA	432	2.02	2.45	79050664	79050894	8.16723	45	79050263	79051286	28.1807	418
chr4	79164879	79165639	peak:381	790	+	NA	22.0876	NA	292	1.48	1.9	79164900	79165348	9.97588	286	79164879	79165639	12.1117	277
chr4	79211138	79212011	peak:382	567	+	NA	17.5651	NA	592	0.94	1.37	79211138	79212011	8.95051	802	79211364	79211720	8.61458	156
chr4	79273784	79274284	peak:383	662	+	NA	21.5321	NA	283	1.18	1.6	79273784	79274223	7.03492	324	79273903	79274284	14.4972	123
chr4	79687102	79687419	peak:384	632	+	NA	18.591	NA	245	1.11	1.52	79687131	79687390	7.91757	212	79687102	79687419	10.6734	250
chr4	81722100	81723207	peak:385	951	+	NA	26.1761	NA	329	1.88	2.29	81722242	81722890	10.6074	300	81722100	81723207	15.5687	217
chr4	82284932	82285261	peak:386	614	+	NA	18.4003	NA	169	1.07	1.48	82285039	82285261	7.64978	75	82284932	82285202	10.7505	156
chr4	90495155	90496229	peak:387	668	+	NA	23.6271	NA	444	1.19	1.61	90495499	90496120	6.61737	325	90495155	90496229	17.0097	229
chr4	99536061	99537168	peak:388	1000	+	NA	37.391	NA	491	2.78	3.11	99536061	99536964	12.1507	414	99536148	99537168	25.2403	482
chr4	99563721	99564133	peak:389	887	+	NA	25.5634	NA	167	1.72	2.14	99563721	99564061	13.4854	121	99563760	99564133	12.078	175
chr4	101347310	101348194	peak:390	768	+	NA	25.7467	NA	624	1.43	1.85	101347629	101348194	7.5339	497	101347310	101348120	18.2128	433
chr4	112401856	112402414	peak:391	684	+	NA	23.3933	NA	445	1.23	1.65	112401954	112402341	6.90358	329	112401856	112402414	16.4897	464
chr4	122732210	122732775	peak:392	608	+	NA	19.3583	NA	385	1.05	1.46	122732408	122732707	6.79622	253	122732210	122732775	12.5621	319
chr4	123444008	123444533	peak:393	614	+	NA	18.3499	NA	422	1.07	1.48	123444008	123444463	8.39735	431	123444029	123444533	9.9526	393
chr4	128228956	128229541	peak:394	789	+	NA	22.5746	NA	223	1.48	1.9	128228956	128229541	8.91375	274	128228966	128229383	13.6609	163
chr4	129698363	129699592	peak:395	1000	+	NA	30.0977	NA	606	2.29	2.72	129698417	129699592	12.1046	163	129698363	129699470	17.9932	267
chr4	130576158	130576679	peak:396	854	+	NA	24.3663	NA	237	1.65	2.06	130576158	130576627	9.26842	236	130576260	130576679	15.0979	137
chr4	134515356	134515768	peak:397	563	+	NA	17.4816	NA	215	0.94	1.36	134515377	134515667	8.86702	101	134515356	134515768	8.61458	308
chr4	139832970	139833852	peak:398	1000	+	NA	35.4247	NA	345	2.9	3.29	139832970	139833852	15.2133	346	139833052	139833760	20.2114	263
chr4	140237473	140238051	peak:399	740	+	NA	21.3741	NA	191	1.37	1.78	140237473	140238051	8.86702	126	140237535	140237868	12.5071	194
chr4	146787702	146788178	peak:400	659	+	NA	19.5404	NA	242	1.17	1.59	146787804	146788177	8.86702	122	146787702	146788178	10.6734	261
chr4	147029281	147029829	peak:401	852	+	NA	32.701	NA	331	1.64	2.05	147029287	147029712	7.56251	343	147029281	147029829	25.1385	313
chr4	147039772	147040677	peak:402	1000	+	NA	42.3955	NA	575	3.25	3.61	147039772	147040677	24.6376	559	147040043	147040603	17.7579	320
chr4	150315546	150315921	peak:403	600	+	NA	17.8702	NA	100	1.03	1.45	150315567	150315784	7.91757	132	150315546	150315921	9.9526	48
chr4	153520689	153521355	peak:404	578	+	NA	18.0211	NA	308	0.98	1.39	153520771	153521165	7.48469	212	153520689	153521355	10.5364	322
chr4	153531974	153532282	peak:405	730	+	NA	21.9816	NA	130	1.35	1.76	153531974	153532282	11.6078	130	153531974	153532282	10.3738	131
chr4	156497434	156497914	peak:406	593	+	NA	18.8541	NA	345	1.02	1.43	156497521	156497912	10.3309	216	156497434	156497914	8.52318	387
chr4	161522044	161522666	peak:407	1000	+	NA	27.8812	NA	194	2	2.42	161522115	161522666	15.3741	162	161522044	161522297	12.5071	156
chr4	168923866	168924390	peak:408	1000	+	NA	29.0134	NA	163	2.16	2.59	168923982	168924253	15.4259	84	168923866	168924390	13.5875	127
chr4	172685878	172686226	peak:409	549	+	NA	16.8798	NA	134	0.9	1.32	172685925	172686184	7.64978	114	172685878	172686226	9.22997	108
chr4	174265738	174266522	peak:410	829	+	NA	22.9239	NA	330	1.57	2	174265738	174266092	10.6074	221	174265952	174266522	12.3165	225
chr4	186739918	186740712	peak:411	606	+	NA	17.9548	NA	325	1.04	1.46	186740089	186740712	8.21195	272	186739918	186740306	9.74288	208
chr4	187888004	187888412	peak:412	685	+	NA	20.0446	NA	117	1.23	1.65	187888082	187888234	8.69827	50	187888004	187888412	11.3463	106
chr5	761937	762276	peak:413	543	+	NA	17.9468	NA	265	0.89	1.31	762005	762264	10.1256	194	761937	762276	7.82117	268
chr5	6568356	6568743	peak:414	784	+	NA	23.8064	NA	263	1.47	1.89	6568564	6568738	13.3327	103	6568356	6568743	10.4737	216
chr5	6856663	6857134	peak:415	597	+	NA	18.7744	NA	235	1.02	1.44	6856663	6856974	7.16243	213	6856663	6857134	11.612	258
chr5	10432195	10432840	peak:416	773	+	NA	22.011	NA	392	1.44	1.86	10432270	10432733	10.6647	311	10432195	10432840	11.3463	398
chr5	14440511	14441122	peak:417	579	+	NA	17.3607	NA	281	0.98	1.4	14440670	14440958	7.91134	153	14440511	14441122	9.44938	250
chr5	14457506	14457753	peak:418	585	+	NA	18.2492	NA	89	1	1.41	14457526	14457654	7.58398	71	14457506	14457753	10.6652	87
chr5	15600936	15601570	peak:419	1000	+	NA	34.6839	NA	354	2.82	3.17	15600936	15601553	16.6281	277	15601033	15601570	18.0558	335
chr5	16855515	16856090	peak:420	851	+	NA	23.7422	NA	263	1.64	2.05	16855650	16856071	9.59594	79	16855515	16856090	14.1463	313
chr5	16866452	16867506	peak:421	931	+	NA	25.6582	NA	687	1.83	2.24	16866500	16867506	11.9189	738	16866452	16867069	13.7393	588
chr5	17414900	17415828	peak:422	933	+	NA	25.6273	NA	410	1.83	2.25	17414900	17415828	12.9313	130	17415016	17415677	12.696	450
chr5	22050979	22051337	peak:423	754	+	NA	22.1835	NA	211	1.41	1.82	22050979	22051337	8.74999	222	22051107	22051243	13.4335	73
chr5	32312872	32313377	peak:424	557	+	NA	16.9341	NA	219	0.92	1.34	32312872	32313377	7.48469	262	32312949	32313216	9.44938	100
chr5	33968280	33968836	peak:425	723	+	NA	27.7293	NA	293	1.33	1.74	33968462	33968750	6.7158	172	33968280	33968836	21.0135	232
chr5	36772266	36772902	peak:426	872	+	NA	30.861	NA	466	1.68	2.1	36772597	36772844	7.79073	158	36772266	36772902	23.0703	443
chr5	43630964	43631473	peak:427	580	+	NA	17.1938	NA	335	0.98	1.4	43631133	43631454	7.91757	169	43630964	43631473	9.27627	332
chr5	51172770	51173550	peak:428	1000	+	NA	36.3724	NA	414	3	3.33	51172770	51173454	15.3382	153	51172895	51173550	21.0342	470
chr5	51811972	51812437	peak:429	1000	+	NA	34.2246	NA	181	2.79	3.12	51812006	51812278	16.2527	187	51811972	51812437	17.9719	142
chr5	52077906	52078903	peak:430	1000	+	NA	30.3967	NA	522	2.29	2.73	52077906	52078614	16.1814	103	52078037	52078903	14.2153	510
chr5	54873920	54874659	peak:431	656	+	NA	21.1661	NA	530	1.17	1.58	54873989	54874659	12.2062	40	54873920	54874587	8.95984	556
chr5	57456324	57456909	peak:432	689	+	NA	19.9418	NA	341	1.24	1.66	57456653	57456909	9.26842	83	57456324	57456863	10.6734	270
chr5	59661909	59662561	peak:433	719	+	NA	21.1221	NA	109	1.32	1.73	59661909	59662403	10.4487	32	59662071	59662561	10.6734	24
chr5	59728261	59728677	peak:434	1000	+	NA	41.5848	NA	284	2.29	2.72	59728426	59728576	8.86702	117	59728261	59728677	32.7178	287
chr5	65012444	65012832	peak:435	646	+	NA	18.8191	NA	303	1.15	1.56	65012641	65012831	7.95258	47	65012444	65012832	10.8665	363
chr5	66828078	66829198	peak:436	547	+	NA	17.0276	NA	424	0.9	1.32	66828078	66828675	8.69014	73	66828232	66829198	8.33749	200
chr5	67089209	67089738	peak:437	679	+	NA	19.8249	NA	216	1.22	1.64	67089215	67089738	8.39735	208	67089209	67089713	11.4275	219
chr5	74441545	74441976	peak:438	638	+	NA	20.3794	NA	197	1.12	1.54	74441814	74441976	7.16243	32	74441545	74441903	13.217	93
chr5	81851634	81851893	peak:439	926	+	NA	27.2405	NA	150	1.82	2.23	81851682	81851893	9.0277	73	81851634	81851893	18.2128	180
chr5	84191185	84191671	peak:440	798	+	NA	23.3903	NA	325	1.49	1.92	84191185	84191662	8.59411	330	84191365	84191671	14.7962	141
chr5	88140899	88141695	peak:441	1000	+	NA	28.0024	NA	633	2.1	2.52	88140939	88141695	12.8417	100	88140899	88141629	15.1607	665
chr5	97183121	97183772	peak:442	844	+	NA	24.0306	NA	289	1.61	2.03	97183243	97183764	11.9189	259	97183121	97183772	12.1117	198
chr5	98039538	98039786	peak:443	562	+	NA	17.5507	NA	126	0.93	1.36	98039596	98039750	6.68418	65	98039538	98039786	10.8665	129
chr5	107641561	107642308	peak:444	1000	+	NA	41.4429	NA	375	2.9	3.28	107641561	107642072	11.391	372	107641563	107642308	30.0519	377
chr5	107806144	107806760	peak:445	1000	+	NA	36.0779	NA	317	3.01	3.36	107806146	107806760	15.3766	392	107806144	107806751	20.7013	241
chr5	107808787	107809124	peak:446	604	+	NA	18.4003	NA	195	1.04	1.46	107808787	107809019	7.64978	159	107808859	107809124	10.7505	159
chr5	109645827	109646557	peak:447	1000	+	NA	30.3709	NA	246	2.33	2.75	109645941	109646557	15.0896	171	109645827	109646339	15.2813	208
chr5	112276872	112277495	peak:448	780	+	NA	22.1976	NA	364	1.46	1.88	112276872	112277455	10.4165	151	112276911	112277495	11.7811	176
chr5	112960119	112960752	peak:449	1000	+	NA	29.805	NA	375	2.11	2.54	112960242	112960570	9.97588	301	112960119	112960752	19.8291	327
chr5	113067649	113068176	peak:450	599	+	NA	18.0535	NA	222	1.03	1.44	113067758	113068176	7.91757	202	113067649	113067996	10.1359	134
chr5	116378380	116378969	peak:451	786	+	NA	24.8872	NA	249	1.47	1.89	116378432	116378716	15.1443	150	116378380	116378969	9.74288	296
chr5	118405580	118405903	peak:452	713	+	NA	20.1745	NA	196	1.31	1.72	118405733	118405903	9.30799	29	118405580	118405886	10.8665	211
chr5	119070686	119071325	peak:453	804	+	NA	22.7427	NA	313	1.52	1.94	119070686	119071081	10.6647	198	119070848	119071325	12.078	267
chr5	123809755	123810606	peak:454	739	+	NA	22.5252	NA	164	1.37	1.78	123809774	123810606	12.59	115	123809755	123810603	9.93515	166
chr5	124365314	124365943	peak:455	1000	+	NA	42.3496	NA	262	2.84	3.19	124365369	124365943	10.6647	216	124365314	124365864	31.6849	253
chr5	132258854	132259334	peak:456	826	+	NA	22.9239	NA	212	1.57	1.99	132258948	132259334	10.6074	118	132258854	132259319	12.3165	212
chr5	133825552	133826615	peak:457	745	+	NA	23.2185	NA	240	1.38	1.8	133825552	133825814	7.64978	185	133825713	133826615	15.5687	134
chr5	135512385	135512745	peak:458	959	+	NA	26.513	NA	125	1.9	2.31	135512385	135512632	13.8895	88	135512404	135512745	12.6235	143
chr5	137754359	137754784	peak:459	840	+	NA	23.9969	NA	171	1.6	2.02	137754436	137754783	11.9189	77	137754359	137754784	12.078	189
chr5	138464691	138465398	peak:460	545	+	NA	16.9096	NA	454	0.9	1.31	138464691	138465398	7.81275	572	138464965	138465158	9.09683	62
chr5	139247471	139248013	peak:461	645	+	NA	19.3451	NA	307	1.15	1.55	139247471	139248013	7.91757	363	139247526	139247920	11.4275	196
chr5	139638203	139639131	peak:462	576	+	NA	18.3278	NA	401	0.97	1.39	139638412	139639131	6.7158	421	139638203	139639131	11.612	173
chr5	141560564	141560944	peak:463	549	+	NA	17.3892	NA	215	0.9	1.32	141560564	141560944	6.7158	247	141560604	141560806	10.6734	144
chr5	142065250	142065739	peak:464	674	+	NA	20.0293	NA	302	1.21	1.62	142065434	142065739	7.91757	181	142065250	142065690	12.1117	239
chr5	142637778	142638421	peak:465	667	+	NA	19.5208	NA	359	1.19	1.61	142637885	142638421	8.21195	449	142637778	142638303	11.3089	163
chr5	147673338	147673765	peak:466	1000	+	NA	31.5774	NA	121	2.49	2.89	147673339	147673765	15.7231	74	147673338	147673573	15.8543	168
chr5	149337744	149338510	peak:467	1000	+	NA	34.5328	NA	283	2.75	3.1	149337744	149338405	13.9246	288	149337782	149338510	20.6082	241
chr5	150136276	150137161	peak:468	896	+	NA	35.581	NA	221	1.74	2.16	150136294	150136822	7.64978	193	150136276	150137161	27.9312	232
chr5	150235244	150235847	peak:469	1000	+	NA	27.9302	NA	285	2.1	2.53	150235334	150235762	12.1507	227	150235244	150235847	15.7795	254
chr5	150758544	150759076	peak:470	709	+	NA	20.9362	NA	369	1.29	1.71	150758634	150758995	8.85824	303	150758544	150759076	12.078	345
chr5	153835922	153836366	peak:471	572	+	NA	17.1475	NA	307	0.96	1.38	153836129	153836366	7.91757	198	153835922	153836324	9.22997	210
chr5	156474294	156474836	peak:472	1000	+	NA	27.6787	NA	227	2.06	2.48	156474465	156474836	12.1358	56	156474294	156474615	15.5429	227
chr5	160119499	160119875	peak:473	680	+	NA	22.7991	NA	195	1.22	1.64	160119504	160119875	13.8393	301	160119499	160119728	8.95984	84
chr5	160165245	160166009	peak:474	1000	+	NA	66.0025	NA	228	5	5	160165253	160165953	36.4639	222	160165245	160166009	29.5386	227
chr5	163658685	163659783	peak:475	1000	+	NA	34.6979	NA	617	2.86	3.23	163658685	163659722	16.4589	667	163658879	163659783	18.239	373
chr5	168467839	168468367	peak:476	654	+	NA	19.3436	NA	197	1.16	1.58	168467839	168468200	9.2077	168	168467839	168468367	10.1359	227
chr5	168769660	168770395	peak:477	958	+	NA	27.4812	NA	620	1.9	2.31	168770156	168770328	9.26842	135	168769660	168770395	18.2128	610
chr5	170021409	170021936	peak:478	817	+	NA	22.8559	NA	245	1.55	1.97	170021533	170021745	9.26842	111	170021409	170021936	13.5875	255
chr5	170423700	170424043	peak:479	860	+	NA	23.9086	NA	178	1.65	2.07	170423700	170424043	9.77892	171	170423770	170424016	14.1297	116
chr5	170612254	170612991	peak:480	1000	+	NA	32.3693	NA	336	2.41	2.82	170612254	170612991	18.1539	184	170612281	170612877	14.2153	285
chr5	171437375	171437975	peak:481	864	+	NA	24.2137	NA	455	1.67	2.08	171437711	171437858	12.102	110	171437375	171437975	12.1117	465
chr5	171646555	171646930	peak:482	540	+	NA	18.3677	NA	90	0.89	1.3	171646573	171646930	10.6074	84	171646555	171646767	7.76026	78
chr5	172419350	172419842	peak:483	564	+	NA	17.3857	NA	298	0.94	1.36	172419350	172419699	9.30799	297	172419357	172419842	8.0777	293
chr5	172458887	172459676	peak:484	545	+	NA	17.0873	NA	539	0.9	1.31	172459030	172459569	6.98665	453	172458887	172459676	10.1006	482
chr5	172659970	172660527	peak:485	600	+	NA	21.4693	NA	235	1.03	1.45	172660260	172660525	6.30859	141	172659970	172660527	15.1607	40
chr5	172939505	172940318	peak:486	1000	+	NA	32.8585	NA	377	2.53	2.92	172939759	172940146	12.1572	67	172939505	172940318	20.7013	433
chr5	173887610	173888342	peak:487	1000	+	NA	27.6011	NA	467	2.03	2.45	173887610	173888312	10.6647	381	173887828	173888342	16.9364	336
chr5	174259790	174260318	peak:488	1000	+	NA	37.6365	NA	304	3.06	3.41	174259951	174260318	19.7989	179	174259790	174260274	17.8376	268
chr5	177098342	177098799	peak:489	605	+	NA	18.3332	NA	158	1.04	1.46	177098389	177098799	9.1032	57	177098342	177098700	9.22997	213
chr5	177426062	177426638	peak:490	643	+	NA	21.1578	NA	414	1.14	1.55	177426062	177426606	6.87353	312	177426064	177426638	14.2843	515
chr5	178068164	178068695	peak:491	596	+	NA	18.1805	NA	215	1.02	1.44	178068164	178068545	8.95051	83	178068430	178068695	9.22997	82
chr5	179164919	179165559	peak:492	1000	+	NA	34.2117	NA	389	2.75	3.09	179165132	179165526	16.9942	183	179164919	179165559	17.2175	382
chr6	1872683	1872881	peak:493	802	+	NA	22.4899	NA	138	1.51	1.93	1872685	1872824	10.7088	93	1872683	1872881	11.7811	182
chr6	3568445	3568919	peak:494	776	+	NA	22.1411	NA	169	1.45	1.87	3568445	3568919	10.2693	199	3568484	3568713	11.8718	100
chr6	4397182	4397577	peak:495	1000	+	NA	34.2881	NA	276	2.79	3.11	4397387	4397532	17.0399	69	4397182	4397577	17.2482	278
chr6	5471911	5472685	peak:496	635	+	NA	23.2578	NA	148	1.12	1.53	5471960	5472224	6.61737	171	5471911	5472685	16.6404	77
chr6	5961804	5962373	peak:497	724	+	NA	21.6204	NA	183	1.33	1.74	5961892	5962373	11.2691	107	5961804	5962309	10.3513	172
chr6	6702745	6703312	peak:498	937	+	NA	25.9115	NA	132	1.85	2.26	6702746	6703312	10.4573	34	6702745	6703169	15.4542	230
chr6	13181009	13181729	peak:499	792	+	NA	22.195	NA	325	1.48	1.91	13181009	13181610	9.26842	332	13181216	13181729	12.9266	122
chr6	14964661	14965221	peak:500	573	+	NA	20.1776	NA	291	0.96	1.38	14964783	14965182	6.25384	108	14964661	14965221	13.9238	353
chr6	20868355	20869162	peak:501	973	+	NA	41.9883	NA	503	1.94	2.35	20868572	20869162	7.81275	141	20868355	20869123	34.1755	162
chr6	22098402	22099629	peak:502	879	+	NA	26.9537	NA	1064	1.7	2.12	22098605	22099569	8.2264	244	22098402	22099629	18.7273	359
chr6	23218719	23218963	peak:503	942	+	NA	28.993	NA	149	1.86	2.27	23218795	23218925	8.86702	99	23218719	23218963	20.126	124
chr6	23630942	23631725	peak:504	838	+	NA	23.6285	NA	305	1.59	2.02	23631034	23631546	11.5168	157	23630942	23631725	12.1117	361
chr6	24080395	24081217	peak:505	693	+	NA	21.3783	NA	379	1.25	1.67	24080632	24081217	12.102	146	24080395	24080894	9.27627	376
chr6	24107271	24107936	peak:506	598	+	NA	18.4033	NA	441	1.03	1.44	24107619	24107936	7.79073	181	24107271	24107700	10.6126	353
chr6	33848528	33848789	peak:507	577	+	NA	23.765	NA	225	0.97	1.39	33848572	33848789	6.0071	185	33848528	33848787	17.7579	221
chr6	35048561	35048917	peak:508	758	+	NA	21.6124	NA	174	1.42	1.83	35048561	35048735	9.50071	138	35048666	35048917	12.1117	105
chr6	35808787	35809338	peak:509	580	+	NA	17.1938	NA	130	0.98	1.4	35808787	35809077	7.91757	42	35808806	35809338	9.27627	200
chr6	36834855	36835167	peak:510	594	+	NA	18.9725	NA	97	1.02	1.43	36834873	36835154	6.64782	73	36834855	36835167	12.3247	104
chr6	37565130	37566489	peak:511	1000	+	NA	38.8816	NA	793	3.03	3.39	37565527	37566163	13.9246	359	37565130	37566489	24.957	830
chr6	41592192	41592531	peak:512	642	+	NA	19.3319	NA	152	1.14	1.55	41592192	41592417	8.85824	187	41592210	41592531	10.4737	99
chr6	42154467	42154950	peak:513	586	+	NA	18.4624	NA	164	1	1.41	42154513	42154948	7.03492	120	42154467	42154950	11.4275	162
chr6	42742480	42742838	peak:514	561	+	NA	17.5143	NA	207	0.93	1.35	42742480	42742790	6.64782	208	42742522	42742838	10.8665	164
chr6	43174151	43174804	peak:515	811	+	NA	22.4749	NA	452	1.53	1.95	43174446	43174775	9.77892	166	43174151	43174804	12.696	444
chr6	43427246	43427875	peak:516	546	+	NA	17.4839	NA	304	0.9	1.32	43427246	43427875	6.61737	85	43427576	43427812	10.8665	194
chr6	43475483	43476134	peak:517	734	+	NA	21.7783	NA	305	1.36	1.77	43475544	43476134	7.91757	220	43475483	43476023	13.8607	329
chr6	49906471	49907259	peak:518	733	+	NA	21.3408	NA	203	1.36	1.77	49906471	49907011	8.39735	176	49906497	49907259	12.9435	204
chr6	52594836	52596005	peak:519	937	+	NA	26.3555	NA	638	1.85	2.26	52594836	52596005	9.71507	112	52594925	52595855	16.6404	549
chr6	56555332	56556151	peak:520	941	+	NA	30.8379	NA	350	1.86	2.27	56555332	56556000	8.30331	326	56555557	56556151	22.5346	149
chr6	56843775	56844415	peak:521	719	+	NA	23.0382	NA	352	1.32	1.73	56843979	56844261	7.58398	30	56843775	56844415	15.4542	470
chr6	71011761	71012316	peak:522	835	+	NA	23.8573	NA	235	1.58	2.01	71011767	71012102	11.8491	243	71011761	71012316	12.0082	222
chr6	71053515	71054109	peak:523	551	+	NA	18.1055	NA	173	0.91	1.33	71053515	71054027	6.61737	98	71053547	71054109	11.4881	216
chr6	71254211	71254605	peak:524	1000	+	NA	28.1038	NA	298	2.11	2.53	71254216	71254575	13.9566	275	71254211	71254605	14.1472	316
chr6	78465117	78465370	peak:525	791	+	NA	22.4716	NA	188	1.48	1.91	78465208	78465343	10.3936	90	78465117	78465370	12.078	195
chr6	79810056	79811011	peak:526	1000	+	NA	38.749	NA	370	2.86	3.21	79810058	79811011	12.1507	419	79810056	79810782	26.5983	319
chr6	89375475	89375950	peak:527	1000	+	NA	30.2156	NA	106	2.21	2.64	89375475	89375935	16.6281	98	89375542	89375950	13.5875	48
chr6	91633803	91634162	peak:528	725	+	NA	21.1161	NA	158	1.34	1.75	91633803	91634029	8.30331	162	91633923	91634162	12.8128	34
chr6	91781824	91782245	peak:529	1000	+	NA	30.6564	NA	269	2.35	2.77	91781824	91782245	12.1507	277	91781914	91782225	18.5057	171
chr6	94570697	94571352	peak:530	660	+	NA	19.9449	NA	76	1.17	1.59	94570702	94571352	7.64978	90	94570697	94571170	12.2951	58
chr6	97669242	97669636	peak:531	615	+	NA	18.591	NA	147	1.07	1.48	97669297	97669628	7.91757	179	97669242	97669636	10.6734	61
chr6	98844933	98845911	peak:532	609	+	NA	20.2185	NA	660	1.05	1.47	98845313	98845857	6.64782	24	98844933	98845911	13.5707	274
chr6	99612411	99612827	peak:533	623	+	NA	18.6496	NA	192	1.08	1.5	99612519	99612669	8.58784	84	99612411	99612827	10.0618	192
chr6	100138787	100139202	peak:534	1000	+	NA	38.1906	NA	221	3.06	3.4	100138885	100139154	20.5719	57	100138787	100139202	17.6187	287
chr6	100184236	100184841	peak:535	1000	+	NA	39.6657	NA	373	3.29	3.65	100184494	100184833	16.2527	164	100184236	100184841	23.413	324
chr6	109236534	109236711	peak:536	568	+	NA	17.6079	NA	63	0.95	1.37	109236534	109236686	7.50726	72	109236541	109236711	10.1006	48
chr6	109816868	109817357	peak:537	871	+	NA	24.3077	NA	184	1.68	2.1	109816868	109817357	9.81049	176	109816937	109817149	14.4972	124
chr6	111873309	111874010	peak:538	609	+	NA	18.4003	NA	213	1.05	1.47	111873435	111873623	7.64978	73	111873309	111874010	10.7505	228
chr6	113564599	113565317	peak:539	1000	+	NA	31.0479	NA	322	2.19	2.62	113564599	113565162	10.1253	375	113564665	113565317	20.9226	204
chr6	113611245	113611652	peak:540	665	+	NA	24.8302	NA	308	1.18	1.6	113611245	113611621	6.61737	308	113611449	113611652	18.2128	104
chr6	113995444	113996033	peak:541	1000	+	NA	33.8265	NA	373	2.69	3.05	113995613	113995934	14.4994	203	113995444	113996033	19.3271	375
chr6	115733071	115733742	peak:542	909	+	NA	26.5665	NA	502	1.77	2.19	115733532	115733697	14.7612	68	115733071	115733742	11.8053	475
chr6	115870281	115870696	peak:543	625	+	NA	19.2664	NA	363	1.09	1.51	115870468	115870696	10.2169	168	115870281	115870689	9.04951	372
chr6	119495265	119495705	peak:544	628	+	NA	18.7257	NA	218	1.1	1.51	119495320	119495705	7.91134	171	119495265	119495618	10.8144	210
chr6	126227992	126228781	peak:545	749	+	NA	21.9425	NA	359	1.39	1.8	126228078	126228702	11.2691	390	126227992	126228781	10.6734	243
chr6	127519141	127519605	peak:546	697	+	NA	22.5031	NA	176	1.26	1.68	127519141	127519568	7.38878	170	127519281	127519605	15.1143	43
chr6	140957176	140957617	peak:547	690	+	NA	21.313	NA	228	1.24	1.66	140957250	140957564	12.0367	221	140957176	140957617	9.27627	162
chr6	150273639	150274257	peak:548	957	+	NA	33.277	NA	355	1.9	2.31	150273647	150274216	8.03671	309	150273639	150274257	25.2403	393
chr6	155013589	155013883	peak:549	634	+	NA	18.626	NA	79	1.11	1.53	155013661	155013883	7.95258	29	155013589	155013764	10.6734	57
chr6	155040211	155040585	peak:550	1000	+	NA	27.2002	NA	168	1.99	2.41	155040211	155040583	11.9189	143	155040268	155040585	15.2813	136
chr6	157679968	157680522	peak:551	634	+	NA	19.1591	NA	212	1.11	1.53	157680065	157680385	7.81275	172	157679968	157680522	11.3463	155
chr6	166627277	166628129	peak:552	1000	+	NA	32.0359	NA	250	2.18	2.61	166627424	166627637	9.60106	139	166627277	166628129	22.4348	215
chr6	170080590	170081390	peak:553	1000	+	NA	34.5814	NA	304	2.7	3.06	170080590	170081369	13.042	318	170080699	170081390	21.5394	181
chr6	170243830	170244483	peak:554	698	+	NA	23.6753	NA	142	1.26	1.68	170243830	170244219	7.03492	72	170243871	170244483	16.6404	172
chr7	405550	406059	peak:555	661	+	NA	19.3469	NA	360	1.18	1.59	405550	406010	8.59643	110	405632	406059	10.7505	233
chr7	1725347	1725669	peak:556	628	+	NA	18.591	NA	151	1.1	1.51	1725371	1725669	7.91757	155	1725347	1725589	10.6734	124
chr7	1842509	1843265	peak:557	1000	+	NA	28.8775	NA	288	2.15	2.57	1842560	1842937	10.6647	235	1842509	1843265	18.2128	291
chr7	1867713	1868068	peak:558	903	+	NA	27.6629	NA	195	1.75	2.18	1867713	1868048	8.39735	167	1867724	1868068	19.2656	212
chr7	1951165	1951555	peak:559	722	+	NA	21.5051	NA	208	1.33	1.74	1951165	1951425	7.91757	207	1951165	1951555	13.5875	210
chr7	2844296	2844793	peak:560	863	+	NA	24.6719	NA	116	1.67	2.08	2844296	2844793	9.1032	118	2844366	2844683	15.5687	44
chr7	3268009	3268608	peak:561	1000	+	NA	33.8389	NA	267	2.69	3.04	3268082	3268517	13.8168	192	3268009	3268608	20.0221	269
chr7	5620365	5621007	peak:562	1000	+	NA	32.6086	NA	340	2.57	2.94	5620431	5620904	17.0399	282	5620365	5621007	15.5687	333
chr7	9231652	9232242	peak:563	620	+	NA	18.5447	NA	158	1.08	1.49	9231652	9231853	9.26842	157	9231678	9232242	9.27627	133
chr7	11410845	11411620	peak:564	1000	+	NA	31.9139	NA	498	2.54	2.93	11410881	11411518	15.1468	425	11410845	11411620	16.7671	535
chr7	20514562	20514835	peak:565	650	+	NA	18.9962	NA	133	1.16	1.57	20514585	20514835	9.40306	152	20514562	20514834	9.59316	91
chr7	20597454	20597760	peak:566	885	+	NA	24.3466	NA	180	1.71	2.13	20597495	20597759	10.2169	126	20597454	20597760	14.1297	194
chr7	20958497	20959021	peak:567	579	+	NA	21.6501	NA	227	0.98	1.4	20958649	20958962	6.20968	27	20958497	20959021	15.4404	275
chr7	24767691	24768067	peak:568	574	+	NA	20.1776	NA	145	0.96	1.38	24767707	24767876	6.25384	138	24767691	24768067	13.9238	136
chr7	26864434	26865050	peak:569	680	+	NA	19.7305	NA	177	1.22	1.64	26864434	26865050	9.31849	68	26864594	26865025	10.412	135
chr7	27586657	27587116	peak:570	980	+	NA	26.4075	NA	266	1.95	2.36	27586705	27587034	12.3274	232	27586657	27587116	14.0801	253
chr7	30173086	30173484	peak:571	705	+	NA	20.3773	NA	148	1.28	1.7	30173086	30173465	7.99437	99	30173102	30173484	12.3829	181
chr7	30470102	30470683	peak:572	667	+	NA	23.0302	NA	280	1.19	1.61	30470102	30470633	6.7158	345	30470153	30470683	16.3144	140
chr7	31074179	31074961	peak:573	1000	+	NA	33.3901	NA	455	2.63	2.99	31074531	31074827	13.577	111	31074179	31074961	19.8131	447
chr7	32250354	32251166	peak:574	556	+	NA	17.3761	NA	523	0.92	1.34	32250488	32251025	7.03492	330	32250354	32251166	10.3412	95
chr7	33391957	33392570	peak:575	1000	+	NA	33.1787	NA	492	2.58	2.95	33391957	33392570	13.3839	488	33392246	33392570	19.7948	208
chr7	37759593	37760200	peak:576	753	+	NA	23.3962	NA	129	1.4	1.81	37759639	37759815	7.80075	22	37759593	37760200	15.5955	191
chr7	39131027	39131449	peak:577	964	+	NA	26.6322	NA	135	1.91	2.32	39131063	39131243	11.5968	82	39131027	39131449	15.0354	152
chr7	43531586	43531933	peak:578	692	+	NA	19.8537	NA	143	1.24	1.67	43531665	43531933	9.1032	74	43531586	43531868	10.7505	134
chr7	44039177	44039460	peak:579	1000	+	NA	81.0174	NA	94	5	5	44039235	44039460	29.4748	36	44039177	44039460	51.5426	94
chr7	44189285	44189768	peak:580	824	+	NA	23.0048	NA	300	1.56	1.99	44189285	44189621	9.77892	307	44189472	44189768	13.2259	106
chr7	44223533	44224110	peak:581	766	+	NA	21.5849	NA	310	1.43	1.85	44223533	44224110	9.26842	268	44223626	44224059	12.3165	260
chr7	44581578	44582453	peak:582	921	+	NA	25.1017	NA	621	1.81	2.22	44581578	44582453	11.1779	33	44581906	44582409	13.9238	282
chr7	44606071	44607202	peak:583	1000	+	NA	38.4019	NA	215	2.26	2.71	44606163	44607021	9.00359	84	44606071	44607202	29.3983	274
chr7	44894864	44895443	peak:584	962	+	NA	29.6151	NA	263	1.91	2.32	44894864	44895371	8.91375	231	44894913	44895443	20.7013	246
chr7	44954903	44955319	peak:585	650	+	NA	19.9663	NA	130	1.16	1.57	44954967	44955151	7.64978	97	44954903	44955319	12.3165	100
chr7	44999224	45000265	peak:586	1000	+	NA	28.4681	NA	748	2.12	2.54	44999224	45000161	11.7129	733	44999584	45000265	16.7552	403
chr7	50531790	50532207	peak:587	545	+	NA	16.736	NA	236	0.9	1.31	50531842	50532111	8.12146	126	50531790	50532207	8.61458	295
chr7	54864626	54865017	peak:588	589	+	NA	17.402	NA	247	1.01	1.42	54864626	54864988	7.95258	250	54864644	54865017	9.44938	226
chr7	55427484	55428237	peak:589	540	+	NA	18.5703	NA	335	0.89	1.3	55427484	55428139	6.25384	193	55427739	55428237	12.3165	222
chr7	55526513	55527110	peak:590	763	+	NA	21.5861	NA	433	1.43	1.84	55526858	55527110	9.26137	134	55526513	55527071	12.3247	388
chr7	69837210	69837799	peak:591	770	+	NA	21.9544	NA	284	1.44	1.86	69837210	69837784	10.1491	321	69837393	69837799	11.8053	65
chr7	75559818	75560199	peak:592	587	+	NA	20.2049	NA	301	1.01	1.42	75559916	75560197	6.61737	203	75559818	75560199	13.5875	302
chr7	75791274	75791768	peak:593	652	+	NA	19.9663	NA	310	1.16	1.57	75791274	75791600	7.64978	243	75791339	75791768	12.3165	313
chr7	77798502	77798766	peak:594	684	+	NA	20.4014	NA	177	1.23	1.65	77798504	77798735	7.81275	179	77798502	77798766	12.5886	174
chr7	82264185	82265415	peak:595	836	+	NA	23.3599	NA	384	1.59	2.01	82264279	82264890	9.85186	102	82264185	82265415	13.508	584
chr7	83060307	83060534	peak:596	575	+	NA	20.3978	NA	131	0.97	1.39	83060387	83060532	12.5766	55	83060307	83060534	7.82117	128
chr7	90453131	90453679	peak:597	1000	+	NA	30.9442	NA	223	2.04	2.46	90453184	90453666	9.26137	173	90453131	90453679	21.6828	220
chr7	91126784	91127272	peak:598	599	+	NA	18.8818	NA	240	1.03	1.44	91126936	91127179	7.20626	25	91126784	91127272	11.6755	304
chr7	92133723	92134743	peak:599	761	+	NA	22.1465	NA	664	1.42	1.83	92133857	92134741	11.4731	347	92133723	92134743	10.6734	661
chr7	94417994	94418482	peak:600	950	+	NA	26.4336	NA	91	1.88	2.29	94417994	94418371	10.2169	100	94418022	94418482	16.2167	54
chr7	95473049	95474021	peak:601	637	+	NA	22.138	NA	385	1.12	1.54	95473250	95473575	13.8895	184	95473049	95474021	8.24853	385
chr7	97480826	97481412	peak:602	951	+	NA	26.4336	NA	235	1.88	2.29	97480946	97481150	10.2169	93	97480826	97481412	16.2167	257
chr7	100586189	100586714	peak:603	679	+	NA	23.6292	NA	227	1.22	1.64	100586257	100586628	6.7158	222	100586189	100586714	16.9134	165
chr7	102425657	102426422	peak:604	715	+	NA	21.5051	NA	269	1.31	1.72	102425742	102426002	7.91757	178	102425657	102426422	13.5875	275
chr7	103766707	103767163	peak:605	1000	+	NA	35.422	NA	237	2.84	3.19	103766707	103767130	14.4994	215	103766864	103767163	20.9226	102
chr7	108723395	108723764	peak:606	648	+	NA	18.982	NA	167	1.15	1.56	108723409	108723698	8.12146	147	108723395	108723764	10.8605	174
chr7	110346906	110347510	peak:607	636	+	NA	19.9116	NA	266	1.12	1.53	110347069	110347510	7.2156	97	110346906	110347504	12.696	272
chr7	112646818	112647142	peak:608	847	+	NA	24.1963	NA	182	1.62	2.04	112646862	112647090	12.7688	139	112646818	112647142	11.4275	181
chr7	112707630	112707964	peak:609	666	+	NA	19.5082	NA	164	1.18	1.6	112707630	112707829	8.2573	151	112707768	112707964	11.2509	40
chr7	112939823	112940239	peak:610	591	+	NA	18.9237	NA	41	1.01	1.42	112939834	112940239	6.98665	24	112939823	112940104	11.9371	48
chr7	124205539	124205958	peak:611	756	+	NA	22.7274	NA	168	1.41	1.82	124205584	124205953	12.0622	115	124205539	124205958	10.6652	177
chr7	128807194	128807605	peak:612	643	+	NA	19.9005	NA	284	1.14	1.55	128807194	128807504	7.58398	243	128807445	128807605	12.3165	75
chr7	128831840	128833435	peak:613	1000	+	NA	51.0741	NA	1382	2.86	3.21	128831840	128833430	37.2134	248	128831849	128833435	13.8607	1306
chr7	132206509	132206923	peak:614	663	+	NA	20.0191	NA	285	1.18	1.6	132206594	132206923	7.80075	219	132206509	132206832	12.2184	266
chr7	132398542	132398986	peak:615	663	+	NA	22.6582	NA	151	1.18	1.6	132398542	132398807	6.7158	237	132398579	132398986	15.9424	29
chr7	135828075	135829146	peak:616	1000	+	NA	49.3221	NA	556	4.04	4.33	135828338	135829146	23.6609	170	135828075	135828861	25.6612	589
chr7	137592053	137592879	peak:617	681	+	NA	20.0454	NA	296	1.22	1.64	137592053	137592879	9.92721	221	137592164	137592597	10.1182	239
chr7	138001921	138002456	peak:618	572	+	NA	17.6974	NA	365	0.96	1.38	138001921	138002367	9.26842	254	138002085	138002456	8.429	312
chr7	148586963	148587388	peak:619	649	+	NA	20.7755	NA	316	1.16	1.57	148586963	148587373	7.34203	368	148587004	148587388	13.4335	224
chr7	148590249	148590942	peak:620	850	+	NA	23.8044	NA	445	1.64	2.05	148590249	148590907	10.2169	467	148590431	148590942	13.5875	241
chr7	149822357	149823124	peak:621	612	+	NA	18.4003	NA	404	1.06	1.47	149822612	149822988	7.64978	104	149822357	149823124	10.7505	449
chr7	150383846	150384060	peak:622	831	+	NA	27.2812	NA	123	1.58	2	150383848	150384044	7.80075	95	150383846	150384060	19.4804	149
chr7	150830641	150831180	peak:623	906	+	NA	26.5076	NA	339	1.76	2.18	150830794	150831180	15.4259	134	150830641	150831106	11.0817	392
chr7	150961694	150962262	peak:624	1000	+	NA	28.7424	NA	329	2.15	2.58	150961878	150962091	12.102	146	150961694	150962262	16.6404	328
chr7	151085950	151086535	peak:625	996	+	NA	28.0453	NA	207	1.99	2.4	151085950	151086535	9.97588	296	151085950	151086520	18.0695	85
chr7	152614635	152615605	peak:626	805	+	NA	23.6775	NA	637	1.52	1.94	152615129	152615605	8.80366	72	152614635	152615602	14.8738	709
chr8	19743955	19744456	peak:627	586	+	NA	18.4624	NA	264	1	1.41	19744153	19744354	7.03492	61	19743955	19744456	11.4275	269
chr8	20234420	20235330	peak:628	1000	+	NA	28.9742	NA	319	2.15	2.58	20234436	20235240	10.7614	277	20234420	20235330	18.2128	346
chr8	21369777	21370449	peak:629	696	+	NA	21.3783	NA	380	1.25	1.68	21369777	21370439	12.102	436	21370000	21370449	9.27627	101
chr8	22851671	22852382	peak:630	726	+	NA	23.2185	NA	175	1.34	1.75	22851671	22851891	7.64978	136	22851805	22852382	15.5687	81
chr8	23336093	23336346	peak:631	647	+	NA	18.8191	NA	173	1.15	1.56	23336138	23336327	7.95258	117	23336093	23336346	10.8665	185
chr8	24617184	24618010	peak:632	1000	+	NA	35.9794	NA	592	2.55	2.94	24617244	24617926	11.1507	527	24617184	24618010	24.8287	200
chr8	24625228	24625554	peak:633	556	+	NA	17.1176	NA	99	0.92	1.34	24625322	24625537	8.39735	28	24625228	24625554	8.72022	77
chr8	26037375	26037872	peak:634	653	+	NA	21.0618	NA	173	1.16	1.57	26037375	26037872	12.102	158	26037445	26037823	8.95984	119
chr8	27611450	27612070	peak:635	651	+	NA	19.4187	NA	224	1.16	1.57	27611578	27611952	8.95098	93	27611450	27612070	10.4677	228
chr8	28657672	28658358	peak:636	669	+	NA	19.5872	NA	391	1.19	1.61	28657894	28658358	8.91375	97	28657672	28658223	10.6734	464
chr8	28889972	28890597	peak:637	619	+	NA	23.502	NA	319	1.08	1.49	28890053	28890456	6.25384	226	28889972	28890597	17.2482	331
chr8	29804653	29805275	peak:638	998	+	NA	27.3051	NA	399	1.99	2.4	29804833	29805157	10.6647	283	29804653	29805275	16.6404	335
chr8	31245028	31245523	peak:639	868	+	NA	24.4059	NA	278	1.68	2.09	31245028	31245472	9.30799	240	31245220	31245523	15.0979	124
chr8	33812738	33813257	peak:640	834	+	NA	24.2938	NA	160	1.58	2.01	33812738	33813119	8.69827	137	33812798	33813257	15.5955	124
chr8	34762104	34762364	peak:641	751	+	NA	24.3659	NA	90	1.4	1.81	34762114	34762272	15.0896	114	34762104	34762364	9.27627	57
chr8	35327658	35327997	peak:642	1000	+	NA	28.2178	NA	186	2.08	2.49	35327658	35327880	13.185	175	35327714	35327997	15.0328	142
chr8	37099897	37100453	peak:643	828	+	NA	24.5309	NA	272	1.57	2	37100000	37100453	8.44543	135	37099897	37100397	16.0855	307
chr8	37235992	37236457	peak:644	719	+	NA	20.916	NA	218	1.32	1.73	37235992	37236324	8.16723	135	37236072	37236457	12.7488	221
chr8	41199331	41199683	peak:645	627	+	NA	19.9784	NA	103	1.1	1.51	41199394	41199683	7.03492	49	41199331	41199618	12.9435	94
chr8	41203574	41204272	peak:646	575	+	NA	18.7291	NA	442	0.97	1.39	41203867	41204159	6.61737	133	41203574	41204272	12.1117	459
chr8	52254311	52255202	peak:647	568	+	NA	17.6249	NA	277	0.95	1.37	52254368	52254793	6.75837	146	52254311	52255202	10.8665	352
chr8	58070074	58070403	peak:648	941	+	NA	26.1025	NA	153	1.86	2.27	58070074	58070403	13.4065	163	58070074	58070370	12.696	143
chr8	60460852	60461055	peak:649	540	+	NA	16.8205	NA	38	0.89	1.3	60460865	60461044	7.81275	17	60460852	60461055	9.00771	47
chr8	60463194	60464492	peak:650	889	+	NA	29.3572	NA	582	1.72	2.14	60463194	60463973	7.91757	593	60463430	60464492	21.4396	336
chr8	60792714	60793514	peak:651	578	+	NA	18.2521	NA	266	0.97	1.39	60792771	60793514	10.069	84	60792714	60793194	8.18307	331
chr8	63451911	63452340	peak:652	610	+	NA	19.7262	NA	193	1.05	1.47	63451911	63452330	6.7158	110	63452030	63452340	13.0104	158
chr8	65144925	65145757	peak:653	667	+	NA	37.8862	NA	530	1.19	1.61	65145097	65145721	6.20968	376	65144925	65145757	31.6765	512
chr8	66445598	66446450	peak:654	676	+	NA	25.0403	NA	248	1.21	1.63	66445760	66446450	16.6371	217	66445598	66446209	8.40318	102
chr8	66542169	66542568	peak:655	658	+	NA	23.5308	NA	239	1.17	1.59	66542254	66542496	6.61737	70	66542169	66542568	16.9134	323
chr8	70805275	70805864	peak:656	618	+	NA	18.591	NA	194	1.08	1.49	70805322	70805532	7.91757	132	70805275	70805864	10.6734	209
chr8	71164845	71165259	peak:657	1000	+	NA	32.5492	NA	169	2.22	2.65	71164887	71165094	9.81049	127	71164845	71165259	22.7387	170
chr8	73972255	73972497	peak:658	700	+	NA	21.5736	NA	132	1.28	1.69	73972255	73972497	7.64978	166	73972292	73972474	13.9238	62
chr8	75667570	75667854	peak:659	605	+	NA	18.2914	NA	169	1.04	1.46	75667572	75667830	7.91757	127	75667570	75667854	10.3738	209
chr8	77130290	77131087	peak:660	560	+	NA	17.3444	NA	526	0.93	1.35	77130290	77130957	9.30799	486	77130538	77131087	8.03639	319
chr8	79864603	79865036	peak:661	1000	+	NA	30.1844	NA	164	2.26	2.7	79864603	79865036	15.0865	184	79864629	79864910	15.0979	118
chr8	81240433	81241075	peak:662	603	+	NA	18.9967	NA	249	1.04	1.45	81240433	81241075	7.2156	226	81240437	81241075	11.7811	269
chr8	82693688	82694312	peak:663	596	+	NA	18.712	NA	193	1.02	1.44	82693809	82694312	7.16243	173	82693688	82694142	11.5496	93
chr8	83868481	83869712	peak:664	1000	+	NA	30.0023	NA	513	2.25	2.68	83868575	83869695	12.0304	619	83868481	83869712	17.9719	314
chr8	92103209	92103801	peak:665	732	+	NA	26.3498	NA	403	1.36	1.76	92103408	92103765	6.99369	142	92103209	92103801	19.3561	465
chr8	92170952	92171248	peak:666	583	+	NA	28.9929	NA	152	0.99	1.4	92171044	92171179	5.73616	14	92170952	92171248	23.2567	198
chr8	92610985	92611777	peak:667	714	+	NA	21.0767	NA	242	1.31	1.72	92611067	92611777	10.6647	237	92610985	92611600	10.412	165
chr8	98416495	98417296	peak:668	1000	+	NA	35.5075	NA	482	2.74	3.08	98416796	98417296	12.7688	175	98416495	98417194	22.7387	488
chr8	101287299	101288733	peak:669	721	+	NA	20.6546	NA	839	1.32	1.74	101287595	101287777	9.26842	135	101287299	101288733	11.3862	1247
chr8	101760069	101761227	peak:670	682	+	NA	19.701	NA	628	1.22	1.64	101760094	101761227	8.95051	423	101760069	101761167	10.7505	809
chr8	103293390	103293849	peak:671	625	+	NA	18.6498	NA	236	1.09	1.51	103293525	103293706	8.69719	52	103293390	103293849	9.9526	286
chr8	109539484	109540418	peak:672	925	+	NA	25.6943	NA	352	1.81	2.23	109539561	109540288	10.1256	188	109539484	109540418	15.5687	440
chr8	117245185	117245748	peak:673	571	+	NA	20.1776	NA	393	0.96	1.38	117245530	117245748	6.25384	94	117245185	117245722	13.9238	347
chr8	121966273	121966888	peak:674	898	+	NA	26.204	NA	243	1.74	2.16	121966273	121966749	14.5285	187	121966362	121966888	11.6755	211
chr8	127276723	127277195	peak:675	1000	+	NA	37.074	NA	275	2.9	3.28	127276723	127277195	13.6302	246	127276966	127277141	23.4438	61
chr8	127363921	127364592	peak:676	783	+	NA	23.1026	NA	404	1.47	1.89	127364093	127364510	8.39735	117	127363921	127364592	14.7052	520
chr8	130302042	130302747	peak:677	674	+	NA	20.0293	NA	455	1.21	1.62	130302042	130302648	7.91757	406	130302402	130302747	12.1117	145
chr8	132413687	132414653	peak:678	948	+	NA	26.6585	NA	643	1.87	2.28	132413832	132414465	9.70427	336	132413687	132414653	16.9542	121
chr8	143506768	143507463	peak:679	555	+	NA	18.5703	NA	85	0.92	1.34	143506782	143507081	6.25384	85	143506768	143507463	12.3165	72
chr8	143884447	143885330	peak:680	1000	+	NA	33.3024	NA	244	2.68	3.02	143884447	143885145	15.0896	282	143884518	143885330	18.2128	136
chr8	144104105	144104463	peak:681	643	+	NA	20.2508	NA	306	1.14	1.55	144104260	144104442	7.34977	152	144104105	144104463	12.901	306
chr9	2234048	2234829	peak:682	724	+	NA	20.8014	NA	547	1.34	1.75	2234048	2234707	9.55054	483	2234246	2234829	11.2509	413
chr9	8188557	8189121	peak:683	792	+	NA	21.8449	NA	305	1.48	1.91	8188723	8189110	9.40306	249	8188557	8189121	12.4418	196
chr9	11545747	11546797	peak:684	1000	+	NA	37.3837	NA	716	3.15	3.53	11545747	11546614	17.4556	198	11545813	11546797	19.9281	607
chr9	19408946	19409762	peak:685	706	+	NA	22.9792	NA	427	1.29	1.7	19409098	19409762	7.43633	374	19408946	19409473	15.5429	329
chr9	23537185	23538473	peak:686	1000	+	NA	37.9933	NA	574	2.87	3.24	23537339	23538332	13.0363	219	23537185	23538473	24.957	776
chr9	34458271	34458755	peak:687	823	+	NA	23.1922	NA	410	1.56	1.98	34458545	34458755	9.26842	142	34458271	34458743	13.9238	405
chr9	35111607	35112094	peak:688	1000	+	NA	27.6011	NA	139	2.02	2.44	35111607	35112094	10.6647	147	35111607	35111865	16.9364	131
chr9	37676417	37676821	peak:689	764	+	NA	23.2171	NA	288	1.43	1.84	37676589	37676821	13.042	122	37676417	37676821	10.1751	282
chr9	37994471	37995428	peak:690	748	+	NA	22.0596	NA	765	1.39	1.8	37994471	37995292	8.47213	107	37994558	37995428	13.5875	688
chr9	38026311	38026769	peak:691	702	+	NA	20.2269	NA	236	1.28	1.69	38026366	38026735	9.2077	217	38026311	38026769	11.0192	201
chr9	38414274	38415073	peak:692	1000	+	NA	28.674	NA	303	2.08	2.5	38414436	38415073	15.0865	141	38414274	38414883	13.5875	303
chr9	38421563	38422519	peak:693	1000	+	NA	32.0808	NA	393	2.48	2.88	38421563	38422103	12.2677	459	38421625	38422519	19.8131	266
chr9	78971619	78972775	peak:694	1000	+	NA	38.4093	NA	943	3.08	3.47	78971619	78972645	20.6514	942	78972105	78972775	17.7579	458
chr9	79571653	79571960	peak:695	690	+	NA	19.8537	NA	102	1.24	1.66	79571681	79571925	9.1032	45	79571653	79571960	10.7505	131
chr9	81344187	81344939	peak:696	1000	+	NA	39.3675	NA	319	3.26	3.62	81344187	81344939	16.2023	318	81344214	81344937	23.1652	293
chr9	82363195	82364010	peak:697	1000	+	NA	33.1077	NA	549	2.46	2.86	82363195	82364010	11.3352	520	82363328	82363956	21.7725	446
chr9	82923134	82924309	peak:698	621	+	NA	22.5677	NA	533	1.08	1.5	82923282	82923927	6.54156	531	82923134	82924309	16.0261	304
chr9	85600912	85601328	peak:699	541	+	NA	16.761	NA	164	0.89	1.3	85600995	85601328	7.48469	58	85600912	85601145	9.27627	187
chr9	86947639	86948086	peak:700	558	+	NA	17.1305	NA	233	0.93	1.35	86947786	86947914	7.91757	65	86947639	86948086	9.21295	254
chr9	89591146	89591817	peak:701	1000	+	NA	33.2993	NA	391	2.65	3	89591194	89591685	15.0865	330	89591146	89591817	18.2128	405
chr9	89675039	89675825	peak:702	800	+	NA	22.4943	NA	459	1.5	1.93	89675223	89675775	9.26842	178	89675039	89675825	13.2259	557
chr9	89749861	89750560	peak:703	965	+	NA	26.5992	NA	449	1.92	2.33	89750135	89750556	11.6465	192	89749861	89750560	14.9527	433
chr9	90095505	90096477	peak:704	544	+	NA	24.6657	NA	356	0.9	1.31	90095733	90095907	5.66385	155	90095505	90096477	19.0019	329
chr9	90343233	90343740	peak:705	677	+	NA	19.8868	NA	268	1.21	1.63	90343308	90343584	9.60106	139	90343233	90343740	10.2857	322
chr9	92749208	92750187	peak:706	1000	+	NA	45.0055	NA	539	3.54	3.93	92749443	92749860	15.0865	333	92749208	92750187	29.919	511
chr9	93813777	93814684	peak:707	952	+	NA	26.2622	NA	630	1.88	2.29	93814260	93814684	13.0363	148	93813777	93814672	13.2259	629
chr9	95462404	95463004	peak:708	708	+	NA	25.9276	NA	272	1.29	1.71	95462404	95463002	6.7158	267	95462418	95463004	19.2118	264
chr9	97633263	97633879	peak:709	802	+	NA	23.6499	NA	325	1.51	1.93	97633263	97633680	8.69719	231	97633404	97633879	14.9527	279
chr9	98142852	98143662	peak:710	1000	+	NA	28.0367	NA	364	2.1	2.52	98143012	98143322	13.9566	205	98142852	98143662	14.0801	363
chr9	98224789	98225509	peak:711	995	+	NA	27.5438	NA	481	1.99	2.4	98225212	98225420	10.6074	55	98224789	98225509	16.9364	485
chr9	98316683	98317627	peak:712	1000	+	NA	31.7814	NA	614	2.48	2.88	98316683	98317627	15.141	62	98316806	98317489	16.6404	433
chr9	99221775	99222530	peak:713	554	+	NA	16.8798	NA	290	0.91	1.34	99222003	99222276	7.64978	30	99221775	99222530	9.22997	322
chr9	101443398	101443857	peak:714	635	+	NA	18.5447	NA	145	1.12	1.53	101443423	101443857	9.26842	86	101443398	101443669	9.27627	179
chr9	107358933	107359435	peak:715	994	+	NA	27.5516	NA	249	1.98	2.4	107359065	107359248	10.5222	136	107358933	107359435	17.0294	230
chr9	121574744	121575066	peak:716	760	+	NA	21.3801	NA	142	1.42	1.83	121574850	121575045	9.26842	61	121574744	121575066	12.1117	117
chr9	123473149	123473750	peak:717	572	+	NA	21.5634	NA	301	0.96	1.38	123473373	123473750	6.12302	87	123473149	123473610	15.4404	292
chr9	124454719	124455340	peak:718	807	+	NA	27.4758	NA	429	1.52	1.94	124455057	124455340	18.1995	73	124454719	124455196	9.27627	447
chr9	125878219	125878724	peak:719	625	+	NA	18.662	NA	152	1.09	1.51	125878219	125878724	8.54378	142	125878263	125878562	10.1182	118
chr9	127396544	127397201	peak:720	1000	+	NA	35.9997	NA	409	3	3.34	127396544	127397201	17.0399	332	127396690	127397142	18.9598	340
chr9	127578866	127579670	peak:721	869	+	NA	24.0545	NA	276	1.68	2.09	127578866	127579557	10.3936	215	127578953	127579670	13.6609	250
chr9	129023377	129024060	peak:722	682	+	NA	22.5257	NA	407	1.22	1.64	129023377	129024060	13.4854	413	129023566	129024053	9.04028	213
chr9	129080794	129081325	peak:723	542	+	NA	21.2055	NA	291	0.89	1.31	129081122	129081324	5.83847	93	129080794	129081325	15.367	161
chr9	130421421	130422265	peak:724	1000	+	NA	41.6497	NA	502	3.46	3.83	130421641	130422116	16.372	296	130421421	130422265	25.2777	489
chr9	131238429	131238823	peak:725	568	+	NA	17.6409	NA	243	0.95	1.37	131238630	131238753	9.0263	58	131238429	131238823	8.61458	228
chr9	132867946	132868167	peak:726	762	+	NA	21.9518	NA	105	1.42	1.84	132868003	132868130	10.6055	24	132867946	132868167	11.3463	129
chr9	133113988	133115060	peak:727	1000	+	NA	30.4522	NA	471	2.34	2.76	133114063	133114861	13.2347	144	133113988	133115060	17.2175	611
chr9	134492084	134492635	peak:728	569	+	NA	17.6206	NA	293	0.95	1.37	134492084	134492372	7.48469	185	134492367	134492635	10.1359	118
chr9	135023419	135023816	peak:729	587	+	NA	17.9176	NA	300	1	1.41	135023419	135023677	7.81275	231	135023624	135023816	10.1049	164
chr9	135147170	135147705	peak:730	934	+	NA	26.1652	NA	326	1.84	2.25	135147368	135147669	9.91991	144	135147170	135147705	16.2453	310
chr9	135174591	135175385	peak:731	550	+	NA	18.5703	NA	97	0.91	1.33	135174591	135174723	6.25384	79	135174623	135175385	12.3165	84
chr9	135308699	135309196	peak:732	736	+	NA	22.0718	NA	199	1.36	1.77	135308726	135309069	7.91757	242	135308699	135309196	14.1542	105
chr9	135506110	135506661	peak:733	701	+	NA	22.766	NA	393	1.28	1.69	135506365	135506584	7.48469	120	135506110	135506661	15.2813	411
chr9	136695458	136696703	peak:734	1000	+	NA	29.3004	NA	470	2.2	2.63	136695615	136696221	15.3766	337	136695458	136696703	13.9238	446
chr9	136790660	136791309	peak:735	1000	+	NA	41.1766	NA	438	3.31	3.67	136790896	136791274	15.2623	168	136790660	136791309	25.9143	472
chr9	137441332	137441680	peak:736	557	+	NA	18.5703	NA	31	0.92	1.34	137441342	137441481	6.25384	17	137441332	137441680	12.3165	36
chr9	138010089	138010814	peak:737	1000	+	NA	38.2236	NA	349	2.44	2.85	138010306	138010814	9.40306	130	138010089	138010733	28.8205	352
chr10	3172749	3173244	peak:738	602	+	NA	19.1628	NA	294	1.04	1.45	3172812	3173193	6.72102	276	3172749	3173244	12.4418	249
chr10	10508358	10508591	peak:739	640	+	NA	20.4233	NA	106	1.13	1.54	10508358	10508501	7.20626	87	10508358	10508591	13.217	126
chr10	12068741	12069005	peak:740	649	+	NA	19.309	NA	166	1.16	1.56	12068835	12069005	10.0327	86	12068741	12069004	9.27627	153
chr10	13822397	13823546	peak:741	922	+	NA	25.2459	NA	847	1.81	2.22	13822401	13823546	11.3221	70	13822397	13823375	13.9238	895
chr10	17806079	17806312	peak:742	599	+	NA	18.4528	NA	126	1.03	1.44	17806080	17806312	7.79073	54	17806079	17806311	10.6621	197
chr10	21065432	21066142	peak:743	617	+	NA	19.3625	NA	339	1.07	1.49	21065684	21065922	7.25079	162	21065432	21066142	12.1117	264
chr10	22003398	22003912	peak:744	744	+	NA	21.7608	NA	290	1.38	1.79	22003511	22003745	8.54378	149	22003398	22003912	13.217	319
chr10	22560547	22561245	peak:745	892	+	NA	24.3256	NA	352	1.73	2.15	22560691	22561245	10.6647	306	22560547	22561231	13.6609	254
chr10	24114332	24114838	peak:746	1000	+	NA	34.7048	NA	342	2.86	3.22	24114527	24114823	16.372	124	24114332	24114838	18.3328	365
chr10	25907264	25907543	peak:747	555	+	NA	18.0449	NA	104	0.92	1.34	25907385	25907543	6.61737	29	25907264	25907529	11.4275	59
chr10	26242751	26243654	peak:748	915	+	NA	25.9088	NA	153	1.79	2.2	26242830	26243573	9.26842	92	26242751	26243654	16.6404	136
chr10	31133764	31134495	peak:749	981	+	NA	26.672	NA	292	1.96	2.36	31133858	31134400	10.6647	225	31133764	31134495	16.0073	266
chr10	31602429	31603092	peak:750	963	+	NA	29.5587	NA	269	1.91	2.32	31602615	31602960	8.95051	74	31602429	31603092	20.6082	278
chr10	31749703	31750614	peak:751	911	+	NA	25.6887	NA	488	1.78	2.19	31750042	31750297	13.577	182	31749703	31750614	12.1117	456
chr10	34739700	34740542	peak:752	919	+	NA	25.5079	NA	542	1.81	2.21	34739940	34740367	10.3936	213	34739700	34740542	15.1143	632
chr10	34912698	34913312	peak:753	825	+	NA	22.9265	NA	209	1.57	1.99	34912774	34913312	10.8148	121	34912698	34913110	12.1117	222
chr10	35274359	35275053	peak:754	1000	+	NA	31.0147	NA	493	2.38	2.79	35274359	35274887	14.6048	490	35274507	35275053	16.4099	349
chr10	43217747	43218283	peak:755	805	+	NA	23.1288	NA	325	1.52	1.94	43217919	43218181	12.102	99	43217747	43218283	11.0268	379
chr10	44964164	44964787	peak:756	967	+	NA	27.2915	NA	348	1.92	2.33	44964196	44964786	14.7844	121	44964164	44964787	12.5071	216
chr10	46265933	46266500	peak:757	659	+	NA	19.2989	NA	299	1.17	1.59	46265933	46266454	7.95258	227	46266068	46266500	11.3463	236
chr10	48551495	48552369	peak:758	624	+	NA	21.0426	NA	439	1.09	1.5	48551671	48552369	6.61737	272	48551495	48551980	14.4252	431
chr10	61244145	61244626	peak:759	623	+	NA	23.502	NA	266	1.09	1.5	61244145	61244383	6.25384	182	61244268	61244626	17.2482	227
chr10	62804212	62805067	peak:760	1000	+	NA	30.5881	NA	566	2.3	2.74	62804364	62805060	11.6283	87	62804212	62805067	18.9598	409
chr10	63120061	63120951	peak:761	806	+	NA	26.6096	NA	612	1.52	1.94	63120170	63120951	7.64978	413	63120061	63120846	18.9598	703
chr10	66195370	66195993	peak:762	644	+	NA	18.8191	NA	296	1.15	1.55	66195378	66195806	7.95258	329	66195370	66195993	10.8665	256
chr10	68250985	68252327	peak:763	1000	+	NA	46.0493	NA	243	3.89	4.24	68251072	68252274	19.5867	171	68250985	68252327	26.4626	238
chr10	69305216	69305640	peak:764	732	+	NA	25.2621	NA	195	1.36	1.76	69305225	69305442	7.20626	171	69305216	69305640	18.0558	210
chr10	69362680	69363121	peak:765	681	+	NA	20.2341	NA	194	1.22	1.64	69362680	69363120	7.91757	123	69362712	69363121	12.3165	233
chr10	70323991	70324680	peak:766	745	+	NA	21.3381	NA	363	1.38	1.8	70323991	70324680	10.6647	333	70324005	70324636	10.6734	380
chr10	70716336	70716923	peak:767	727	+	NA	22.36	NA	382	1.35	1.75	70716343	70716921	7.81275	409	70716336	70716923	14.5472	348
chr10	71532203	71532485	peak:768	575	+	NA	17.1938	NA	136	0.97	1.39	71532212	71532378	7.91757	141	71532203	71532485	9.27627	122
chr10	77253000	77253876	peak:769	873	+	NA	23.8995	NA	402	1.68	2.1	77253282	77253776	11.1507	102	77253000	77253876	12.7488	421
chr10	77332336	77332824	peak:770	717	+	NA	20.6509	NA	123	1.31	1.73	77332336	77332552	9.26842	82	77332351	77332824	11.3825	149
chr10	78302906	78303571	peak:771	818	+	NA	26.6096	NA	339	1.55	1.97	78302971	78303261	7.64978	214	78302906	78303571	18.9598	399
chr10	78846690	78847460	peak:772	632	+	NA	20.0872	NA	317	1.11	1.52	78846690	78847368	7.07678	326	78846729	78847460	13.0104	270
chr10	78963417	78964019	peak:773	677	+	NA	20.0293	NA	377	1.21	1.63	78963794	78963969	7.91757	50	78963417	78964019	12.1117	327
chr10	80552192	80552720	peak:774	787	+	NA	22.1295	NA	162	1.47	1.9	80552238	80552557	10.6647	185	80552192	80552720	11.4648	101
chr10	82319235	82320268	peak:775	1000	+	NA	27.2616	NA	555	2	2.43	82319296	82320268	10.7748	36	82319235	82320213	16.4868	446
chr10	82661689	82662092	peak:776	1000	+	NA	29.5983	NA	199	2.26	2.69	82661757	82661987	12.5072	141	82661689	82662092	17.0911	190
chr10	84244491	84245308	peak:777	609	+	NA	19.3583	NA	342	1.05	1.47	84244497	84244863	6.79622	228	84244491	84245308	12.5621	450
chr10	86673443	86674530	peak:778	1000	+	NA	32.1932	NA	433	2.43	2.83	86673525	86674106	12.0622	530	86673443	86674530	20.131	255
chr10	89086637	89087298	peak:779	687	+	NA	21.454	NA	314	1.23	1.66	89086723	89087298	7.63497	238	89086637	89087082	13.819	304
chr10	91671843	91672564	peak:780	771	+	NA	21.77	NA	508	1.44	1.86	91672272	91672521	9.26842	126	91671843	91672564	12.5016	461
chr10	97321331	97321959	peak:781	794	+	NA	23.4952	NA	317	1.49	1.91	97321389	97321904	8.39735	391	97321331	97321959	15.0979	185
chr10	97498347	97498817	peak:782	751	+	NA	21.4259	NA	309	1.39	1.81	97498532	97498815	9.21535	98	97498347	97498817	12.2105	336
chr10	100912367	100912984	peak:783	966	+	NA	26.4331	NA	253	1.92	2.33	100912367	100912855	11.3352	224	100912503	100912984	15.0979	147
chr10	100997823	100998773	peak:784	875	+	NA	24.362	NA	374	1.69	2.11	100998022	100998773	9.86479	155	100997823	100998591	14.4972	395
chr10	101629912	101630739	peak:785	616	+	NA	19.0212	NA	408	1.07	1.49	101630322	101630739	7.63497	104	101629912	101630583	11.3862	302
chr10	101903408	101904455	peak:786	722	+	NA	23.158	NA	752	1.33	1.74	101903997	101904325	7.56251	224	101903408	101904455	15.5955	691
chr10	102660464	102661738	peak:787	893	+	NA	29.2644	NA	477	1.73	2.15	102660569	102661328	7.91757	499	102660464	102661738	21.3468	232
chr10	102777167	102777461	peak:788	563	+	NA	17.4167	NA	122	0.93	1.36	102777167	102777461	8.64524	117	102777237	102777430	8.77142	57
chr10	102917854	102918552	peak:789	692	+	NA	22.3415	NA	317	1.24	1.67	102917957	102918552	7.38878	292	102917854	102918414	14.9527	240
chr10	105783718	105784246	peak:790	595	+	NA	18.1866	NA	370	1.02	1.43	105783942	105784246	7.81275	283	105783718	105784187	10.3738	233
chr10	106179342	106180365	peak:791	1000	+	NA	31.491	NA	421	2.43	2.84	106179351	106180284	12.6334	269	106179342	106180365	18.8576	418
chr10	107206649	107207367	peak:792	935	+	NA	26.0188	NA	386	1.84	2.25	107206835	107207168	13.577	183	107206649	107207367	12.4418	404
chr10	110151938	110152365	peak:793	564	+	NA	20.1414	NA	202	0.94	1.36	110152099	110152335	6.24121	37	110151938	110152365	13.9002	207
chr10	110459958	110460737	peak:794	910	+	NA	29.4086	NA	305	1.77	2.19	110460212	110460737	18.7352	88	110459958	110460654	10.6734	269
chr10	110617716	110618275	peak:795	839	+	NA	24.195	NA	418	1.6	2.02	110617716	110618196	8.91375	425	110617854	110618275	15.2813	273
chr10	115860104	115860997	peak:796	1000	+	NA	29.5666	NA	433	2.05	2.47	115860289	115860853	9.35521	237	115860104	115860997	20.2114	444
chr10	117239404	117240360	peak:797	1000	+	NA	31.117	NA	502	2.41	2.82	117239584	117239997	12.1572	274	117239404	117240360	18.9598	551
chr10	118818541	118819014	peak:798	1000	+	NA	34.8502	NA	371	2.73	3.08	118818775	118819014	18.3605	105	118818541	118818991	16.4897	403
chr10	119706787	119707311	peak:799	662	+	NA	21.7401	NA	283	1.18	1.59	119707008	119707311	7.03492	111	119706787	119707311	14.7052	235
chr10	121310246	121310843	peak:800	563	+	NA	17.1026	NA	217	0.93	1.36	121310308	121310843	7.56251	200	121310246	121310557	9.54011	172
chr10	121559207	121559823	peak:801	710	+	NA	21.5051	NA	360	1.3	1.71	121559215	121559823	7.91757	424	121559207	121559702	13.5875	288
chr10	121668836	121669194	peak:802	606	+	NA	18.4003	NA	172	1.05	1.46	121668836	121669144	7.64978	145	121668841	121669194	10.7505	195
chr10	122149954	122150656	peak:803	728	+	NA	23.2185	NA	233	1.35	1.75	122149954	122150333	7.64978	172	122150149	122150656	15.5687	100
chr10	122159519	122159926	peak:804	742	+	NA	22.2315	NA	254	1.37	1.79	122159696	122159853	11.7638	34	122159519	122159926	10.4677	297
chr10	122348370	122349314	peak:805	741	+	NA	21.2798	NA	424	1.37	1.79	122348370	122349103	9.99188	123	122348758	122349314	11.2879	51
chr10	126170630	126171196	peak:806	640	+	NA	20.5234	NA	273	1.13	1.54	126170630	126171196	11.557	276	126170734	126171106	8.96638	166
chr10	127282983	127283345	peak:807	686	+	NA	21.3872	NA	136	1.23	1.65	127283073	127283216	12.1572	78	127282983	127283345	9.22997	104
chr10	128568493	128569387	peak:808	1000	+	NA	30.4791	NA	551	2.34	2.76	128568493	128569160	12.5072	432	128568496	128569387	17.9719	668
chr10	130110562	130111560	peak:809	692	+	NA	19.8537	NA	611	1.25	1.67	130110869	130111560	9.1032	213	130110562	130111481	10.7505	703
chr10	132237890	132238355	peak:810	564	+	NA	18.5892	NA	174	0.94	1.36	132238009	132238355	10.6647	110	132237890	132238181	7.92452	119
chr10	132421205	132421731	peak:811	611	+	NA	18.249	NA	269	1.06	1.47	132421230	132421731	8.34999	263	132421205	132421671	9.89903	251
chr10	133039830	133040364	peak:812	591	+	NA	18.6689	NA	414	1.01	1.43	133039830	133040308	7.11928	419	133040171	133040364	11.5496	69
chr11	797235	797980	peak:813	592	+	NA	20.0265	NA	236	1.02	1.43	797377	797980	12.102	77	797235	797947	7.92452	253
chr11	2194661	2195141	peak:814	1000	+	NA	28.7424	NA	303	2.15	2.59	2194811	2195112	12.102	137	2194661	2195141	16.6404	320
chr11	2669662	2670298	peak:815	1000	+	NA	31.5652	NA	283	2.22	2.65	2669711	2670102	10.1256	243	2669662	2670298	21.4396	275
chr11	8283591	8284217	peak:816	543	+	NA	17.0007	NA	309	0.89	1.31	8283854	8284217	6.99369	43	8283591	8284084	10.007	312
chr11	8832816	8833434	peak:817	604	+	NA	19.4948	NA	220	1.04	1.45	8832863	8833419	11.1573	118	8832816	8833434	8.33749	259
chr11	11978982	11979958	peak:818	969	+	NA	26.3861	NA	440	1.93	2.33	11979047	11979929	12.5253	137	11978982	11979958	13.8607	137
chr11	12844645	12844953	peak:819	858	+	NA	23.8164	NA	141	1.65	2.07	12844675	12844923	9.60106	82	12844645	12844953	14.2153	170
chr11	13277192	13277603	peak:820	609	+	NA	19.1226	NA	265	1.05	1.47	13277192	13277542	7.25079	203	13277284	13277603	11.8718	236
chr11	17802446	17803338	peak:821	556	+	NA	18.5703	NA	152	0.92	1.34	17802448	17802645	6.25384	113	17802446	17803338	12.3165	190
chr11	20303524	20304147	peak:822	1000	+	NA	41.4712	NA	230	3.51	3.91	20303620	20304007	18.9366	151	20303524	20304147	22.5346	214
chr11	27216068	27216658	peak:823	678	+	NA	19.8249	NA	382	1.21	1.63	27216360	27216658	8.39735	90	27216068	27216557	11.4275	382
chr11	27398223	27398755	peak:824	669	+	NA	20.1078	NA	268	1.19	1.61	27398306	27398716	7.81275	139	27398223	27398755	12.2951	314
chr11	27443239	27444066	peak:825	711	+	NA	20.4319	NA	423	1.3	1.71	27443239	27443865	9.26842	198	27443374	27444066	11.1635	53
chr11	30536005	30536309	peak:826	884	+	NA	26.5837	NA	156	1.71	2.13	30536119	30536309	8.82577	58	30536005	30536309	17.7579	141
chr11	30811277	30811993	peak:827	634	+	NA	18.5447	NA	219	1.11	1.53	30811393	30811779	9.26842	100	30811277	30811993	9.27627	222
chr11	31060841	31061192	peak:828	640	+	NA	23.2578	NA	220	1.13	1.54	31060941	31061167	6.61737	121	31060841	31061192	16.6404	220
chr11	31826449	31827143	peak:829	929	+	NA	25.9956	NA	171	1.82	2.24	31826449	31827143	9.77892	129	31826504	31826782	16.2167	159
chr11	32081046	32081677	peak:830	785	+	NA	21.857	NA	313	1.47	1.89	32081046	32081569	9.26842	309	32081156	32081677	12.5886	208
chr11	35223265	35223907	peak:831	888	+	NA	24.7256	NA	233	1.72	2.14	35223441	35223907	12.5072	110	35223265	35223903	12.2184	180
chr11	36253197	36253749	peak:832	1000	+	NA	28.8216	NA	194	2.09	2.51	36253197	36253749	15.8781	223	36253223	36253579	12.9435	140
chr11	41871967	41872960	peak:833	1000	+	NA	33.4499	NA	568	2.59	2.96	41871967	41872768	12.8417	71	41872239	41872960	20.6082	246
chr11	44562706	44563132	peak:834	729	+	NA	21.1706	NA	268	1.35	1.76	44562892	44563079	8.47461	164	44562706	44563132	12.696	186
chr11	44565173	44565648	peak:835	734	+	NA	24.0164	NA	295	1.36	1.77	44565364	44565500	7.59942	92	44565173	44565648	16.417	307
chr11	45847055	45847487	peak:836	1000	+	NA	29.4054	NA	250	2.25	2.67	45847112	45847472	12.1572	246	45847055	45847487	17.2482	197
chr11	45895950	45897024	peak:837	929	+	NA	25.4312	NA	813	1.82	2.24	45895950	45896877	12.2053	116	45896359	45897024	13.2259	510
chr11	57479021	57479561	peak:838	630	+	NA	18.591	NA	62	1.1	1.52	57479021	57479289	7.91757	61	57479036	57479561	10.6734	49
chr11	57597876	57598398	peak:839	855	+	NA	24.3684	NA	255	1.65	2.06	57598061	57598323	9.2077	53	57597876	57598398	15.1607	273
chr11	58579524	58579936	peak:840	593	+	NA	18.2576	NA	215	1.02	1.43	58579718	58579936	9.1032	106	58579524	58579916	9.15437	130
chr11	61067909	61068571	peak:841	758	+	NA	25.3204	NA	66	1.41	1.83	61067923	61068458	7.56251	51	61067909	61068571	17.7579	67
chr11	61496001	61496651	peak:842	1000	+	NA	32.109	NA	361	2.51	2.9	61496001	61496649	13.4854	366	61496028	61496651	18.6236	330
chr11	61602784	61603409	peak:843	1000	+	NA	29.7322	NA	386	2.16	2.6	61602784	61603352	16.372	375	61602943	61603409	13.3602	238
chr11	61733064	61733661	peak:844	1000	+	NA	48.3262	NA	298	3.76	4.11	61733064	61733583	27.6249	297	61733099	61733661	20.7013	265
chr11	63917176	63918143	peak:845	556	+	NA	17.4799	NA	265	0.92	1.34	63917176	63918143	9.55543	76	63917231	63917972	7.92452	457
chr11	63918562	63919413	peak:846	679	+	NA	19.9821	NA	778	1.22	1.64	63919152	63919413	9.91991	215	63918562	63919389	10.0622	752
chr11	64185710	64186180	peak:847	763	+	NA	21.9019	NA	356	1.43	1.84	64185713	64186116	9.02417	48	64185710	64186180	12.8777	387
chr11	64334984	64335475	peak:848	1000	+	NA	40.9582	NA	293	3.11	3.49	64334984	64335350	13.4854	284	64335193	64335475	27.4728	93
chr11	64688535	64689029	peak:849	800	+	NA	22.0628	NA	152	1.5	1.93	64688535	64688879	9.50071	158	64688539	64689029	12.5621	143
chr11	65301923	65302259	peak:850	832	+	NA	25.1001	NA	139	1.58	2.01	65301923	65302226	8.03671	108	65301923	65302259	17.0634	171
chr11	65487244	65488240	peak:851	641	+	NA	22.1861	NA	573	1.13	1.54	65487728	65488012	6.61737	130	65487244	65488240	15.5687	533
chr11	65859299	65859621	peak:852	597	+	NA	18.0535	NA	161	1.02	1.44	65859343	65859621	7.91757	80	65859299	65859621	10.1359	199
chr11	66312174	66313801	peak:853	1000	+	NA	30.5467	NA	825	2.12	2.55	66312754	66313439	9.70427	247	66312174	66313801	20.8424	823
chr11	66337667	66337980	peak:854	936	+	NA	25.7626	NA	118	1.84	2.25	66337667	66337902	10.6647	92	66337744	66337980	15.0979	67
chr11	66958317	66958830	peak:855	1000	+	NA	31.8045	NA	129	2.19	2.62	66958336	66958700	9.77892	79	66958317	66958830	22.0256	161
chr11	67353018	67353926	peak:856	577	+	NA	21.7406	NA	517	0.97	1.39	67353469	67353632	6.19774	40	67353018	67353926	15.5429	544
chr11	67420973	67421335	peak:857	646	+	NA	19.9663	NA	196	1.15	1.56	67421136	67421301	7.64978	53	67420973	67421335	12.3165	176
chr11	67805461	67806053	peak:858	695	+	NA	19.8537	NA	293	1.25	1.67	67805588	67805929	9.1032	214	67805461	67806053	10.7505	246
chr11	68396143	68397237	peak:859	1000	+	NA	38.6168	NA	433	3.21	3.57	68396143	68396723	15.8781	440	68396299	68397237	22.7387	271
chr11	74566323	74566781	peak:860	964	+	NA	26.081	NA	313	1.91	2.32	74566323	74566781	12.1572	285	74566520	74566773	13.9238	145
chr11	75420858	75421908	peak:861	1000	+	NA	28.5757	NA	362	2	2.42	75421048	75421801	9.7181	87	75420858	75421908	18.8576	375
chr11	76782853	76783231	peak:862	731	+	NA	21.3408	NA	181	1.35	1.76	76782853	76783225	8.39735	137	76782972	76783231	12.9435	106
chr11	77073364	77073799	peak:863	717	+	NA	23.8758	NA	153	1.31	1.73	77073364	77073740	7.29604	152	77073365	77073799	16.5798	153
chr11	79119634	79120244	peak:864	1000	+	NA	32.026	NA	102	2.52	2.91	79119634	79120051	15.0896	91	79119660	79120244	16.9364	88
chr11	79662775	79663648	peak:865	889	+	NA	25.37	NA	402	1.72	2.14	79663070	79663273	13.2583	154	79662775	79663648	12.1117	355
chr11	81577025	81577308	peak:866	587	+	NA	18.3889	NA	52	1	1.41	81577054	81577271	7.18294	36	81577025	81577308	11.206	40
chr11	82191656	82192174	peak:867	804	+	NA	22.2929	NA	263	1.51	1.94	82191656	82192096	9.70427	128	82191748	82192174	12.5886	307
chr11	82303540	82304102	peak:868	543	+	NA	16.713	NA	220	0.89	1.31	82303574	82303873	7.17288	127	82303540	82304102	9.54011	279
chr11	83464216	83464805	peak:869	1000	+	NA	42.6339	NA	351	3.33	3.7	83464232	83464723	14.4532	362	83464216	83464805	28.1807	324
chr11	86678346	86678870	peak:870	903	+	NA	24.7095	NA	107	1.75	2.17	86678346	86678711	12.2677	108	86678369	86678870	12.4418	84
chr11	92845268	92846441	peak:871	928	+	NA	25.5022	NA	672	1.82	2.24	92845268	92846156	11.8066	143	92845426	92846441	13.6956	478
chr11	93296062	93296386	peak:872	567	+	NA	18.53	NA	262	0.94	1.37	93296143	93296386	10.6055	167	93296062	93296386	7.92452	277
chr11	94201089	94201777	peak:873	602	+	NA	17.9735	NA	363	1.04	1.45	94201114	94201700	8.69719	218	94201089	94201777	9.27627	483
chr11	103537220	103537561	peak:874	885	+	NA	24.6589	NA	71	1.72	2.13	103537256	103537420	9.30799	20	103537220	103537561	15.3509	86
chr11	109772736	109773325	peak:875	960	+	NA	26.6918	NA	340	1.9	2.31	109772878	109773325	13.2583	166	109772736	109773293	13.4335	373
chr11	110130742	110130978	peak:876	657	+	NA	19.2436	NA	127	1.17	1.58	110130743	110130978	9.50071	185	110130742	110130967	9.74288	69
chr11	113519882	113520843	peak:877	1000	+	NA	30.9453	NA	188	2.44	2.85	113519882	113520843	15.3766	53	113519942	113520642	15.5687	264
chr11	114228613	114229028	peak:878	924	+	NA	25.896	NA	172	1.81	2.23	114228613	114229028	9.81049	170	114228640	114229026	16.0855	147
chr11	114243859	114244612	peak:879	696	+	NA	21.3646	NA	350	1.25	1.68	114244123	114244612	7.79073	93	114243859	114244538	13.5739	343
chr11	114845984	114846723	peak:880	601	+	NA	19.122	NA	612	1.04	1.45	114846549	114846715	6.90358	52	114845984	114846723	12.2184	607
chr11	115083805	115084595	peak:881	553	+	NA	18.5516	NA	548	0.91	1.33	115084051	115084520	6.50703	257	115083805	115084595	12.0446	594
chr11	115644765	115646225	peak:882	689	+	NA	21.8748	NA	1052	1.24	1.66	115644765	115645993	12.6563	66	115644897	115646225	9.2185	1192
chr11	117823792	117824484	peak:883	890	+	NA	24.9084	NA	336	1.72	2.14	117823942	117824484	9.81049	177	117823792	117824329	15.0979	346
chr11	118689953	118690312	peak:884	602	+	NA	19.3044	NA	92	1.04	1.45	118689958	118690223	6.7158	97	118689953	118690312	12.5886	83
chr11	119701449	119702660	peak:885	1000	+	NA	44.2759	NA	798	3.57	3.99	119701631	119702660	23.5746	279	119701449	119702552	20.7013	690
chr11	119802725	119803619	peak:886	811	+	NA	25.419	NA	323	1.53	1.95	119802731	119803605	15.4665	217	119802725	119803619	9.9526	346
chr11	124954111	124954388	peak:887	762	+	NA	21.9067	NA	225	1.42	1.84	124954111	124954388	10.1256	199	124954122	124954388	11.7811	241
chr11	126607557	126607725	peak:888	584	+	NA	17.9014	NA	103	1	1.41	126607557	126607722	7.80075	94	126607581	126607725	10.1006	88
chr11	126627328	126627870	peak:889	818	+	NA	23.2403	NA	144	1.55	1.97	126627328	126627854	12.2677	63	126627347	126627870	10.9726	206
chr11	126629077	126629640	peak:890	993	+	NA	35.0287	NA	340	1.98	2.39	126629116	126629569	8.17317	220	126629077	126629640	26.8555	422
chr11	132993017	132993725	peak:891	663	+	NA	19.3469	NA	530	1.18	1.6	132993017	132993725	8.59643	130	132993293	132993601	10.7505	152
chr11	133726329	133727030	peak:892	711	+	NA	23.7238	NA	295	1.3	1.71	133726393	133727030	7.23696	295	133726329	133726760	16.4868	231
chr11	134067271	134067692	peak:893	659	+	NA	21.0867	NA	145	1.17	1.59	134067299	134067692	11.9899	126	134067271	134067678	9.09683	137
chr11	134480209	134480834	peak:894	912	+	NA	25.0455	NA	233	1.78	2.2	134480226	134480834	12.102	161	134480209	134480827	12.9435	289
chr12	560877	561381	peak:895	547	+	NA	16.9875	NA	140	0.9	1.32	560877	561205	7.03492	128	560882	561381	9.9526	147
chr12	3315106	3315681	peak:896	675	+	NA	21.1715	NA	299	1.21	1.63	3315106	3315535	7.58398	364	3315110	3315681	13.5875	230
chr12	4133682	4134325	peak:897	575	+	NA	18.0672	NA	383	0.97	1.39	4133872	4134325	6.87353	198	4133682	4134308	11.1937	378
chr12	4311920	4312428	peak:898	812	+	NA	22.7685	NA	234	1.53	1.96	4311920	4312428	10.6568	235	4312055	4312285	12.1117	98
chr12	6851357	6852651	peak:899	1000	+	NA	31.6927	NA	699	2.49	2.89	6851358	6852529	14.3058	680	6851357	6852651	17.3869	718
chr12	7373178	7373492	peak:900	1000	+	NA	29.0226	NA	239	2.03	2.46	7373275	7373484	9.75699	150	7373178	7373492	19.2656	231
chr12	8242943	8243532	peak:901	770	+	NA	24.898	NA	233	1.44	1.85	8242943	8243482	7.64978	182	8242980	8243532	17.2482	247
chr12	13744652	13745404	peak:902	594	+	NA	18.1866	NA	522	1.02	1.43	13744923	13745217	7.81275	264	13744652	13745404	10.3738	510
chr12	15049462	15049958	peak:903	622	+	NA	19.5627	NA	182	1.08	1.5	15049557	15049777	7.48469	93	15049462	15049958	12.078	176
chr12	29253668	29254505	peak:904	670	+	NA	20.0293	NA	351	1.19	1.61	29253668	29254363	7.91757	314	29253880	29254505	12.1117	176
chr12	30296457	30296795	peak:905	583	+	NA	18.8388	NA	165	0.99	1.41	30296457	30296795	6.6204	142	30296485	30296791	12.2184	161
chr12	32230654	32231089	peak:906	543	+	NA	16.8774	NA	102	0.89	1.31	32230654	32230970	7.91757	64	32230743	32231089	8.95984	51
chr12	32501915	32502167	peak:907	944	+	NA	26.0743	NA	157	1.86	2.27	32501915	32502167	12.9353	166	32501969	32502161	13.139	94
chr12	41967907	41968464	peak:908	838	+	NA	24.7737	NA	341	1.59	2.02	41967907	41968464	8.68816	38	41968011	41968364	16.0855	224
chr12	42507167	42508005	peak:909	723	+	NA	20.6959	NA	164	1.33	1.74	42507167	42507902	9.26842	80	42507167	42508005	11.4275	249
chr12	43347135	43347376	peak:910	646	+	NA	20.6562	NA	96	1.15	1.56	43347135	43347259	7.29604	94	43347147	43347376	13.3602	87
chr12	46810972	46811783	peak:911	1000	+	NA	38.3854	NA	449	2.7	3.05	46810972	46811783	10.9793	445	46811250	46811761	27.4061	175
chr12	47576418	47577058	peak:912	582	+	NA	17.1938	NA	441	0.98	1.4	47576418	47576940	7.91757	459	47576540	47577058	9.27627	302
chr12	49673549	49674121	peak:913	1000	+	NA	27.9748	NA	171	2	2.42	49673549	49674121	10.2169	215	49673583	49674090	17.7579	93
chr12	49809193	49810094	peak:914	592	+	NA	22.9765	NA	307	1.01	1.43	49809252	49810094	15.2163	204	49809193	49809837	7.76026	288
chr12	49869146	49869542	peak:915	561	+	NA	18.6333	NA	93	0.93	1.35	49869153	49869452	6.30859	75	49869146	49869542	12.3247	105
chr12	49979086	49979410	peak:916	584	+	NA	18.5535	NA	51	0.99	1.41	49979086	49979358	10.2928	36	49979111	49979410	8.26072	41
chr12	51836207	51837129	peak:917	656	+	NA	19.9152	NA	594	1.17	1.58	51836500	51837129	7.87062	348	51836207	51836920	12.0446	548
chr12	52818269	52818645	peak:918	894	+	NA	24.7338	NA	268	1.73	2.16	52818269	52818610	11.5168	270	52818288	52818645	13.217	248
chr12	53500724	53501488	peak:919	1000	+	NA	31.4484	NA	231	2.4	2.8	53500855	53501488	17.2331	150	53500724	53501304	14.2153	182
chr12	54259340	54259931	peak:920	571	+	NA	22.6111	NA	267	0.96	1.38	54259361	54259835	6.03134	87	54259340	54259931	16.5798	426
chr12	54393027	54393806	peak:921	665	+	NA	19.5445	NA	365	1.18	1.6	54393246	54393806	9.77892	35	54393027	54393567	9.76556	476
chr12	54590956	54591568	peak:922	666	+	NA	19.5431	NA	417	1.18	1.61	54591006	54591568	7.91757	376	54590956	54591508	11.6255	59
chr12	55973624	55974433	peak:923	554	+	NA	18.5703	NA	270	0.91	1.34	55973624	55974433	6.25384	146	55973692	55974138	12.3165	327
chr12	56636350	56637273	peak:924	822	+	NA	23.689	NA	633	1.56	1.98	56636350	56637273	12.9033	526	56636353	56637108	10.7857	142
chr12	57693582	57694119	peak:925	982	+	NA	27.7768	NA	336	1.96	2.37	57693782	57694027	9.81049	174	57693582	57694119	17.9663	299
chr12	57868689	57869142	peak:926	546	+	NA	17.9852	NA	313	0.9	1.32	57868689	57869053	6.61737	280	57868778	57869142	11.3678	257
chr12	57894610	57895961	peak:927	799	+	NA	22.9077	NA	588	1.5	1.92	57894610	57895481	12.1572	512	57895001	57895961	10.7505	273
chr12	60172781	60173457	peak:928	819	+	NA	22.6822	NA	449	1.55	1.97	60172885	60173362	10.1772	247	60172781	60173457	12.505	548
chr12	72209031	72209555	peak:929	548	+	NA	16.9819	NA	268	0.9	1.32	72209031	72209298	7.80075	230	72209232	72209555	9.1811	106
chr12	75837558	75838099	peak:930	759	+	NA	24.2317	NA	276	1.42	1.83	75837645	75837917	7.74487	163	75837558	75838099	16.4868	303
chr12	77161664	77162436	peak:931	775	+	NA	24.4532	NA	505	1.45	1.87	77161925	77162192	7.81275	249	77161664	77162436	16.6404	500
chr12	84210929	84211463	peak:932	605	+	NA	18.7168	NA	200	1.04	1.46	84210946	84211360	9.75699	143	84210929	84211463	8.95984	240
chr12	85865821	85866369	peak:933	783	+	NA	21.8919	NA	204	1.47	1.89	85865975	85866172	9.26842	63	85865821	85866369	12.6235	192
chr12	88448585	88448902	peak:934	739	+	NA	21.2078	NA	104	1.37	1.78	88448585	88448902	9.26842	57	88448624	88448841	11.9394	113
chr12	89544514	89544894	peak:935	677	+	NA	19.9336	NA	217	1.21	1.63	89544514	89544894	9.26842	146	89544538	89544888	10.6652	264
chr12	89984756	89985115	peak:936	615	+	NA	18.4984	NA	307	1.07	1.48	89984756	89985115	9.26842	323	89984797	89985105	9.22997	251
chr12	90253705	90254082	peak:937	906	+	NA	26.7446	NA	135	1.76	2.18	90253705	90254082	15.8781	101	90253730	90254082	10.8665	145
chr12	95146222	95147574	peak:938	1000	+	NA	35.0457	NA	815	2.36	2.78	95146945	95147178	10.1256	163	95146222	95147574	24.9201	744
chr12	95336166	95336839	peak:939	669	+	NA	19.8158	NA	387	1.19	1.61	95336452	95336772	10.5047	152	95336166	95336839	9.3111	336
chr12	99131359	99131991	peak:940	703	+	NA	20.7431	NA	561	1.28	1.69	99131359	99131968	8.80366	557	99131782	99131991	11.9394	142
chr12	102601501	102602028	peak:941	849	+	NA	25.0837	NA	311	1.63	2.04	102601501	102601994	8.86702	314	102601761	102602028	16.2167	48
chr12	103929313	103930305	peak:942	1000	+	NA	30.4606	NA	857	2.35	2.78	103929313	103930243	12.6692	217	103929560	103930305	17.7914	600
chr12	105470796	105471129	peak:943	725	+	NA	20.852	NA	120	1.34	1.75	105470804	105471046	9.60106	156	105470796	105471129	11.2509	77
chr12	108386964	108387261	peak:944	755	+	NA	22.0372	NA	162	1.41	1.82	108387080	108387261	8.86702	73	108386964	108387261	13.1702	136
chr12	108691490	108692177	peak:945	1000	+	NA	41.3649	NA	316	3.32	3.68	108691490	108692158	15.1443	384	108691556	108692177	26.2206	183
chr12	109606359	109606916	peak:946	902	+	NA	24.5312	NA	290	1.75	2.17	109606359	109606894	10.6074	375	109606387	109606916	13.9238	178
chr12	113195164	113195365	peak:947	558	+	NA	17.4369	NA	91	0.93	1.35	113195164	113195365	8.91375	76	113195164	113195363	8.52318	107
chr12	113221134	113221903	peak:948	671	+	NA	19.941	NA	122	1.2	1.62	113221135	113221415	10.6647	212	113221134	113221903	9.27627	32
chr12	116662557	116663104	peak:949	1000	+	NA	41.0611	NA	187	3.35	3.72	116662664	116663100	16.2955	104	116662557	116663104	24.7656	190
chr12	118980822	118981501	peak:950	674	+	NA	19.7308	NA	227	1.21	1.63	118980883	118981501	8.30331	345	118980822	118981441	11.4275	49
chr12	119006682	119007284	peak:951	986	+	NA	27.1999	NA	282	1.97	2.38	119006682	119007284	12.102	290	119006702	119007111	15.0979	255
chr12	119302234	119302831	peak:952	555	+	NA	17.0541	NA	174	0.91	1.34	119302387	119302733	7.3828	68	119302234	119302831	9.67128	127
chr12	120363126	120363677	peak:953	596	+	NA	18.9852	NA	249	1.02	1.44	120363126	120363543	6.87353	68	120363395	120363677	12.1117	161
chr12	122023497	122024574	peak:954	1000	+	NA	33.6868	NA	510	2.69	3.04	122023497	122024480	14.3308	333	122023695	122024574	19.3561	246
chr12	123057494	123058252	peak:955	735	+	NA	23.0244	NA	349	1.36	1.77	123057494	123057940	13.7481	235	123057714	123058252	9.27627	243
chr12	123233167	123233406	peak:956	541	+	NA	17.0277	NA	125	0.89	1.3	123233185	123233406	9.1032	82	123233167	123233363	7.92452	150
chr12	124673862	124674538	peak:957	1000	+	NA	43.6681	NA	356	2.83	3.18	124673862	124674538	10.6074	414	124673862	124674529	33.0607	298
chr12	124758140	124758982	peak:958	694	+	NA	20.2199	NA	377	1.25	1.67	124758140	124758784	7.95258	341	124758150	124758982	12.2673	403
chr12	124833746	124833980	peak:959	612	+	NA	18.4003	NA	134	1.06	1.48	124833746	124833905	7.64978	128	124833753	124833980	10.7505	134
chr12	131096986	131097416	peak:960	1000	+	NA	29.4054	NA	277	2.26	2.69	131097101	131097373	12.1572	182	131096986	131097416	17.2482	257
chr12	131990553	131991090	peak:961	655	+	NA	21.6182	NA	313	1.16	1.58	131990831	131991090	6.913	90	131990553	131991048	14.7052	258
chr12	132594066	132594245	peak:962	541	+	NA	18.0897	NA	38	0.89	1.3	132594075	132594245	6.30859	28	132594066	132594216	11.7811	39
chr13	26050128	26051440	peak:963	712	+	NA	20.7529	NA	654	1.3	1.72	26050228	26051142	8.64119	121	26050128	26051440	12.1117	447
chr13	26965649	26966695	peak:964	949	+	NA	25.8254	NA	445	1.88	2.29	26965649	26966695	10.6647	440	26965829	26966626	15.1607	271
chr13	27007113	27007394	peak:965	562	+	NA	17.3687	NA	210	0.93	1.35	27007113	27007340	8.72765	176	27007159	27007394	8.64103	198
chr13	28375468	28376077	peak:966	810	+	NA	24.2504	NA	389	1.53	1.95	28375704	28376056	13.577	168	28375468	28376077	10.6734	374
chr13	29496929	29497512	peak:967	1000	+	NA	37.7306	NA	384	2.68	3.03	29496929	29497512	11.3352	442	29497199	29497512	26.3954	57
chr13	31046700	31047450	peak:968	1000	+	NA	34.8968	NA	379	2.66	3.01	31046750	31047450	19.7989	188	31046700	31047359	15.0979	521
chr13	33229732	33230184	peak:969	610	+	NA	21.7153	NA	215	1.05	1.47	33229868	33230130	6.61737	74	33229732	33230184	15.0979	220
chr13	36903635	36904745	peak:970	1000	+	NA	36.7309	NA	805	2.44	2.84	36903890	36904508	10.0327	528	36903635	36904745	26.6982	828
chr13	38979636	38980412	peak:971	1000	+	NA	46.6152	NA	428	3.78	4.14	38979937	38980412	24.1789	169	38979636	38980281	22.4363	387
chr13	39037812	39038082	peak:972	611	+	NA	21.9041	NA	83	1.06	1.47	39037812	39037997	6.30859	13	39037820	39038082	15.5955	145
chr13	39101298	39101570	peak:973	554	+	NA	17.1507	NA	227	0.91	1.34	39101416	39101564	7.2156	112	39101298	39101570	9.93515	224
chr13	40233686	40234127	peak:974	620	+	NA	18.4589	NA	303	1.08	1.49	40233723	40234063	8.17317	254	40233686	40234127	10.2857	315
chr13	43132870	43133197	peak:975	607	+	NA	17.9052	NA	272	1.05	1.46	43133011	43133197	7.95258	177	43132870	43133167	9.9526	227
chr13	45872618	45872961	peak:976	685	+	NA	19.8345	NA	90	1.23	1.65	45872618	45872866	9.1032	72	45872702	45872961	10.7313	25
chr13	49681633	49682563	peak:977	735	+	NA	23.2185	NA	389	1.36	1.77	49681633	49682052	7.64978	375	49682009	49682563	15.5687	27
chr13	50393673	50393884	peak:978	727	+	NA	23.7792	NA	94	1.34	1.75	50393747	50393884	7.56251	20	50393673	50393828	16.2167	94
chr13	51785879	51786721	peak:979	1000	+	NA	32.4794	NA	552	2.3	2.74	51785953	51786537	10.3936	549	51785879	51786721	22.0858	481
chr13	52969383	52969655	peak:980	603	+	NA	17.8877	NA	198	1.04	1.45	52969451	52969642	7.95258	66	52969383	52969655	9.93515	263
chr13	53068643	53069317	peak:981	1000	+	NA	32.5722	NA	355	2.4	2.81	53068643	53069317	10.7088	273	53068800	53069276	21.8634	280
chr13	57813695	57814094	peak:982	612	+	NA	18.4003	NA	134	1.06	1.48	57813728	57813870	7.64978	100	57813695	57814094	10.7505	135
chr13	58254438	58255263	peak:983	1000	+	NA	34.9962	NA	584	2.02	2.45	58254472	58255124	23.6499	484	58254438	58255263	11.3463	650
chr13	62704935	62705280	peak:984	573	+	NA	18.4289	NA	106	0.96	1.38	62705037	62705280	6.64782	40	62704935	62705258	11.7811	70
chr13	66895527	66896110	peak:985	687	+	NA	19.9418	NA	408	1.23	1.65	66895527	66896075	9.26842	377	66895697	66896110	10.6734	270
chr13	71620960	71622089	peak:986	853	+	NA	24.5217	NA	656	1.64	2.05	71621198	71621734	12.9721	295	71620960	71622089	11.5496	779
chr13	79724405	79724911	peak:987	600	+	NA	18.4003	NA	118	1.03	1.45	79724424	79724911	7.64978	75	79724405	79724732	10.7505	142
chr13	87124025	87124371	peak:988	806	+	NA	22.8559	NA	248	1.52	1.94	87124176	87124371	9.26842	90	87124025	87124300	13.5875	256
chr13	87798283	87799341	peak:989	974	+	NA	27.4032	NA	616	1.94	2.35	87798283	87799143	9.86479	649	87798522	87799341	17.5384	345
chr13	95271078	95271616	peak:990	626	+	NA	18.591	NA	174	1.09	1.51	95271078	95271451	7.91757	200	95271119	95271616	10.6734	108
chr13	99465204	99465706	peak:991	932	+	NA	32.6832	NA	418	1.83	2.25	99465483	99465691	7.91757	148	99465204	99465706	24.7656	410
chr13	103803366	103803710	peak:992	590	+	NA	17.6736	NA	189	1.01	1.42	103803366	103803710	8.39735	223	103803366	103803652	9.27627	156
chr13	108451212	108451460	peak:993	567	+	NA	21.4801	NA	138	0.95	1.37	108451301	108451454	6.11309	29	108451212	108451460	15.367	159
chr13	108525326	108526439	peak:994	978	+	NA	27.055	NA	645	1.95	2.36	108525326	108526173	12.0367	554	108525385	108526439	15.0183	678
chr13	110915071	110915558	peak:995	1000	+	NA	32.2767	NA	285	2.48	2.88	110915073	110915558	12.1507	314	110915071	110915473	20.126	255
chr13	111006228	111006531	peak:996	683	+	NA	24.6091	NA	161	1.23	1.65	111006228	111006531	15.9945	224	111006316	111006505	8.61458	11
chr13	111168030	111168572	peak:997	684	+	NA	20.4014	NA	307	1.23	1.65	111168046	111168572	7.81275	292	111168030	111168414	12.5886	306
chr13	112885847	112886308	peak:998	754	+	NA	25.0464	NA	105	1.4	1.82	112885868	112886282	7.56251	161	112885847	112886308	17.4839	24
chr13	113001471	113002490	peak:999	624	+	NA	18.6565	NA	884	1.09	1.5	113001471	113002415	8.30331	825	113001570	113002490	10.3532	75
chr14	23301673	23302071	peak:1000	697	+	NA	25.2714	NA	162	1.26	1.68	23301673	23301969	6.64782	84	23301716	23302071	18.6236	197
chr14	41899563	41900036	peak:1001	641	+	NA	21.5499	NA	162	1.14	1.54	41899631	41900036	12.9353	156	41899563	41899969	8.61458	101
chr14	50335871	50336611	peak:1002	842	+	NA	23.9736	NA	339	1.6	2.03	50335871	50336429	9.26842	302	50336141	50336611	14.7052	106
chr14	51020207	51020834	peak:1003	571	+	NA	17.8463	NA	367	0.96	1.38	51020207	51020736	7.17288	406	51020353	51020834	10.6734	182
chr14	51209050	51209793	peak:1004	1000	+	NA	35.9834	NA	402	2.89	3.26	51209312	51209694	18.7352	219	51209050	51209793	17.2482	324
chr14	55951115	55951681	peak:1005	549	+	NA	16.8065	NA	459	0.9	1.32	55951115	55951629	8.08625	99	55951126	55951681	8.72022	440
chr14	61607444	61609785	peak:1006	1000	+	NA	58.6226	NA	1397	4.09	4.4	61607444	61609679	15.2694	360	61607497	61609785	43.3532	414
chr14	66649395	66650063	peak:1007	938	+	NA	25.7447	NA	216	1.85	2.26	66649469	66649799	12.1572	132	66649395	66650063	13.5875	227
chr14	69692908	69693556	peak:1008	629	+	NA	21.9683	NA	340	1.1	1.52	69692908	69693338	6.61737	400	69692939	69693556	15.3509	249
chr14	74140302	74140970	peak:1009	1000	+	NA	34.4494	NA	344	2.75	3.09	74140403	74140701	13.7481	237	74140302	74140970	20.7013	351
chr14	74493387	74493655	peak:1010	735	+	NA	22.9107	NA	137	1.36	1.77	74493387	74493655	7.81275	127	74493387	74493654	15.0979	148
chr14	75166212	75167170	peak:1011	569	+	NA	19.0752	NA	325	0.95	1.37	75166340	75167170	11.1507	170	75166212	75166720	7.92452	352
chr14	76105008	76105583	peak:1012	617	+	NA	19.4445	NA	259	1.07	1.49	76105138	76105389	7.43633	124	76105008	76105583	12.0082	264
chr14	76830046	76830405	peak:1013	567	+	NA	17.1475	NA	220	0.95	1.37	76830107	76830403	7.91757	215	76830046	76830405	9.22997	164
chr14	76920015	76920815	peak:1014	1000	+	NA	39.7629	NA	362	3.15	3.52	76920030	76920815	21.7071	127	76920015	76920672	18.0558	178
chr14	77320341	77321322	peak:1015	870	+	NA	24.68	NA	114	1.68	2.1	77320341	77321233	12.5683	66	77320341	77321322	12.1117	158
chr14	77790533	77791016	peak:1016	564	+	NA	17.1475	NA	140	0.94	1.36	77790533	77790817	7.91757	24	77790726	77791016	9.22997	64
chr14	86296012	86296474	peak:1017	1000	+	NA	29.0085	NA	227	2.2	2.63	86296012	86296415	13.8478	225	86296080	86296474	15.1607	161
chr14	86299967	86300512	peak:1018	605	+	NA	19.2978	NA	216	1.04	1.46	86300110	86300235	6.79622	95	86299967	86300512	12.5016	195
chr14	89348918	89349822	peak:1019	1000	+	NA	35.3215	NA	649	2.82	3.16	89348918	89349750	15.0865	596	89349113	89349822	20.235	508
chr14	90486918	90487317	peak:1020	642	+	NA	19.2362	NA	171	1.14	1.55	90486918	90487248	8.95051	130	90486966	90487317	10.2857	164
chr14	92637288	92637534	peak:1021	607	+	NA	20.2049	NA	35	1.05	1.46	92637292	92637493	6.61737	26	92637288	92637534	13.5875	41
chr14	95534700	95535233	peak:1022	1000	+	NA	28.8469	NA	213	2.17	2.61	95534700	95535037	13.4065	165	95534731	95535233	15.4404	231
chr14	96001874	96002408	peak:1023	1000	+	NA	41.3065	NA	222	3.42	3.76	96001953	96002258	17.0399	129	96001874	96002408	24.2666	237
chr14	96053232	96054124	peak:1024	645	+	NA	21.7535	NA	424	1.15	1.56	96053232	96053987	6.83414	426	96053365	96054124	14.9194	290
chr14	99572477	99572980	peak:1025	613	+	NA	20.3284	NA	179	1.06	1.48	99572477	99572980	12.2088	178	99572587	99572853	8.11956	71
chr14	99573777	99574257	peak:1026	635	+	NA	21.292	NA	351	1.12	1.53	99573803	99574163	12.7688	315	99573777	99574257	8.52318	362
chr14	103542325	103543014	peak:1027	648	+	NA	19.8374	NA	543	1.15	1.56	103542325	103542906	10.6074	471	103542555	103543014	9.22997	386
chr14	104424521	104424964	peak:1028	706	+	NA	20.7061	NA	300	1.28	1.7	104424564	104424894	10.0327	242	104424521	104424964	10.6734	315
chr14	104881375	104882015	peak:1029	1000	+	NA	39.8353	NA	199	3.07	3.43	104881375	104881839	13.7481	128	104881411	104882015	26.0872	235
chr14	105212809	105213317	peak:1030	997	+	NA	27.7329	NA	233	1.99	2.4	105213023	105213233	15.1443	54	105212809	105213317	12.5886	199
chr15	27639170	27639425	peak:1031	662	+	NA	19.6007	NA	86	1.18	1.6	27639170	27639306	9.03696	83	27639171	27639425	10.5637	88
chr15	37034976	37035592	peak:1032	578	+	NA	19.8944	NA	438	0.97	1.39	37035161	37035590	6.43927	284	37034976	37035592	13.4551	408
chr15	39052377	39052768	peak:1033	606	+	NA	17.9548	NA	206	1.04	1.46	39052377	39052763	8.21195	242	39052399	39052768	9.74288	149
chr15	43517008	43517570	peak:1034	653	+	NA	20.7087	NA	410	1.16	1.57	43517013	43517520	11.6592	367	43517008	43517570	9.04951	449
chr15	45182003	45182216	peak:1035	999	+	NA	27.1999	NA	65	1.99	2.41	45182024	45182179	12.102	50	45182003	45182216	15.0979	60
chr15	46277934	46278741	peak:1036	747	+	NA	21.2474	NA	255	1.39	1.8	46278081	46278741	9.30799	279	46277934	46278728	11.9394	85
chr15	47873097	47873555	peak:1037	785	+	NA	21.9973	NA	180	1.47	1.89	47873186	47873535	9.77892	118	47873097	47873555	12.2184	154
chr15	55288935	55289504	peak:1038	793	+	NA	29.5307	NA	107	1.49	1.91	55288935	55289504	20.3007	71	55289004	55289324	9.22997	34
chr15	55552980	55553366	peak:1039	601	+	NA	18.4003	NA	258	1.04	1.45	55553147	55553366	7.64978	164	55552980	55553325	10.7505	185
chr15	58401349	58401785	peak:1040	597	+	NA	18.3663	NA	196	1.03	1.44	58401356	58401638	7.63497	193	58401349	58401785	10.7313	193
chr15	58770769	58772011	peak:1041	549	+	NA	18.9382	NA	702	0.9	1.32	58770769	58772011	11.1779	157	58770888	58771591	7.76026	314
chr15	60315318	60315882	peak:1042	601	+	NA	18.9462	NA	366	1.04	1.45	60315627	60315882	7.20626	43	60315318	60315873	11.7399	381
chr15	65045042	65045715	peak:1043	955	+	NA	29.4759	NA	372	1.89	2.3	65045116	65045715	8.8677	36	65045042	65045668	20.6082	347
chr15	65049261	65049651	peak:1044	771	+	NA	22.5876	NA	236	1.44	1.86	65049383	65049614	8.30331	106	65049261	65049651	14.2843	244
chr15	69537954	69539025	peak:1045	747	+	NA	23.0195	NA	395	1.39	1.8	69538012	69538798	7.87062	566	69537954	69539025	15.1489	166
chr15	69665530	69666337	peak:1046	850	+	NA	27.7307	NA	466	1.64	2.05	69665762	69666219	7.91757	226	69665530	69666337	19.8131	474
chr15	69919696	69920226	peak:1047	580	+	NA	19.5644	NA	84	0.98	1.4	69919696	69920226	11.6399	102	69919696	69920092	7.92452	20
chr15	72889872	72890548	peak:1048	650	+	NA	19.1674	NA	295	1.16	1.57	72889999	72890375	9.26842	129	72889872	72890548	9.89903	334
chr15	73747769	73748960	peak:1049	880	+	NA	25.8501	NA	570	1.7	2.12	73748242	73748450	8.91375	91	73747769	73748960	16.9364	577
chr15	73924429	73924890	peak:1050	546	+	NA	17.9468	NA	310	0.9	1.32	73924524	73924795	10.1256	205	73924429	73924890	7.82117	320
chr15	73950961	73951720	peak:1051	848	+	NA	24.1963	NA	376	1.62	2.04	73950961	73951720	12.7688	391	73950990	73951623	11.4275	333
chr15	74820769	74821655	peak:1052	957	+	NA	27.4812	NA	485	1.9	2.3	74820769	74821655	9.26842	511	74820924	74821624	18.2128	305
chr15	75195377	75196027	peak:1053	947	+	NA	25.7626	NA	516	1.87	2.28	75195529	75195968	10.6647	332	75195377	75196027	15.0979	549
chr15	77641116	77642594	peak:1054	787	+	NA	22.649	NA	488	1.47	1.9	77641319	77642594	8.91375	229	77641116	77642279	13.7352	79
chr15	78059392	78059912	peak:1055	852	+	NA	24.3012	NA	208	1.64	2.05	78059394	78059840	9.26842	122	78059392	78059912	15.0328	292
chr15	78634140	78634657	peak:1056	683	+	NA	19.9335	NA	258	1.23	1.65	78634226	78634468	8.44543	163	78634140	78634657	11.4881	268
chr15	78637341	78638583	peak:1057	1000	+	NA	52.7051	NA	637	4.45	4.69	78637341	78638118	21.8711	634	78637517	78638583	30.834	464
chr15	78671486	78672383	peak:1058	1000	+	NA	44.5908	NA	599	3.42	3.77	78671642	78672187	13.9246	459	78671486	78672383	30.6662	584
chr15	78681499	78682313	peak:1059	916	+	NA	33.8999	NA	331	1.79	2.21	78681631	78681867	7.81275	94	78681499	78682313	26.0872	436
chr15	81752676	81752953	peak:1060	808	+	NA	23.8728	NA	62	1.52	1.95	81752676	81752818	8.16723	64	81752676	81752953	15.7056	61
chr15	81914604	81915075	peak:1061	712	+	NA	21.6001	NA	410	1.3	1.72	81914726	81915075	12.1507	288	81914604	81915060	9.44938	411
chr15	82895037	82895507	peak:1062	782	+	NA	22.5746	NA	366	1.46	1.88	82895215	82895430	8.91375	171	82895037	82895507	13.6609	383
chr15	84810079	84810412	peak:1063	1000	+	NA	30.9971	NA	210	2.17	2.6	84810079	84810409	9.86479	177	84810085	84810412	21.1323	237
chr15	84822582	84823466	peak:1064	1000	+	NA	33.7399	NA	434	2.47	2.87	84822749	84823466	11.2691	233	84822582	84823422	22.4708	468
chr15	85779852	85780482	peak:1065	1000	+	NA	29.7196	NA	503	2.2	2.63	85779852	85780482	14.7424	503	85780077	85780482	14.9772	279
chr15	88223031	88223577	peak:1066	590	+	NA	18.9725	NA	278	1.01	1.42	88223031	88223381	6.64782	322	88223126	88223577	12.3247	140
chr15	88467467	88467653	peak:1067	566	+	NA	18.5892	NA	134	0.94	1.37	88467467	88467653	10.6647	104	88467489	88467650	7.92452	142
chr15	88498929	88499365	peak:1068	581	+	NA	17.1938	NA	357	0.98	1.4	88498929	88499329	7.91757	327	88499091	88499365	9.27627	225
chr15	89087987	89088465	peak:1069	1000	+	NA	34.2881	NA	288	2.79	3.13	89087987	89088465	17.0399	232	89087989	89088442	17.2482	342
chr15	91075835	91076163	peak:1070	991	+	NA	26.7956	NA	159	1.98	2.39	91075838	91076144	12.5113	147	91075835	91076163	14.2843	168
chr15	93467433	93467917	peak:1071	608	+	NA	18.4003	NA	145	1.05	1.47	93467433	93467840	7.64978	53	93467537	93467917	10.7505	133
chr15	101455481	101456147	peak:1072	649	+	NA	18.8191	NA	168	1.15	1.56	101455481	101455915	7.95258	160	101455544	101456147	10.8665	113
chr15	101528135	101528924	peak:1073	724	+	NA	24.9975	NA	393	1.33	1.74	101528400	101528598	7.11928	151	101528135	101528924	17.8782	371
chr15	101676743	101677297	peak:1074	553	+	NA	18.5703	NA	199	0.91	1.33	101676763	101677039	6.25384	181	101676743	101677297	12.3165	197
chr16	352880	353222	peak:1075	657	+	NA	19.9663	NA	143	1.17	1.58	352951	353087	7.64978	86	352880	353222	12.3165	130
chr16	371662	372040	peak:1076	897	+	NA	24.5312	NA	170	1.74	2.16	371824	371960	10.6074	62	371662	372040	13.9238	117
chr16	555736	556904	peak:1077	720	+	NA	21.2938	NA	902	1.32	1.74	555736	556899	10.92	193	555822	556904	10.3738	778
chr16	629167	630041	peak:1078	1000	+	NA	34.3364	NA	411	2.82	3.15	629483	629779	15.3766	125	629167	630041	18.9598	381
chr16	709246	710201	peak:1079	715	+	NA	23.7902	NA	349	1.31	1.72	709246	709919	7.29604	309	709359	710201	16.4942	277
chr16	1159086	1159801	peak:1080	742	+	NA	23.2185	NA	507	1.37	1.79	1159421	1159801	7.64978	172	1159086	1159678	15.5687	507
chr16	1342505	1343310	peak:1081	594	+	NA	22.3206	NA	549	1.02	1.43	1342818	1343175	14.4994	60	1342505	1343310	7.82117	726
chr16	2905420	2905952	peak:1082	750	+	NA	21.7604	NA	148	1.39	1.81	2905420	2905657	8.74999	69	2905450	2905952	13.0104	198
chr16	4253706	4254148	peak:1083	613	+	NA	18.4003	NA	205	1.06	1.48	4253706	4253895	7.64978	122	4253780	4254148	10.7505	215
chr16	5097893	5098383	peak:1084	1000	+	NA	29.3168	NA	339	2.25	2.67	5097973	5098383	13.7481	268	5097893	5098299	15.5687	330
chr16	5206445	5206920	peak:1085	1000	+	NA	34.3039	NA	263	2.65	3.01	5206525	5206799	18.7352	226	5206445	5206920	15.5687	220
chr16	8720243	8720906	peak:1086	565	+	NA	17.5354	NA	438	0.94	1.36	8720243	8720804	6.72102	324	8720537	8720906	10.8144	258
chr16	11084963	11085457	peak:1087	633	+	NA	20.3229	NA	278	1.11	1.53	11085205	11085392	7.03492	12	11084963	11085457	13.288	302
chr16	11665034	11665497	peak:1088	919	+	NA	25.9484	NA	182	1.81	2.22	11665034	11665497	9.30799	116	11665062	11665469	16.6404	220
chr16	12113695	12113994	peak:1089	699	+	NA	20.6218	NA	28	1.27	1.68	12113696	12113840	8.74999	28	12113695	12113994	11.8718	27
chr16	12602911	12603784	peak:1090	977	+	NA	31.5424	NA	451	1.95	2.35	12602998	12603475	8.80366	399	12602911	12603784	22.7387	417
chr16	12637088	12637530	peak:1091	560	+	NA	22.5321	NA	119	0.93	1.35	12637203	12637417	5.9523	26	12637088	12637530	16.5798	98
chr16	17972376	17973047	peak:1092	1000	+	NA	41.4046	NA	298	2.83	3.18	17972376	17973047	10.8148	282	17972536	17972859	30.5898	154
chr16	24208629	24208958	peak:1093	699	+	NA	23.4463	NA	94	1.26	1.68	24208681	24208880	7.11928	51	24208629	24208958	16.327	85
chr16	24670737	24671336	peak:1094	825	+	NA	24.5621	NA	233	1.57	1.99	24670775	24671120	8.39735	232	24670737	24671336	16.1648	196
chr16	27907508	27908205	peak:1095	739	+	NA	25.4284	NA	277	1.37	1.78	27907615	27908162	7.2156	265	27907508	27908205	18.2128	183
chr16	27945410	27946379	peak:1096	883	+	NA	33.737	NA	361	1.71	2.13	27945410	27946095	7.64978	191	27945438	27946379	26.0872	504
chr16	29805594	29805963	peak:1097	672	+	NA	21.1456	NA	155	1.2	1.62	29805594	29805963	7.48469	134	29805737	29805877	13.6609	34
chr16	29825458	29826124	peak:1098	874	+	NA	24.4185	NA	311	1.69	2.11	29825458	29826124	12.102	399	29825476	29825952	12.3165	205
chr16	30370570	30371474	peak:1099	1000	+	NA	69.3251	NA	429	5	5	30370673	30371184	24.8672	425	30370570	30371474	44.4579	330
chr16	30650617	30651244	peak:1100	946	+	NA	27.256	NA	190	1.87	2.28	30650634	30650868	15.1443	120	30650617	30651244	12.1117	244
chr16	31142300	31142529	peak:1101	912	+	NA	24.6455	NA	90	1.78	2.2	31142300	31142433	10.7614	112	31142321	31142529	13.8841	48
chr16	46689132	46689676	peak:1102	849	+	NA	24.9408	NA	125	1.63	2.05	46689150	46689676	13.7471	109	46689132	46689629	11.1937	134
chr16	46918750	46919272	peak:1103	568	+	NA	17.1469	NA	276	0.95	1.37	46919000	46919127	7.87062	59	46918750	46919272	9.27627	244
chr16	48824193	48824675	peak:1104	645	+	NA	21.8765	NA	280	1.15	1.55	48824211	48824626	6.7158	256	48824193	48824675	15.1607	286
chr16	49542273	49543172	peak:1105	956	+	NA	26.1761	NA	335	1.89	2.3	49542408	49543172	10.6074	213	49542273	49543003	15.5687	322
chr16	50297092	50297978	peak:1106	656	+	NA	23.5538	NA	528	1.17	1.58	50297338	50297703	6.61737	292	50297092	50297978	16.9364	518
chr16	50806422	50806655	peak:1107	544	+	NA	16.736	NA	154	0.9	1.31	50806422	50806625	8.12146	112	50806422	50806655	8.61458	196
chr16	52435434	52436181	peak:1108	822	+	NA	33.0679	NA	500	1.56	1.98	52435438	52436038	7.2156	536	52435434	52436181	25.8523	461
chr16	52437277	52437587	peak:1109	778	+	NA	22.8945	NA	182	1.46	1.88	52437307	52437534	8.39735	192	52437277	52437587	14.4972	142
chr16	53703721	53704174	peak:1110	894	+	NA	24.5312	NA	215	1.73	2.15	53703838	53704112	10.6074	111	53703721	53704174	13.9238	202
chr16	53714684	53715188	peak:1111	611	+	NA	18.4003	NA	143	1.06	1.47	53714686	53715188	7.64978	125	53714684	53715106	10.7505	160
chr16	54602529	54603056	peak:1112	572	+	NA	17.7939	NA	352	0.96	1.38	54602904	54603041	8.90876	28	54602529	54603056	8.88515	302
chr16	57507354	57508083	peak:1113	726	+	NA	21.0228	NA	433	1.34	1.75	57507354	57508045	10.3105	533	57507395	57508083	10.7123	293
chr16	57735396	57735795	peak:1114	601	+	NA	19.3044	NA	187	1.03	1.45	57735441	57735736	6.7158	148	57735396	57735795	12.5886	181
chr16	58121684	58122053	peak:1115	904	+	NA	26.1808	NA	208	1.75	2.18	58121695	58121971	14.3132	121	58121684	58122053	11.8676	284
chr16	64206954	64207192	peak:1116	698	+	NA	25.1535	NA	73	1.26	1.68	64206973	64207097	6.64782	55	64206954	64207192	18.5057	72
chr16	67395836	67396595	peak:1117	613	+	NA	18.5657	NA	276	1.06	1.48	67395842	67396329	9.38459	362	67395836	67396595	9.1811	185
chr16	68069444	68070365	peak:1118	1000	+	NA	39.4365	NA	291	3.29	3.64	68069444	68070235	18.7352	250	68069649	68070365	20.7013	128
chr16	68448177	68448760	peak:1119	647	+	NA	19.4502	NA	434	1.15	1.56	68448535	68448760	8.91375	94	68448177	68448722	10.5364	417
chr16	69937566	69937987	peak:1120	615	+	NA	20.3033	NA	343	1.07	1.48	69937635	69937971	6.7158	320	69937566	69937987	13.5875	297
chr16	81651065	81651356	peak:1121	673	+	NA	23.4026	NA	95	1.2	1.62	81651065	81651233	14.6824	62	81651095	81651356	8.72022	98
chr16	84922601	84923350	peak:1122	658	+	NA	20.2585	NA	306	1.17	1.59	84922601	84922924	7.56251	256	84922607	84923350	12.696	351
chr16	85202791	85203025	peak:1123	844	+	NA	23.5093	NA	103	1.61	2.03	85202791	85203007	10.1491	91	85202804	85203025	13.3602	102
chr16	85393922	85394358	peak:1124	540	+	NA	18.5703	NA	194	0.89	1.3	85393922	85394176	6.25384	210	85393930	85394358	12.3165	170
chr16	88772868	88773797	peak:1125	604	+	NA	21.8225	NA	192	1.04	1.46	88772965	88773274	6.25384	110	88772868	88773797	15.5687	177
chr16	88992704	88993506	peak:1126	583	+	NA	20.1306	NA	534	0.99	1.41	88993222	88993506	6.47294	192	88992704	88993432	13.6577	359
chr16	89171498	89171680	peak:1127	627	+	NA	19.4339	NA	124	1.09	1.51	89171505	89171668	10.3936	118	89171498	89171680	9.04028	123
chr16	89612950	89613412	peak:1128	591	+	NA	18.2074	NA	165	1.01	1.42	89612950	89613241	9.0263	185	89612956	89613412	9.1811	140
chr16	89924127	89925282	peak:1129	1000	+	NA	53.4311	NA	668	4.07	4.36	89924130	89925209	16.2489	82	89924127	89925282	37.1822	663
chr17	1999598	2000305	peak:1130	795	+	NA	23.7864	NA	453	1.49	1.92	1999862	2000305	13.113	164	1999598	2000136	10.6734	479
chr17	2885532	2886108	peak:1131	826	+	NA	22.9981	NA	371	1.57	1.99	2885838	2886108	9.91991	108	2885532	2886088	13.0782	328
chr17	3879047	3879649	peak:1132	779	+	NA	22.538	NA	267	1.46	1.88	3879047	3879649	8.95051	276	3879056	3879532	13.5875	250
chr17	4967197	4968048	peak:1133	656	+	NA	19.4771	NA	299	1.17	1.58	4967328	4968048	8.80366	304	4967197	4968039	10.6734	164
chr17	6092219	6092972	peak:1134	982	+	NA	27.2459	NA	569	1.96	2.36	6092398	6092824	10.6055	362	6092219	6092972	16.6404	598
chr17	7204541	7205277	peak:1135	557	+	NA	17.1399	NA	465	0.92	1.34	7204673	7205104	7.44763	79	7204541	7205277	9.69229	408
chr17	14300780	14301438	peak:1136	1000	+	NA	34.3364	NA	111	2.8	3.15	14300792	14301138	15.3766	137	14300780	14301438	18.9598	73
chr17	16981139	16981481	peak:1137	585	+	NA	18.3935	NA	266	1	1.41	16981139	16981460	9.77892	232	16981148	16981481	8.61458	292
chr17	17041178	17042343	peak:1138	901	+	NA	26.3366	NA	208	1.75	2.17	17041339	17042343	8.95051	107	17041178	17042310	17.3861	212
chr17	17125683	17126070	peak:1139	827	+	NA	22.9239	NA	203	1.57	1.99	17125683	17126070	10.6074	162	17125798	17125995	12.3165	129
chr17	17385170	17386286	peak:1140	1000	+	NA	27.4015	NA	598	2.01	2.44	17385170	17385906	11.3699	562	17385395	17386286	16.0316	409
chr17	17884294	17885201	peak:1141	791	+	NA	22.2336	NA	171	1.48	1.91	17884363	17885133	10.1219	202	17884294	17885201	12.1117	105
chr17	17972436	17972887	peak:1142	870	+	NA	25.7962	NA	272	1.68	2.1	17972608	17972887	14.4994	148	17972436	17972862	11.2968	225
chr17	21075467	21075975	peak:1143	586	+	NA	17.6605	NA	121	1	1.41	21075582	21075761	7.91757	34	21075467	21075975	9.74288	94
chr17	21453309	21453895	peak:1144	632	+	NA	19.7062	NA	331	1.11	1.52	21453532	21453895	7.48469	129	21453309	21453851	12.2215	310
chr17	27491680	27492133	peak:1145	570	+	NA	18.102	NA	225	0.96	1.37	27491826	27491993	6.7158	42	27491680	27492133	11.3862	262
chr17	28041137	28041720	peak:1146	630	+	NA	18.8196	NA	309	1.1	1.52	28041200	28041620	8.86702	131	28041137	28041720	9.9526	424
chr17	32279592	32280484	peak:1147	939	+	NA	25.9764	NA	464	1.85	2.26	32279594	32280484	10.5222	497	32279592	32280194	15.4542	429
chr17	32281116	32281623	peak:1148	583	+	NA	18.9339	NA	250	0.99	1.4	32281183	32281623	6.61737	337	32281116	32281531	12.3165	97
chr17	33056700	33056925	peak:1149	651	+	NA	19.4502	NA	117	1.16	1.57	33056741	33056925	8.91375	101	33056700	33056917	10.5364	93
chr17	34623138	34623508	peak:1150	548	+	NA	16.9454	NA	206	0.9	1.32	34623138	34623434	8.396	194	34623195	34623508	8.54936	161
chr17	34756361	34756977	peak:1151	616	+	NA	21.7153	NA	260	1.07	1.48	34756361	34756789	6.61737	236	34756483	34756977	15.0979	163
chr17	41907886	41908599	peak:1152	797	+	NA	22.6815	NA	271	1.49	1.92	41908114	41908353	11.3352	44	41907886	41908599	11.3463	270
chr17	44049693	44049997	peak:1153	878	+	NA	25.7052	NA	161	1.7	2.11	44049693	44049936	9.08073	158	44049738	44049997	16.6245	120
chr17	44760568	44760948	peak:1154	718	+	NA	20.7618	NA	91	1.32	1.73	44760577	44760948	8.17317	72	44760568	44760920	12.5886	101
chr17	44976190	44976561	peak:1155	689	+	NA	20.0438	NA	159	1.24	1.66	44976190	44976448	8.49423	154	44976195	44976561	11.5496	160
chr17	45031488	45032271	peak:1156	1000	+	NA	27.4239	NA	282	1.99	2.41	45031719	45031950	10.6568	42	45031488	45032271	16.7671	292
chr17	45299274	45299700	peak:1157	747	+	NA	22.4148	NA	74	1.39	1.8	45299274	45299585	7.91757	32	45299280	45299700	14.4972	110
chr17	46949214	46949624	peak:1158	867	+	NA	24.0545	NA	242	1.68	2.09	46949393	46949621	10.3936	66	46949214	46949624	13.6609	240
chr17	47072653	47073406	peak:1159	1000	+	NA	34.3793	NA	454	2.38	2.79	47072911	47073283	10.5222	148	47072653	47073406	23.8571	503
chr17	47982505	47983204	peak:1160	696	+	NA	22.6843	NA	365	1.26	1.68	47982611	47983204	13.4658	101	47982505	47983140	9.2185	428
chr17	48003475	48004185	peak:1161	809	+	NA	25.6503	NA	345	1.53	1.95	48003475	48004185	7.81275	342	48003572	48004027	17.8376	252
chr17	48054364	48054582	peak:1162	648	+	NA	19.8374	NA	76	1.15	1.56	48054364	48054582	10.6074	79	48054399	48054564	9.22997	39
chr17	50830915	50831502	peak:1163	900	+	NA	24.5312	NA	227	1.74	2.17	50830959	50831502	10.6074	161	50830915	50831344	13.9238	250
chr17	50954139	50954598	peak:1164	708	+	NA	20.2747	NA	200	1.29	1.71	50954139	50954414	9.59594	61	50954352	50954598	10.6788	127
chr17	52035229	52035806	peak:1165	665	+	NA	20.0312	NA	241	1.18	1.6	52035251	52035523	7.81275	165	52035229	52035806	12.2184	296
chr17	57662549	57663227	peak:1166	743	+	NA	21.8367	NA	158	1.38	1.79	57662634	57663189	7.95258	65	57662549	57663227	13.8841	166
chr17	57726381	57727182	peak:1167	710	+	NA	21.6734	NA	246	1.29	1.71	57726516	57726990	7.81275	63	57726381	57727182	13.8607	294
chr17	57763012	57763715	peak:1168	1000	+	NA	48.0873	NA	225	4.13	4.45	57763014	57763715	19.5887	233	57763012	57763635	28.4986	215
chr17	57915781	57916739	peak:1169	774	+	NA	21.6268	NA	512	1.45	1.86	57915782	57916739	9.50071	539	57915781	57916463	12.1261	42
chr17	57925336	57925814	peak:1170	558	+	NA	18.7111	NA	308	0.92	1.34	57925485	57925807	6.61194	174	57925336	57925814	12.0992	293
chr17	59154999	59155665	peak:1171	587	+	NA	22.4622	NA	413	1	1.42	59154999	59155349	6.24554	293	59155218	59155665	16.2167	315
chr17	60677281	60677918	peak:1172	737	+	NA	22.2379	NA	314	1.36	1.78	60677324	60677918	12.102	303	60677281	60677891	10.1359	282
chr17	64357548	64357938	peak:1173	590	+	NA	18.1821	NA	76	1.01	1.42	64357550	64357673	9.0277	88	64357548	64357938	9.15437	63
chr17	67491107	67491491	peak:1174	598	+	NA	20.2049	NA	178	1.03	1.44	67491176	67491393	6.61737	116	67491107	67491491	13.5875	171
chr17	68457604	68458263	peak:1175	1000	+	NA	29.4054	NA	80	2.25	2.67	68457627	68457961	12.1572	77	68457604	68458263	17.2482	61
chr17	68511834	68512330	peak:1176	655	+	NA	21.3813	NA	43	1.16	1.58	68511843	68512328	7.03492	34	68511834	68512330	14.3464	95
chr17	71032618	71032924	peak:1177	789	+	NA	23.3732	NA	241	1.47	1.9	71032762	71032924	8.396	92	71032618	71032923	14.9772	246
chr17	72778267	72779052	peak:1178	742	+	NA	21.7736	NA	458	1.37	1.79	72778316	72778929	8.11594	487	72778267	72779052	13.6577	381
chr17	73118946	73119532	peak:1179	786	+	NA	29.2866	NA	174	1.47	1.89	73118991	73119532	7.17288	75	73118946	73119434	22.1137	228
chr17	73516534	73516877	peak:1180	637	+	NA	20.9	NA	192	1.12	1.54	73516679	73516877	6.75373	47	73516534	73516788	14.1463	192
chr17	74193470	74193977	peak:1181	781	+	NA	23.9837	NA	193	1.46	1.88	74193502	74193715	13.8478	168	74193470	74193977	10.1359	187
chr17	74360940	74362049	peak:1182	582	+	NA	28.5042	NA	505	0.99	1.4	74361169	74361789	5.76551	305	74360940	74362049	22.7387	476
chr17	74373738	74374443	peak:1183	976	+	NA	27.0729	NA	254	1.95	2.35	74373738	74374331	13.4854	183	74373744	74374443	13.5875	320
chr17	76171702	76172081	peak:1184	781	+	NA	24.511	NA	187	1.46	1.88	76171744	76172081	7.87062	152	76171702	76171955	16.6404	181
chr17	76369621	76370371	peak:1185	927	+	NA	26.2214	NA	384	1.82	2.23	76369730	76370371	9.30799	251	76369621	76370236	16.9134	409
chr17	76541869	76542379	peak:1186	594	+	NA	18.2406	NA	360	1.02	1.43	76542059	76542379	9.0277	207	76541869	76542329	9.21295	323
chr17	78390104	78390548	peak:1187	552	+	NA	18.3916	NA	232	0.91	1.33	78390104	78390440	6.50703	129	78390198	78390548	11.8846	241
chr17	78903096	78903949	peak:1188	570	+	NA	17.8779	NA	215	0.96	1.37	78903253	78903949	6.79622	80	78903096	78903706	11.0817	194
chr17	79706899	79707347	peak:1189	1000	+	NA	27.266	NA	212	2.01	2.43	79706899	79707206	12.7688	213	79706969	79707347	14.4972	142
chr17	81075911	81076690	peak:1190	548	+	NA	16.8265	NA	492	0.9	1.32	81076272	81076505	8.21195	51	81075911	81076690	8.61458	573
chr17	81164964	81165504	peak:1191	620	+	NA	19.29	NA	244	1.08	1.49	81165019	81165171	7.48469	89	81164964	81165504	11.8053	344
chr17	81252104	81252890	peak:1192	541	+	NA	18.9382	NA	228	0.89	1.3	81252108	81252782	11.1779	102	81252104	81252890	7.76026	380
chr17	81537790	81539249	peak:1193	704	+	NA	24.3899	NA	577	1.28	1.7	81537790	81539249	15.43	50	81537847	81539226	8.95984	430
chr17	81966758	81967439	peak:1194	843	+	NA	24.2515	NA	236	1.6	2.03	81966885	81967439	8.97022	70	81966758	81967284	15.2813	275
chr17	81967790	81968490	peak:1195	686	+	NA	20.4014	NA	317	1.23	1.65	81967893	81968175	7.81275	254	81967790	81968490	12.5886	277
chr18	1014178	1014785	peak:1196	672	+	NA	19.9331	NA	228	1.2	1.62	1014350	1014680	10.6568	53	1014178	1014785	9.27627	232
chr18	1017848	1018792	peak:1197	712	+	NA	20.7293	NA	626	1.31	1.72	1017922	1018792	8.16723	523	1017848	1018736	12.5621	655
chr18	9737689	9738036	peak:1198	660	+	NA	19.3801	NA	139	1.17	1.59	9737753	9737941	7.95258	93	9737689	9738036	11.4275	122
chr18	9913571	9913928	peak:1199	907	+	NA	26.1288	NA	219	1.76	2.19	9913655	9913928	9.21535	233	9913571	9913928	16.9134	121
chr18	13447366	13448115	peak:1200	593	+	NA	18.3084	NA	371	1.02	1.43	13447537	13448115	7.63497	130	13447366	13448076	10.6734	442
chr18	23244303	23244795	peak:1201	701	+	NA	23.9713	NA	250	1.28	1.69	23244478	23244754	7.03492	51	23244303	23244795	16.9364	274
chr18	23401250	23401927	peak:1202	714	+	NA	20.7766	NA	296	1.31	1.72	23401328	23401927	8.64524	425	23401250	23401760	12.1313	68
chr18	23452981	23453367	peak:1203	618	+	NA	20.4683	NA	236	1.07	1.49	23453181	23453340	6.64782	46	23452981	23453367	13.8205	227
chr18	24502852	24503436	peak:1204	874	+	NA	24.3077	NA	435	1.69	2.11	24502852	24503436	9.81049	436	24502910	24503381	14.4972	376
chr18	25737550	25738717	peak:1205	1000	+	NA	34.914	NA	757	2.76	3.1	25737585	25738717	14.3058	796	25737550	25738595	20.6082	684
chr18	37394036	37394786	peak:1206	1000	+	NA	34.9954	NA	537	2.79	3.12	37394036	37394786	14.6547	80	37394053	37394758	20.3407	528
chr18	38297970	38298365	peak:1207	695	+	NA	25.4679	NA	142	1.25	1.68	38298010	38298236	16.8533	110	38297970	38298365	8.61458	135
chr18	38454803	38455285	peak:1208	678	+	NA	19.7769	NA	145	1.21	1.63	38454893	38455202	9.40306	154	38454803	38455285	10.3738	47
chr18	42614607	42615017	peak:1209	661	+	NA	19.6007	NA	227	1.18	1.59	42614722	42614867	9.03696	71	42614607	42615017	10.5637	268
chr18	43447273	43448063	peak:1210	782	+	NA	22.0551	NA	348	1.46	1.88	43447273	43448063	10.7088	440	43447486	43447832	11.3463	43
chr18	44715678	44716120	peak:1211	644	+	NA	18.8191	NA	250	1.14	1.55	44715874	44716006	7.95258	66	44715678	44716120	10.8665	238
chr18	44851706	44852999	peak:1212	1000	+	NA	36.5036	NA	409	3.04	3.39	44851761	44852665	16.6905	258	44851706	44852999	19.8131	506
chr18	48163323	48163833	peak:1213	703	+	NA	20.9969	NA	320	1.28	1.69	48163323	48163833	11.1507	319	48163344	48163734	9.84624	301
chr18	49057599	49057928	peak:1214	743	+	NA	21.2232	NA	137	1.38	1.79	49057641	49057894	9.2861	95	49057599	49057928	11.9371	137
chr18	51610387	51610895	peak:1215	744	+	NA	21.3579	NA	338	1.38	1.79	51610387	51610874	10.6074	334	51610412	51610895	10.7505	317
chr18	51622611	51623245	peak:1216	1000	+	NA	29.6666	NA	321	2.19	2.62	51622611	51623245	10.6647	386	51622647	51623130	19.0019	220
chr18	52312053	52312678	peak:1217	922	+	NA	27.5373	NA	290	1.81	2.22	52312150	52312591	8.91375	197	52312053	52312678	18.6236	286
chr18	55423676	55423995	peak:1218	866	+	NA	26.2325	NA	78	1.68	2.09	55423676	55423995	8.47461	81	55423676	55423995	17.7579	76
chr18	57062965	57064427	peak:1219	1000	+	NA	29.5913	NA	858	2.27	2.71	57063054	57064427	12.8712	53	57062965	57063884	16.7201	226
chr18	58596092	58596801	peak:1220	708	+	NA	21.5736	NA	446	1.29	1.71	58596232	58596723	7.64978	298	58596092	58596801	13.9238	454
chr18	59049703	59050150	peak:1221	630	+	NA	19.1095	NA	141	1.1	1.52	59049703	59049866	7.81275	29	59049781	59050150	11.2968	175
chr18	59303238	59304317	peak:1222	1000	+	NA	42.888	NA	784	3.44	3.81	59303860	59304312	23.0749	167	59303238	59304317	19.8131	779
chr18	59383920	59384465	peak:1223	918	+	NA	25.2032	NA	136	1.8	2.21	59383968	59384129	12.5072	99	59383920	59384465	12.696	125
chr18	59570280	59570516	peak:1224	673	+	NA	19.7714	NA	142	1.2	1.62	59570283	59570513	8.47461	121	59570280	59570516	11.2968	161
chr18	62682314	62682855	peak:1225	865	+	NA	24.0496	NA	328	1.67	2.08	62682580	62682836	11.6078	186	62682314	62682855	12.4418	204
chr18	65236142	65236870	peak:1226	820	+	NA	23.027	NA	89	1.55	1.98	65236142	65236746	9.1032	37	65236247	65236870	13.9238	36
chr18	65487372	65487896	peak:1227	795	+	NA	23.4422	NA	201	1.49	1.92	65487372	65487664	12.7688	189	65487541	65487896	10.6734	44
chr18	68232847	68233442	peak:1228	813	+	NA	23.027	NA	382	1.54	1.96	68233157	68233326	9.1032	82	68232847	68233442	13.9238	372
chr18	68428016	68429070	peak:1229	833	+	NA	26.0481	NA	314	1.58	2.01	68428242	68429070	15.7565	49	68428016	68428857	10.2916	372
chr18	75218106	75218672	peak:1230	639	+	NA	19.2157	NA	263	1.13	1.54	75218172	75218581	8.80366	193	75218106	75218672	10.412	268
chr19	1855444	1855949	peak:1231	821	+	NA	23.3889	NA	74	1.55	1.98	1855455	1855949	11.6078	79	1855444	1855769	11.7811	59
chr19	2151528	2152235	peak:1232	837	+	NA	24.4986	NA	257	1.59	2.02	2151556	2151893	13.7481	234	2151528	2152235	10.7505	253
chr19	3285028	3285596	peak:1233	678	+	NA	19.7766	NA	321	1.22	1.63	3285063	3285596	9.1032	218	3285028	3285520	10.6734	390
chr19	4471623	4472169	peak:1234	1000	+	NA	31.0517	NA	274	2.14	2.56	4471623	4472112	18.7352	274	4471732	4472169	12.3165	166
chr19	5093604	5094346	peak:1235	1000	+	NA	39.2432	NA	552	3.03	3.38	5093713	5094247	14.4776	77	5093604	5094346	24.7656	581
chr19	7722015	7722714	peak:1236	1000	+	NA	40.7101	NA	400	3.17	3.54	7722173	7722673	13.8073	245	7722015	7722714	26.9028	398
chr19	8050365	8050879	peak:1237	682	+	NA	19.8537	NA	351	1.22	1.64	8050682	8050879	9.1032	36	8050365	8050833	10.7505	349
chr19	10717502	10718162	peak:1238	646	+	NA	23.8656	NA	193	1.15	1.56	10717649	10718162	6.61737	97	10717502	10718054	17.2482	143
chr19	10871051	10871332	peak:1239	614	+	NA	18.4003	NA	130	1.06	1.48	10871053	10871332	7.64978	186	10871051	10871224	10.7505	73
chr19	13633070	13633418	peak:1240	862	+	NA	24.6719	NA	190	1.66	2.08	13633070	13633310	9.1032	190	13633134	13633418	15.5687	127
chr19	15452299	15452758	peak:1241	568	+	NA	17.4977	NA	187	0.95	1.37	15452384	15452660	7.56251	94	15452299	15452758	9.93515	195
chr19	17305283	17305960	peak:1242	777	+	NA	24.898	NA	342	1.45	1.87	17305509	17305795	7.64978	117	17305283	17305960	17.2482	342
chr19	17539661	17540029	peak:1243	651	+	NA	19.4502	NA	100	1.16	1.57	17539693	17540029	8.91375	70	17539661	17539925	10.5364	98
chr19	17859562	17859936	peak:1244	702	+	NA	23.4516	NA	208	1.28	1.69	17859636	17859860	7.20626	137	17859562	17859936	16.2453	206
chr19	18192795	18193570	peak:1245	731	+	NA	21.1394	NA	209	1.35	1.76	18192795	18193120	9.0277	261	18192920	18193570	12.1117	33
chr19	18204100	18204597	peak:1246	727	+	NA	22.2542	NA	87	1.35	1.75	18204100	18204360	12.5113	116	18204133	18204597	9.74288	25
chr19	18522149	18522669	peak:1247	738	+	NA	24.4211	NA	209	1.37	1.78	18522172	18522462	7.48469	170	18522149	18522669	16.9364	226
chr19	18633241	18634004	peak:1248	700	+	NA	20.6059	NA	181	1.27	1.69	18633241	18633552	8.49423	73	18633264	18634004	12.1117	266
chr19	18636219	18636869	peak:1249	1000	+	NA	31.6509	NA	573	2.46	2.86	18636369	18636853	13.0363	429	18636219	18636869	18.6146	568
chr19	19063606	19064170	peak:1250	554	+	NA	16.8798	NA	127	0.91	1.33	19063647	19063895	7.64978	62	19063606	19064170	9.22997	151
chr19	19578263	19578895	peak:1251	971	+	NA	26.081	NA	209	1.93	2.34	19578366	19578895	12.1572	137	19578263	19578656	13.9238	178
chr19	29315479	29315970	peak:1252	887	+	NA	30.9036	NA	288	1.72	2.14	29315678	29315896	7.81275	137	29315479	29315970	23.0909	240
chr19	33731740	33732462	peak:1253	861	+	NA	24.5497	NA	383	1.66	2.08	33731975	33732462	9.26842	180	33731740	33732434	15.2813	351
chr19	33758329	33758716	peak:1254	560	+	NA	19.8413	NA	246	0.93	1.35	33758549	33758716	6.25384	39	33758329	33758629	13.5875	234
chr19	35348862	35349199	peak:1255	801	+	NA	23.6499	NA	192	1.51	1.93	35348951	35349199	8.69719	104	35348862	35349155	14.9527	192
chr19	35395782	35396153	peak:1256	561	+	NA	17.3143	NA	311	0.93	1.35	35395782	35396153	8.59411	343	35395943	35396146	8.72022	119
chr19	36114936	36115479	peak:1257	702	+	NA	20.6481	NA	440	1.28	1.69	36115295	36115479	8.86702	75	36114936	36115478	11.7811	447
chr19	38036362	38037689	peak:1258	823	+	NA	24.0553	NA	876	1.56	1.98	38036362	38037555	8.85824	880	38036655	38037689	15.1971	579
chr19	38057937	38058591	peak:1259	748	+	NA	21.4197	NA	319	1.39	1.8	38058209	38058591	9.1032	34	38057937	38058454	12.3165	333
chr19	38062917	38063817	peak:1260	777	+	NA	24.0031	NA	378	1.45	1.87	38062944	38063817	7.91757	448	38062917	38063776	16.0855	281
chr19	38374351	38374788	peak:1261	631	+	NA	18.8781	NA	224	1.1	1.52	38374502	38374788	8.64524	68	38374351	38374740	10.2329	229
chr19	39483242	39483707	peak:1262	900	+	NA	24.8337	NA	179	1.75	2.17	39483261	39483462	11.6078	165	39483242	39483707	13.2259	175
chr19	40443983	40444855	peak:1263	644	+	NA	21.0031	NA	383	1.15	1.55	40443983	40444685	12.0432	193	40444145	40444855	8.95984	383
chr19	40542238	40542733	peak:1264	988	+	NA	28.3327	NA	262	1.97	2.38	40542242	40542547	9.50071	245	40542238	40542733	18.832	276
chr19	40690645	40691766	peak:1265	1000	+	NA	37.3012	NA	698	3.02	3.37	40690645	40691766	19.4636	219	40690730	40691595	17.8376	553
chr19	40777957	40778675	peak:1266	737	+	NA	22.2927	NA	482	1.37	1.78	40778047	40778573	11.9189	452	40777957	40778675	10.3738	423
chr19	41363799	41364326	peak:1267	675	+	NA	19.7766	NA	204	1.21	1.63	41363839	41364326	9.1032	238	41363799	41364210	10.6734	131
chr19	41397355	41397682	peak:1268	573	+	NA	18.6954	NA	165	0.96	1.38	41397355	41397682	6.61737	140	41397490	41397612	12.078	55
chr19	41994098	41994438	peak:1269	741	+	NA	21.3579	NA	220	1.37	1.79	41994098	41994346	10.6074	199	41994258	41994438	10.7505	81
chr19	42268313	42269248	peak:1270	808	+	NA	26.6096	NA	555	1.52	1.95	42268744	42269182	7.64978	232	42268313	42269248	18.9598	447
chr19	45177859	45178962	peak:1271	1000	+	NA	32.9241	NA	715	2.58	2.95	45178249	45178962	15.0865	268	45177859	45178845	17.8376	773
chr19	45770364	45771201	peak:1272	1000	+	NA	39.1471	NA	325	2.8	3.14	45770555	45770828	11.6078	158	45770364	45771201	27.5393	302
chr19	46607200	46607660	peak:1273	576	+	NA	17.9385	NA	231	0.97	1.39	46607326	46607660	9.60106	104	46607200	46607512	8.33749	233
chr19	46661135	46662236	peak:1274	1000	+	NA	29.5672	NA	217	2.15	2.59	46661135	46661776	10.6074	322	46661176	46662236	18.9598	72
chr19	48714075	48714555	peak:1275	1000	+	NA	29.3564	NA	216	2.07	2.49	48714101	48714553	17.0399	190	48714075	48714555	12.3165	217
chr19	49118924	49119332	peak:1276	544	+	NA	19.774	NA	255	0.9	1.31	49118924	49119139	6.11309	169	49119044	49119332	13.6609	222
chr19	49676599	49677246	peak:1277	809	+	NA	23.0034	NA	329	1.53	1.95	49676671	49677246	9.1032	290	49676599	49677209	13.9002	297
chr19	50658099	50658777	peak:1278	1000	+	NA	33.0562	NA	247	2.46	2.85	50658193	50658777	11.5168	125	50658099	50658489	21.5394	276
chr19	50724427	50725165	peak:1279	877	+	NA	24.1949	NA	339	1.7	2.11	50724632	50725049	10.6074	262	50724427	50725165	13.5875	212
chr19	51367546	51367746	peak:1280	564	+	NA	17.3857	NA	97	0.94	1.36	51367596	51367724	9.30799	74	51367546	51367746	8.0777	70
chr19	53867325	53867877	peak:1281	1000	+	NA	29.1666	NA	244	2.06	2.48	53867500	53867866	9.81049	38	53867325	53867877	19.3561	276
chr20	848229	848927	peak:1282	731	+	NA	31.5744	NA	419	1.35	1.76	848456	848927	6.61737	387	848229	848926	24.957	225
chr20	1265992	1266818	peak:1283	561	+	NA	17.3444	NA	523	0.93	1.35	1266043	1266664	9.30799	478	1265992	1266818	8.03639	517
chr20	3796225	3796602	peak:1284	1000	+	NA	30.4778	NA	58	2.26	2.68	3796241	3796490	10.6647	68	3796225	3796602	19.8131	32
chr20	8385348	8385702	peak:1285	616	+	NA	18.3795	NA	160	1.07	1.48	8385408	8385702	9.1032	71	8385348	8385560	9.27627	189
chr20	12528621	12529128	peak:1286	779	+	NA	23.6747	NA	194	1.46	1.88	12528621	12528892	13.207	180	12528650	12529128	10.4677	179
chr20	16647985	16648179	peak:1287	631	+	NA	20.4699	NA	59	1.11	1.52	16647985	16648135	11.6465	62	16647985	16648179	8.82344	56
chr20	16663761	16664467	peak:1288	574	+	NA	25.0149	NA	448	0.97	1.38	16663809	16664467	5.83847	344	16663761	16664467	19.1764	504
chr20	17636637	17637114	peak:1289	899	+	NA	25.2757	NA	256	1.74	2.17	17636775	17636991	9.26842	87	17636637	17637114	16.0073	287
chr20	20452166	20452698	peak:1290	1000	+	NA	28.4921	NA	409	2.12	2.55	20452166	20452632	11.0356	344	20452283	20452698	17.4565	358
chr20	23078518	23079174	peak:1291	664	+	NA	20.8263	NA	444	1.18	1.6	23078518	23079128	11.6078	536	23078623	23079174	9.2185	247
chr20	31693825	31694564	peak:1292	1000	+	NA	48.7234	NA	548	2.87	3.24	31693948	31694564	34.0786	345	31693825	31694564	14.6448	628
chr20	31962429	31963397	peak:1293	756	+	NA	24.8552	NA	441	1.41	1.82	31962547	31963079	7.63497	321	31962429	31963397	17.2202	443
chr20	33249188	33250053	peak:1294	816	+	NA	24.3106	NA	497	1.54	1.97	33249612	33250053	8.30331	24	33249188	33249853	16.0073	547
chr20	33464915	33466384	peak:1295	765	+	NA	27.7811	NA	867	1.43	1.84	33465604	33466183	7.17288	176	33464915	33466384	20.6082	870
chr20	33568349	33568929	peak:1296	1000	+	NA	32.7597	NA	260	2.29	2.74	33568435	33568833	10.2169	156	33568349	33568929	22.5428	279
chr20	33649057	33649534	peak:1297	558	+	NA	17.0119	NA	298	0.93	1.35	33649260	33649534	7.56251	127	33649057	33649518	9.44938	266
chr20	33684947	33685698	peak:1298	1000	+	NA	43.3078	NA	336	3.56	3.96	33684995	33685698	15.3766	208	33684947	33685575	27.9312	417
chr20	33993066	33993838	peak:1299	546	+	NA	16.9205	NA	285	0.9	1.32	33993332	33993586	8.39735	74	33993066	33993838	8.52318	231
chr20	36064517	36065415	peak:1300	861	+	NA	24.6719	NA	579	1.65	2.07	36064763	36065270	9.1032	324	36064517	36065415	15.5687	588
chr20	36385492	36386289	peak:1301	765	+	NA	24.2995	NA	263	1.43	1.84	36385608	36385879	7.81275	131	36385492	36386289	16.4868	279
chr20	36754744	36755190	peak:1302	775	+	NA	21.8957	NA	135	1.45	1.87	36754744	36755057	10.8689	146	36754748	36755190	11.0268	121
chr20	37567418	37567932	peak:1303	572	+	NA	18.7291	NA	403	0.96	1.38	37567750	37567915	6.61737	85	37567418	37567932	12.1117	390
chr20	37880731	37881149	peak:1304	588	+	NA	18.1861	NA	91	1.01	1.42	37880731	37881005	7.50726	57	37880746	37881149	10.6788	111
chr20	37990960	37991631	peak:1305	676	+	NA	27.8417	NA	217	1.21	1.63	37991085	37991452	6.50703	182	37990960	37991631	21.3347	127
chr20	40848161	40848943	peak:1306	619	+	NA	18.304	NA	535	1.08	1.49	40848161	40848941	9.0277	399	40848454	40848943	9.27627	378
chr20	44038702	44039273	peak:1307	664	+	NA	22.1855	NA	295	1.18	1.6	44038876	44039252	6.8346	58	44038702	44039273	15.3509	358
chr20	46157433	46158002	peak:1308	688	+	NA	22.1291	NA	415	1.23	1.66	46157433	46158000	7.42395	160	46157530	46158002	14.7052	236
chr20	46220876	46221485	peak:1309	1000	+	NA	29.4527	NA	293	2.1	2.53	46220876	46221470	10.1256	418	46220876	46221485	19.3271	168
chr20	46978936	46979532	peak:1310	1000	+	NA	38.5335	NA	133	2.93	3.3	46978953	46979410	13.4089	116	46978936	46979532	25.1246	134
chr20	48209046	48209367	peak:1311	872	+	NA	24.5731	NA	198	1.68	2.1	48209155	48209367	9.59594	93	48209046	48209367	14.9772	195
chr20	48682507	48683276	peak:1312	1000	+	NA	34.487	NA	517	2.62	2.98	48682507	48683223	12.1507	578	48682687	48683276	22.3363	276
chr20	50628150	50628865	peak:1313	767	+	NA	21.9164	NA	488	1.43	1.85	50628239	50628865	10.1111	94	50628150	50628654	11.8053	450
chr20	52269178	52270044	peak:1314	776	+	NA	22.7754	NA	169	1.45	1.87	52269178	52269558	12.102	167	52269248	52270044	10.6734	101
chr20	57082196	57082952	peak:1315	860	+	NA	24.0132	NA	377	1.65	2.07	57082503	57082952	9.30799	171	57082196	57082772	14.7052	276
chr20	58716547	58717341	peak:1316	1000	+	NA	28.7424	NA	457	2.14	2.56	58716547	58717341	12.102	447	58716838	58717321	16.6404	176
chr20	59412172	59412597	peak:1317	913	+	NA	26.3234	NA	318	1.78	2.2	59412297	59412570	9.1032	161	59412172	59412597	17.2202	350
chr20	63014437	63015200	peak:1318	908	+	NA	34.2303	NA	436	1.77	2.19	63014573	63015169	7.79073	300	63014437	63015200	26.4396	437
chr20	63878743	63879221	peak:1319	592	+	NA	18.5124	NA	255	1.01	1.43	63878796	63879067	7.2156	195	63878743	63879221	11.2968	262
chr20	64033941	64034243	peak:1320	829	+	NA	25.626	NA	172	1.57	2	64034022	64034243	15.0896	57	64033941	64034178	10.5364	207
chr21	14918546	14918984	peak:1321	631	+	NA	19.6742	NA	97	1.11	1.52	14918620	14918802	7.56251	16	14918546	14918984	12.1117	105
chr21	15003449	15003883	peak:1322	765	+	NA	33.1784	NA	226	1.43	1.84	15003449	15003883	6.7158	228	15003476	15003883	26.4626	197
chr21	32186920	32187178	peak:1323	542	+	NA	16.8476	NA	94	0.89	1.31	32186920	32187178	7.91757	73	32186982	32187176	8.93005	54
chr21	32918711	32919206	peak:1324	566	+	NA	18.5892	NA	262	0.94	1.36	32918872	32919058	10.6647	79	32918711	32919206	7.92452	284
chr21	34615151	34615611	peak:1325	774	+	NA	22.3192	NA	269	1.45	1.87	34615151	34615611	9.10223	56	34615255	34615504	13.217	92
chr21	35239397	35240250	peak:1326	1000	+	NA	34.164	NA	530	2.72	3.07	35239836	35240250	14.5285	91	35239397	35240219	19.6355	531
chr21	36156384	36156975	peak:1327	586	+	NA	18.7865	NA	85	1	1.41	36156384	36156813	10.7088	54	36156398	36156975	8.0777	102
chr21	36989870	36990339	peak:1328	738	+	NA	21.7731	NA	91	1.37	1.78	36989870	36990338	7.95258	41	36989898	36990339	13.8205	114
chr21	38365431	38365877	peak:1329	651	+	NA	20.9829	NA	328	1.16	1.57	38365527	38365877	7.16243	281	38365431	38365846	13.8205	279
chr21	39141152	39142123	peak:1330	1000	+	NA	30.191	NA	500	2.05	2.47	39141152	39142123	9.26842	645	39141232	39141970	20.9226	275
chr21	42652393	42653071	peak:1331	992	+	NA	27.1645	NA	331	1.98	2.39	42652588	42652791	13.577	135	42652393	42653071	13.5875	332
chr21	43727684	43728186	peak:1332	721	+	NA	21.5051	NA	214	1.33	1.74	43727684	43728186	7.91757	180	43727718	43728174	13.5875	215
chr21	45160881	45161625	peak:1333	556	+	NA	17.1144	NA	309	0.92	1.34	45161114	45161625	8.49423	62	45160881	45161361	8.6202	324
chr21	45876711	45877249	peak:1334	895	+	NA	25.655	NA	332	1.74	2.16	45876732	45877249	13.577	359	45876711	45877215	12.078	284
chr21	46394157	46395278	peak:1335	657	+	NA	19.2934	NA	288	1.17	1.58	46394157	46395278	9.60106	393	46394274	46394729	9.69229	67
chr22	17258151	17258804	peak:1336	721	+	NA	21.5051	NA	228	1.33	1.74	17258171	17258760	7.91757	210	17258151	17258804	13.5875	226
chr22	17266214	17267146	peak:1337	573	+	NA	17.9552	NA	631	0.96	1.38	17266573	17266957	6.87353	343	17266214	17267146	11.0817	560
chr22	17786933	17787359	peak:1338	909	+	NA	25.9088	NA	176	1.77	2.19	17786933	17787273	9.26842	169	17787032	17787359	16.6404	85
chr22	19514590	19515443	peak:1339	1000	+	NA	40.9388	NA	466	3.2	3.56	19514590	19515312	15.0865	385	19514600	19515443	25.8523	538
chr22	20203856	20204909	peak:1340	728	+	NA	23.2185	NA	548	1.35	1.76	20203856	20204882	7.64978	512	20204303	20204909	15.5687	138
chr22	21014262	21015143	peak:1341	1000	+	NA	36.9688	NA	496	3.07	3.42	21014262	21015117	16.6281	289	21014674	21015143	20.3407	292
chr22	21939684	21939941	peak:1342	943	+	NA	26.0504	NA	80	1.86	2.27	21939686	21939939	12.9033	103	21939684	21939941	13.1471	56
chr22	23192972	23193735	peak:1343	737	+	NA	22.9107	NA	406	1.36	1.78	23193264	23193735	7.81275	79	23192972	23193587	15.0979	441
chr22	23219744	23220596	peak:1344	588	+	NA	22.6981	NA	441	1.01	1.42	23220009	23220287	14.8769	124	23219744	23220596	7.82117	494
chr22	23236898	23237896	peak:1345	953	+	NA	26.2903	NA	433	1.89	2.3	23236898	23237676	13.0644	84	23236960	23237896	13.2259	365
chr22	25406532	25406928	peak:1346	562	+	NA	19.9175	NA	56	0.93	1.36	25406532	25406778	12.1572	70	25406549	25406928	7.76026	26
chr22	25493128	25493847	peak:1347	1000	+	NA	35.188	NA	380	2.87	3.25	25493131	25493624	17.4822	379	25493128	25493847	17.7058	378
chr22	25942520	25943404	peak:1348	668	+	NA	23.6435	NA	469	1.19	1.61	25942520	25943337	15.1203	186	25942596	25943404	8.52318	583
chr22	27241787	27242271	peak:1349	1000	+	NA	30.9963	NA	166	2.42	2.83	27241856	27242186	13.7481	103	27241787	27242271	17.2482	161
chr22	27669445	27669849	peak:1350	757	+	NA	23.0155	NA	96	1.41	1.83	27669456	27669849	7.91757	104	27669445	27669732	15.0979	78
chr22	27876707	27877403	peak:1351	757	+	NA	21.3801	NA	204	1.41	1.82	27876707	27877237	9.26842	255	27876768	27877403	12.1117	93
chr22	29713190	29714014	peak:1352	905	+	NA	25.8653	NA	318	1.75	2.18	29713190	29713647	9.16992	337	29713217	29714014	16.6954	273
chr22	30606797	30607267	peak:1353	582	+	NA	18.3209	NA	263	0.99	1.4	30606843	30607219	6.95305	165	30606797	30607267	11.3678	316
chr22	31210863	31211445	peak:1354	607	+	NA	23.011	NA	464	1.05	1.46	31210863	31211381	15.0865	443	31211015	31211445	7.92452	334
chr22	31262450	31263257	peak:1355	623	+	NA	18.5978	NA	402	1.08	1.5	31262529	31262994	8.64524	330	31262450	31263257	9.9526	396
chr22	32881020	32881398	peak:1356	797	+	NA	22.9967	NA	70	1.49	1.92	32881056	32881398	8.86702	41	32881020	32881383	14.1297	63
chr22	36776100	36776505	peak:1357	839	+	NA	24.4986	NA	294	1.59	2.02	36776182	36776505	13.7481	153	36776100	36776484	10.7505	354
chr22	37386473	37386814	peak:1358	546	+	NA	21.0243	NA	122	0.9	1.32	37386555	37386734	5.99149	24	37386473	37386814	15.0328	138
chr22	38760562	38761063	peak:1359	655	+	NA	19.1613	NA	359	1.16	1.58	38760681	38761063	8.07963	334	38760562	38761062	11.0817	266
chr22	40426508	40427132	peak:1360	772	+	NA	23.4076	NA	316	1.44	1.86	40426528	40426834	7.91757	269	40426508	40427132	15.49	343
chr22	42330879	42331450	peak:1361	577	+	NA	18.7291	NA	311	0.97	1.39	42331141	42331450	6.61737	45	42330879	42331376	12.1117	315
chr22	42354087	42354441	peak:1362	576	+	NA	17.8312	NA	92	0.97	1.39	42354087	42354441	9.30799	60	42354116	42354305	8.52318	96
chr22	42376524	42376986	peak:1363	578	+	NA	18.3957	NA	310	0.97	1.39	42376752	42376925	6.7158	64	42376524	42376986	11.6799	328
chr22	42388345	42389602	peak:1364	1000	+	NA	42.2147	NA	322	3.51	3.88	42388431	42389513	16.9942	255	42388345	42389602	25.2205	393
chr22	43828664	43829883	peak:1365	730	+	NA	22.609	NA	699	1.35	1.76	43829188	43829883	7.81275	325	43828664	43829631	14.7962	549
chr22	44597556	44598107	peak:1366	633	+	NA	18.5447	NA	216	1.11	1.53	44597701	44597927	9.26842	86	44597556	44598107	9.27627	201
chr22	46563462	46564679	peak:1367	892	+	NA	25.376	NA	572	1.73	2.15	46563462	46564115	9.26842	305	46563577	46564679	16.1076	209
chrX	16155761	16156027	peak:1368	638	+	NA	20.132	NA	74	1.12	1.54	16155761	16156027	11.1243	115	16155785	16155941	9.00771	10
chrX	20011745	20012839	peak:1369	847	+	NA	23.2753	NA	780	1.62	2.04	20011876	20012761	9.35154	44	20011745	20012839	13.9238	750
chrX	69179022	69179653	peak:1370	550	+	NA	16.8798	NA	186	0.9	1.33	69179022	69179653	7.64978	138	69179203	69179372	9.22997	54
chrX	98652031	98652702	peak:1371	1000	+	NA	35.6635	NA	435	2.85	3.2	98652269	98652653	13.9246	197	98652031	98652702	21.7389	436
chrX	105566854	105567441	peak:1372	767	+	NA	23.5441	NA	235	1.43	1.85	105566906	105567441	7.91134	86	105566854	105567345	15.6328	332
chrX	109848416	109848948	peak:1373	1000	+	NA	28.8775	NA	275	2.14	2.57	109848478	109848948	10.6647	212	109848416	109848792	18.2128	276
chrX	110964481	110965366	peak:1374	638	+	NA	20.7643	NA	654	1.13	1.54	110964586	110965366	6.90358	596	110964481	110965345	13.8607	607
chrX	111005191	111005620	peak:1375	643	+	NA	19.0868	NA	234	1.14	1.55	111005191	111005620	9.81049	206	111005203	111005536	9.27627	250
chrX	111181862	111182495	peak:1376	784	+	NA	22.3391	NA	279	1.47	1.89	111181949	111182495	10.3309	81	111181862	111182394	12.0082	391
chrX	111348058	111349069	peak:1377	661	+	NA	19.3306	NA	585	1.18	1.59	111348500	111349069	9.26842	204	111348058	111348755	10.0622	524
chrX	130719194	130719957	peak:1378	639	+	NA	20.9783	NA	355	1.13	1.54	130719194	130719957	12.102	301	130719462	130719676	8.87631	142
chrX	133685801	133686280	peak:1379	971	+	NA	26.4373	NA	242	1.94	2.34	133685801	133686179	12.5766	250	133685918	133686280	13.8607	117
