# Supplementary material for: Identification and Characterization of ATOH7-Regulated Target Genes and Pathways in Human Neuroretinal Development
Source: Cells. 2024 Jul 3;13(13):1142. doi: 10.3390/cells13131142 (PMC11240604; doi:10.3390/cells13131142)
Supplement: Supplementary file 1 [file cells-13-01142-s001.zip › Data_S03_CUTnRUN_Target_Consensus_Peaks.bed]

chr1	944272	945036	peak:1	616	*	NA	19.35344	NA	338
chr1	1298675	1299581	peak:2	1000	*	NA	35.3756	NA	364
chr1	1304443	1304944	peak:3	803	*	NA	25.51855	NA	447
chr1	3799908	3800366	peak:4	1000	*	NA	33.5435	NA	317
chr1	3821082	3821900	peak:5	720	*	NA	21.2427	NA	253
chr1	3900363	3901479	peak:6	989	*	NA	27.3356	NA	262
chr1	6962309	6963231	peak:7	639	*	NA	26.95514	NA	615
chr1	11262560	11262769	peak:8	621	*	NA	18.54469	NA	124
chr1	11434140	11435021	peak:9	709	*	NA	25.08633	NA	592
chr1	11563408	11564139	peak:10	552	*	NA	18.48387	NA	392
chr1	15526356	15526728	peak:11	654	*	NA	20.88938	NA	246
chr1	17602865	17603708	peak:12	1000	*	NA	27.99916	NA	396
chr1	17673093	17673655	peak:13	617	*	NA	18.59097	NA	287
chr1	17844239	17844593	peak:14	652	*	NA	19.00931	NA	246
chr1	18126602	18127187	peak:15	588	*	NA	18.54678	NA	237
chr1	18938359	18939534	peak:16	1000	*	NA	27.4377	NA	416
chr1	19405333	19406595	peak:17	881	*	NA	26.64991	NA	632
chr1	20442929	20443466	peak:18	979	*	NA	26.8108	NA	129
chr1	20711911	20712442	peak:19	1000	*	NA	30.9963	NA	192
chr1	21254383	21254817	peak:20	571	*	NA	17.79268	NA	254
chr1	22662434	22662689	peak:21	633	*	NA	21.6558	NA	112
chr1	24136233	24136820	peak:22	600	*	NA	18.3157	NA	224
chr1	24744848	24745314	peak:23	1000	*	NA	32.6965	NA	304
chr1	25771650	25772239	peak:24	595	*	NA	18.66888	NA	286
chr1	26021756	26022195	peak:25	688	*	NA	20.23407	NA	158
chr1	26723353	26723859	peak:26	629	*	NA	19.76148	NA	153
chr1	29471949	29472376	peak:27	698	*	NA	19.93292	NA	163
chr1	29706982	29707256	peak:28	1000	*	NA	29.5179	NA	143
chr1	30320988	30322099	peak:29	624	*	NA	20.03125	NA	554
chr1	31199204	31199846	peak:30	1000	*	NA	34.0463	NA	391
chr1	31201957	31202249	peak:31	827	*	NA	26.13037	NA	133
chr1	31476922	31477570	peak:32	753	*	NA	21.55039	NA	447
chr1	32055466	32055856	peak:33	923	*	NA	29.28759	NA	199
chr1	32062317	32062973	peak:34	778	*	NA	22.89455	NA	271
chr1	32351268	32352463	peak:35	853	*	NA	23.85797	NA	463
chr1	33363704	33365108	peak:36	1000	*	NA	36.58087	NA	319
chr1	36567659	36568145	peak:37	1000	*	NA	33.803	NA	396
chr1	36645923	36646526	peak:38	671	*	NA	19.56002	NA	302
chr1	36850980	36852127	peak:39	542	*	NA	20.45407	NA	233
chr1	38083342	38083746	peak:40	593	*	NA	17.40196	NA	310
chr1	39170842	39171060	peak:41	1000	*	NA	31.7269	NA	76
chr1	40985240	40985909	peak:42	599	*	NA	19.55297	NA	306
chr1	41613872	41614484	peak:43	579	*	NA	23.979	NA	307
chr1	42807138	42808073	peak:44	750	*	NA	21.56302	NA	489
chr1	44636508	44637271	peak:45	1000	*	NA	30.4778	NA	458
chr1	44673876	44674712	peak:46	1000	*	NA	29.4819	NA	462
chr1	44802135	44802918	peak:47	788	*	NA	36.0304	NA	298
chr1	48654625	48655378	peak:48	559	*	NA	17.38136	NA	538
chr1	50271335	50271673	peak:49	626	*	NA	23.01102	NA	169
chr1	50275504	50275989	peak:50	815	*	NA	22.7191	NA	172
chr1	53576260	53576757	peak:51	813	*	NA	22.7764	NA	353
chr1	53629176	53629693	peak:52	595	*	NA	17.40196	NA	292
chr1	54069732	54070254	peak:53	1000	*	NA	54.0738	NA	266
chr1	54272479	54273561	peak:54	990	*	NA	27.6931	NA	515
chr1	57620455	57620938	peak:55	540	*	NA	16.77905	NA	267
chr1	59972425	59973085	peak:56	606	*	NA	18.33317	NA	289
chr1	60903502	60903930	peak:57	1000	*	NA	28.7221	NA	220
chr1	63806770	63807413	peak:58	1000	*	NA	28.7591	NA	432
chr1	67646216	67646827	peak:59	897	*	NA	24.97441	NA	427
chr1	69071768	69072197	peak:60	603	*	NA	18.33317	NA	201
chr1	70632983	70633492	peak:61	630	*	NA	18.54469	NA	299
chr1	76577680	76578290	peak:62	693	*	NA	20.23407	NA	233
chr1	77016289	77016947	peak:63	707	*	NA	20.8057	NA	259
chr1	83998752	83999476	peak:64	566	*	NA	17.57493	NA	388
chr1	99685278	99686002	peak:65	673	*	NA	22.44699	NA	413
chr1	109497947	109498811	peak:66	1000	*	NA	30.5425	NA	514
chr1	109530112	109530901	peak:67	1000	*	NA	57.2675	NA	440
chr1	110171353	110171887	peak:68	561	*	NA	17.32388	NA	313
chr1	110338574	110339429	peak:69	716	*	NA	20.84817	NA	487
chr1	111735966	111736258	peak:70	637	*	NA	19.9116	NA	55
chr1	111904402	111904846	peak:71	552	*	NA	18.57034	NA	216
chr1	112877779	112878725	peak:72	703	*	NA	22.76599	NA	407
chr1	116310389	116310624	peak:73	585	*	NA	18.3935	NA	73
chr1	117017635	117017953	peak:74	622	*	NA	19.22461	NA	233
chr1	117793482	117793903	peak:75	628	*	NA	19.62454	NA	169
chr1	150876251	150876908	peak:76	1000	*	NA	37.5797	NA	548
chr1	151716862	151717257	peak:77	648	*	NA	19.88993	NA	156
chr1	154481086	154481619	peak:78	1000	*	NA	41.0307	NA	189
chr1	154747820	154748777	peak:79	707	*	NA	22.46496	NA	342
chr1	155207083	155207652	peak:80	1000	*	NA	27.7259	NA	83
chr1	159823337	159823800	peak:81	597	*	NA	18.97432	NA	208
chr1	160362447	160363303	peak:82	841	*	NA	25.11501	NA	235
chr1	163565097	163565466	peak:83	701	*	NA	23.65968	NA	191
chr1	163863712	163864185	peak:84	647	*	NA	21.06184	NA	180
chr1	169485776	169486644	peak:85	1000	*	NA	33.3698	NA	368
chr1	171251209	171252701	peak:86	672	*	NA	22.4674	NA	273
chr1	177209374	177209840	peak:87	565	*	NA	17.43729	NA	241
chr1	178645335	178645983	peak:88	608	*	NA	18.40028	NA	341
chr1	180899349	180899928	peak:89	757	*	NA	21.65836	NA	357
chr1	180926270	180927303	peak:90	1000	*	NA	32.7736	NA	449
chr1	181128621	181129122	peak:91	1000	*	NA	29.9392	NA	201
chr1	182279646	182281021	peak:92	917	*	NA	25.38594	NA	216
chr1	182611653	182612226	peak:93	856	*	NA	27.73067	NA	301
chr1	182633611	182635173	peak:94	1000	*	NA	47.2917	NA	734
chr1	183218225	183218842	peak:95	1000	*	NA	27.2124	NA	293
chr1	184589438	184589832	peak:96	615	*	NA	18.34995	NA	193
chr1	203282594	203283298	peak:97	925	*	NA	28.07882	NA	562
chr1	203290246	203291101	peak:98	891	*	NA	24.8289	NA	465
chr1	203487515	203487993	peak:99	788	*	NA	22.2608	NA	215
chr1	204299565	204300286	peak:100	1000	*	NA	49.8088	NA	349
chr1	204455017	204455648	peak:101	1000	*	NA	35.1865	NA	252
chr1	204480395	204480844	peak:102	798	*	NA	22.6815	NA	275
chr1	204574433	204575465	peak:103	761	*	NA	22.10396	NA	419
chr1	204712097	204712659	peak:104	1000	*	NA	27.7354	NA	298
chr1	205030839	205031378	peak:105	1000	*	NA	38.251	NA	387
chr1	205056093	205056799	peak:106	1000	*	NA	28.2263	NA	421
chr1	205284275	205285265	peak:107	946	*	NA	28.063	NA	548
chr1	206445808	206446500	peak:108	622	*	NA	18.49526	NA	467
chr1	206705225	206705647	peak:109	799	*	NA	22.21192	NA	147
chr1	208069325	208069942	peak:110	709	*	NA	20.66637	NA	179
chr1	208167310	208167738	peak:111	639	*	NA	18.78407	NA	165
chr1	208349704	208349991	peak:112	790	*	NA	22.2767	NA	143
chr1	208652179	208652532	peak:113	579	*	NA	18.58922	NA	187
chr1	209595689	209596227	peak:114	711	*	NA	22.93889	NA	361
chr1	212450385	212451197	peak:115	968	*	NA	26.68678	NA	428
chr1	215424964	215425453	peak:116	880	*	NA	24.2198	NA	161
chr1	216223448	216224273	peak:117	706	*	NA	21.20834	NA	340
chr1	224503441	224503752	peak:118	845	*	NA	26.06427	NA	142
chr1	224564639	224565142	peak:119	570	*	NA	17.87792	NA	230
chr1	225498495	225499055	peak:120	717	*	NA	24.35913	NA	320
chr1	226263123	226263775	peak:121	565	*	NA	18.05012	NA	305
chr1	226482098	226482805	peak:122	1000	*	NA	31.7203	NA	360
chr1	227941945	227942433	peak:123	569	*	NA	25.49711	NA	384
chr1	229028518	229029893	peak:124	691	*	NA	35.21074	NA	659
chr1	229410396	229411354	peak:125	1000	*	NA	32.38626	NA	592
chr1	229693559	229694686	peak:126	1000	*	NA	38.6902	NA	895
chr1	229759056	229759619	peak:127	585	*	NA	18.8275	NA	344
chr1	240615908	240616291	peak:128	553	*	NA	16.87975	NA	137
chr1	240619772	240620421	peak:129	856	*	NA	31.91638	NA	335
chr1	244047685	244048541	peak:130	1000	*	NA	33.4616	NA	692
chr1	246680725	246681431	peak:131	1000	*	NA	58.1629	NA	294
chr1	246681583	246682261	peak:132	749	*	NA	21.38012	NA	305
chr1	246782474	246782840	peak:133	713	*	NA	20.99175	NA	162
chr2	723841	724207	peak:134	544	*	NA	16.92053	NA	156
chr2	1593370	1594229	peak:135	680	*	NA	27.31867	NA	428
chr2	2933404	2933854	peak:136	878	*	NA	25.85015	NA	349
chr2	2941023	2941550	peak:137	841	*	NA	26.50327	NA	212
chr2	3313796	3314519	peak:138	865	*	NA	27.27367	NA	288
chr2	4964747	4965041	peak:139	760	*	NA	23.01547	NA	72
chr2	5315149	5316083	peak:140	984	*	NA	28.22439	NA	560
chr2	5409808	5410447	peak:141	1000	*	NA	31.7898	NA	326
chr2	5985529	5985972	peak:142	807	*	NA	23.0172	NA	281
chr2	6771782	6772996	peak:143	766	*	NA	24.29031	NA	467
chr2	11080323	11080603	peak:144	688	*	NA	19.94182	NA	154
chr2	11515358	11515832	peak:145	793	*	NA	22.73275	NA	287
chr2	16293476	16294068	peak:146	933	*	NA	27.1676	NA	180
chr2	18244765	18245164	peak:147	550	*	NA	17.36787	NA	243
chr2	20543522	20544433	peak:148	619	*	NA	19.61418	NA	738
chr2	22019860	22020700	peak:149	985	*	NA	27.5184	NA	542
chr2	22889974	22890604	peak:150	882	*	NA	24.4849	NA	463
chr2	26503110	26503662	peak:151	603	*	NA	21.59023	NA	263
chr2	29921386	29921876	peak:152	551	*	NA	17.3892	NA	316
chr2	30146305	30147005	peak:153	772	*	NA	21.9544	NA	329
chr2	33598897	33599795	peak:154	716	*	NA	20.72933	NA	582
chr2	38602759	38603679	peak:155	769	*	NA	22.56615	NA	298
chr2	42754297	42754851	peak:156	624	*	NA	19.40774	NA	261
chr2	43221196	43221983	peak:157	857	*	NA	26.45828	NA	303
chr2	44167950	44168944	peak:158	1000	*	NA	27.3827	NA	748
chr2	44706166	44706695	peak:159	610	*	NA	18.85931	NA	209
chr2	44929715	44930070	peak:160	652	*	NA	19.00931	NA	292
chr2	45888794	45889504	peak:161	759	*	NA	21.7082	NA	290
chr2	47225397	47225889	peak:162	1000	*	NA	28.674	NA	281
chr2	48196031	48196791	peak:163	1000	*	NA	56.2923	NA	374
chr2	48781356	48781622	peak:164	553	*	NA	26.9494	NA	57
chr2	55050529	55050915	peak:165	1000	*	NA	35.0717	NA	183
chr2	55119659	55120080	peak:166	1000	*	NA	29.2765	NA	189
chr2	55120683	55121126	peak:167	855	*	NA	24.01319	NA	204
chr2	62705100	62705734	peak:168	754	*	NA	22.13069	NA	293
chr2	64627072	64627570	peak:169	549	*	NA	16.77602	NA	207
chr2	64750640	64751621	peak:170	1000	*	NA	29.5672	NA	581
chr2	66536971	66537660	peak:171	604	*	NA	19.86482	NA	464
chr2	69914418	69915080	peak:172	581	*	NA	18.26195	NA	241
chr2	70472366	70472950	peak:173	582	*	NA	19.53232	NA	235
chr2	70922205	70923629	peak:174	769	*	NA	26.26987	NA	530
chr2	71001745	71002397	peak:175	859	*	NA	23.98124	NA	568
chr2	71155994	71157730	peak:176	1000	*	NA	33.661	NA	650
chr2	71227031	71227461	peak:177	686	*	NA	23.78442	NA	214
chr2	71807971	71808581	peak:178	699	*	NA	20.64812	NA	182
chr2	73071266	73071902	peak:179	876	*	NA	24.2615	NA	224
chr2	73233223	73233749	peak:180	1000	*	NA	28.7505	NA	150
chr2	73296840	73297814	peak:181	746	*	NA	22.4553	NA	431
chr2	75007825	75008366	peak:182	833	*	NA	23.2497	NA	192
chr2	76478466	76478995	peak:183	745	*	NA	21.81111	NA	359
chr2	78411093	78411680	peak:184	578	*	NA	17.19384	NA	402
chr2	84132382	84132683	peak:185	632	*	NA	21.6558	NA	168
chr2	85065112	85065839	peak:186	733	*	NA	21.3381	NA	229
chr2	86035783	86036603	peak:187	1000	*	NA	30.4218	NA	399
chr2	96071926	96072744	peak:188	1000	*	NA	32.1043	NA	280
chr2	96857883	96858281	peak:189	551	*	NA	16.87975	NA	190
chr2	101415748	101416159	peak:190	543	*	NA	16.94629	NA	166
chr2	104636996	104637360	peak:191	574	*	NA	17.87359	NA	309
chr2	105438173	105438620	peak:192	545	*	NA	18.57034	NA	216
chr2	106068663	106068928	peak:193	627	*	NA	18.79887	NA	143
chr2	109066599	109066937	peak:194	671	*	NA	20.02304	NA	52
chr2	109659527	109660322	peak:195	945	*	NA	26.71821	NA	139
chr2	117948566	117949201	peak:196	722	*	NA	20.943	NA	431
chr2	120252312	120252930	peak:197	551	*	NA	17.19294	NA	385
chr2	121772131	121772596	peak:198	618	*	NA	19.44453	NA	219
chr2	128309330	128309887	peak:199	1000	*	NA	27.3662	NA	284
chr2	128381292	128381984	peak:200	1000	*	NA	30.3112	NA	427
chr2	128444262	128445085	peak:201	1000	*	NA	41.1987	NA	273
chr2	128446265	128447131	peak:202	542	*	NA	16.66505	NA	490
chr2	128756188	128756989	peak:203	1000	*	NA	30.4778	NA	301
chr2	130337283	130337567	peak:204	740	*	NA	21.3381	NA	156
chr2	130342193	130343075	peak:205	1000	*	NA	33.11365	NA	415
chr2	130727427	130727742	peak:206	764	*	NA	23.81869	NA	146
chr2	133415120	133415765	peak:207	681	*	NA	19.85229	NA	315
chr2	134411441	134412244	peak:208	1000	*	NA	28.8775	NA	428
chr2	135530923	135531708	peak:209	846	*	NA	25.7599	NA	303
chr2	136244149	136244524	peak:210	598	*	NA	21.82254	NA	223
chr2	136247502	136247986	peak:211	565	*	NA	19.91746	NA	245
chr2	136404073	136404559	peak:212	591	*	NA	18.2074	NA	198
chr2	136448242	136449114	peak:213	830	*	NA	23.8535	NA	346
chr2	140621708	140622755	peak:214	595	*	NA	20.94873	NA	496
chr2	140654238	140654998	peak:215	584	*	NA	21.66897	NA	504
chr2	144580656	144581370	peak:216	577	*	NA	23.13686	NA	173
chr2	148483491	148484017	peak:217	1000	*	NA	36.4238	NA	220
chr2	155732867	155733839	peak:218	736	*	NA	22.33391	NA	487
chr2	155748052	155748666	peak:219	1000	*	NA	42.9576	NA	301
chr2	157592588	157593338	peak:220	1000	*	NA	28.8822	NA	451
chr2	157838251	157839613	peak:221	780	*	NA	22.2087	NA	1073
chr2	158731501	158732104	peak:222	608	*	NA	18.01824	NA	252
chr2	162461643	162461908	peak:223	626	*	NA	21.6547	NA	90
chr2	163348239	163348604	peak:224	548	*	NA	16.92053	NA	219
chr2	165646453	165646776	peak:225	876	*	NA	24.48249	NA	148
chr2	165700251	165701115	peak:226	920	*	NA	25.1959	NA	553
chr2	167830866	167831297	peak:227	559	*	NA	17.4963	NA	394
chr2	174023666	174024162	peak:228	574	*	NA	17.91003	NA	115
chr2	175834657	175835066	peak:229	670	*	NA	19.94097	NA	174
chr2	175852980	175854082	peak:230	1000	*	NA	31.2071	NA	409
chr2	181411143	181411642	peak:231	576	*	NA	20.85747	NA	120
chr2	185475870	185476414	peak:232	761	*	NA	23.01547	NA	201
chr2	186099741	186100141	peak:233	544	*	NA	17.19294	NA	193
chr2	191512350	191513097	peak:234	1000	*	NA	29.005	NA	231
chr2	191515256	191516188	peak:235	1000	*	NA	35.95619	NA	576
chr2	199310312	199311680	peak:236	668	*	NA	24.83017	NA	663
chr2	203732308	203732905	peak:237	557	*	NA	17.19294	NA	56
chr2	204060848	204061726	peak:238	1000	*	NA	38.463	NA	464
chr2	206782753	206783185	peak:239	1000	*	NA	28.1267	NA	256
chr2	207222992	207223468	peak:240	819	*	NA	23.027	NA	365
chr2	208500964	208501674	peak:241	550	*	NA	17.13898	NA	405
chr2	216015888	216016397	peak:242	705	*	NA	20.39438	NA	255
chr2	216909122	216910069	peak:243	1000	*	NA	27.45512	NA	620
chr2	217193886	217194121	peak:244	559	*	NA	17.05689	NA	101
chr2	217637018	217637926	peak:245	1000	*	NA	58.8701	NA	222
chr2	217932622	217933457	peak:246	846	*	NA	25.46323	NA	277
chr2	218885990	218887116	peak:247	715	*	NA	21.57847	NA	758
chr2	219460390	219460849	peak:248	552	*	NA	17.18148	NA	258
chr2	219512356	219513300	peak:249	1000	*	NA	30.5184	NA	673
chr2	219645009	219645418	peak:250	590	*	NA	21.82254	NA	142
chr2	222241038	222241549	peak:251	636	*	NA	24.09857	NA	389
chr2	223545704	223546272	peak:252	705	*	NA	20.7782	NA	245
chr2	223867982	223868595	peak:253	972	*	NA	26.5893	NA	190
chr2	231922840	231923142	peak:254	570	*	NA	17.30256	NA	110
chr2	233032982	233033414	peak:255	641	*	NA	18.75737	NA	230
chr2	234395916	234396539	peak:256	1000	*	NA	47.7127	NA	240
chr2	237558922	237559484	peak:257	654	*	NA	19.54042	NA	416
chr2	237723578	237723987	peak:258	670	*	NA	22.42902	NA	182
chr2	238240160	238241222	peak:259	752	*	NA	24.52398	NA	75
chr2	239299259	239300248	peak:260	1000	*	NA	34.3364	NA	538
chr2	240725676	240726100	peak:261	683	*	NA	20.40135	NA	226
chr3	3799030	3799614	peak:262	755	*	NA	21.4197	NA	253
chr3	9749492	9750260	peak:263	1000	*	NA	36.9484	NA	373
chr3	10955747	10956189	peak:264	718	*	NA	20.99175	NA	146
chr3	10961937	10962265	peak:265	812	*	NA	22.47492	NA	169
chr3	12986833	12987504	peak:266	814	*	NA	23.027	NA	326
chr3	13767770	13768264	peak:267	562	*	NA	17.0144	NA	209
chr3	14452625	14453120	peak:268	584	*	NA	18.15809	NA	359
chr3	15467492	15467657	peak:269	629	*	NA	18.54469	NA	55
chr3	18189350	18189824	peak:270	830	*	NA	23.8891	NA	259
chr3	18544043	18544548	peak:271	1000	*	NA	38.28991	NA	211
chr3	31235010	31235491	peak:272	801	*	NA	23.5567	NA	258
chr3	33440467	33441019	peak:273	636	*	NA	19.72778	NA	248
chr3	35664508	35665205	peak:274	1000	*	NA	32.2422	NA	233
chr3	38024618	38025259	peak:275	983	*	NA	26.49768	NA	511
chr3	39183122	39183754	peak:276	842	*	NA	23.9969	NA	355
chr3	40452910	40453441	peak:277	726	*	NA	23.21848	NA	477
chr3	42010657	42011719	peak:278	1000	*	NA	32.4372	NA	216
chr3	42025554	42026318	peak:279	626	*	NA	24.46664	NA	326
chr3	43622058	43622526	peak:280	694	*	NA	19.8537	NA	166
chr3	49880695	49881468	peak:281	858	*	NA	24.6719	NA	468
chr3	49939765	49940141	peak:282	658	*	NA	19.34507	NA	220
chr3	50126288	50126721	peak:283	1000	*	NA	41.3549	NA	297
chr3	51304317	51304895	peak:284	773	*	NA	24.99937	NA	141
chr3	51718845	51719402	peak:285	954	*	NA	27.19654	NA	252
chr3	51941822	51942403	peak:286	1000	*	NA	27.9129	NA	178
chr3	51963966	51964669	peak:287	653	*	NA	19.96628	NA	339
chr3	51967588	51968551	peak:288	836	*	NA	28.35108	NA	744
chr3	58157605	58158923	peak:289	596	*	NA	17.87017	NA	383
chr3	59538674	59539300	peak:290	663	*	NA	19.69906	NA	374
chr3	59969948	59971061	peak:291	558	*	NA	18.04487	NA	423
chr3	62620118	62620427	peak:292	637	*	NA	18.88535	NA	136
chr3	63015592	63016148	peak:293	1000	*	NA	27.8556	NA	243
chr3	65636335	65636681	peak:294	746	*	NA	21.38012	NA	161
chr3	73326254	73326936	peak:295	676	*	NA	19.99557	NA	268
chr3	73729944	73730379	peak:296	867	*	NA	24.0545	NA	159
chr3	74447048	74447840	peak:297	815	*	NA	22.77865	NA	216
chr3	77304154	77304425	peak:298	548	*	NA	16.75571	NA	107
chr3	78497700	78498227	peak:299	559	*	NA	16.96029	NA	281
chr3	80331720	80332159	peak:300	566	*	NA	17.14754	NA	197
chr3	97817882	97818689	peak:301	886	*	NA	26.53587	NA	213
chr3	100114639	100115187	peak:302	832	*	NA	24.57973	NA	498
chr3	104909178	104909841	peak:303	581	*	NA	17.90142	NA	281
chr3	105869034	105869440	peak:304	551	*	NA	16.84762	NA	288
chr3	106341053	106341346	peak:305	1000	*	NA	34.762	NA	181
chr3	106438741	106439302	peak:306	666	*	NA	19.96628	NA	387
chr3	108234646	108235100	peak:307	610	*	NA	24.82428	NA	85
chr3	109188558	109189253	peak:308	560	*	NA	17.38576	NA	406
chr3	110997388	110997869	peak:309	970	*	NA	26.9144	NA	132
chr3	111998610	111998966	peak:310	1000	*	NA	37.6293	NA	228
chr3	115147769	115148134	peak:311	750	*	NA	22.4553	NA	204
chr3	116473795	116474781	peak:312	1000	*	NA	29.5038	NA	494
chr3	120094736	120095971	peak:313	621	*	NA	19.7258	NA	170
chr3	123636419	123636786	peak:314	821	*	NA	23.3864	NA	215
chr3	124273049	124273601	peak:315	586	*	NA	18.18618	NA	221
chr3	125915901	125916594	peak:316	835	*	NA	27.99864	NA	308
chr3	126888060	126889021	peak:317	1000	*	NA	32.14745	NA	398
chr3	127158462	127159236	peak:318	634	*	NA	19.71651	NA	431
chr3	127182714	127183199	peak:319	621	*	NA	19.49124	NA	296
chr3	127408729	127409801	peak:320	1000	*	NA	28.1412	NA	889
chr3	127544196	127545229	peak:321	553	*	NA	17.03125	NA	772
chr3	127716337	127717012	peak:322	641	*	NA	19.19618	NA	343
chr3	130111545	130112157	peak:323	814	*	NA	23.027	NA	192
chr3	131218361	131218885	peak:324	598	*	NA	18.38547	NA	208
chr3	131328639	131329119	peak:325	580	*	NA	24.32429	NA	285
chr3	132870803	132871167	peak:326	628	*	NA	18.54469	NA	33
chr3	133404954	133405421	peak:327	613	*	NA	19.08544	NA	260
chr3	133573308	133573826	peak:328	619	*	NA	23.50204	NA	166
chr3	138338812	138339512	peak:329	863	*	NA	24.2837	NA	144
chr3	139830822	139831655	peak:330	694	*	NA	23.12042	NA	194
chr3	141056748	141057631	peak:331	930	*	NA	25.6895	NA	330
chr3	141084109	141084925	peak:332	1000	*	NA	46.1307	NA	441
chr3	141228540	141229997	peak:333	987	*	NA	26.68624	NA	959
chr3	144104167	144104503	peak:334	768	*	NA	24.89798	NA	146
chr3	148614046	148614825	peak:335	1000	*	NA	35.9339	NA	494
chr3	148970251	148970861	peak:336	752	*	NA	21.53911	NA	209
chr3	149891434	149891960	peak:337	729	*	NA	21.1812	NA	210
chr3	159856454	159857396	peak:338	914	*	NA	26.35247	NA	441
chr3	163541509	163542279	peak:339	1000	*	NA	32.659	NA	463
chr3	166992981	166993499	peak:340	547	*	NA	16.92945	NA	406
chr3	167408211	167408811	peak:341	588	*	NA	18.25616	NA	156
chr3	167734888	167735735	peak:342	940	*	NA	26.0255	NA	268
chr3	170356870	170357425	peak:343	592	*	NA	23.22714	NA	248
chr3	172318042	172318503	peak:344	714	*	NA	22.91341	NA	220
chr3	177836975	177837332	peak:345	612	*	NA	20.27827	NA	109
chr3	178244312	178245460	peak:346	660	*	NA	21.24106	NA	511
chr3	179562661	179562937	peak:347	642	*	NA	19.33194	NA	163
chr3	179972862	179973216	peak:348	547	*	NA	20.7123	NA	150
chr3	183584341	183584737	peak:349	589	*	NA	19.3468	NA	216
chr3	183826757	183827053	peak:350	623	*	NA	18.59097	NA	163
chr3	184561205	184561775	peak:351	542	*	NA	20.905	NA	432
chr3	184692957	184693535	peak:352	1000	*	NA	33.3688	NA	339
chr3	186109050	186109370	peak:353	729	*	NA	21.01317	NA	108
chr3	195077630	195078339	peak:354	695	*	NA	19.8537	NA	356
chr3	195270917	195271326	peak:355	569	*	NA	17.73371	NA	96
chr3	195443025	195443277	peak:356	796	*	NA	23.39031	NA	127
chr3	197371582	197372360	peak:357	691	*	NA	20.16382	NA	219
chr4	610644	611113	peak:358	664	*	NA	19.55051	NA	90
chr4	850687	851063	peak:359	772	*	NA	21.998	NA	71
chr4	1207920	1208422	peak:360	589	*	NA	18.88096	NA	171
chr4	2262177	2262556	peak:361	961	*	NA	27.1088	NA	175
chr4	7042646	7043319	peak:362	794	*	NA	22.1647	NA	240
chr4	7226184	7227018	peak:363	882	*	NA	24.34	NA	388
chr4	7394782	7395435	peak:364	975	*	NA	29.05617	NA	418
chr4	7892150	7892735	peak:365	1000	*	NA	46.2233	NA	258
chr4	7894552	7895024	peak:366	555	*	NA	17.03125	NA	352
chr4	7901540	7902485	peak:367	868	*	NA	25.09683	NA	813
chr4	8010701	8011097	peak:368	916	*	NA	27.53735	NA	119
chr4	10806558	10807566	peak:369	1000	*	NA	41.7451	NA	544
chr4	10832649	10833487	peak:370	704	*	NA	20.18762	NA	479
chr4	24454029	24454252	peak:371	581	*	NA	18.72907	NA	145
chr4	25500751	25501235	peak:372	618	*	NA	19.25624	NA	279
chr4	26032462	26033047	peak:373	687	*	NA	19.8537	NA	383
chr4	41795728	41796360	peak:374	733	*	NA	21.05064	NA	153
chr4	48814055	48814213	peak:375	1000	*	NA	36.73431	NA	85
chr4	52957135	52958118	peak:376	563	*	NA	19.39367	NA	425
chr4	65416803	65417335	peak:377	1000	*	NA	40.7755	NA	346
chr4	74873701	74874191	peak:378	589	*	NA	18.97252	NA	87
chr4	77177057	77177715	peak:379	691	*	NA	19.81701	NA	293
chr4	79050263	79051286	peak:380	1000	*	NA	36.34793	NA	432
chr4	79164879	79165639	peak:381	790	*	NA	22.08758	NA	292
chr4	79211138	79212011	peak:382	567	*	NA	17.56509	NA	592
chr4	79273784	79274284	peak:383	662	*	NA	21.53212	NA	283
chr4	79687102	79687419	peak:384	632	*	NA	18.59097	NA	245
chr4	81722100	81723207	peak:385	951	*	NA	26.1761	NA	329
chr4	82284932	82285261	peak:386	614	*	NA	18.40028	NA	169
chr4	90495155	90496229	peak:387	668	*	NA	23.62709	NA	444
chr4	99536061	99537168	peak:388	1000	*	NA	37.391	NA	491
chr4	99563721	99564133	peak:389	887	*	NA	25.5634	NA	167
chr4	101347310	101348194	peak:390	768	*	NA	25.7467	NA	624
chr4	112401856	112402414	peak:391	684	*	NA	23.39328	NA	445
chr4	122732210	122732775	peak:392	608	*	NA	19.35832	NA	385
chr4	123444008	123444533	peak:393	614	*	NA	18.34995	NA	422
chr4	128228956	128229541	peak:394	789	*	NA	22.57465	NA	223
chr4	129698363	129699592	peak:395	1000	*	NA	30.09774	NA	606
chr4	130576158	130576679	peak:396	854	*	NA	24.36632	NA	237
chr4	134515356	134515768	peak:397	563	*	NA	17.4816	NA	215
chr4	139832970	139833852	peak:398	1000	*	NA	35.4247	NA	345
chr4	140237473	140238051	peak:399	740	*	NA	21.37412	NA	191
chr4	146787702	146788178	peak:400	659	*	NA	19.54042	NA	242
chr4	147029281	147029829	peak:401	852	*	NA	32.70101	NA	331
chr4	147039772	147040677	peak:402	1000	*	NA	42.3955	NA	575
chr4	150315546	150315921	peak:403	600	*	NA	17.87017	NA	100
chr4	153520689	153521355	peak:404	578	*	NA	18.02109	NA	308
chr4	153531974	153532282	peak:405	730	*	NA	21.9816	NA	130
chr4	156497434	156497914	peak:406	593	*	NA	18.85408	NA	345
chr4	161522044	161522666	peak:407	1000	*	NA	27.8812	NA	194
chr4	168923866	168924390	peak:408	1000	*	NA	29.0134	NA	163
chr4	172685878	172686226	peak:409	549	*	NA	16.87975	NA	134
chr4	174265738	174266522	peak:410	829	*	NA	22.9239	NA	330
chr4	186739918	186740712	peak:411	606	*	NA	17.95483	NA	325
chr4	187888004	187888412	peak:412	685	*	NA	20.04457	NA	117
chr5	761937	762276	peak:413	543	*	NA	17.94677	NA	265
chr5	6568356	6568743	peak:414	784	*	NA	23.8064	NA	263
chr5	6856663	6857134	peak:415	597	*	NA	18.77443	NA	235
chr5	10432195	10432840	peak:416	773	*	NA	22.011	NA	392
chr5	14440511	14441122	peak:417	579	*	NA	17.36072	NA	281
chr5	14457506	14457753	peak:418	585	*	NA	18.24918	NA	89
chr5	15600936	15601570	peak:419	1000	*	NA	34.6839	NA	354
chr5	16855515	16856090	peak:420	851	*	NA	23.74224	NA	263
chr5	16866452	16867506	peak:421	931	*	NA	25.6582	NA	687
chr5	17414900	17415828	peak:422	933	*	NA	25.62733	NA	410
chr5	22050979	22051337	peak:423	754	*	NA	22.18349	NA	211
chr5	32312872	32313377	peak:424	557	*	NA	16.93407	NA	219
chr5	33968280	33968836	peak:425	723	*	NA	27.7293	NA	293
chr5	36772266	36772902	peak:426	872	*	NA	30.86103	NA	466
chr5	43630964	43631473	peak:427	580	*	NA	17.19384	NA	335
chr5	51172770	51173550	peak:428	1000	*	NA	36.37243	NA	414
chr5	51811972	51812437	peak:429	1000	*	NA	34.2246	NA	181
chr5	52077906	52078903	peak:430	1000	*	NA	30.39672	NA	522
chr5	54873920	54874659	peak:431	656	*	NA	21.16607	NA	530
chr5	57456324	57456909	peak:432	689	*	NA	19.94182	NA	341
chr5	59661909	59662561	peak:433	719	*	NA	21.12211	NA	109
chr5	59728261	59728677	peak:434	1000	*	NA	41.58482	NA	284
chr5	65012444	65012832	peak:435	646	*	NA	18.81908	NA	303
chr5	66828078	66829198	peak:436	547	*	NA	17.02763	NA	424
chr5	67089209	67089738	peak:437	679	*	NA	19.82485	NA	216
chr5	74441545	74441976	peak:438	638	*	NA	20.37943	NA	197
chr5	81851634	81851893	peak:439	926	*	NA	27.2405	NA	150
chr5	84191185	84191671	peak:440	798	*	NA	23.39031	NA	325
chr5	88140899	88141695	peak:441	1000	*	NA	28.00237	NA	633
chr5	97183121	97183772	peak:442	844	*	NA	24.0306	NA	289
chr5	98039538	98039786	peak:443	562	*	NA	17.55068	NA	126
chr5	107641561	107642308	peak:444	1000	*	NA	41.4429	NA	375
chr5	107806144	107806760	peak:445	1000	*	NA	36.0779	NA	317
chr5	107808787	107809124	peak:446	604	*	NA	18.40028	NA	195
chr5	109645827	109646557	peak:447	1000	*	NA	30.3709	NA	246
chr5	112276872	112277495	peak:448	780	*	NA	22.19757	NA	364
chr5	112960119	112960752	peak:449	1000	*	NA	29.80498	NA	375
chr5	113067649	113068176	peak:450	599	*	NA	18.05347	NA	222
chr5	116378380	116378969	peak:451	786	*	NA	24.88718	NA	249
chr5	118405580	118405903	peak:452	713	*	NA	20.17449	NA	196
chr5	119070686	119071325	peak:453	804	*	NA	22.7427	NA	313
chr5	123809755	123810606	peak:454	739	*	NA	22.52518	NA	164
chr5	124365314	124365943	peak:455	1000	*	NA	42.3496	NA	262
chr5	132258854	132259334	peak:456	826	*	NA	22.9239	NA	212
chr5	133825552	133826615	peak:457	745	*	NA	23.21848	NA	240
chr5	135512385	135512745	peak:458	959	*	NA	26.513	NA	125
chr5	137754359	137754784	peak:459	840	*	NA	23.9969	NA	171
chr5	138464691	138465398	peak:460	545	*	NA	16.90958	NA	454
chr5	139247471	139248013	peak:461	645	*	NA	19.34507	NA	307
chr5	139638203	139639131	peak:462	576	*	NA	18.3278	NA	401
chr5	141560564	141560944	peak:463	549	*	NA	17.3892	NA	215
chr5	142065250	142065739	peak:464	674	*	NA	20.02927	NA	302
chr5	142637778	142638421	peak:465	667	*	NA	19.52085	NA	359
chr5	147673338	147673765	peak:466	1000	*	NA	31.5774	NA	121
chr5	149337744	149338510	peak:467	1000	*	NA	34.5328	NA	283
chr5	150136276	150137161	peak:468	896	*	NA	35.58098	NA	221
chr5	150235244	150235847	peak:469	1000	*	NA	27.9302	NA	285
chr5	150758544	150759076	peak:470	709	*	NA	20.93624	NA	369
chr5	153835922	153836366	peak:471	572	*	NA	17.14754	NA	307
chr5	156474294	156474836	peak:472	1000	*	NA	27.6787	NA	227
chr5	160119499	160119875	peak:473	680	*	NA	22.79914	NA	195
chr5	160165245	160166009	peak:474	1000	*	NA	66.0025	NA	228
chr5	163658685	163659783	peak:475	1000	*	NA	34.6979	NA	617
chr5	168467839	168468367	peak:476	654	*	NA	19.3436	NA	197
chr5	168769660	168770395	peak:477	958	*	NA	27.48122	NA	620
chr5	170021409	170021936	peak:478	817	*	NA	22.85592	NA	245
chr5	170423700	170424043	peak:479	860	*	NA	23.90862	NA	178
chr5	170612254	170612991	peak:480	1000	*	NA	32.36925	NA	336
chr5	171437375	171437975	peak:481	864	*	NA	24.2137	NA	455
chr5	171646555	171646930	peak:482	540	*	NA	18.36766	NA	90
chr5	172419350	172419842	peak:483	564	*	NA	17.38569	NA	298
chr5	172458887	172459676	peak:484	545	*	NA	17.08725	NA	539
chr5	172659970	172660527	peak:485	600	*	NA	21.46929	NA	235
chr5	172939505	172940318	peak:486	1000	*	NA	32.8585	NA	377
chr5	173887610	173888342	peak:487	1000	*	NA	27.6011	NA	467
chr5	174259790	174260318	peak:488	1000	*	NA	37.6365	NA	304
chr5	177098342	177098799	peak:489	605	*	NA	18.33317	NA	158
chr5	177426062	177426638	peak:490	643	*	NA	21.15783	NA	414
chr5	178068164	178068695	peak:491	596	*	NA	18.18048	NA	215
chr5	179164919	179165559	peak:492	1000	*	NA	34.2117	NA	389
chr6	1872683	1872881	peak:493	802	*	NA	22.4899	NA	138
chr6	3568445	3568919	peak:494	776	*	NA	22.1411	NA	169
chr6	4397182	4397577	peak:495	1000	*	NA	34.2881	NA	276
chr6	5471911	5472685	peak:496	635	*	NA	23.25777	NA	148
chr6	5961804	5962373	peak:497	724	*	NA	21.6204	NA	183
chr6	6702745	6703312	peak:498	937	*	NA	25.9115	NA	132
chr6	13181009	13181729	peak:499	792	*	NA	22.19503	NA	325
chr6	14964661	14965221	peak:500	573	*	NA	20.17764	NA	291
chr6	20868355	20869162	peak:501	973	*	NA	41.98825	NA	503
chr6	22098402	22099629	peak:502	879	*	NA	26.95373	NA	1064
chr6	23218719	23218963	peak:503	942	*	NA	28.99302	NA	149
chr6	23630942	23631725	peak:504	838	*	NA	23.6285	NA	305
chr6	24080395	24081217	peak:505	693	*	NA	21.37827	NA	379
chr6	24107271	24107936	peak:506	598	*	NA	18.40333	NA	441
chr6	33848528	33848789	peak:507	577	*	NA	23.765	NA	225
chr6	35048561	35048917	peak:508	758	*	NA	21.61241	NA	174
chr6	35808787	35809338	peak:509	580	*	NA	17.19384	NA	130
chr6	36834855	36835167	peak:510	594	*	NA	18.97252	NA	97
chr6	37565130	37566489	peak:511	1000	*	NA	38.8816	NA	793
chr6	41592192	41592531	peak:512	642	*	NA	19.33194	NA	152
chr6	42154467	42154950	peak:513	586	*	NA	18.46242	NA	164
chr6	42742480	42742838	peak:514	561	*	NA	17.51432	NA	207
chr6	43174151	43174804	peak:515	811	*	NA	22.47492	NA	452
chr6	43427246	43427875	peak:516	546	*	NA	17.48387	NA	304
chr6	43475483	43476134	peak:517	734	*	NA	21.77827	NA	305
chr6	49906471	49907259	peak:518	733	*	NA	21.34085	NA	203
chr6	52594836	52596005	peak:519	937	*	NA	26.35547	NA	638
chr6	56555332	56556151	peak:520	941	*	NA	30.83791	NA	350
chr6	56843775	56844415	peak:521	719	*	NA	23.03818	NA	352
chr6	71011761	71012316	peak:522	835	*	NA	23.8573	NA	235
chr6	71053515	71054109	peak:523	551	*	NA	18.10547	NA	173
chr6	71254211	71254605	peak:524	1000	*	NA	28.1038	NA	298
chr6	78465117	78465370	peak:525	791	*	NA	22.4716	NA	188
chr6	79810056	79811011	peak:526	1000	*	NA	38.749	NA	370
chr6	89375475	89375950	peak:527	1000	*	NA	30.2156	NA	106
chr6	91633803	91634162	peak:528	725	*	NA	21.11611	NA	158
chr6	91781824	91782245	peak:529	1000	*	NA	30.6564	NA	269
chr6	94570697	94571352	peak:530	660	*	NA	19.94488	NA	76
chr6	97669242	97669636	peak:531	615	*	NA	18.59097	NA	147
chr6	98844933	98845911	peak:532	609	*	NA	20.21851	NA	660
chr6	99612411	99612827	peak:533	623	*	NA	18.64964	NA	192
chr6	100138787	100139202	peak:534	1000	*	NA	38.1906	NA	221
chr6	100184236	100184841	peak:535	1000	*	NA	39.6657	NA	373
chr6	109236534	109236711	peak:536	568	*	NA	17.60786	NA	63
chr6	109816868	109817357	peak:537	871	*	NA	24.30769	NA	184
chr6	111873309	111874010	peak:538	609	*	NA	18.40028	NA	213
chr6	113564599	113565317	peak:539	1000	*	NA	31.0479	NA	322
chr6	113611245	113611652	peak:540	665	*	NA	24.83017	NA	308
chr6	113995444	113996033	peak:541	1000	*	NA	33.8265	NA	373
chr6	115733071	115733742	peak:542	909	*	NA	26.5665	NA	502
chr6	115870281	115870696	peak:543	625	*	NA	19.26641	NA	363
chr6	119495265	119495705	peak:544	628	*	NA	18.72574	NA	218
chr6	126227992	126228781	peak:545	749	*	NA	21.9425	NA	359
chr6	127519141	127519605	peak:546	697	*	NA	22.50308	NA	176
chr6	140957176	140957617	peak:547	690	*	NA	21.31297	NA	228
chr6	150273639	150274257	peak:548	957	*	NA	33.27701	NA	355
chr6	155013589	155013883	peak:549	634	*	NA	18.62598	NA	79
chr6	155040211	155040585	peak:550	1000	*	NA	27.2002	NA	168
chr6	157679968	157680522	peak:551	634	*	NA	19.15905	NA	212
chr6	166627277	166628129	peak:552	1000	*	NA	32.03586	NA	250
chr6	170080590	170081390	peak:553	1000	*	NA	34.5814	NA	304
chr6	170243830	170244483	peak:554	698	*	NA	23.67532	NA	142
chr7	405550	406059	peak:555	661	*	NA	19.34693	NA	360
chr7	1725347	1725669	peak:556	628	*	NA	18.59097	NA	151
chr7	1842509	1843265	peak:557	1000	*	NA	28.8775	NA	288
chr7	1867713	1868068	peak:558	903	*	NA	27.66295	NA	195
chr7	1951165	1951555	peak:559	722	*	NA	21.50507	NA	208
chr7	2844296	2844793	peak:560	863	*	NA	24.6719	NA	116
chr7	3268009	3268608	peak:561	1000	*	NA	33.8389	NA	267
chr7	5620365	5621007	peak:562	1000	*	NA	32.6086	NA	340
chr7	9231652	9232242	peak:563	620	*	NA	18.54469	NA	158
chr7	11410845	11411620	peak:564	1000	*	NA	31.9139	NA	498
chr7	20514562	20514835	peak:565	650	*	NA	18.99622	NA	133
chr7	20597454	20597760	peak:566	885	*	NA	24.3466	NA	180
chr7	20958497	20959021	peak:567	579	*	NA	21.65008	NA	227
chr7	24767691	24768067	peak:568	574	*	NA	20.17764	NA	145
chr7	26864434	26865050	peak:569	680	*	NA	19.73049	NA	177
chr7	27586657	27587116	peak:570	980	*	NA	26.4075	NA	266
chr7	30173086	30173484	peak:571	705	*	NA	20.37727	NA	148
chr7	30470102	30470683	peak:572	667	*	NA	23.03023	NA	280
chr7	31074179	31074961	peak:573	1000	*	NA	33.3901	NA	455
chr7	32250354	32251166	peak:574	556	*	NA	17.37614	NA	523
chr7	33391957	33392570	peak:575	1000	*	NA	33.1787	NA	492
chr7	37759593	37760200	peak:576	753	*	NA	23.39625	NA	129
chr7	39131027	39131449	peak:577	964	*	NA	26.6322	NA	135
chr7	43531586	43531933	peak:578	692	*	NA	19.8537	NA	143
chr7	44039177	44039460	peak:579	1000	*	NA	81.0174	NA	94
chr7	44189285	44189768	peak:580	824	*	NA	23.00482	NA	300
chr7	44223533	44224110	peak:581	766	*	NA	21.58492	NA	310
chr7	44581578	44582453	peak:582	921	*	NA	25.10174	NA	621
chr7	44606071	44607202	peak:583	1000	*	NA	38.40189	NA	215
chr7	44894864	44895443	peak:584	962	*	NA	29.61505	NA	263
chr7	44954903	44955319	peak:585	650	*	NA	19.96628	NA	130
chr7	44999224	45000265	peak:586	1000	*	NA	28.4681	NA	748
chr7	50531790	50532207	peak:587	545	*	NA	16.73604	NA	236
chr7	54864626	54865017	peak:588	589	*	NA	17.40196	NA	247
chr7	55427484	55428237	peak:589	540	*	NA	18.57034	NA	335
chr7	55526513	55527110	peak:590	763	*	NA	21.58607	NA	433
chr7	69837210	69837799	peak:591	770	*	NA	21.9544	NA	284
chr7	75559818	75560199	peak:592	587	*	NA	20.20487	NA	301
chr7	75791274	75791768	peak:593	652	*	NA	19.96628	NA	310
chr7	77798502	77798766	peak:594	684	*	NA	20.40135	NA	177
chr7	82264185	82265415	peak:595	836	*	NA	23.35986	NA	384
chr7	83060307	83060534	peak:596	575	*	NA	20.39777	NA	131
chr7	90453131	90453679	peak:597	1000	*	NA	30.94417	NA	223
chr7	91126784	91127272	peak:598	599	*	NA	18.88176	NA	240
chr7	92133723	92134743	peak:599	761	*	NA	22.14646	NA	664
chr7	94417994	94418482	peak:600	950	*	NA	26.4336	NA	91
chr7	95473049	95474021	peak:601	637	*	NA	22.13803	NA	385
chr7	97480826	97481412	peak:602	951	*	NA	26.4336	NA	235
chr7	100586189	100586714	peak:603	679	*	NA	23.6292	NA	227
chr7	102425657	102426422	peak:604	715	*	NA	21.50507	NA	269
chr7	103766707	103767163	peak:605	1000	*	NA	35.422	NA	237
chr7	108723395	108723764	peak:606	648	*	NA	18.98196	NA	167
chr7	110346906	110347510	peak:607	636	*	NA	19.9116	NA	266
chr7	112646818	112647142	peak:608	847	*	NA	24.1963	NA	182
chr7	112707630	112707964	peak:609	666	*	NA	19.5082	NA	164
chr7	112939823	112940239	peak:610	591	*	NA	18.92375	NA	41
chr7	124205539	124205958	peak:611	756	*	NA	22.7274	NA	168
chr7	128807194	128807605	peak:612	643	*	NA	19.90048	NA	284
chr7	128831840	128833435	peak:613	1000	*	NA	51.07408	NA	1382
chr7	132206509	132206923	peak:614	663	*	NA	20.01915	NA	285
chr7	132398542	132398986	peak:615	663	*	NA	22.6582	NA	151
chr7	135828075	135829146	peak:616	1000	*	NA	49.32207	NA	556
chr7	137592053	137592879	peak:617	681	*	NA	20.04541	NA	296
chr7	138001921	138002456	peak:618	572	*	NA	17.69742	NA	365
chr7	148586963	148587388	peak:619	649	*	NA	20.77553	NA	316
chr7	148590249	148590942	peak:620	850	*	NA	23.8044	NA	445
chr7	149822357	149823124	peak:621	612	*	NA	18.40028	NA	404
chr7	150383846	150384060	peak:622	831	*	NA	27.28115	NA	123
chr7	150830641	150831180	peak:623	906	*	NA	26.5076	NA	339
chr7	150961694	150962262	peak:624	1000	*	NA	28.7424	NA	329
chr7	151085950	151086535	peak:625	996	*	NA	28.04535	NA	207
chr7	152614635	152615605	peak:626	805	*	NA	23.67746	NA	637
chr8	19743955	19744456	peak:627	586	*	NA	18.46242	NA	264
chr8	20234420	20235330	peak:628	1000	*	NA	28.9742	NA	319
chr8	21369777	21370449	peak:629	696	*	NA	21.37827	NA	380
chr8	22851671	22852382	peak:630	726	*	NA	23.21848	NA	175
chr8	23336093	23336346	peak:631	647	*	NA	18.81908	NA	173
chr8	24617184	24618010	peak:632	1000	*	NA	35.97938	NA	592
chr8	24625228	24625554	peak:633	556	*	NA	17.11757	NA	99
chr8	26037375	26037872	peak:634	653	*	NA	21.06184	NA	173
chr8	27611450	27612070	peak:635	651	*	NA	19.41868	NA	224
chr8	28657672	28658358	peak:636	669	*	NA	19.58715	NA	391
chr8	28889972	28890597	peak:637	619	*	NA	23.50204	NA	319
chr8	29804653	29805275	peak:638	998	*	NA	27.3051	NA	399
chr8	31245028	31245523	peak:639	868	*	NA	24.40589	NA	278
chr8	33812738	33813257	peak:640	834	*	NA	24.29377	NA	160
chr8	34762104	34762364	peak:641	751	*	NA	24.36587	NA	90
chr8	35327658	35327997	peak:642	1000	*	NA	28.2178	NA	186
chr8	37099897	37100453	peak:643	828	*	NA	24.53093	NA	272
chr8	37235992	37236457	peak:644	719	*	NA	20.91603	NA	218
chr8	41199331	41199683	peak:645	627	*	NA	19.97842	NA	103
chr8	41203574	41204272	peak:646	575	*	NA	18.72907	NA	442
chr8	52254311	52255202	peak:647	568	*	NA	17.62487	NA	277
chr8	58070074	58070403	peak:648	941	*	NA	26.1025	NA	153
chr8	60460852	60461055	peak:649	540	*	NA	16.82046	NA	38
chr8	60463194	60464492	peak:650	889	*	NA	29.35717	NA	582
chr8	60792714	60793514	peak:651	578	*	NA	18.25206	NA	266
chr8	63451911	63452340	peak:652	610	*	NA	19.7262	NA	193
chr8	65144925	65145757	peak:653	667	*	NA	37.88618	NA	530
chr8	66445598	66446450	peak:654	676	*	NA	25.04028	NA	248
chr8	66542169	66542568	peak:655	658	*	NA	23.53077	NA	239
chr8	70805275	70805864	peak:656	618	*	NA	18.59097	NA	194
chr8	71164845	71165259	peak:657	1000	*	NA	32.54919	NA	169
chr8	73972255	73972497	peak:658	700	*	NA	21.57358	NA	132
chr8	75667570	75667854	peak:659	605	*	NA	18.29137	NA	169
chr8	77130290	77131087	peak:660	560	*	NA	17.34438	NA	526
chr8	79864603	79865036	peak:661	1000	*	NA	30.1844	NA	164
chr8	81240433	81241075	peak:662	603	*	NA	18.9967	NA	249
chr8	82693688	82694312	peak:663	596	*	NA	18.71203	NA	193
chr8	83868481	83869712	peak:664	1000	*	NA	30.0023	NA	513
chr8	92103209	92103801	peak:665	732	*	NA	26.34979	NA	403
chr8	92170952	92171248	peak:666	583	*	NA	28.99286	NA	152
chr8	92610985	92611777	peak:667	714	*	NA	21.0767	NA	242
chr8	98416495	98417296	peak:668	1000	*	NA	35.5075	NA	482
chr8	101287299	101288733	peak:669	721	*	NA	20.65462	NA	839
chr8	101760069	101761227	peak:670	682	*	NA	19.70101	NA	628
chr8	103293390	103293849	peak:671	625	*	NA	18.64979	NA	236
chr8	109539484	109540418	peak:672	925	*	NA	25.6943	NA	352
chr8	117245185	117245748	peak:673	571	*	NA	20.17764	NA	393
chr8	121966273	121966888	peak:674	898	*	NA	26.204	NA	243
chr8	127276723	127277195	peak:675	1000	*	NA	37.074	NA	275
chr8	127363921	127364592	peak:676	783	*	NA	23.10255	NA	404
chr8	130302042	130302747	peak:677	674	*	NA	20.02927	NA	455
chr8	132413687	132414653	peak:678	948	*	NA	26.65851	NA	643
chr8	143506768	143507463	peak:679	555	*	NA	18.57034	NA	85
chr8	143884447	143885330	peak:680	1000	*	NA	33.3024	NA	244
chr8	144104105	144104463	peak:681	643	*	NA	20.25077	NA	306
chr9	2234048	2234829	peak:682	724	*	NA	20.80144	NA	547
chr9	8188557	8189121	peak:683	792	*	NA	21.84486	NA	305
chr9	11545747	11546797	peak:684	1000	*	NA	37.38375	NA	716
chr9	19408946	19409762	peak:685	706	*	NA	22.97923	NA	427
chr9	23537185	23538473	peak:686	1000	*	NA	37.9933	NA	574
chr9	34458271	34458755	peak:687	823	*	NA	23.19222	NA	410
chr9	35111607	35112094	peak:688	1000	*	NA	27.6011	NA	139
chr9	37676417	37676821	peak:689	764	*	NA	23.2171	NA	288
chr9	37994471	37995428	peak:690	748	*	NA	22.05963	NA	765
chr9	38026311	38026769	peak:691	702	*	NA	20.2269	NA	236
chr9	38414274	38415073	peak:692	1000	*	NA	28.674	NA	303
chr9	38421563	38422519	peak:693	1000	*	NA	32.0808	NA	393
chr9	78971619	78972775	peak:694	1000	*	NA	38.4093	NA	943
chr9	79571653	79571960	peak:695	690	*	NA	19.8537	NA	102
chr9	81344187	81344939	peak:696	1000	*	NA	39.3675	NA	319
chr9	82363195	82364010	peak:697	1000	*	NA	33.1077	NA	549
chr9	82923134	82924309	peak:698	621	*	NA	22.56767	NA	533
chr9	85600912	85601328	peak:699	541	*	NA	16.76096	NA	164
chr9	86947639	86948086	peak:700	558	*	NA	17.13052	NA	233
chr9	89591146	89591817	peak:701	1000	*	NA	33.2993	NA	391
chr9	89675039	89675825	peak:702	800	*	NA	22.49432	NA	459
chr9	89749861	89750560	peak:703	965	*	NA	26.5992	NA	449
chr9	90095505	90096477	peak:704	544	*	NA	24.66575	NA	356
chr9	90343233	90343740	peak:705	677	*	NA	19.88676	NA	268
chr9	92749208	92750187	peak:706	1000	*	NA	45.0055	NA	539
chr9	93813777	93814684	peak:707	952	*	NA	26.2622	NA	630
chr9	95462404	95463004	peak:708	708	*	NA	25.9276	NA	272
chr9	97633263	97633879	peak:709	802	*	NA	23.64989	NA	325
chr9	98142852	98143662	peak:710	1000	*	NA	28.0367	NA	364
chr9	98224789	98225509	peak:711	995	*	NA	27.5438	NA	481
chr9	98316683	98317627	peak:712	1000	*	NA	31.7814	NA	614
chr9	99221775	99222530	peak:713	554	*	NA	16.87975	NA	290
chr9	101443398	101443857	peak:714	635	*	NA	18.54469	NA	145
chr9	107358933	107359435	peak:715	994	*	NA	27.5516	NA	249
chr9	121574744	121575066	peak:716	760	*	NA	21.38012	NA	142
chr9	123473149	123473750	peak:717	572	*	NA	21.56342	NA	301
chr9	124454719	124455340	peak:718	807	*	NA	27.47577	NA	429
chr9	125878219	125878724	peak:719	625	*	NA	18.66198	NA	152
chr9	127396544	127397201	peak:720	1000	*	NA	35.9997	NA	409
chr9	127578866	127579670	peak:721	869	*	NA	24.0545	NA	276
chr9	129023377	129024060	peak:722	682	*	NA	22.52568	NA	407
chr9	129080794	129081325	peak:723	542	*	NA	21.20547	NA	291
chr9	130421421	130422265	peak:724	1000	*	NA	41.6497	NA	502
chr9	131238429	131238823	peak:725	568	*	NA	17.64088	NA	243
chr9	132867946	132868167	peak:726	762	*	NA	21.9518	NA	105
chr9	133113988	133115060	peak:727	1000	*	NA	30.45224	NA	471
chr9	134492084	134492635	peak:728	569	*	NA	17.62059	NA	293
chr9	135023419	135023816	peak:729	587	*	NA	17.91765	NA	300
chr9	135147170	135147705	peak:730	934	*	NA	26.16521	NA	326
chr9	135174591	135175385	peak:731	550	*	NA	18.57034	NA	97
chr9	135308699	135309196	peak:732	736	*	NA	22.07176	NA	199
chr9	135506110	135506661	peak:733	701	*	NA	22.76599	NA	393
chr9	136695458	136696703	peak:734	1000	*	NA	29.3004	NA	470
chr9	136790660	136791309	peak:735	1000	*	NA	41.1766	NA	438
chr9	137441332	137441680	peak:736	557	*	NA	18.57034	NA	31
chr9	138010089	138010814	peak:737	1000	*	NA	38.22356	NA	349
chr10	3172749	3173244	peak:738	602	*	NA	19.16282	NA	294
chr10	10508358	10508591	peak:739	640	*	NA	20.42326	NA	106
chr10	12068741	12069005	peak:740	649	*	NA	19.30897	NA	166
chr10	13822397	13823546	peak:741	922	*	NA	25.24591	NA	847
chr10	17806079	17806312	peak:742	599	*	NA	18.45283	NA	126
chr10	21065432	21066142	peak:743	617	*	NA	19.36249	NA	339
chr10	22003398	22003912	peak:744	744	*	NA	21.76078	NA	290
chr10	22560547	22561245	peak:745	892	*	NA	24.3256	NA	352
chr10	24114332	24114838	peak:746	1000	*	NA	34.7048	NA	342
chr10	25907264	25907543	peak:747	555	*	NA	18.04487	NA	104
chr10	26242751	26243654	peak:748	915	*	NA	25.90882	NA	153
chr10	31133764	31134495	peak:749	981	*	NA	26.672	NA	292
chr10	31602429	31603092	peak:750	963	*	NA	29.55871	NA	269
chr10	31749703	31750614	peak:751	911	*	NA	25.6887	NA	488
chr10	34739700	34740542	peak:752	919	*	NA	25.5079	NA	542
chr10	34912698	34913312	peak:753	825	*	NA	22.9265	NA	209
chr10	35274359	35275053	peak:754	1000	*	NA	31.0147	NA	493
chr10	43217747	43218283	peak:755	805	*	NA	23.1288	NA	325
chr10	44964164	44964787	peak:756	967	*	NA	27.29146	NA	348
chr10	46265933	46266500	peak:757	659	*	NA	19.29888	NA	299
chr10	48551495	48552369	peak:758	624	*	NA	21.04257	NA	439
chr10	61244145	61244626	peak:759	623	*	NA	23.50204	NA	266
chr10	62804212	62805067	peak:760	1000	*	NA	30.58807	NA	566
chr10	63120061	63120951	peak:761	806	*	NA	26.60958	NA	612
chr10	66195370	66195993	peak:762	644	*	NA	18.81908	NA	296
chr10	68250985	68252327	peak:763	1000	*	NA	46.04929	NA	243
chr10	69305216	69305640	peak:764	732	*	NA	25.26206	NA	195
chr10	69362680	69363121	peak:765	681	*	NA	20.23407	NA	194
chr10	70323991	70324680	peak:766	745	*	NA	21.3381	NA	363
chr10	70716336	70716923	peak:767	727	*	NA	22.35995	NA	382
chr10	71532203	71532485	peak:768	575	*	NA	17.19384	NA	136
chr10	77253000	77253876	peak:769	873	*	NA	23.8995	NA	402
chr10	77332336	77332824	peak:770	717	*	NA	20.65092	NA	123
chr10	78302906	78303571	peak:771	818	*	NA	26.60958	NA	339
chr10	78846690	78847460	peak:772	632	*	NA	20.08718	NA	317
chr10	78963417	78964019	peak:773	677	*	NA	20.02927	NA	377
chr10	80552192	80552720	peak:774	787	*	NA	22.12948	NA	162
chr10	82319235	82320268	peak:775	1000	*	NA	27.26157	NA	555
chr10	82661689	82662092	peak:776	1000	*	NA	29.5983	NA	199
chr10	84244491	84245308	peak:777	609	*	NA	19.35832	NA	342
chr10	86673443	86674530	peak:778	1000	*	NA	32.1932	NA	433
chr10	89086637	89087298	peak:779	687	*	NA	21.45397	NA	314
chr10	91671843	91672564	peak:780	771	*	NA	21.77002	NA	508
chr10	97321331	97321959	peak:781	794	*	NA	23.49525	NA	317
chr10	97498347	97498817	peak:782	751	*	NA	21.42585	NA	309
chr10	100912367	100912984	peak:783	966	*	NA	26.4331	NA	253
chr10	100997823	100998773	peak:784	875	*	NA	24.36199	NA	374
chr10	101629912	101630739	peak:785	616	*	NA	19.02117	NA	408
chr10	101903408	101904455	peak:786	722	*	NA	23.15801	NA	752
chr10	102660464	102661738	peak:787	893	*	NA	29.26437	NA	477
chr10	102777167	102777461	peak:788	563	*	NA	17.41666	NA	122
chr10	102917854	102918552	peak:789	692	*	NA	22.34148	NA	317
chr10	105783718	105784246	peak:790	595	*	NA	18.18655	NA	370
chr10	106179342	106180365	peak:791	1000	*	NA	31.49104	NA	421
chr10	107206649	107207367	peak:792	935	*	NA	26.0188	NA	386
chr10	110151938	110152365	peak:793	564	*	NA	20.14141	NA	202
chr10	110459958	110460737	peak:794	910	*	NA	29.4086	NA	305
chr10	110617716	110618275	peak:795	839	*	NA	24.19505	NA	418
chr10	115860104	115860997	peak:796	1000	*	NA	29.56661	NA	433
chr10	117239404	117240360	peak:797	1000	*	NA	31.117	NA	502
chr10	118818541	118819014	peak:798	1000	*	NA	34.8502	NA	371
chr10	119706787	119707311	peak:799	662	*	NA	21.74012	NA	283
chr10	121310246	121310843	peak:800	563	*	NA	17.10262	NA	217
chr10	121559207	121559823	peak:801	710	*	NA	21.50507	NA	360
chr10	121668836	121669194	peak:802	606	*	NA	18.40028	NA	172
chr10	122149954	122150656	peak:803	728	*	NA	23.21848	NA	233
chr10	122159519	122159926	peak:804	742	*	NA	22.2315	NA	254
chr10	122348370	122349314	peak:805	741	*	NA	21.27979	NA	424
chr10	126170630	126171196	peak:806	640	*	NA	20.52338	NA	273
chr10	127282983	127283345	peak:807	686	*	NA	21.38717	NA	136
chr10	128568493	128569387	peak:808	1000	*	NA	30.4791	NA	551
chr10	130110562	130111560	peak:809	692	*	NA	19.8537	NA	611
chr10	132237890	132238355	peak:810	564	*	NA	18.58922	NA	174
chr10	132421205	132421731	peak:811	611	*	NA	18.24902	NA	269
chr10	133039830	133040364	peak:812	591	*	NA	18.66888	NA	414
chr11	797235	797980	peak:813	592	*	NA	20.02652	NA	236
chr11	2194661	2195141	peak:814	1000	*	NA	28.7424	NA	303
chr11	2669662	2670298	peak:815	1000	*	NA	31.5652	NA	283
chr11	8283591	8284217	peak:816	543	*	NA	17.00069	NA	309
chr11	8832816	8833434	peak:817	604	*	NA	19.4948	NA	220
chr11	11978982	11979958	peak:818	969	*	NA	26.38605	NA	440
chr11	12844645	12844953	peak:819	858	*	NA	23.81636	NA	141
chr11	13277192	13277603	peak:820	609	*	NA	19.12259	NA	265
chr11	17802446	17803338	peak:821	556	*	NA	18.57034	NA	152
chr11	20303524	20304147	peak:822	1000	*	NA	41.4712	NA	230
chr11	27216068	27216658	peak:823	678	*	NA	19.82485	NA	382
chr11	27398223	27398755	peak:824	669	*	NA	20.10785	NA	268
chr11	27443239	27444066	peak:825	711	*	NA	20.43188	NA	423
chr11	30536005	30536309	peak:826	884	*	NA	26.58367	NA	156
chr11	30811277	30811993	peak:827	634	*	NA	18.54469	NA	219
chr11	31060841	31061192	peak:828	640	*	NA	23.25777	NA	220
chr11	31826449	31827143	peak:829	929	*	NA	25.99562	NA	171
chr11	32081046	32081677	peak:830	785	*	NA	21.85702	NA	313
chr11	35223265	35223907	peak:831	888	*	NA	24.7256	NA	233
chr11	36253197	36253749	peak:832	1000	*	NA	28.8216	NA	194
chr11	41871967	41872960	peak:833	1000	*	NA	33.44987	NA	568
chr11	44562706	44563132	peak:834	729	*	NA	21.17061	NA	268
chr11	44565173	44565648	peak:835	734	*	NA	24.01642	NA	295
chr11	45847055	45847487	peak:836	1000	*	NA	29.4054	NA	250
chr11	45895950	45897024	peak:837	929	*	NA	25.43119	NA	813
chr11	57479021	57479561	peak:838	630	*	NA	18.59097	NA	62
chr11	57597876	57598398	peak:839	855	*	NA	24.3684	NA	255
chr11	58579524	58579936	peak:840	593	*	NA	18.25757	NA	215
chr11	61067909	61068571	peak:841	758	*	NA	25.32041	NA	66
chr11	61496001	61496651	peak:842	1000	*	NA	32.109	NA	361
chr11	61602784	61603409	peak:843	1000	*	NA	29.7322	NA	386
chr11	61733064	61733661	peak:844	1000	*	NA	48.3262	NA	298
chr11	63917176	63918143	peak:845	556	*	NA	17.47995	NA	265
chr11	63918562	63919413	peak:846	679	*	NA	19.98211	NA	778
chr11	64185710	64186180	peak:847	763	*	NA	21.90187	NA	356
chr11	64334984	64335475	peak:848	1000	*	NA	40.9582	NA	293
chr11	64688535	64689029	peak:849	800	*	NA	22.06281	NA	152
chr11	65301923	65302259	peak:850	832	*	NA	25.10011	NA	139
chr11	65487244	65488240	peak:851	641	*	NA	22.18607	NA	573
chr11	65859299	65859621	peak:852	597	*	NA	18.05347	NA	161
chr11	66312174	66313801	peak:853	1000	*	NA	30.54667	NA	825
chr11	66337667	66337980	peak:854	936	*	NA	25.7626	NA	118
chr11	66958317	66958830	peak:855	1000	*	NA	31.80452	NA	129
chr11	67353018	67353926	peak:856	577	*	NA	21.74064	NA	517
chr11	67420973	67421335	peak:857	646	*	NA	19.96628	NA	196
chr11	67805461	67806053	peak:858	695	*	NA	19.8537	NA	293
chr11	68396143	68397237	peak:859	1000	*	NA	38.6168	NA	433
chr11	74566323	74566781	peak:860	964	*	NA	26.081	NA	313
chr11	75420858	75421908	peak:861	1000	*	NA	28.5757	NA	362
chr11	76782853	76783231	peak:862	731	*	NA	21.34085	NA	181
chr11	77073364	77073799	peak:863	717	*	NA	23.87584	NA	153
chr11	79119634	79120244	peak:864	1000	*	NA	32.026	NA	102
chr11	79662775	79663648	peak:865	889	*	NA	25.37	NA	402
chr11	81577025	81577308	peak:866	587	*	NA	18.38894	NA	52
chr11	82191656	82192174	peak:867	804	*	NA	22.29287	NA	263
chr11	82303540	82304102	peak:868	543	*	NA	16.71299	NA	220
chr11	83464216	83464805	peak:869	1000	*	NA	42.6339	NA	351
chr11	86678346	86678870	peak:870	903	*	NA	24.7095	NA	107
chr11	92845268	92846441	peak:871	928	*	NA	25.5022	NA	672
chr11	93296062	93296386	peak:872	567	*	NA	18.53002	NA	262
chr11	94201089	94201777	peak:873	602	*	NA	17.97346	NA	363
chr11	103537220	103537561	peak:874	885	*	NA	24.65889	NA	71
chr11	109772736	109773325	peak:875	960	*	NA	26.6918	NA	340
chr11	110130742	110130978	peak:876	657	*	NA	19.24359	NA	127
chr11	113519882	113520843	peak:877	1000	*	NA	30.9453	NA	188
chr11	114228613	114229028	peak:878	924	*	NA	25.89599	NA	172
chr11	114243859	114244612	peak:879	696	*	NA	21.36463	NA	350
chr11	114845984	114846723	peak:880	601	*	NA	19.12198	NA	612
chr11	115083805	115084595	peak:881	553	*	NA	18.55163	NA	548
chr11	115644765	115646225	peak:882	689	*	NA	21.87479	NA	1052
chr11	117823792	117824484	peak:883	890	*	NA	24.90839	NA	336
chr11	118689953	118690312	peak:884	602	*	NA	19.3044	NA	92
chr11	119701449	119702660	peak:885	1000	*	NA	44.27592	NA	798
chr11	119802725	119803619	peak:886	811	*	NA	25.41905	NA	323
chr11	124954111	124954388	peak:887	762	*	NA	21.9067	NA	225
chr11	126607557	126607725	peak:888	584	*	NA	17.90135	NA	103
chr11	126627328	126627870	peak:889	818	*	NA	23.2403	NA	144
chr11	126629077	126629640	peak:890	993	*	NA	35.02867	NA	340
chr11	132993017	132993725	peak:891	663	*	NA	19.34693	NA	530
chr11	133726329	133727030	peak:892	711	*	NA	23.72376	NA	295
chr11	134067271	134067692	peak:893	659	*	NA	21.08673	NA	145
chr11	134480209	134480834	peak:894	912	*	NA	25.0455	NA	233
chr12	560877	561381	peak:895	547	*	NA	16.98752	NA	140
chr12	3315106	3315681	peak:896	675	*	NA	21.17148	NA	299
chr12	4133682	4134325	peak:897	575	*	NA	18.06723	NA	383
chr12	4311920	4312428	peak:898	812	*	NA	22.7685	NA	234
chr12	6851357	6852651	peak:899	1000	*	NA	31.6927	NA	699
chr12	7373178	7373492	peak:900	1000	*	NA	29.02259	NA	239
chr12	8242943	8243532	peak:901	770	*	NA	24.89798	NA	233
chr12	13744652	13745404	peak:902	594	*	NA	18.18655	NA	522
chr12	15049462	15049958	peak:903	622	*	NA	19.56269	NA	182
chr12	29253668	29254505	peak:904	670	*	NA	20.02927	NA	351
chr12	30296457	30296795	peak:905	583	*	NA	18.8388	NA	165
chr12	32230654	32231089	peak:906	543	*	NA	16.87741	NA	102
chr12	32501915	32502167	peak:907	944	*	NA	26.0743	NA	157
chr12	41967907	41968464	peak:908	838	*	NA	24.77366	NA	341
chr12	42507167	42508005	peak:909	723	*	NA	20.69592	NA	164
chr12	43347135	43347376	peak:910	646	*	NA	20.65624	NA	96
chr12	46810972	46811783	peak:911	1000	*	NA	38.3854	NA	449
chr12	47576418	47577058	peak:912	582	*	NA	17.19384	NA	441
chr12	49673549	49674121	peak:913	1000	*	NA	27.9748	NA	171
chr12	49809193	49810094	peak:914	592	*	NA	22.97655	NA	307
chr12	49869146	49869542	peak:915	561	*	NA	18.63329	NA	93
chr12	49979086	49979410	peak:916	584	*	NA	18.55352	NA	51
chr12	51836207	51837129	peak:917	656	*	NA	19.91522	NA	594
chr12	52818269	52818645	peak:918	894	*	NA	24.7338	NA	268
chr12	53500724	53501488	peak:919	1000	*	NA	31.4484	NA	231
chr12	54259340	54259931	peak:920	571	*	NA	22.61114	NA	267
chr12	54393027	54393806	peak:921	665	*	NA	19.54448	NA	365
chr12	54590956	54591568	peak:922	666	*	NA	19.54307	NA	417
chr12	55973624	55974433	peak:923	554	*	NA	18.57034	NA	270
chr12	56636350	56637273	peak:924	822	*	NA	23.689	NA	633
chr12	57693582	57694119	peak:925	982	*	NA	27.77679	NA	336
chr12	57868689	57869142	peak:926	546	*	NA	17.98517	NA	313
chr12	57894610	57895961	peak:927	799	*	NA	22.9077	NA	588
chr12	60172781	60173457	peak:928	819	*	NA	22.6822	NA	449
chr12	72209031	72209555	peak:929	548	*	NA	16.98185	NA	268
chr12	75837558	75838099	peak:930	759	*	NA	24.23167	NA	276
chr12	77161664	77162436	peak:931	775	*	NA	24.45315	NA	505
chr12	84210929	84211463	peak:932	605	*	NA	18.71683	NA	200
chr12	85865821	85866369	peak:933	783	*	NA	21.89192	NA	204
chr12	88448585	88448902	peak:934	739	*	NA	21.20782	NA	104
chr12	89544514	89544894	peak:935	677	*	NA	19.93362	NA	217
chr12	89984756	89985115	peak:936	615	*	NA	18.49839	NA	307
chr12	90253705	90254082	peak:937	906	*	NA	26.7446	NA	135
chr12	95146222	95147574	peak:938	1000	*	NA	35.0457	NA	815
chr12	95336166	95336839	peak:939	669	*	NA	19.8158	NA	387
chr12	99131359	99131991	peak:940	703	*	NA	20.74306	NA	561
chr12	102601501	102602028	peak:941	849	*	NA	25.08372	NA	311
chr12	103929313	103930305	peak:942	1000	*	NA	30.46062	NA	857
chr12	105470796	105471129	peak:943	725	*	NA	20.85196	NA	120
chr12	108386964	108387261	peak:944	755	*	NA	22.03722	NA	162
chr12	108691490	108692177	peak:945	1000	*	NA	41.3649	NA	316
chr12	109606359	109606916	peak:946	902	*	NA	24.5312	NA	290
chr12	113195164	113195365	peak:947	558	*	NA	17.43693	NA	91
chr12	113221134	113221903	peak:948	671	*	NA	19.94097	NA	122
chr12	116662557	116663104	peak:949	1000	*	NA	41.06114	NA	187
chr12	118980822	118981501	peak:950	674	*	NA	19.73081	NA	227
chr12	119006682	119007284	peak:951	986	*	NA	27.1999	NA	282
chr12	119302234	119302831	peak:952	555	*	NA	17.05408	NA	174
chr12	120363126	120363677	peak:953	596	*	NA	18.98523	NA	249
chr12	122023497	122024574	peak:954	1000	*	NA	33.68685	NA	510
chr12	123057494	123058252	peak:955	735	*	NA	23.02437	NA	349
chr12	123233167	123233406	peak:956	541	*	NA	17.02772	NA	125
chr12	124673862	124674538	peak:957	1000	*	NA	43.6681	NA	356
chr12	124758140	124758982	peak:958	694	*	NA	20.21988	NA	377
chr12	124833746	124833980	peak:959	612	*	NA	18.40028	NA	134
chr12	131096986	131097416	peak:960	1000	*	NA	29.4054	NA	277
chr12	131990553	131991090	peak:961	655	*	NA	21.6182	NA	313
chr12	132594066	132594245	peak:962	541	*	NA	18.08969	NA	38
chr13	26050128	26051440	peak:963	712	*	NA	20.75289	NA	654
chr13	26965649	26966695	peak:964	949	*	NA	25.8254	NA	445
chr13	27007113	27007394	peak:965	562	*	NA	17.36868	NA	210
chr13	28375468	28376077	peak:966	810	*	NA	24.2504	NA	389
chr13	29496929	29497512	peak:967	1000	*	NA	37.7306	NA	384
chr13	31046700	31047450	peak:968	1000	*	NA	34.8968	NA	379
chr13	33229732	33230184	peak:969	610	*	NA	21.71527	NA	215
chr13	36903635	36904745	peak:970	1000	*	NA	36.7309	NA	805
chr13	38979636	38980412	peak:971	1000	*	NA	46.6152	NA	428
chr13	39037812	39038082	peak:972	611	*	NA	21.90409	NA	83
chr13	39101298	39101570	peak:973	554	*	NA	17.15075	NA	227
chr13	40233686	40234127	peak:974	620	*	NA	18.45887	NA	303
chr13	43132870	43133197	peak:975	607	*	NA	17.90518	NA	272
chr13	45872618	45872961	peak:976	685	*	NA	19.8345	NA	90
chr13	49681633	49682563	peak:977	735	*	NA	23.21848	NA	389
chr13	50393673	50393884	peak:978	727	*	NA	23.77921	NA	94
chr13	51785879	51786721	peak:979	1000	*	NA	32.4794	NA	552
chr13	52969383	52969655	peak:980	603	*	NA	17.88773	NA	198
chr13	53068643	53069317	peak:981	1000	*	NA	32.5722	NA	355
chr13	57813695	57814094	peak:982	612	*	NA	18.40028	NA	134
chr13	58254438	58255263	peak:983	1000	*	NA	34.9962	NA	584
chr13	62704935	62705280	peak:984	573	*	NA	18.42892	NA	106
chr13	66895527	66896110	peak:985	687	*	NA	19.94182	NA	408
chr13	71620960	71622089	peak:986	853	*	NA	24.5217	NA	656
chr13	79724405	79724911	peak:987	600	*	NA	18.40028	NA	118
chr13	87124025	87124371	peak:988	806	*	NA	22.85592	NA	248
chr13	87798283	87799341	peak:989	974	*	NA	27.40319	NA	616
chr13	95271078	95271616	peak:990	626	*	NA	18.59097	NA	174
chr13	99465204	99465706	peak:991	932	*	NA	32.68317	NA	418
chr13	103803366	103803710	peak:992	590	*	NA	17.67362	NA	189
chr13	108451212	108451460	peak:993	567	*	NA	21.48009	NA	138
chr13	108525326	108526439	peak:994	978	*	NA	27.055	NA	645
chr13	110915071	110915558	peak:995	1000	*	NA	32.2767	NA	285
chr13	111006228	111006531	peak:996	683	*	NA	24.60908	NA	161
chr13	111168030	111168572	peak:997	684	*	NA	20.40135	NA	307
chr13	112885847	112886308	peak:998	754	*	NA	25.04642	NA	105
chr13	113001471	113002490	peak:999	624	*	NA	18.6565	NA	884
chr14	23301673	23302071	peak:1000	697	*	NA	25.27142	NA	162
chr14	41899563	41900036	peak:1001	641	*	NA	21.54988	NA	162
chr14	50335871	50336611	peak:1002	842	*	NA	23.97362	NA	339
chr14	51020207	51020834	peak:1003	571	*	NA	17.84628	NA	367
chr14	51209050	51209793	peak:1004	1000	*	NA	35.9834	NA	402
chr14	55951115	55951681	peak:1005	549	*	NA	16.80647	NA	459
chr14	61607444	61609785	peak:1006	1000	*	NA	58.62259	NA	1397
chr14	66649395	66650063	peak:1007	938	*	NA	25.7447	NA	216
chr14	69692908	69693556	peak:1008	629	*	NA	21.96827	NA	340
chr14	74140302	74140970	peak:1009	1000	*	NA	34.4494	NA	344
chr14	74493387	74493655	peak:1010	735	*	NA	22.91065	NA	137
chr14	75166212	75167170	peak:1011	569	*	NA	19.07522	NA	325
chr14	76105008	76105583	peak:1012	617	*	NA	19.44453	NA	259
chr14	76830046	76830405	peak:1013	567	*	NA	17.14754	NA	220
chr14	76920015	76920815	peak:1014	1000	*	NA	39.76291	NA	362
chr14	77320341	77321322	peak:1015	870	*	NA	24.67997	NA	114
chr14	77790533	77791016	peak:1016	564	*	NA	17.14754	NA	140
chr14	86296012	86296474	peak:1017	1000	*	NA	29.0085	NA	227
chr14	86299967	86300512	peak:1018	605	*	NA	19.29782	NA	216
chr14	89348918	89349822	peak:1019	1000	*	NA	35.3215	NA	649
chr14	90486918	90487317	peak:1020	642	*	NA	19.23621	NA	171
chr14	92637288	92637534	peak:1021	607	*	NA	20.20487	NA	35
chr14	95534700	95535233	peak:1022	1000	*	NA	28.8469	NA	213
chr14	96001874	96002408	peak:1023	1000	*	NA	41.3065	NA	222
chr14	96053232	96054124	peak:1024	645	*	NA	21.75354	NA	424
chr14	99572477	99572980	peak:1025	613	*	NA	20.32836	NA	179
chr14	99573777	99574257	peak:1026	635	*	NA	21.29198	NA	351
chr14	103542325	103543014	peak:1027	648	*	NA	19.83737	NA	543
chr14	104424521	104424964	peak:1028	706	*	NA	20.7061	NA	300
chr14	104881375	104882015	peak:1029	1000	*	NA	39.8353	NA	199
chr14	105212809	105213317	peak:1030	997	*	NA	27.7329	NA	233
chr15	27639170	27639425	peak:1031	662	*	NA	19.60066	NA	86
chr15	37034976	37035592	peak:1032	578	*	NA	19.89437	NA	438
chr15	39052377	39052768	peak:1033	606	*	NA	17.95483	NA	206
chr15	43517008	43517570	peak:1034	653	*	NA	20.70871	NA	410
chr15	45182003	45182216	peak:1035	999	*	NA	27.1999	NA	65
chr15	46277934	46278741	peak:1036	747	*	NA	21.24739	NA	255
chr15	47873097	47873555	peak:1037	785	*	NA	21.99732	NA	180
chr15	55288935	55289504	peak:1038	793	*	NA	29.53067	NA	107
chr15	55552980	55553366	peak:1039	601	*	NA	18.40028	NA	258
chr15	58401349	58401785	peak:1040	597	*	NA	18.36627	NA	196
chr15	58770769	58772011	peak:1041	549	*	NA	18.9382	NA	702
chr15	60315318	60315882	peak:1042	601	*	NA	18.94616	NA	366
chr15	65045042	65045715	peak:1043	955	*	NA	29.4759	NA	372
chr15	65049261	65049651	peak:1044	771	*	NA	22.58761	NA	236
chr15	69537954	69539025	peak:1045	747	*	NA	23.01952	NA	395
chr15	69665530	69666337	peak:1046	850	*	NA	27.73067	NA	466
chr15	69919696	69920226	peak:1047	580	*	NA	19.56442	NA	84
chr15	72889872	72890548	peak:1048	650	*	NA	19.16745	NA	295
chr15	73747769	73748960	peak:1049	880	*	NA	25.85015	NA	570
chr15	73924429	73924890	peak:1050	546	*	NA	17.94677	NA	310
chr15	73950961	73951720	peak:1051	848	*	NA	24.1963	NA	376
chr15	74820769	74821655	peak:1052	957	*	NA	27.48122	NA	485
chr15	75195377	75196027	peak:1053	947	*	NA	25.7626	NA	516
chr15	77641116	77642594	peak:1054	787	*	NA	22.64899	NA	488
chr15	78059392	78059912	peak:1055	852	*	NA	24.30122	NA	208
chr15	78634140	78634657	peak:1056	683	*	NA	19.93353	NA	258
chr15	78637341	78638583	peak:1057	1000	*	NA	52.7051	NA	637
chr15	78671486	78672383	peak:1058	1000	*	NA	44.5908	NA	599
chr15	78681499	78682313	peak:1059	916	*	NA	33.89995	NA	331
chr15	81752676	81752953	peak:1060	808	*	NA	23.87283	NA	62
chr15	81914604	81915075	peak:1061	712	*	NA	21.60008	NA	410
chr15	82895037	82895507	peak:1062	782	*	NA	22.57465	NA	366
chr15	84810079	84810412	peak:1063	1000	*	NA	30.99709	NA	210
chr15	84822582	84823466	peak:1064	1000	*	NA	33.7399	NA	434
chr15	85779852	85780482	peak:1065	1000	*	NA	29.7196	NA	503
chr15	88223031	88223577	peak:1066	590	*	NA	18.97252	NA	278
chr15	88467467	88467653	peak:1067	566	*	NA	18.58922	NA	134
chr15	88498929	88499365	peak:1068	581	*	NA	17.19384	NA	357
chr15	89087987	89088465	peak:1069	1000	*	NA	34.2881	NA	288
chr15	91075835	91076163	peak:1070	991	*	NA	26.7956	NA	159
chr15	93467433	93467917	peak:1071	608	*	NA	18.40028	NA	145
chr15	101455481	101456147	peak:1072	649	*	NA	18.81908	NA	168
chr15	101528135	101528924	peak:1073	724	*	NA	24.99748	NA	393
chr15	101676743	101677297	peak:1074	553	*	NA	18.57034	NA	199
chr16	352880	353222	peak:1075	657	*	NA	19.96628	NA	143
chr16	371662	372040	peak:1076	897	*	NA	24.5312	NA	170
chr16	555736	556904	peak:1077	720	*	NA	21.29381	NA	902
chr16	629167	630041	peak:1078	1000	*	NA	34.3364	NA	411
chr16	709246	710201	peak:1079	715	*	NA	23.79024	NA	349
chr16	1159086	1159801	peak:1080	742	*	NA	23.21848	NA	507
chr16	1342505	1343310	peak:1081	594	*	NA	22.32057	NA	549
chr16	2905420	2905952	peak:1082	750	*	NA	21.76039	NA	148
chr16	4253706	4254148	peak:1083	613	*	NA	18.40028	NA	205
chr16	5097893	5098383	peak:1084	1000	*	NA	29.3168	NA	339
chr16	5206445	5206920	peak:1085	1000	*	NA	34.3039	NA	263
chr16	8720243	8720906	peak:1086	565	*	NA	17.53542	NA	438
chr16	11084963	11085457	peak:1087	633	*	NA	20.32292	NA	278
chr16	11665034	11665497	peak:1088	919	*	NA	25.94839	NA	182
chr16	12113695	12113994	peak:1089	699	*	NA	20.62179	NA	28
chr16	12602911	12603784	peak:1090	977	*	NA	31.54236	NA	451
chr16	12637088	12637530	peak:1091	560	*	NA	22.5321	NA	119
chr16	17972376	17973047	peak:1092	1000	*	NA	41.4046	NA	298
chr16	24208629	24208958	peak:1093	699	*	NA	23.44628	NA	94
chr16	24670737	24671336	peak:1094	825	*	NA	24.56215	NA	233
chr16	27907508	27908205	peak:1095	739	*	NA	25.4284	NA	277
chr16	27945410	27946379	peak:1096	883	*	NA	33.73698	NA	361
chr16	29805594	29805963	peak:1097	672	*	NA	21.14559	NA	155
chr16	29825458	29826124	peak:1098	874	*	NA	24.4185	NA	311
chr16	30370570	30371474	peak:1099	1000	*	NA	69.3251	NA	429
chr16	30650617	30651244	peak:1100	946	*	NA	27.256	NA	190
chr16	31142300	31142529	peak:1101	912	*	NA	24.6455	NA	90
chr16	46689132	46689676	peak:1102	849	*	NA	24.94076	NA	125
chr16	46918750	46919272	peak:1103	568	*	NA	17.14689	NA	276
chr16	48824193	48824675	peak:1104	645	*	NA	21.8765	NA	280
chr16	49542273	49543172	peak:1105	956	*	NA	26.1761	NA	335
chr16	50297092	50297978	peak:1106	656	*	NA	23.55377	NA	528
chr16	50806422	50806655	peak:1107	544	*	NA	16.73604	NA	154
chr16	52435434	52436181	peak:1108	822	*	NA	33.0679	NA	500
chr16	52437277	52437587	peak:1109	778	*	NA	22.89455	NA	182
chr16	53703721	53704174	peak:1110	894	*	NA	24.5312	NA	215
chr16	53714684	53715188	peak:1111	611	*	NA	18.40028	NA	143
chr16	54602529	54603056	peak:1112	572	*	NA	17.79391	NA	352
chr16	57507354	57508083	peak:1113	726	*	NA	21.0228	NA	433
chr16	57735396	57735795	peak:1114	601	*	NA	19.3044	NA	187
chr16	58121684	58122053	peak:1115	904	*	NA	26.1808	NA	208
chr16	64206954	64207192	peak:1116	698	*	NA	25.15352	NA	73
chr16	67395836	67396595	peak:1117	613	*	NA	18.56569	NA	276
chr16	68069444	68070365	peak:1118	1000	*	NA	39.4365	NA	291
chr16	68448177	68448760	peak:1119	647	*	NA	19.45015	NA	434
chr16	69937566	69937987	peak:1120	615	*	NA	20.3033	NA	343
chr16	81651065	81651356	peak:1121	673	*	NA	23.40262	NA	95
chr16	84922601	84923350	peak:1122	658	*	NA	20.25851	NA	306
chr16	85202791	85203025	peak:1123	844	*	NA	23.5093	NA	103
chr16	85393922	85394358	peak:1124	540	*	NA	18.57034	NA	194
chr16	88772868	88773797	peak:1125	604	*	NA	21.82254	NA	192
chr16	88992704	88993506	peak:1126	583	*	NA	20.13064	NA	534
chr16	89171498	89171680	peak:1127	627	*	NA	19.43388	NA	124
chr16	89612950	89613412	peak:1128	591	*	NA	18.2074	NA	165
chr16	89924127	89925282	peak:1129	1000	*	NA	53.43113	NA	668
chr17	1999598	2000305	peak:1130	795	*	NA	23.7864	NA	453
chr17	2885532	2886108	peak:1131	826	*	NA	22.99811	NA	371
chr17	3879047	3879649	peak:1132	779	*	NA	22.53801	NA	267
chr17	4967197	4968048	peak:1133	656	*	NA	19.47706	NA	299
chr17	6092219	6092972	peak:1134	982	*	NA	27.2459	NA	569
chr17	7204541	7205277	peak:1135	557	*	NA	17.13992	NA	465
chr17	14300780	14301438	peak:1136	1000	*	NA	34.3364	NA	111
chr17	16981139	16981481	peak:1137	585	*	NA	18.3935	NA	266
chr17	17041178	17042343	peak:1138	901	*	NA	26.33657	NA	208
chr17	17125683	17126070	peak:1139	827	*	NA	22.9239	NA	203
chr17	17385170	17386286	peak:1140	1000	*	NA	27.4015	NA	598
chr17	17884294	17885201	peak:1141	791	*	NA	22.23364	NA	171
chr17	17972436	17972887	peak:1142	870	*	NA	25.7962	NA	272
chr17	21075467	21075975	peak:1143	586	*	NA	17.66045	NA	121
chr17	21453309	21453895	peak:1144	632	*	NA	19.70619	NA	331
chr17	27491680	27492133	peak:1145	570	*	NA	18.102	NA	225
chr17	28041137	28041720	peak:1146	630	*	NA	18.81962	NA	309
chr17	32279592	32280484	peak:1147	939	*	NA	25.9764	NA	464
chr17	32281116	32281623	peak:1148	583	*	NA	18.93387	NA	250
chr17	33056700	33056925	peak:1149	651	*	NA	19.45015	NA	117
chr17	34623138	34623508	peak:1150	548	*	NA	16.94536	NA	206
chr17	34756361	34756977	peak:1151	616	*	NA	21.71527	NA	260
chr17	41907886	41908599	peak:1152	797	*	NA	22.6815	NA	271
chr17	44049693	44049997	peak:1153	878	*	NA	25.70523	NA	161
chr17	44760568	44760948	peak:1154	718	*	NA	20.76177	NA	91
chr17	44976190	44976561	peak:1155	689	*	NA	20.04383	NA	159
chr17	45031488	45032271	peak:1156	1000	*	NA	27.4239	NA	282
chr17	45299274	45299700	peak:1157	747	*	NA	22.41477	NA	74
chr17	46949214	46949624	peak:1158	867	*	NA	24.0545	NA	242
chr17	47072653	47073406	peak:1159	1000	*	NA	34.3793	NA	454
chr17	47982505	47983204	peak:1160	696	*	NA	22.68427	NA	365
chr17	48003475	48004185	peak:1161	809	*	NA	25.65035	NA	345
chr17	48054364	48054582	peak:1162	648	*	NA	19.83737	NA	76
chr17	50830915	50831502	peak:1163	900	*	NA	24.5312	NA	227
chr17	50954139	50954598	peak:1164	708	*	NA	20.27474	NA	200
chr17	52035229	52035806	peak:1165	665	*	NA	20.03115	NA	241
chr17	57662549	57663227	peak:1166	743	*	NA	21.83668	NA	158
chr17	57726381	57727182	peak:1167	710	*	NA	21.67345	NA	246
chr17	57763012	57763715	peak:1168	1000	*	NA	48.0873	NA	225
chr17	57915781	57916739	peak:1169	774	*	NA	21.62682	NA	512
chr17	57925336	57925814	peak:1170	558	*	NA	18.71114	NA	308
chr17	59154999	59155665	peak:1171	587	*	NA	22.46224	NA	413
chr17	60677281	60677918	peak:1172	737	*	NA	22.2379	NA	314
chr17	64357548	64357938	peak:1173	590	*	NA	18.18207	NA	76
chr17	67491107	67491491	peak:1174	598	*	NA	20.20487	NA	178
chr17	68457604	68458263	peak:1175	1000	*	NA	29.4054	NA	80
chr17	68511834	68512330	peak:1176	655	*	NA	21.38128	NA	43
chr17	71032618	71032924	peak:1177	789	*	NA	23.3732	NA	241
chr17	72778267	72779052	peak:1178	742	*	NA	21.77364	NA	458
chr17	73118946	73119532	peak:1179	786	*	NA	29.28658	NA	174
chr17	73516534	73516877	peak:1180	637	*	NA	20.90003	NA	192
chr17	74193470	74193977	peak:1181	781	*	NA	23.9837	NA	193
chr17	74360940	74362049	peak:1182	582	*	NA	28.50421	NA	505
chr17	74373738	74374443	peak:1183	976	*	NA	27.0729	NA	254
chr17	76171702	76172081	peak:1184	781	*	NA	24.51102	NA	187
chr17	76369621	76370371	peak:1185	927	*	NA	26.22139	NA	384
chr17	76541869	76542379	peak:1186	594	*	NA	18.24065	NA	360
chr17	78390104	78390548	peak:1187	552	*	NA	18.39163	NA	232
chr17	78903096	78903949	peak:1188	570	*	NA	17.87792	NA	215
chr17	79706899	79707347	peak:1189	1000	*	NA	27.266	NA	212
chr17	81075911	81076690	peak:1190	548	*	NA	16.82653	NA	492
chr17	81164964	81165504	peak:1191	620	*	NA	19.28999	NA	244
chr17	81252104	81252890	peak:1192	541	*	NA	18.9382	NA	228
chr17	81537790	81539249	peak:1193	704	*	NA	24.38988	NA	577
chr17	81966758	81967439	peak:1194	843	*	NA	24.25152	NA	236
chr17	81967790	81968490	peak:1195	686	*	NA	20.40135	NA	317
chr18	1014178	1014785	peak:1196	672	*	NA	19.93307	NA	228
chr18	1017848	1018792	peak:1197	712	*	NA	20.72933	NA	626
chr18	9737689	9738036	peak:1198	660	*	NA	19.38008	NA	139
chr18	9913571	9913928	peak:1199	907	*	NA	26.12875	NA	219
chr18	13447366	13448115	peak:1200	593	*	NA	18.30837	NA	371
chr18	23244303	23244795	peak:1201	701	*	NA	23.97132	NA	250
chr18	23401250	23401927	peak:1202	714	*	NA	20.77656	NA	296
chr18	23452981	23453367	peak:1203	618	*	NA	20.46832	NA	236
chr18	24502852	24503436	peak:1204	874	*	NA	24.30769	NA	435
chr18	25737550	25738717	peak:1205	1000	*	NA	34.914	NA	757
chr18	37394036	37394786	peak:1206	1000	*	NA	34.99535	NA	537
chr18	38297970	38298365	peak:1207	695	*	NA	25.46788	NA	142
chr18	38454803	38455285	peak:1208	678	*	NA	19.77686	NA	145
chr18	42614607	42615017	peak:1209	661	*	NA	19.60066	NA	227
chr18	43447273	43448063	peak:1210	782	*	NA	22.0551	NA	348
chr18	44715678	44716120	peak:1211	644	*	NA	18.81908	NA	250
chr18	44851706	44852999	peak:1212	1000	*	NA	36.5036	NA	409
chr18	48163323	48163833	peak:1213	703	*	NA	20.99694	NA	320
chr18	49057599	49057928	peak:1214	743	*	NA	21.2232	NA	137
chr18	51610387	51610895	peak:1215	744	*	NA	21.3579	NA	338
chr18	51622611	51623245	peak:1216	1000	*	NA	29.6666	NA	321
chr18	52312053	52312678	peak:1217	922	*	NA	27.53735	NA	290
chr18	55423676	55423995	peak:1218	866	*	NA	26.23251	NA	78
chr18	57062965	57064427	peak:1219	1000	*	NA	29.59131	NA	858
chr18	58596092	58596801	peak:1220	708	*	NA	21.57358	NA	446
chr18	59049703	59050150	peak:1221	630	*	NA	19.10955	NA	141
chr18	59303238	59304317	peak:1222	1000	*	NA	42.888	NA	784
chr18	59383920	59384465	peak:1223	918	*	NA	25.2032	NA	136
chr18	59570280	59570516	peak:1224	673	*	NA	19.77141	NA	142
chr18	62682314	62682855	peak:1225	865	*	NA	24.0496	NA	328
chr18	65236142	65236870	peak:1226	820	*	NA	23.027	NA	89
chr18	65487372	65487896	peak:1227	795	*	NA	23.4422	NA	201
chr18	68232847	68233442	peak:1228	813	*	NA	23.027	NA	382
chr18	68428016	68429070	peak:1229	833	*	NA	26.04814	NA	314
chr18	75218106	75218672	peak:1230	639	*	NA	19.21566	NA	263
chr19	1855444	1855949	peak:1231	821	*	NA	23.3889	NA	74
chr19	2151528	2152235	peak:1232	837	*	NA	24.4986	NA	257
chr19	3285028	3285596	peak:1233	678	*	NA	19.7766	NA	321
chr19	4471623	4472169	peak:1234	1000	*	NA	31.0517	NA	274
chr19	5093604	5094346	peak:1235	1000	*	NA	39.24323	NA	552
chr19	7722015	7722714	peak:1236	1000	*	NA	40.7101	NA	400
chr19	8050365	8050879	peak:1237	682	*	NA	19.8537	NA	351
chr19	10717502	10718162	peak:1238	646	*	NA	23.86557	NA	193
chr19	10871051	10871332	peak:1239	614	*	NA	18.40028	NA	130
chr19	13633070	13633418	peak:1240	862	*	NA	24.6719	NA	190
chr19	15452299	15452758	peak:1241	568	*	NA	17.49766	NA	187
chr19	17305283	17305960	peak:1242	777	*	NA	24.89798	NA	342
chr19	17539661	17540029	peak:1243	651	*	NA	19.45015	NA	100
chr19	17859562	17859936	peak:1244	702	*	NA	23.45156	NA	208
chr19	18192795	18193570	peak:1245	731	*	NA	21.1394	NA	209
chr19	18204100	18204597	peak:1246	727	*	NA	22.25418	NA	87
chr19	18522149	18522669	peak:1247	738	*	NA	24.42109	NA	209
chr19	18633241	18634004	peak:1248	700	*	NA	20.60593	NA	181
chr19	18636219	18636869	peak:1249	1000	*	NA	31.6509	NA	573
chr19	19063606	19064170	peak:1250	554	*	NA	16.87975	NA	127
chr19	19578263	19578895	peak:1251	971	*	NA	26.081	NA	209
chr19	29315479	29315970	peak:1252	887	*	NA	30.90365	NA	288
chr19	33731740	33732462	peak:1253	861	*	NA	24.54972	NA	383
chr19	33758329	33758716	peak:1254	560	*	NA	19.84134	NA	246
chr19	35348862	35349199	peak:1255	801	*	NA	23.64989	NA	192
chr19	35395782	35396153	peak:1256	561	*	NA	17.31433	NA	311
chr19	36114936	36115479	peak:1257	702	*	NA	20.64812	NA	440
chr19	38036362	38037689	peak:1258	823	*	NA	24.05534	NA	876
chr19	38057937	38058591	peak:1259	748	*	NA	21.4197	NA	319
chr19	38062917	38063817	peak:1260	777	*	NA	24.00307	NA	378
chr19	38374351	38374788	peak:1261	631	*	NA	18.87814	NA	224
chr19	39483242	39483707	peak:1262	900	*	NA	24.8337	NA	179
chr19	40443983	40444855	peak:1263	644	*	NA	21.00306	NA	383
chr19	40542238	40542733	peak:1264	988	*	NA	28.33271	NA	262
chr19	40690645	40691766	peak:1265	1000	*	NA	37.30116	NA	698
chr19	40777957	40778675	peak:1266	737	*	NA	22.2927	NA	482
chr19	41363799	41364326	peak:1267	675	*	NA	19.7766	NA	204
chr19	41397355	41397682	peak:1268	573	*	NA	18.69537	NA	165
chr19	41994098	41994438	peak:1269	741	*	NA	21.3579	NA	220
chr19	42268313	42269248	peak:1270	808	*	NA	26.60958	NA	555
chr19	45177859	45178962	peak:1271	1000	*	NA	32.9241	NA	715
chr19	45770364	45771201	peak:1272	1000	*	NA	39.1471	NA	325
chr19	46607200	46607660	peak:1273	576	*	NA	17.93855	NA	231
chr19	46661135	46662236	peak:1274	1000	*	NA	29.5672	NA	217
chr19	48714075	48714555	peak:1275	1000	*	NA	29.3564	NA	216
chr19	49118924	49119332	peak:1276	544	*	NA	19.77399	NA	255
chr19	49676599	49677246	peak:1277	809	*	NA	23.0034	NA	329
chr19	50658099	50658777	peak:1278	1000	*	NA	33.0562	NA	247
chr19	50724427	50725165	peak:1279	877	*	NA	24.1949	NA	339
chr19	51367546	51367746	peak:1280	564	*	NA	17.38569	NA	97
chr19	53867325	53867877	peak:1281	1000	*	NA	29.16659	NA	244
chr20	848229	848927	peak:1282	731	*	NA	31.57437	NA	419
chr20	1265992	1266818	peak:1283	561	*	NA	17.34438	NA	523
chr20	3796225	3796602	peak:1284	1000	*	NA	30.4778	NA	58
chr20	8385348	8385702	peak:1285	616	*	NA	18.37947	NA	160
chr20	12528621	12529128	peak:1286	779	*	NA	23.6747	NA	194
chr20	16647985	16648179	peak:1287	631	*	NA	20.46994	NA	59
chr20	16663761	16664467	peak:1288	574	*	NA	25.01487	NA	448
chr20	17636637	17637114	peak:1289	899	*	NA	25.27572	NA	256
chr20	20452166	20452698	peak:1290	1000	*	NA	28.4921	NA	409
chr20	23078518	23079174	peak:1291	664	*	NA	20.8263	NA	444
chr20	31693825	31694564	peak:1292	1000	*	NA	48.7234	NA	548
chr20	31962429	31963397	peak:1293	756	*	NA	24.85517	NA	441
chr20	33249188	33250053	peak:1294	816	*	NA	24.31061	NA	497
chr20	33464915	33466384	peak:1295	765	*	NA	27.78108	NA	867
chr20	33568349	33568929	peak:1296	1000	*	NA	32.7597	NA	260
chr20	33649057	33649534	peak:1297	558	*	NA	17.01189	NA	298
chr20	33684947	33685698	peak:1298	1000	*	NA	43.3078	NA	336
chr20	33993066	33993838	peak:1299	546	*	NA	16.92053	NA	285
chr20	36064517	36065415	peak:1300	861	*	NA	24.6719	NA	579
chr20	36385492	36386289	peak:1301	765	*	NA	24.29955	NA	263
chr20	36754744	36755190	peak:1302	775	*	NA	21.8957	NA	135
chr20	37567418	37567932	peak:1303	572	*	NA	18.72907	NA	403
chr20	37880731	37881149	peak:1304	588	*	NA	18.18606	NA	91
chr20	37990960	37991631	peak:1305	676	*	NA	27.84173	NA	217
chr20	40848161	40848943	peak:1306	619	*	NA	18.30397	NA	535
chr20	44038702	44039273	peak:1307	664	*	NA	22.1855	NA	295
chr20	46157433	46158002	peak:1308	688	*	NA	22.12915	NA	415
chr20	46220876	46221485	peak:1309	1000	*	NA	29.4527	NA	293
chr20	46978936	46979532	peak:1310	1000	*	NA	38.5335	NA	133
chr20	48209046	48209367	peak:1311	872	*	NA	24.57314	NA	198
chr20	48682507	48683276	peak:1312	1000	*	NA	34.487	NA	517
chr20	50628150	50628865	peak:1313	767	*	NA	21.9164	NA	488
chr20	52269178	52270044	peak:1314	776	*	NA	22.7754	NA	169
chr20	57082196	57082952	peak:1315	860	*	NA	24.01319	NA	377
chr20	58716547	58717341	peak:1316	1000	*	NA	28.7424	NA	457
chr20	59412172	59412597	peak:1317	913	*	NA	26.3234	NA	318
chr20	63014437	63015200	peak:1318	908	*	NA	34.23033	NA	436
chr20	63878743	63879221	peak:1319	592	*	NA	18.5124	NA	255
chr20	64033941	64034243	peak:1320	829	*	NA	25.626	NA	172
chr21	14918546	14918984	peak:1321	631	*	NA	19.67421	NA	97
chr21	15003449	15003883	peak:1322	765	*	NA	33.1784	NA	226
chr21	32186920	32187178	peak:1323	542	*	NA	16.84762	NA	94
chr21	32918711	32919206	peak:1324	566	*	NA	18.58922	NA	262
chr21	34615151	34615611	peak:1325	774	*	NA	22.31923	NA	269
chr21	35239397	35240250	peak:1326	1000	*	NA	34.164	NA	530
chr21	36156384	36156975	peak:1327	586	*	NA	18.7865	NA	85
chr21	36989870	36990339	peak:1328	738	*	NA	21.77308	NA	91
chr21	38365431	38365877	peak:1329	651	*	NA	20.98293	NA	328
chr21	39141152	39142123	peak:1330	1000	*	NA	30.19102	NA	500
chr21	42652393	42653071	peak:1331	992	*	NA	27.1645	NA	331
chr21	43727684	43728186	peak:1332	721	*	NA	21.50507	NA	214
chr21	45160881	45161625	peak:1333	556	*	NA	17.11443	NA	309
chr21	45876711	45877249	peak:1334	895	*	NA	25.655	NA	332
chr21	46394157	46395278	peak:1335	657	*	NA	19.29335	NA	288
chr22	17258151	17258804	peak:1336	721	*	NA	21.50507	NA	228
chr22	17266214	17267146	peak:1337	573	*	NA	17.95523	NA	631
chr22	17786933	17787359	peak:1338	909	*	NA	25.90882	NA	176
chr22	19514590	19515443	peak:1339	1000	*	NA	40.9388	NA	466
chr22	20203856	20204909	peak:1340	728	*	NA	23.21848	NA	548
chr22	21014262	21015143	peak:1341	1000	*	NA	36.9688	NA	496
chr22	21939684	21939941	peak:1342	943	*	NA	26.0504	NA	80
chr22	23192972	23193735	peak:1343	737	*	NA	22.91065	NA	406
chr22	23219744	23220596	peak:1344	588	*	NA	22.69807	NA	441
chr22	23236898	23237896	peak:1345	953	*	NA	26.29027	NA	433
chr22	25406532	25406928	peak:1346	562	*	NA	19.91746	NA	56
chr22	25493128	25493847	peak:1347	1000	*	NA	35.188	NA	380
chr22	25942520	25943404	peak:1348	668	*	NA	23.64346	NA	469
chr22	27241787	27242271	peak:1349	1000	*	NA	30.9963	NA	166
chr22	27669445	27669849	peak:1350	757	*	NA	23.01547	NA	96
chr22	27876707	27877403	peak:1351	757	*	NA	21.38012	NA	204
chr22	29713190	29714014	peak:1352	905	*	NA	25.86532	NA	318
chr22	30606797	30607267	peak:1353	582	*	NA	18.32085	NA	263
chr22	31210863	31211445	peak:1354	607	*	NA	23.01102	NA	464
chr22	31262450	31263257	peak:1355	623	*	NA	18.59784	NA	402
chr22	32881020	32881398	peak:1356	797	*	NA	22.99672	NA	70
chr22	36776100	36776505	peak:1357	839	*	NA	24.4986	NA	294
chr22	37386473	37386814	peak:1358	546	*	NA	21.02429	NA	122
chr22	38760562	38761063	peak:1359	655	*	NA	19.16133	NA	359
chr22	40426508	40427132	peak:1360	772	*	NA	23.40757	NA	316
chr22	42330879	42331450	peak:1361	577	*	NA	18.72907	NA	311
chr22	42354087	42354441	peak:1362	576	*	NA	17.83117	NA	92
chr22	42376524	42376986	peak:1363	578	*	NA	18.3957	NA	310
chr22	42388345	42389602	peak:1364	1000	*	NA	42.21472	NA	322
chr22	43828664	43829883	peak:1365	730	*	NA	22.60895	NA	699
chr22	44597556	44598107	peak:1366	633	*	NA	18.54469	NA	216
chr22	46563462	46564679	peak:1367	892	*	NA	25.37601	NA	572
chrX	16155761	16156027	peak:1368	638	*	NA	20.13201	NA	74
chrX	20011745	20012839	peak:1369	847	*	NA	23.27534	NA	780
chrX	69179022	69179653	peak:1370	550	*	NA	16.87975	NA	186
chrX	98652031	98652702	peak:1371	1000	*	NA	35.6635	NA	435
chrX	105566854	105567441	peak:1372	767	*	NA	23.54414	NA	235
chrX	109848416	109848948	peak:1373	1000	*	NA	28.8775	NA	275
chrX	110964481	110965366	peak:1374	638	*	NA	20.76428	NA	654
chrX	111005191	111005620	peak:1375	643	*	NA	19.08676	NA	234
chrX	111181862	111182495	peak:1376	784	*	NA	22.3391	NA	279
chrX	111348058	111349069	peak:1377	661	*	NA	19.33062	NA	585
chrX	130719194	130719957	peak:1378	639	*	NA	20.97831	NA	355
chrX	133685801	133686280	peak:1379	971	*	NA	26.4373	NA	242
