# Supplementary material for: Identification and Characterization of ATOH7-Regulated Target Genes and Pathways in Human Neuroretinal Development
Source: Cells. 2024 Jul 3;13(13):1142. doi: 10.3390/cells13131142 (PMC11240604; doi:10.3390/cells13131142)
Supplement: Supplementary file 1 [file cells-13-01142-s001.zip › Data_S04_CUTnRUN_P2G_Annotation.xlsx]

## Sheet: P2G
Peak ID	Chromosome	Peak Start	Peak End	Gene ID	Gene Symbol	Gene Locus Start	Gene Locus End	Annotation	Nearest TSS	Distance TSS	Nearest TSS Gene ID	Nearest TSS Gene Symbol	Nearest TSS Gene Strand
peak:1	chr1	944272	945036	26155	NOC2L	943865	952059	Promoter	945562	907	26155	NOC2L	-
peak:2	chr1	1298675	1299581	116983	ACAP3	1297206	1308292	Promoter	1298955	-172	116983	ACAP3	-
peak:3	chr1	1304443	1304944	116983	ACAP3	1297206	1308292	Promoter	1304901	207	116983	ACAP3	-
peak:4	chr1	3799908	3800366	57470	LRRC47	3791504	3801503	Promoter	3796504	-3632	57470	LRRC47	-
peak:5	chr1	3821082	3821900	9731	CEP104	3820112	3831855	Enhancer	3816458	-5032	9731	CEP104	-
peak:6	chr1	3900363	3901479	100133612	LINC01134	3900333	3905415	Promoter	3900416	504	100133612	LINC01134	+
peak:7	chr1	6962309	6963231	23261	CAMTA1	6961396	6969199	Enhancer	6874056	88713	23261	CAMTA1	+
peak:7	chr1	6962309	6963231	1999	ELF3	6962680	6962830	Enhancer	6874056	88713	23261	CAMTA1	+
peak:7	chr1	6962309	6963231	55672	NBPF1	6962680	6962830	Enhancer	6874056	88713	23261	CAMTA1	+
peak:8	chr1	11262560	11262769	2475	MTOR	11257507	11267506	Promoter	11262507	-156	2475	MTOR	-
peak:9	chr1	11434140	11435021	57540	DISP3	11429674	11434582	Enhancer	11479166	-44585	57540	DISP3	+
peak:10	chr1	11563408	11564139	57540	DISP3	11559854	11563782	Enhancer	11533676	30096	57540	DISP3	+
peak:11	chr1	15526356	15526728	842	CASP9	15519192	15526673	Promoter	15526534	-7	842	CASP9	-
peak:12	chr1	17602865	17603708	55160	ARHGEF10L	17597171	17607170	Promoter	17602171	1114	55160	ARHGEF10L	+
peak:13	chr1	17673093	17673655	55160	ARHGEF10L	17664081	17677709	Enhancer	17694047	-20672	55160	ARHGEF10L	+
peak:14	chr1	17844239	17844593	55160	ARHGEF10L	17844285	17844435	Enhancer	17822982	21433	81569	ACTL8	+
peak:14	chr1	17844239	17844593	84966	IGSF21	17844285	17844435	Enhancer	17822982	21433	81569	ACTL8	+
peak:15	chr1	18126602	18127187	84966	IGSF21	18112745	18148865	Enhancer	18107746	19147	84966	IGSF21	+
peak:16	chr1	18938359	18939534	246181	AKR7L	18938806	18938956	Enhancer	18955698	16751	126917	IFFO2	-
peak:16	chr1	18938359	18939534	80834	TAS1R2	18938806	18938956	Enhancer	18955698	16751	126917	IFFO2	-
peak:16	chr1	18938359	18939534	23352	UBR4	18938806	18938956	Enhancer	18955698	16751	126917	IFFO2	-
peak:17	chr1	19405333	19406595	832	CAPZB	19398637	19406305	Enhancer	19419751	13786	832	CAPZB	-
peak:18	chr1	20442929	20443466	339505	LINC01141	20433793	20454333	Enhancer	20431234	-11962	339505	LINC01141	-
peak:19	chr1	20711911	20712442	57576	KIF17	20708158	20712824	Enhancer	20717491	5314	57576	KIF17	-
peak:20	chr1	21254383	21254817	1889	ECE1	21251717	21261716	Promoter	21256717	2116	1889	ECE1	-
peak:21	chr1	22662434	22662689	713	C1QB	22658643	22665866	Enhancer	22653189	9371	713	C1QB	+
peak:23	chr1	24744848	24745314	25932	CLIC4	24740357	24750408	Promoter	24745357	-275	25932	CLIC4	+
peak:24	chr1	25771650	25772239	2134	EXTL1	25771794	25771944	Enhancer	25772069	-124	57134	MAN1C1	+
peak:24	chr1	25771650	25772239	26119	LDLRAP1	25771794	25771944	Enhancer	25772069	-124	57134	MAN1C1	+
peak:24	chr1	25771650	25772239	57134	MAN1C1	25767069	25785713	Promoter	25772069	-124	57134	MAN1C1	+
peak:24	chr1	25771650	25772239	5051	PAFAH2	25771794	25771944	Enhancer	25772069	-124	57134	MAN1C1	+
peak:24	chr1	25771650	25772239	3925	STMN1	25771794	25771944	Enhancer	25772069	-124	57134	MAN1C1	+
peak:24	chr1	25771650	25772239	84676	TRIM63	25771794	25771944	Enhancer	25772069	-124	57134	MAN1C1	+
peak:24	chr1	25771650	25772239	51042	ZNF593	25771794	25771944	Enhancer	25772069	-124	57134	MAN1C1	+
peak:25	chr1	26021756	26022195	2134	EXTL1	26014884	26037129	Promoter	26021780	194	2134	EXTL1	+
peak:26	chr1	26723353	26723859	8289	ARID1A	26722708	26734379	Promoter	26727708	-4101	8289	ARID1A	+
peak:27	chr1	29471949	29472376	10076	PTPRU	29468199	29478592	Enhancer	29350114	-122047	101928460	LINC01756	-
peak:29	chr1	30320988	30322099	4146	MATN1	30233129	30379132	Enhancer	30037612	-283930	101929406	LINC01648	-
peak:30	chr1	31199204	31199846	79570	NKAIN1	31198884	31208672	Enhancer	31193920	-5604	79570	NKAIN1	-
peak:31	chr1	31201957	31202249	79570	NKAIN1	31198884	31208672	Enhancer	31193920	-8182	79570	NKAIN1	-
peak:32	chr1	31476922	31477570	149086	LINC01225	31475404	31477533	Enhancer	31518435	-41188	284551	LINC01226	+
peak:33	chr1	32055466	32055856	55116	TMEM39B	32048690	32066098	Enhancer	32072031	-16369	55116	TMEM39B	+
peak:34	chr1	32062317	32062973	576	ADGRB2	32062639	32062789	Enhancer	32072031	-9385	55116	TMEM39B	+
peak:34	chr1	32062317	32062973	348487	FAM131C	32062639	32062789	Enhancer	32072031	-9385	55116	TMEM39B	+
peak:34	chr1	32062317	32062973	252995	FNDC5	32062639	32062789	Enhancer	32072031	-9385	55116	TMEM39B	+
peak:34	chr1	32062317	32062973	10657	KHDRBS1	32062639	32062789	Enhancer	32072031	-9385	55116	TMEM39B	+
peak:34	chr1	32062317	32062973	23633	KPNA6	32062639	32062789	Enhancer	32072031	-9385	55116	TMEM39B	+
peak:34	chr1	32062317	32062973	65108	MARCKSL1	32062639	32062789	Enhancer	32072031	-9385	55116	TMEM39B	+
peak:34	chr1	32062317	32062973	8073	PTP4A2	32062639	32062789	Enhancer	32072031	-9385	55116	TMEM39B	+
peak:34	chr1	32062317	32062973	5972	REN	32062639	32062789	Enhancer	32072031	-9385	55116	TMEM39B	+
peak:34	chr1	32062317	32062973	90853	SPOCD1	32062639	32062789	Enhancer	32072031	-9385	55116	TMEM39B	+
peak:34	chr1	32062317	32062973	55116	TMEM39B	32048690	32066098	Enhancer	32072031	-9385	55116	TMEM39B	+
peak:34	chr1	32062317	32062973	200081	TXLNA	32062639	32062789	Enhancer	32072031	-9385	55116	TMEM39B	+
peak:35	chr1	32351268	32352463	55108	BSDC1	32351819	32351969	Enhancer	32353454	-1588	81629	TSSK3	+
peak:35	chr1	32351268	32352463	100128071	FAM229A	32349430	32357243	Enhancer	32353454	-1588	81629	TSSK3	+
peak:35	chr1	32351268	32352463	3065	HDAC1	32351819	32351969	Enhancer	32353454	-1588	81629	TSSK3	+
peak:35	chr1	32351268	32352463	65108	MARCKSL1	32351819	32351969	Enhancer	32353454	-1588	81629	TSSK3	+
peak:35	chr1	32351268	32352463	55116	TMEM39B	32351819	32351969	Enhancer	32353454	-1588	81629	TSSK3	+
peak:35	chr1	32351268	32352463	81629	TSSK3	32348454	32357639	Promoter	32353454	-1588	81629	TSSK3	+
peak:36	chr1	33363704	33365108	1912	PHC2	33362590	33370593	Enhancer	33355209	-9196	1912	PHC2	-
peak:37	chr1	36567659	36568145	1441	CSF3R	36566410	36567938	Enhancer	36483278	-84623	1441	CSF3R	-
peak:38	chr1	36645923	36646526	1441	CSF3R	36629175	36658958	Enhancer	36483278	-162945	1441	CSF3R	-
peak:39	chr1	36850980	36852127	2899	GRIK3	36848687	36864135	Promoter	36853687	2133	2899	GRIK3	-
peak:40	chr1	38083342	38083746	100500801	MIR3659	38083479	38083667	Enhancer	38089231	-5686	100500801	MIR3659	+
peak:41	chr1	39170842	39171060	23499	MACF1	39169739	39171307	Enhancer	39204246	-33294	23499	MACF1	+
peak:42	chr1	40985240	40985909	1503	CTPS1	40974335	41011063	Promoter	40983161	2412	1503	CTPS1	+
peak:43	chr1	41613872	41614484	59269	HIVEP3	41590317	41624708	Enhancer	41579900	-34277	59269	HIVEP3	-
peak:44	chr1	42807138	42808073	114625	ERMAP	42806500	42812105	Enhancer	42816804	9198	374969	SVBP	-
peak:45	chr1	44636508	44637271	55182	RNF220	44621326	44653307	Promoter	44638296	-1406	55182	RNF220	+
peak:46	chr1	44673876	44674712	79639	TMEM53	44669402	44674623	Promoter	44674402	107	79639	TMEM53	-
peak:47	chr1	44802135	44802918	1263	PLK3	44795225	44806551	Promoter	44803268	-741	1263	PLK3	+
peak:48	chr1	48654625	48655378	84871	AGBL4	48654888	48655038	Enhancer	48663244	8242	84871	AGBL4	-
peak:49	chr1	50271335	50271673	1996	ELAVL4	50271408	50271558	Enhancer	50177130	94373	1996	ELAVL4	+
peak:50	chr1	50275504	50275989	84871	AGBL4	50275688	50275838	Enhancer	50177130	98615	1996	ELAVL4	+
peak:50	chr1	50275504	50275989	1996	ELAVL4	50275688	50275838	Enhancer	50177130	98615	1996	ELAVL4	+
peak:51	chr1	53576260	53576757	2060	EPS15	53576407	53576557	Enhancer	53459976	116531	63948	DMRTB1	+
peak:52	chr1	53629176	53629693	148979	GLIS1	53626378	53634826	Enhancer	53734204	104769	148979	GLIS1	-
peak:53	chr1	54069732	54070254	26027	ACOT11	54069907	54070057	Enhancer	54054134	15858	127428	TCEANC2	+
peak:53	chr1	54069732	54070254	9048	ARTN	54069907	54070057	Enhancer	54054134	15858	127428	TCEANC2	+
peak:53	chr1	54069732	54070254	7809	BSND	54069907	54070057	Enhancer	54054134	15858	127428	TCEANC2	+
peak:53	chr1	54069732	54070254	1376	CPT2	54069907	54070057	Enhancer	54054134	15858	127428	TCEANC2	+
peak:53	chr1	54069732	54070254	606495	CYB5RL	54069907	54070057	Enhancer	54054134	15858	127428	TCEANC2	+
peak:53	chr1	54069732	54070254	11080	DNAJB4	54069907	54070057	Enhancer	54054134	15858	127428	TCEANC2	+
peak:53	chr1	54069732	54070254	1945	EFNA4	54069907	54070057	Enhancer	54054134	15858	127428	TCEANC2	+
peak:53	chr1	54069732	54070254	8880	FUBP1	54069907	54070057	Enhancer	54054134	15858	127428	TCEANC2	+
peak:53	chr1	54069732	54070254	80045	GPR157	54069907	54070057	Enhancer	54054134	15858	127428	TCEANC2	+
peak:53	chr1	54069732	54070254	163747	LEXM	54069907	54070057	Enhancer	54054134	15858	127428	TCEANC2	+
peak:53	chr1	54069732	54070254	79100	LINC00626	54069907	54070057	Enhancer	54054134	15858	127428	TCEANC2	+
peak:53	chr1	54069732	54070254	9860	LRIG2	54069907	54070057	Enhancer	54054134	15858	127428	TCEANC2	+
peak:53	chr1	54069732	54070254	115353	LRRC42	54069907	54070057	Enhancer	54054134	15858	127428	TCEANC2	+
peak:53	chr1	54069732	54070254	100616315	MIR4781	54059078	54077546	Enhancer	54054134	15858	127428	TCEANC2	+
peak:53	chr1	54069732	54070254	693140	MIR555	54069907	54070057	Enhancer	54054134	15858	127428	TCEANC2	+
peak:53	chr1	54069732	54070254	51253	MRPL37	54069907	54070057	Enhancer	54054134	15858	127428	TCEANC2	+
peak:53	chr1	54069732	54070254	79570	NKAIN1	54069907	54070057	Enhancer	54054134	15858	127428	TCEANC2	+
peak:53	chr1	54069732	54070254	22874	PLEKHA6	54069907	54070057	Enhancer	54054134	15858	127428	TCEANC2	+
peak:53	chr1	54069732	54070254	23648	SSBP3	54069907	54070057	Enhancer	54054134	15858	127428	TCEANC2	+
peak:53	chr1	54069732	54070254	127428	TCEANC2	54069907	54070057	Enhancer	54054134	15858	127428	TCEANC2	+
peak:53	chr1	54069732	54070254	9528	TMEM59	54069907	54070057	Enhancer	54054134	15858	127428	TCEANC2	+
peak:53	chr1	54069732	54070254	388610	TRNP1	54069907	54070057	Enhancer	54054134	15858	127428	TCEANC2	+
peak:53	chr1	54069732	54070254	55001	TTC22	54069907	54070057	Enhancer	54054134	15858	127428	TCEANC2	+
peak:54	chr1	54272479	54273561	26027	ACOT11	54272972	54273122	Enhancer	54257266	-15753	23648	SSBP3	-
peak:54	chr1	54272479	54273561	7809	BSND	54272972	54273122	Enhancer	54257266	-15753	23648	SSBP3	-
peak:54	chr1	54272479	54273561	606495	CYB5RL	54272972	54273122	Enhancer	54257266	-15753	23648	SSBP3	-
peak:54	chr1	54272479	54273561	51253	MRPL37	54269838	54276926	Enhancer	54257266	-15753	23648	SSBP3	-
peak:54	chr1	54272479	54273561	5999	RGS4	54272972	54273122	Enhancer	54257266	-15753	23648	SSBP3	-
peak:54	chr1	54272479	54273561	23648	SSBP3	54272972	54273122	Enhancer	54257266	-15753	23648	SSBP3	-
peak:55	chr1	57620455	57620938	1600	DAB1	57600679	58090027	Enhancer	57424057	-196638	1600	DAB1	-
peak:56	chr1	59972425	59973085	127795	C1orf87	59972479	59976347	Enhancer	60008845	36089	127795	C1orf87	-
peak:57	chr1	60903502	60903930	4774	NFIA	60575523	60970767	Enhancer	60865259	38456	4774	NFIA	+
peak:58	chr1	63806770	63807413	4919	ROR1	63805360	63829768	Enhancer	63775290	31800	4919	ROR1	+
peak:59	chr1	67646216	67646827	1647	GADD45A	67636428	67674376	Enhancer	67685061	-38539	1647	GADD45A	+
peak:60	chr1	69071768	69072197	57554	LRRC7	69032151	69081736	Enhancer	69568398	-496415	57554	LRRC7	+
peak:61	chr1	70632983	70633492	1491	CTH	70628148	70666936	Enhancer	70706453	-73215	101927244	LINC01788	+
peak:62	chr1	76577680	76578290	81849	ST6GALNAC5	76471103	76862501	Enhancer	76313913	264071	256435	ST6GALNAC3	+
peak:63	chr1	77016289	77016947	81849	ST6GALNAC5	77011206	77024634	Enhancer	76995457	21160	81849	ST6GALNAC5	+
peak:64	chr1	83998752	83999476	79739	TTLL7	83994025	84004149	Promoter	83999107	-6	79739	TTLL7	-
peak:65	chr1	99685278	99686002	54873	PALMD	99678266	99688265	Promoter	99683266	2373	54873	PALMD	+
peak:65	chr1	99685278	99686002	26009	ZZZ3	99685604	99685754	Enhancer	99683266	2373	54873	PALMD	+
peak:66	chr1	109497947	109498811	284613	CYB561D1	109492535	109499114	Promoter	109494115	4263	284613	CYB561D1	+
peak:67	chr1	109530112	109530901	83873	GPR61	109528989	109531917	Enhancer	109539872	-9365	83873	GPR61	+
peak:68	chr1	110171353	110171887	388662	SLC6A17	110171429	110172437	Enhancer	110192568	-20947	388662	SLC6A17	+
peak:69	chr1	110338574	110339429	440600	RBM15-AS1	110338839	110339247	Promoter	110339171	169	440600	RBM15-AS1	-
peak:70	chr1	111735966	111736258	55924	FAM212B	111734253	111744423	Promoter	111739253	3140	55924	FAM212B	-
peak:71	chr1	111904402	111904846	3752	KCND3	111891949	111909117	Enhancer	111909336	-4711	100873995	KCND3-AS1	+
peak:71	chr1	111904402	111904846	100873995	KCND3-AS1	111904336	111914684	Promoter	111909336	-4711	100873995	KCND3-AS1	+
peak:72	chr1	112877779	112878725	246182	AKR7A2P1	112875449	112878397	Enhancer	112850643	-27608	100996702	LINC01356	-
peak:73	chr1	116310389	116310624	476	ATP1A1	116294229	116318997	Enhancer	116372668	-62161	476	ATP1A1	+
peak:74	chr1	117017635	117017953	9398	CD101	117016029	117023957	Enhancer	117032944	-15149	9398	CD101	+
peak:75	chr1	117793482	117793903	54834	GDAP2	117767832	117809877	Enhancer	117887733	94040	54834	GDAP2	-
peak:76	chr1	150876251	150876908	405	ARNT	150871568	150881767	Promoter	150876579	0	405	ARNT	-
peak:77	chr1	151716862	151717257	11189	CELF3	151713209	151719175	Promoter	151716814	-244	11189	CELF3	-
peak:78	chr1	154481086	154481619	126669	SHE	154481044	154494165	Promoter	154486044	4691	126669	SHE	-
peak:79	chr1	154747820	154748777	3782	KCNN3	154747160	154751043	Enhancer	154859843	111544	3782	KCNN3	-
peak:80	chr1	155207083	155207652	7059	THBS3	155195805	155208340	Promoter	155207897	529	7059	THBS3	-
peak:81	chr1	159823337	159823800	56833	SLAMF8	159821750	159838004	Promoter	159826750	-3181	56833	SLAMF8	+
peak:82	chr1	160362447	160363303	4807	NHLH1	160362067	160372066	Promoter	160367067	-4191	4807	NHLH1	+
peak:83	chr1	163565097	163565466	83540	NUF2	163540941	163701889	Enhancer	163340255	225025	83540	NUF2	+
peak:84	chr1	163863712	163864185	83540	NUF2	163769954	163940923	Enhancer	163340255	523692	83540	NUF2	+
peak:85	chr1	169485776	169486644	10560	SLC19A2	169480931	169491002	Promoter	169486003	-206	10560	SLC19A2	-
peak:86	chr1	171251209	171252701	2326	FMO1	171243471	171263089	Promoter	171248499	3455	2326	FMO1	+
peak:87	chr1	177209374	177209840	57795	BRINP2	177185575	177220203	Enhancer	177171497	38109	57795	BRINP2	+
peak:88	chr1	178645335	178645983	100616328	MIR4424	178644976	178650064	Enhancer	178677749	-32089	100616328	MIR4424	+
peak:89	chr1	180899349	180899928	57710	KIAA1614	180889920	180908177	Enhancer	180913154	-13515	57710	KIAA1614	+
peak:90	chr1	180926270	180927303	57710	KIAA1614	180923147	180933454	Promoter	180928147	-1360	57710	KIAA1614	+
peak:91	chr1	181128621	181129122	51278	IER5	181128455	181129688	Enhancer	181088712	40158	51278	IER5	+
peak:91	chr1	181128621	181129122	3140	MR1	181128669	181129579	Enhancer	181088712	40158	51278	IER5	+
peak:92	chr1	182279646	182281021	2752	GLUL	182279556	182298164	Enhancer	182314061	33727	400799	LINC01344	-
peak:93	chr1	182611653	182612226	284648	LINC01686	182610254	182620253	Promoter	182615254	-3314	284648	LINC01686	+
peak:93	chr1	182611653	182612226	6004	RGS16	182610876	182613284	Enhancer	182615254	-3314	284648	LINC01686	+
peak:94	chr1	182633611	182635173	6004	RGS16	182632936	182636164	Enhancer	182615254	19137	284648	LINC01686	+
peak:95	chr1	183218225	183218842	3918	LAMC2	183213156	183222583	Enhancer	183239501	-20967	3918	LAMC2	+
peak:96	chr1	184589438	184589832	81563	C1orf21	184585748	184595747	Promoter	184590748	-1112	81563	C1orf21	+
peak:96	chr1	184589438	184589832	80267	EDEM3	184570962	184615485	Enhancer	184590748	-1112	81563	C1orf21	+
peak:97	chr1	203282594	203283298	134	ADORA1	203282932	203283082	Enhancer	203287152	-4205	100506775	LINC01353	+
peak:97	chr1	203282594	203283298	7832	BTG2	203282932	203283082	Enhancer	203287152	-4205	100506775	LINC01353	+
peak:97	chr1	203282594	203283298	1116	CHI3L1	203282932	203283082	Enhancer	203287152	-4205	100506775	LINC01353	+
peak:97	chr1	203282594	203283298	730227	LINC01136	203282932	203283082	Enhancer	203287152	-4205	100506775	LINC01353	+
peak:97	chr1	203282594	203283298	100506775	LINC01353	203282152	203292769	Promoter	203287152	-4205	100506775	LINC01353	+
peak:97	chr1	203282594	203283298	4656	MYOG	203282932	203283082	Enhancer	203287152	-4205	100506775	LINC01353	+
peak:98	chr1	203290246	203291101	51094	ADIPOR1	203289419	203290942	Enhancer	203287770	2902	100506775	LINC01353	+
peak:98	chr1	203290246	203291101	134	ADORA1	203289419	203290942	Enhancer	203287770	2902	100506775	LINC01353	+
peak:98	chr1	203290246	203291101	493	ATP2B4	203289419	203290942	Enhancer	203287770	2902	100506775	LINC01353	+
peak:98	chr1	203290246	203291101	7832	BTG2	203289419	203290942	Enhancer	203287770	2902	100506775	LINC01353	+
peak:98	chr1	203290246	203291101	1118	CHIT1	203289419	203290942	Enhancer	203287770	2902	100506775	LINC01353	+
peak:98	chr1	203290246	203291101	10765	KDM5B	203289419	203290942	Enhancer	203287770	2902	100506775	LINC01353	+
peak:98	chr1	203290246	203291101	59349	KLHL12	203289419	203290942	Enhancer	203287770	2902	100506775	LINC01353	+
peak:98	chr1	203290246	203291101	730227	LINC01136	203289068	203296591	Enhancer	203287770	2902	100506775	LINC01353	+
peak:98	chr1	203290246	203291101	100506775	LINC01353	203282152	203292769	Promoter	203287770	2902	100506775	LINC01353	+
peak:98	chr1	203290246	203291101	4608	MYBPH	203289419	203290942	Enhancer	203287770	2902	100506775	LINC01353	+
peak:98	chr1	203290246	203291101	5877	RABIF	203289419	203290942	Enhancer	203287770	2902	100506775	LINC01353	+
peak:99	chr1	203487515	203487993	26254	OPTC	203487663	203487771	Enhancer	203494143	-6388	26254	OPTC	+
peak:100	chr1	204299565	204300286	22874	PLEKHA6	204287063	204301331	Enhancer	204359916	59990	22874	PLEKHA6	-
peak:101	chr1	204455017	204455648	55224	ETNK2	204455237	204455387	Enhancer	204456291	958	5287	PIK3C2B	-
peak:101	chr1	204455017	204455648	5287	PIK3C2B	204445130	204461290	Promoter	204456291	958	5287	PIK3C2B	-
peak:102	chr1	204480395	204480844	5287	PIK3C2B	204477968	204485346	Enhancer	204490346	9726	5287	PIK3C2B	-
peak:103	chr1	204574433	204575465	6900	CNTN2	204574872	204575022	Enhancer	204542789	32159	4194	MDM4	+
peak:103	chr1	204574433	204575465	10446	LRRN2	204574872	204575022	Enhancer	204542789	32159	4194	MDM4	+
peak:103	chr1	204574433	204575465	23114	NFASC	204574872	204575022	Enhancer	204542789	32159	4194	MDM4	+
peak:103	chr1	204574433	204575465	22874	PLEKHA6	204574872	204575022	Enhancer	204542789	32159	4194	MDM4	+
peak:104	chr1	204712097	204712659	10446	LRRN2	204709323	204712811	Enhancer	204685733	-26644	10446	LRRN2	-
peak:105	chr1	205030839	205031378	6900	CNTN2	205028008	205037937	Enhancer	205043197	-12088	6900	CNTN2	+
peak:106	chr1	205056093	205056799	6900	CNTN2	205052738	205077034	Promoter	205057738	-1291	6900	CNTN2	+
peak:107	chr1	205284275	205285265	2268	FGR	205284617	205285094	Enhancer	205257231	27538	9911	TMCC2	+
peak:107	chr1	205284275	205285265	81788	NUAK2	205284617	205285094	Enhancer	205257231	27538	9911	TMCC2	+
peak:107	chr1	205284275	205285265	9911	TMCC2	205273444	205288638	Enhancer	205257231	27538	9911	TMCC2	+
peak:108	chr1	206445808	206446500	9641	IKBKE	206439461	206450414	Enhancer	206440061	6092	23380	SRGAP2	+
peak:109	chr1	206705225	206705647	9261	MAPKAPK2	206704606	206707939	Enhancer	206685037	20398	9261	MAPKAPK2	+
peak:110	chr1	208069325	208069942	5362	PLXNA2	208056206	208070014	Enhancer	208040264	-29368	5362	PLXNA2	-
peak:111	chr1	208167310	208167738	5362	PLXNA2	208163826	208171774	Enhancer	208217014	49489	5362	PLXNA2	-
peak:112	chr1	208349704	208349991	5362	PLXNA2	208249319	208450654	Enhancer	208244320	-105526	5362	PLXNA2	-
peak:113	chr1	208652179	208652532	5362	PLXNA2	208477246	208652374	Enhancer	208244320	-408034	5362	PLXNA2	-
peak:114	chr1	209595689	209596227	57172	CAMK1G	209594706	209600234	Enhancer	209607794	-11835	57172	CAMK1G	+
peak:115	chr1	212450385	212451197	29937	NENF	212450789	212458897	Enhancer	212432991	17799	29937	NENF	+
peak:116	chr1	215424964	215425453	51133	KCTD3	215407868	215474116	Enhancer	215567392	-142183	51133	KCTD3	+
peak:117	chr1	216223448	216224273	7399	USH2A	216064909	216227917	Enhancer	216089139	-134720	7399	USH2A	-
peak:118	chr1	224503441	224503752	79927	FAM110D	224503398	224503993	Enhancer	224437033	-66562	80232	WDR26	-
peak:118	chr1	224503441	224503752	80232	WDR26	224499109	224512722	Enhancer	224437033	-66562	80232	WDR26	-
peak:118	chr1	224503441	224503752	51042	ZNF593	224503398	224503993	Enhancer	224437033	-66562	80232	WDR26	-
peak:119	chr1	224564639	224565142	149111	CNIH3	224525389	224565217	Enhancer	224616293	-51402	149111	CNIH3	+
peak:120	chr1	225498495	225499055	55740	ENAH	225496256	225520396	Promoter	225501256	2480	55740	ENAH	-
peak:121	chr1	226263123	226263775	83881	MIXL1	226250590	226266592	Enhancer	226223618	39830	83881	MIXL1	+
peak:122	chr1	226482098	226482805	375057	STUM	226481310	226485318	Enhancer	226548800	-66348	375057	STUM	+
peak:123	chr1	227941945	227942433	100847072	MIR5008	227936683	227944790	Promoter	227941683	-505	100847072	MIR5008	-
peak:124	chr1	229028518	229029893	5867	RAB4A	229029164	229030012	Enhancer	229271062	-241856	5867	RAB4A	+
peak:125	chr1	229410396	229411354	58	ACTA1	229410844	229411497	Enhancer	229434094	23218	58	ACTA1	-
peak:126	chr1	229693559	229694686	9816	URB2	229693404	229696432	Enhancer	229650847	43274	9816	URB2	+
peak:127	chr1	229759056	229759619	9816	URB2	229758384	229801877	Enhancer	229650847	108489	9816	URB2	+
peak:128	chr1	240615908	240616291	64388	GREM2	240607149	240617148	Promoter	240612149	-3949	64388	GREM2	-
peak:129	chr1	240619772	240620421	64388	GREM2	240617161	240644799	Enhancer	240612149	-7946	64388	GREM2	-
peak:130	chr1	244047685	244048541	10472	ZBTB18	244043939	244056282	Promoter	244048939	-825	10472	ZBTB18	+
peak:131	chr1	246680725	246681431	51097	SCCPDH	246667389	246688862	Enhancer	246724047	-42968	51097	SCCPDH	+
peak:132	chr1	246681583	246682261	51097	SCCPDH	246667389	246688862	Enhancer	246724047	-42124	51097	SCCPDH	+
peak:133	chr1	246782474	246782840	149134	LINC01341	246781012	246783577	Enhancer	246789094	-6436	149134	LINC01341	+
peak:134	chr2	723841	724207	129787	TMEM18	708911	729439	Enhancer	677439	-46584	129787	TMEM18	-
peak:135	chr2	1593370	1594229	7173	TPO	1593339	1594047	Enhancer	1637064	43264	7837	PXDN	-
peak:136	chr2	2933404	2933854	7260	EIPR1	2902304	2938647	Enhancer	3126026	192396	101927554	LINC01250	-
peak:137	chr2	2941023	2941550	7260	EIPR1	2938799	2960967	Enhancer	3126026	184739	101927554	LINC01250	-
peak:138	chr2	3313796	3314519	7260	EIPR1	3302800	3314674	Enhancer	3320544	6386	7260	EIPR1	-
peak:140	chr2	5315149	5316083	6664	SOX11	5291498	5454147	Enhancer	5691046	375429	102723818	LINC01248	-
peak:141	chr2	5409808	5410447	6664	SOX11	5291498	5454147	Enhancer	5691046	280918	102723818	LINC01248	-
peak:142	chr2	5985529	5985972	150622	SILC1	5981519	5985947	Enhancer	5974662	11087	102465693	MIR7158	+
peak:143	chr2	6771782	6772996	400941	LINC00487	6765311	6775310	Promoter	6770311	-2077	400941	LINC00487	-
peak:144	chr2	11080323	11080603	285150	FLJ33534	11071565	11086813	Enhancer	11132108	51644	285150	FLJ33534	-
peak:145	chr2	11515358	11515832	9687	GREB1	11514610	11522393	Enhancer	11534116	-18520	9687	GREB1	+
peak:146	chr2	16293476	16294068	81553	FAM49A	16293523	16294691	Enhancer	16073398	220373	104797537	GACAT3	+
peak:147	chr2	18244765	18245164	57665	RDH14	18230605	18264893	Enhancer	18560679	315714	57665	RDH14	-
peak:148	chr2	20543522	20544433	23369	PUM2	20543960	20544110	Enhancer	20592548	48570	100874343	HS1BP3-IT1	-
peak:149	chr2	22019860	22020700	338	APOB	21754399	22214749	Enhancer	21710623	-309656	645949	LINC01822	-
peak:150	chr2	22889974	22890604	114818	KLHL29	22356019	23329453	Enhancer	22536479	353809	102723362	LINC01884	+
peak:151	chr2	26503110	26503662	56896	DPYSL5	26503257	26503407	Enhancer	26478042	-25343	9381	OTOF	-
peak:151	chr2	26503110	26503662	4190	MDH1	26503257	26503407	Enhancer	26478042	-25343	9381	OTOF	-
peak:151	chr2	26503110	26503662	9381	OTOF	26493899	26510791	Enhancer	26478042	-25343	9381	OTOF	-
peak:151	chr2	26503110	26503662	9014	TAF1B	26503257	26503407	Enhancer	26478042	-25343	9381	OTOF	-
peak:151	chr2	26503110	26503662	51057	WDPCP	26503257	26503407	Enhancer	26478042	-25343	9381	OTOF	-
peak:152	chr2	29921386	29921876	238	ALK	29916566	29926565	Promoter	29921566	-64	238	ALK	-
peak:153	chr2	30146305	30147005	51646	YPEL5	30141941	30161377	Promoter	30146941	-285	51646	YPEL5	+
peak:154	chr2	33598897	33599795	25940	FAM98A	33581869	33604381	Promoter	33599362	15	25940	FAM98A	-
peak:155	chr2	38602759	38603679	92906	HNRNPLL	38580747	38608585	Promoter	38603036	-182	92906	HNRNPLL	-
peak:156	chr2	42754297	42754851	165140	OXER1	42753151	42755584	Enhancer	42764261	9686	165140	OXER1	-
peak:157	chr2	43221196	43221983	100129726	LINC01126	43221561	43221605	Enhancer	43226379	4789	678	ZFP36L2	-
peak:157	chr2	43221196	43221983	63892	THADA	43221561	43221605	Enhancer	43226379	4789	678	ZFP36L2	-
peak:157	chr2	43221196	43221983	678	ZFP36L2	43221379	43226909	Promoter	43226379	4789	678	ZFP36L2	-
peak:158	chr2	44167950	44168944	5495	PPM1B	44162969	44173909	Promoter	44168877	-429	5495	PPM1B	+
peak:159	chr2	44706166	44706695	79823	CAMKMT	44699285	44709284	Promoter	44704285	2144	79823	CAMKMT	+
peak:159	chr2	44706166	44706695	6496	SIX3	44706301	44706451	Enhancer	44704285	2144	79823	CAMKMT	+
peak:160	chr2	44929715	44930070	6496	SIX3	44907292	44936898	Enhancer	44941898	-12005	6496	SIX3	+
peak:161	chr2	45888794	45889504	5581	PRKCE	45888472	45889160	Enhancer	45978095	-88945	5581	PRKCE	+
peak:162	chr2	47225397	47225889	285051	STPG4	47222232	47233160	Enhancer	47176601	-49041	805	CALM2	-
peak:163	chr2	48196031	48196791	3344	FOXN2	48110225	48219900	Enhancer	48314637	-118225	3344	FOXN2	+
peak:164	chr2	48781356	48781622	3973	LHCGR	48769157	48799720	Enhancer	48755730	-25758	3973	LHCGR	-
peak:165	chr2	55050529	55050915	57142	RTN4	55044198	55055543	Promoter	55050544	-177	57142	RTN4	-
peak:166	chr2	55119659	55120080	57142	RTN4	55116335	55120663	Enhancer	55050544	-69324	57142	RTN4	-
peak:167	chr2	55120683	55121126	55704	CCDC88A	55120664	55120994	Enhancer	55050544	-70359	57142	RTN4	-
peak:168	chr2	62705100	62705734	23301	EHBP1	62700652	62712191	Promoter	62705652	-234	23301	EHBP1	+
peak:169	chr2	64627072	64627570	9792	SERTAD2	64626422	64636005	Enhancer	64607361	19959	339807	LINC02579	+
peak:170	chr2	64750640	64751621	10097	ACTR2	64751026	64751476	Enhancer	64751005	-124	9792	SERTAD2	-
peak:170	chr2	64750640	64751621	54812	AFTPH	64751026	64751476	Enhancer	64751005	-124	9792	SERTAD2	-
peak:170	chr2	64750640	64751621	23177	CEP68	64751026	64751476	Enhancer	64751005	-124	9792	SERTAD2	-
peak:170	chr2	64750640	64751621	29094	LGALSL	64751026	64751476	Enhancer	64751005	-124	9792	SERTAD2	-
peak:170	chr2	64750640	64751621	57162	PELI1	64751026	64751476	Enhancer	64751005	-124	9792	SERTAD2	-
peak:170	chr2	64750640	64751621	5861	RAB1A	64751026	64751476	Enhancer	64751005	-124	9792	SERTAD2	-
peak:170	chr2	64750640	64751621	9792	SERTAD2	64746005	64756004	Promoter	64751005	-124	9792	SERTAD2	-
peak:170	chr2	64750640	64751621	6509	SLC1A4	64751026	64751476	Enhancer	64751005	-124	9792	SERTAD2	-
peak:171	chr2	66536971	66537660	4211	MEIS1	66445130	66772707	Enhancer	66508927	28387	4211	MEIS1	+
peak:172	chr2	69914418	69915080	4084	MXD1	69910041	69920131	Promoter	69915041	-291	4084	MXD1	+
peak:173	chr2	70472366	70472950	50489	CD207	70472648	70472798	Enhancer	70468495	-4162	100874273	TGFA-IT1	-
peak:173	chr2	70472366	70472950	84908	FAM136A	70472648	70472798	Enhancer	70468495	-4162	100874273	TGFA-IT1	-
peak:173	chr2	70472366	70472950	5093	PCBP1	70472648	70472798	Enhancer	70468495	-4162	100874273	TGFA-IT1	-
peak:173	chr2	70472366	70472950	100874273	TGFA-IT1	70467115	70473494	Promoter	70468495	-4162	100874273	TGFA-IT1	-
peak:174	chr2	70922205	70923629	525	ATP6V1B1	70918346	70930809	Enhancer	70935882	-12964	525	ATP6V1B1	+
peak:175	chr2	71001745	71002397	119	ADD2	71002010	71002160	Enhancer	70995336	-6734	113419	TEX261	-
peak:175	chr2	71001745	71002397	79998	ANKRD53	71002010	71002160	Enhancer	70995336	-6734	113419	TEX261	-
peak:175	chr2	71001745	71002397	525	ATP6V1B1	71002010	71002160	Enhancer	70995336	-6734	113419	TEX261	-
peak:175	chr2	71001745	71002397	84908	FAM136A	71002010	71002160	Enhancer	70995336	-6734	113419	TEX261	-
peak:175	chr2	71001745	71002397	4084	MXD1	71002010	71002160	Enhancer	70995336	-6734	113419	TEX261	-
peak:175	chr2	71001745	71002397	55577	NAGK	71002010	71002160	Enhancer	70995336	-6734	113419	TEX261	-
peak:175	chr2	71001745	71002397	113419	TEX261	70999870	71005929	Enhancer	70995336	-6734	113419	TEX261	-
peak:175	chr2	71001745	71002397	27332	ZNF638	71002010	71002160	Enhancer	70995336	-6734	113419	TEX261	-
peak:176	chr2	71155994	71157730	10199	MPHOSPH10	71153861	71163609	Enhancer	71148106	8755	10199	MPHOSPH10	+
peak:177	chr2	71227031	71227461	400961	PAIP2B	71222083	71232082	Promoter	71227083	-162	400961	PAIP2B	-
peak:178	chr2	71807971	71808581	8291	DYSF	71802241	71812594	Enhancer	71610779	197496	8291	DYSF	+
peak:179	chr2	73071266	73071902	94097	SFXN5	73065567	73077915	Promoter	73071662	77	94097	SFXN5	-
peak:180	chr2	73233223	73233749	10574	CCT7	73233330	73234307	Promoter	73233459	26	10574	CCT7	+
peak:181	chr2	73296840	73297814	1961	EGR4	73289067	73298704	Promoter	73293705	-3621	1961	EGR4	-
peak:182	chr2	75007825	75008366	130951	M1AP	75007953	75008103	Enhancer	74959111	48983	56655	POLE4	+
peak:183	chr2	76478466	76478995	6936	GCFC2	75896305	76616680	Enhancer	75710989	-767740	6936	GCFC2	-
peak:184	chr2	78411093	78411680	100170221	SNAR-H	77960025	78490356	Enhancer	77915934	495451	101927926	LINC01851	+
peak:185	chr2	84132382	84132683	388965	FUNDC2P2	83573743	84285682	Enhancer	84426936	294403	8802	SUCLG1	-
peak:186	chr2	85065112	85065839	83439	TCF7L1	85064268	85089056	Enhancer	85133410	-67934	83439	TCF7L1	+
peak:187	chr2	86035783	86036603	10578	GNLY	86035817	86036247	Enhancer	86037070	876	25885	POLR1A	-
peak:187	chr2	86035783	86036603	55818	KDM3A	86035817	86036247	Enhancer	86037070	876	25885	POLR1A	-
peak:187	chr2	86035783	86036603	25885	POLR1A	86023799	86045518	Promoter	86037070	876	25885	POLR1A	-
peak:187	chr2	86035783	86036603	55037	PTCD3	86035817	86036247	Enhancer	86037070	876	25885	POLR1A	-
peak:187	chr2	86035783	86036603	8869	ST3GAL5	86035817	86036247	Enhancer	86037070	876	25885	POLR1A	-
peak:188	chr2	96071926	96072744	150763	GPAT2	96068283	96076057	Enhancer	96034916	-37418	150763	GPAT2	-
peak:189	chr2	96857883	96858281	51239	ANKRD39	96858055	96860271	Promoter	96858095	12	51239	ANKRD39	-
peak:190	chr2	101415748	101416159	200407	CREG2	101412409	101428637	Enhancer	101435106	19152	731220	RFX8	-
peak:191	chr2	104636996	104637360	284998	LINC01114	104598213	104649981	Enhancer	104754875	117696	284998	LINC01114	-
peak:192	chr2	105438173	105438620	2274	FHL2	105433503	105443512	Promoter	105438503	106	2274	FHL2	-
peak:193	chr2	106068663	106068928	84417	C2orf40	106058246	106078817	Promoter	106065800	2994	84417	C2orf40	+
peak:194	chr2	109066599	109066937	344558	SH3RF3	109063580	109089103	Enhancer	109128930	62161	100287216	SH3RF3-AS1	-
peak:195	chr2	109659527	109660322	65124	SOWAHC	109632534	109675207	Enhancer	109614334	45589	65124	SOWAHC	+
peak:196	chr2	117948566	117949201	54520	CCDC93	117930838	117957411	Promoter	117948179	-703	54520	CCDC93	-
peak:197	chr2	120252312	120252930	5899	RALB	120247758	120258450	Promoter	120252758	-136	5899	RALB	+
peak:198	chr2	121772131	121772596	7247	TSN	121760544	121774363	Enhancer	121756171	16191	7247	TSN	+
peak:199	chr2	128309330	128309887	9394	HS6ST1	128263357	128313597	Enhancer	128318396	8787	9394	HS6ST1	-
peak:200	chr2	128381292	128381984	9394	HS6ST1	128377022	128446910	Enhancer	128318577	-63060	9394	HS6ST1	-
peak:201	chr2	128444262	128445085	9394	HS6ST1	128377022	128446910	Enhancer	128318577	-126095	9394	HS6ST1	-
peak:202	chr2	128446265	128447131	9394	HS6ST1	128377022	128446910	Enhancer	128318577	-128120	9394	HS6ST1	-
peak:203	chr2	128756188	128756989	9394	HS6ST1	128754717	128756610	Enhancer	128318577	-438010	9394	HS6ST1	-
peak:204	chr2	130337283	130337567	92856	IMP4	130337225	130342287	Promoter	130342225	-4799	92856	IMP4	+
peak:205	chr2	130342193	130343075	92856	IMP4	130342614	130342895	Promoter	130342877	-242	92856	IMP4	+
peak:206	chr2	130727427	130727742	344561	GPR148	130724070	130734069	Promoter	130729070	-1485	344561	GPR148	+
peak:207	chr2	133415120	133415765	344148	NCKAP5	133414720	133416790	Enhancer	133517513	102070	344148	NCKAP5	-
peak:208	chr2	134411441	134412244	4249	MGAT5	134410340	134432588	Enhancer	134459274	47431	81615	TMEM163	-
peak:209	chr2	135530923	135531708	84083	ZRANB3	135525576	135531345	Promoter	135531236	-78	84083	ZRANB3	-
peak:210	chr2	136244149	136244524	7852	CXCR4	136240201	136281349	Enhancer	136118165	-126170	7852	CXCR4	-
peak:211	chr2	136247502	136247986	7852	CXCR4	136240201	136281349	Enhancer	136118165	-129578	7852	CXCR4	-
peak:212	chr2	136404073	136404559	7852	CXCR4	136394921	136417589	Enhancer	136118165	-286150	7852	CXCR4	-
peak:213	chr2	136448242	136449114	80731	THSD7B	136441851	136493009	Enhancer	136765545	-316866	80731	THSD7B	+
peak:214	chr2	140621708	140622755	53353	LRP1B	140586642	140808930	Enhancer	140358068	-264162	53353	LRP1B	-
peak:215	chr2	140654238	140654998	53353	LRP1B	140586642	140808930	Enhancer	140358068	-296549	53353	LRP1B	-
peak:216	chr2	144580656	144581370	9839	ZEB2	144573224	144594179	Enhancer	144566435	14577	101928455	LINC01412	+
peak:217	chr2	148483491	148484017	55777	MBD5	148480116	148495433	Promoter	148485116	-1361	55777	MBD5	+
peak:218	chr2	155732867	155733839	4929	NR4A2	155513298	155815947	Enhancer	156024576	291222	101929378	LINC01876	-
peak:219	chr2	155748052	155748666	4929	NR4A2	155513298	155815947	Enhancer	156024576	276216	101929378	LINC01876	-
peak:220	chr2	157592588	157593338	130399	ACVR1C	157592560	157602559	Promoter	157597560	4596	130399	ACVR1C	-
peak:221	chr2	157838251	157839613	90	ACVR1	157833278	157843326	Promoter	157838327	-604	90	ACVR1	-
peak:222	chr2	158731501	158732104	8502	PKP4	158685919	158732243	Enhancer	158734818	3015	100129029	PKP4-AS1	-
peak:222	chr2	158731501	158732104	100129029	PKP4-AS1	158729818	158740001	Promoter	158734818	3015	100129029	PKP4-AS1	-
peak:223	chr2	162461643	162461908	25801	GCA	162457321	162474689	Enhancer	162528360	66584	90134	KCNH7	-
peak:224	chr2	163348239	163348604	55137	FIGN	163346221	163731003	Enhancer	163736007	387585	55137	FIGN	-
peak:225	chr2	165646453	165646776	80034	CSRNP3	165646541	165660449	Enhancer	165574109	72504	80034	CSRNP3	+
peak:226	chr2	165700251	165701115	6326	SCN2A	165700630	165700780	Enhancer	165761907	61223	2591	GALNT3	-
peak:227	chr2	167830866	167831297	8708	B3GALT1	167823671	167964969	Enhancer	168012661	181579	27347	STK39	-
peak:228	chr2	174023666	174024162	6670	SP3	174006103	174037671	Enhancer	174079351	55436	29789	OLA1	-
peak:229	chr2	175834657	175835066	80856	LNPK	175812263	175840371	Enhancer	175937856	102994	80856	LNPK	-
peak:230	chr2	175852980	175854082	80856	LNPK	175853403	175854171	Enhancer	175937856	84324	80856	LNPK	-
peak:231	chr2	181411143	181411642	3676	ITGA4	181404804	181451892	Enhancer	181457202	-45809	3676	ITGA4	+
peak:232	chr2	185475870	185476414	401024	FSIP2	185168498	185733628	Enhancer	185738628	-262485	401024	FSIP2	+
peak:233	chr2	186099741	186100141	401024	FSIP2	185793642	186101732	Enhancer	186083233	-16707	101927217	LINC01473	-
peak:234	chr2	191512350	191513097	4430	MYO1B	191472185	191535090	Enhancer	191411065	101657	4430	MYO1B	+
peak:235	chr2	191515256	191516188	4430	MYO1B	191472185	191535090	Enhancer	191411065	104656	4430	MYO1B	+
peak:236	chr2	199310312	199311680	23314	SATB2	198630399	199451096	Enhancer	199329035	18038	23314	SATB2	-
peak:237	chr2	203732308	203732905	940	CD28	203731228	203733776	Enhancer	203706548	26057	940	CD28	+
peak:238	chr2	204060848	204061726	29851	ICOS	204051773	204104876	Enhancer	203936780	124506	29851	ICOS	+
peak:239	chr2	206782753	206783185	100423002	MIR3130-2	206778234	206784924	Promoter	206783234	-264	100423002	MIR3130-2	+
peak:240	chr2	207222992	207223468	8609	KLF7	207216747	207253375	Enhancer	207269424	46193	100302130	MIR1302-4	-
peak:241	chr2	208500964	208501674	5746	PTH2R	208494011	208549834	Enhancer	208489086	12232	5746	PTH2R	+
peak:242	chr2	216015888	216016397	55686	MREG	216008613	216018622	Promoter	216013623	-2518	55686	MREG	-
peak:243	chr2	216909122	216910069	7141	TNP1	216905868	216912816	Enhancer	216870772	38822	101928327	LINC01921	+
peak:244	chr2	217193886	217194121	7141	TNP1	217167848	217218356	Enhancer	217282739	-88735	105373877	DIRC3-AS1	+
peak:245	chr2	217637018	217637926	729582	DIRC3	217632308	217637536	Enhancer	217599932	-37539	729582	DIRC3	-
peak:246	chr2	217932622	217933457	729582	DIRC3	217932897	217933187	Enhancer	217937162	4122	7145	TNS1	-
peak:246	chr2	217932622	217933457	151306	GPBAR1	217932897	217933187	Enhancer	217937162	4122	7145	TNS1	-
peak:246	chr2	217932622	217933457	7145	TNS1	217932162	217949127	Promoter	217937162	4122	7145	TNS1	-
peak:247	chr2	218885990	218887116	8941	CDK5R2	218885998	218886588	Enhancer	218883850	2702	80326	WNT10A	+
peak:247	chr2	218885990	218887116	9125	CNOT9	218885998	218886588	Enhancer	218883850	2702	80326	WNT10A	+
peak:247	chr2	218885990	218887116	1412	CRYBA2	218885998	218886588	Enhancer	218883850	2702	80326	WNT10A	+
peak:247	chr2	218885990	218887116	54738	FEV	218885998	218886588	Enhancer	218883850	2702	80326	WNT10A	+
peak:247	chr2	218885990	218887116	5798	PTPRN	218885998	218886588	Enhancer	218883850	2702	80326	WNT10A	+
peak:247	chr2	218885990	218887116	57695	USP37	218885998	218886588	Enhancer	218883850	2702	80326	WNT10A	+
peak:247	chr2	218885990	218887116	80326	WNT10A	218875363	218888849	Promoter	218883850	2702	80326	WNT10A	+
peak:248	chr2	219460390	219460849	10290	SPEG	219430184	219466384	Promoter	219460766	-146	10290	SPEG	+
peak:249	chr2	219512356	219513300	55515	ASIC4	219510056	219522240	Promoter	219514170	-1341	55515	ASIC4	+
peak:250	chr2	219645009	219645418	6508	SLC4A3	219643989	219645677	Enhancer	219633346	11866	6508	SLC4A3	+
peak:251	chr2	222241038	222241549	151278	CCDC140	222228292	222264880	Enhancer	222221699	-19593	5077	PAX3	-
peak:251	chr2	222241038	222241549	5077	PAX3	222241261	222241411	Enhancer	222221699	-19593	5077	PAX3	-
peak:252	chr2	223545704	223546272	7857	SCG2	223526753	223597499	Enhancer	223602284	56295	7857	SCG2	-
peak:253	chr2	223867982	223868595	130340	AP1S3	223842601	223881962	Enhancer	223894460	26171	57590	WDFY1	-
peak:254	chr2	231922840	231923142	4880	NPPC	231921328	231931402	Promoter	231926328	3336	4880	NPPC	-
peak:255	chr2	233032982	233033414	4759	NEU2	233027672	233037671	Promoter	233032672	525	4759	NEU2	+
peak:256	chr2	234395916	234396539	10123	ARL4C	234374927	234412815	Enhancer	234496600	100372	10123	ARL4C	-
peak:257	chr2	237558922	237559484	79083	MLPH	237559117	237559267	Enhancer	237552027	7175	79083	MLPH	+
peak:258	chr2	237723578	237723987	408029	C2orf27B	237723777	237723927	Enhancer	237692494	31287	9208	LRRFIP1	+
peak:258	chr2	237723578	237723987	64284	RAB17	237723777	237723927	Enhancer	237692494	31287	9208	LRRFIP1	+
peak:258	chr2	237723578	237723987	51540	SCLY	237723777	237723927	Enhancer	237692494	31287	9208	LRRFIP1	+
peak:259	chr2	238240160	238241222	55502	HES6	238234671	238245661	Promoter	238240662	-28	55502	HES6	-
peak:260	chr2	239299259	239300248	9759	HDAC4	239293530	239302050	Promoter	239298639	-1113	9759	HDAC4	-
peak:261	chr2	240725676	240726100	547	KIF1A	240715285	240730997	Promoter	240725998	109	547	KIF1A	-
peak:262	chr3	3799030	3799614	57633	LRRN1	3794437	3805870	Promoter	3799437	-114	57633	LRRN1	+
peak:263	chr3	9749492	9750260	4968	OGG1	9747495	9754975	Promoter	9749944	-67	4968	OGG1	+
peak:264	chr3	10955747	10956189	6529	SLC6A1	10947130	10958073	Enhancer	10933966	22001	6538	SLC6A11	+
peak:265	chr3	10961937	10962265	6529	SLC6A1	10958225	10964718	Enhancer	10933966	28134	6538	SLC6A11	+
peak:266	chr3	12986833	12987504	9922	IQSEC1	12982036	13000125	Promoter	12987036	-131	9922	IQSEC1	-
peak:267	chr3	13767770	13768264	7476	WNT7A	13765423	13780807	Enhancer	13875113	107095	7476	WNT7A	-
peak:268	chr3	14452625	14453120	6533	SLC6A6	14438623	14458322	Enhancer	14472242	-19369	6533	SLC6A6	+
peak:269	chr3	15467492	15467657	100422868	MIR4270	15461933	15467932	Enhancer	15477586	10011	8292	COLQ	-
peak:270	chr3	18189350	18189824	6304	SATB1	18127039	18196193	Enhancer	18424573	234985	6304	SATB1	-
peak:271	chr3	18544043	18544548	6304	SATB1	18443772	18793649	Enhancer	18527269	17025	101927777	SATB1-AS1	+
peak:272	chr3	31235010	31235491	201595	STT3B	31234299	31251227	Enhancer	31161787	-73462	100423038	MIR466	-
peak:273	chr3	33440467	33441019	7342	UBP1	33435010	33446370	Promoter	33440587	-155	7342	UBP1	-
peak:274	chr3	35664508	35665205	10777	ARPP21	35647356	35674621	Enhancer	35678819	-13962	10777	ARPP21	+
peak:275	chr3	38024618	38025259	5333	PLCD1	38006200	38034483	Promoter	38024787	-150	5333	PLCD1	-
peak:276	chr3	39183122	39183754	4336	MOBP	39183429	39183579	Enhancer	39192594	9155	165904	XIRP1	-
peak:276	chr3	39183122	39183754	199223	TTC21A	39183429	39183579	Enhancer	39192594	9155	165904	XIRP1	-
peak:277	chr3	40452910	40453441	9045	RPL14	40452292	40463630	Promoter	40457292	-4116	9045	RPL14	+
peak:278	chr3	42010657	42011719	22906	TRAK1	42008802	42018801	Promoter	42013802	-2613	22906	TRAK1	+
peak:278	chr3	42010657	42011719	54986	ULK4	42010819	42026711	Enhancer	42013802	-2613	22906	TRAK1	+
peak:279	chr3	42025554	42026318	22906	TRAK1	42025573	42026033	Enhancer	42013802	12133	22906	TRAK1	+
peak:279	chr3	42025554	42026318	54986	ULK4	42010819	42026711	Enhancer	42013802	12133	22906	TRAK1	+
peak:280	chr3	43622058	43622526	55129	ANO10	43616897	43627067	Promoter	43622068	-223	55129	ANO10	-
peak:281	chr3	49880695	49881468	2779	GNAT1	49881047	49881197	Enhancer	49870222	-10858	79012	CAMKV	-
peak:281	chr3	49880695	49881468	3373	HYAL1	49881047	49881197	Enhancer	49870222	-10858	79012	CAMKV	-
peak:281	chr3	49880695	49881468	4486	MST1R	49881047	49881197	Enhancer	49870222	-10858	79012	CAMKV	-
peak:282	chr3	49939765	49940141	10180	RBM6	49935091	49945684	Promoter	49940007	-53	10180	RBM6	+
peak:283	chr3	50126288	50126721	4486	MST1R	50126487	50126637	Enhancer	50116545	9958	10181	RBM5	+
peak:284	chr3	51304317	51304895	7873	MANF	51304545	51307568	Enhancer	51385047	-80440	7873	MANF	+
peak:285	chr3	51718845	51719402	2912	GRM2	51718480	51720548	Enhancer	51711272	7850	2912	GRM2	+
peak:286	chr3	51941822	51942403	9136	RRP9	51936941	51942143	Promoter	51941941	-170	9136	RRP9	-
peak:287	chr3	51963966	51964669	57060	PCBP4	51958476	51969918	Promoter	51963256	-1060	57060	PCBP4	-
peak:288	chr3	51967588	51968551	57060	PCBP4	51958476	51969918	Promoter	51968184	114	57060	PCBP4	-
peak:289	chr3	58157605	58158923	2317	FLNB	58141678	58173455	Promoter	58156027	2236	2317	FLNB	+
peak:290	chr3	59538674	59539300	200844	C3orf67	59424510	60150717	Enhancer	60014150	475162	2272	FHIT	-
peak:291	chr3	59969948	59971061	200844	C3orf67	59424510	60150717	Enhancer	60014150	43645	2272	FHIT	-
peak:292	chr3	62620118	62620427	8618	CADPS	62592761	62621264	Enhancer	62585246	-35025	8618	CADPS	-
peak:293	chr3	63015592	63016148	8618	CADPS	63015744	63015894	Enhancer	62950471	65398	285401	LINC00698	+
peak:294	chr3	65636335	65636681	9223	MAGI1	65406703	65672964	Enhancer	65622090	-14417	9223	MAGI1	-
peak:295	chr3	73326254	73326936	23024	PDZRN3	73267420	73332648	Enhancer	73388146	61550	23024	PDZRN3	-
peak:296	chr3	73729944	73730379	23024	PDZRN3	73629920	74073056	Enhancer	73624940	-105220	23024	PDZRN3	-
peak:297	chr3	74447048	74447840	5067	CNTN3	74073057	74516192	Enhancer	74521140	73695	5067	CNTN3	-
peak:298	chr3	77304154	77304425	6092	ROBO2	77045142	77583751	Enhancer	77477410	-173120	6092	ROBO2	+
peak:299	chr3	78497700	78498227	6091	ROBO1	78166140	78665540	Enhancer	78607289	109325	6091	ROBO1	-
peak:300	chr3	80331720	80332159	6091	ROBO1	79872921	80606148	Enhancer	79767815	-564123	6091	ROBO1	-
peak:301	chr3	97817882	97818689	131544	CRYBG3	97817040	97827039	Promoter	97822040	-3754	131544	CRYBG3	+
peak:302	chr3	100114639	100115187	84319	CMSS1	100114722	100119929	Promoter	100114930	-16	84319	CMSS1	+
peak:303	chr3	104909178	104909841	214	ALCAM	104825367	105066195	Enhancer	105366909	-457399	214	ALCAM	+
peak:304	chr3	105869034	105869440	868	CBLB	105864043	105874042	Promoter	105869043	-193	868	CBLB	-
peak:305	chr3	106341053	106341346	868	CBLB	106176984	106343392	Enhancer	105869043	-472155	868	CBLB	-
peak:306	chr3	106438741	106439302	868	CBLB	106346024	106555028	Enhancer	105869043	-569977	868	CBLB	-
peak:307	chr3	108234646	108235100	55081	IFT57	108234684	108239152	Enhancer	108222570	-12302	55081	IFT57	-
peak:308	chr3	109188558	109189253	9626	GUCA1C	109188893	109189043	Enhancer	109178165	10739	677779	LINC00488	+
peak:308	chr3	109188558	109189253	84666	RETNLB	109188893	109189043	Enhancer	109178165	10739	677779	LINC00488	+
peak:309	chr3	110997388	110997869	100506555	NECTIN3-AS1	110930064	111064959	Enhancer	111069390	71761	100506555	NECTIN3-AS1	-
peak:310	chr3	111998610	111998966	29114	TAGLN3	111993664	112005771	Promoter	111998795	-6	29114	TAGLN3	+
peak:311	chr3	115147769	115148134	26137	ZBTB20	115139909	115152270	Promoter	115147271	-679	26137	ZBTB20	-
peak:312	chr3	116473795	116474781	4045	LSAMP	116450537	116577663	Enhancer	116445531	-28756	4045	LSAMP	-
peak:313	chr3	120094736	120095971	2932	GSK3B	120088666	120099416	Promoter	120094417	-935	2932	GSK3B	-
peak:314	chr3	123636419	123636786	201562	HACD2	123636458	123636608	Enhancer	123625316	-11285	4638	MYLK	-
peak:314	chr3	123636419	123636786	4638	MYLK	123635484	123659258	Enhancer	123625316	-11285	4638	MYLK	-
peak:315	chr3	124273049	124273601	8997	KALRN	124263591	124273590	Promoter	124268591	4733	8997	KALRN	+
peak:317	chr3	126888060	126889021	5361	PLXNA1	126887248	126918456	Enhancer	126854864	33675	84303	CHCHD6	+
peak:318	chr3	127158462	127159236	5361	PLXNA1	127136573	127186556	Enhancer	127193131	-34281	285311	C3orf56	+
peak:319	chr3	127182714	127183199	5361	PLXNA1	127136573	127186556	Enhancer	127193131	-10174	285311	C3orf56	+
peak:320	chr3	127408729	127409801	131601	TPRA1	127405648	127419601	Enhancer	127390670	-18594	101927123	LINC02016	-
peak:321	chr3	127544196	127545229	80325	ABTB1	127544602	127544752	Enhancer	127537780	-6931	101927149	LINC01471	-
peak:321	chr3	127544196	127545229	166012	CHST13	127544602	127544752	Enhancer	127537780	-6931	101927149	LINC01471	-
peak:321	chr3	127544196	127545229	56941	HMCES	127544602	127544752	Enhancer	127537780	-6931	101927149	LINC01471	-
peak:321	chr3	127544196	127545229	255330	NUP210P1	127544602	127544752	Enhancer	127537780	-6931	101927149	LINC01471	-
peak:321	chr3	127544196	127545229	5361	PLXNA1	127544602	127544752	Enhancer	127537780	-6931	101927149	LINC01471	-
peak:321	chr3	127544196	127545229	131669	UROC1	127544602	127544752	Enhancer	127537780	-6931	101927149	LINC01471	-
peak:322	chr3	127716337	127717012	11343	MGLL	127709146	127727569	Promoter	127714146	-2527	11343	MGLL	-
peak:324	chr3	131218361	131218885	79858	NEK11	131175007	131221134	Enhancer	131381671	-163047	131870	NUDT16	+
peak:325	chr3	131328639	131329119	152195	NUDT16P1	131276047	131353095	Enhancer	131381671	-52791	131870	NUDT16	+
peak:326	chr3	132870803	132871167	27031	NPHP3	132858807	132873415	Enhancer	132722442	-148542	27031	NPHP3	-
peak:327	chr3	133404954	133405421	8419	BFSP2	133394995	133405461	Promoter	133400462	4724	8419	BFSP2	+
peak:328	chr3	133573308	133573826	55573	CDV3	133568730	133579647	Promoter	133573730	-162	55573	CDV3	+
peak:329	chr3	138338812	138339512	22808	MRAS	138338768	138342648	Enhancer	138347648	-8485	22808	MRAS	+
peak:330	chr3	139830822	139831655	64084	CLSTN2	139828669	139836397	Enhancer	139935185	-103946	64084	CLSTN2	+
peak:331	chr3	141056748	141057631	92369	SPSB4	141056900	141060952	Enhancer	141051402	5786	92369	SPSB4	+
peak:332	chr3	141084109	141084925	92369	SPSB4	141080694	141087217	Enhancer	141077446	7070	92369	SPSB4	+
peak:333	chr3	141228540	141229997	92370	PXYLP1	141223726	141236913	Promoter	141228726	541	92370	PXYLP1	+
peak:334	chr3	144104167	144104503	205428	DIPK2A	143978324	144230117	Enhancer	143973608	130726	205428	C3orf58	+
peak:335	chr3	148614046	148614825	185	AGTR1	148525984	148680412	Enhancer	148697784	-83348	185	AGTR1	+
peak:336	chr3	148970251	148970861	2992	GYG1	148962784	148975832	Enhancer	148991341	-20784	2992	GYG1	+
peak:337	chr3	149891434	149891960	11342	RNF13	149890240	149900239	Promoter	149895240	-3542	11342	RNF13	+
peak:338	chr3	159856454	159857396	29970	SCHIP1	159847939	159857991	Promoter	159852992	3932	29970	SCHIP1	+
peak:339	chr3	163541509	163542279	647107	LINC01192	163308300	163809631	Enhancer	163361563	-180330	647107	LINC01192	-
peak:340	chr3	166992981	166993499	79740	ZBBX	166608882	167057776	Enhancer	167282321	289080	79740	ZBBX	-
peak:341	chr3	167408211	167408811	79740	ZBBX	167407123	167422411	Enhancer	167392796	15714	104310350	LINC01327	+
peak:342	chr3	167734888	167735735	5274	SERPINI1	167735092	167740724	Promoter	167735243	67	5274	SERPINI1	+
peak:343	chr3	170356870	170357425	6498	SKIL	170352678	170366211	Promoter	170357678	-530	6498	SKIL	+
peak:344	chr3	172318042	172318503	64778	FNDC3B	172318250	172318400	Enhancer	172329074	-10801	64778	FNDC3B	+
peak:345	chr3	177836975	177837332	100505566	LINC00578	177818163	177884051	Enhancer	177827783	9369	102724550	LINC02015	+
peak:346	chr3	178244312	178245460	100874330	LINC01014	178171523	178284331	Enhancer	178272932	-28045	10242	KCNMB2	+
peak:347	chr3	179562661	179562937	86	ACTL6A	179557880	179591487	Promoter	179562880	-80	86	ACTL6A	+
peak:348	chr3	179972862	179973216	51555	PEX5L	179968252	179979258	Promoter	179973252	212	51555	PEX5L	-
peak:349	chr3	183584341	183584737	89857	KLHL6	183578983	183586631	Enhancer	183555689	-28849	89857	KLHL6	-
peak:350	chr3	183826757	183827053	79929	MAP6D1	183820225	183830593	Promoter	183825594	-1310	79929	MAP6D1	-
peak:351	chr3	184561205	184561775	2049	EPHB3	184556784	184566783	Promoter	184561784	-293	2049	EPHB3	+
peak:352	chr3	184692957	184693535	285382	C3orf70	184693112	184693262	Enhancer	184712002	18755	64110	MAGEF1	-
peak:352	chr3	184692957	184693535	1181	CLCN2	184693112	184693262	Enhancer	184712002	18755	64110	MAGEF1	-
peak:353	chr3	186109050	186109370	2119	ETV5	186100490	186115317	Promoter	186109112	-97	2119	ETV5	-
peak:354	chr3	195077630	195078339	152002	XXYLT1	195074482	195082375	Enhancer	195087372	9387	152002	XXYLT1	-
peak:355	chr3	195270917	195271326	152002	XXYLT1	195265861	195275483	Promoter	195271167	45	152002	XXYLT1	-
peak:356	chr3	195443025	195443277	23527	ACAP2	195437276	195448077	Promoter	195443078	-72	23527	ACAP2	-
peak:357	chr3	197371582	197372360	1739	DLG1	197371105	197384188	Enhancer	197299300	-72670	1739	DLG1	-
peak:358	chr4	610644	611113	521	ATP5ME	610811	610961	Enhancer	625584	-14705	5158	PDE6B	+
peak:358	chr4	610644	611113	4636	MYL5	610811	610961	Enhancer	625584	-14705	5158	PDE6B	+
peak:358	chr4	610644	611113	5158	PDE6B	601987	620574	Enhancer	625584	-14705	5158	PDE6B	+
peak:359	chr4	850687	851063	2580	GAK	846673	858827	Promoter	851673	797	2580	GAK	-
peak:360	chr4	1207920	1208422	10417	SPON2	1203145	1211006	Promoter	1208145	-25	10417	SPON2	-
peak:361	chr4	2262177	2262556	10608	MXD4	2252696	2267022	Promoter	2262294	-71	10608	MXD4	-
peak:362	chr4	7042646	7043319	257236	CCDC96	7042420	7043165	Promoter	7042939	-42	257236	CCDC96	-
peak:363	chr4	7226184	7227018	57537	SORCS2	7218324	7232217	Enhancer	7192538	34062	57537	SORCS2	+
peak:364	chr4	7394782	7395435	57537	SORCS2	7391278	7401277	Promoter	7396278	-1169	57537	SORCS2	+
peak:365	chr4	7892150	7892735	60312	AFAP1	7890929	7892692	Enhancer	7872313	-20128	60312	AFAP1	-
peak:366	chr4	7894552	7895024	60312	AFAP1	7893224	7896997	Enhancer	7872313	-22474	60312	AFAP1	-
peak:367	chr4	7901540	7902485	60312	AFAP1	7897149	7908752	Enhancer	7872313	-29698	60312	AFAP1	-
peak:368	chr4	8010701	8011097	84448	ABLIM2	8008055	8015727	Promoter	8010728	-170	84448	ABLIM2	-
peak:369	chr4	10806558	10807566	116449	CLNK	10689761	10853175	Enhancer	10684865	-122196	116449	CLNK	-
peak:370	chr4	10832649	10833487	116449	CLNK	10689761	10853175	Enhancer	10684865	-148202	116449	CLNK	-
peak:371	chr4	24454029	24454252	10891	PPARGC1A	24405866	24467771	Enhancer	24520290	66149	693158	MIR573	-
peak:372	chr4	25500751	25501235	29945	ANAPC4	25500969	25504917	Enhancer	25415152	85840	29945	ANAPC4	+
peak:373	chr4	26032462	26033047	389203	SMIM20	26031289	26033057	Enhancer	25928215	104538	389203	SMIM20	+
peak:374	chr4	41795728	41796360	22998	LIMCH1	41795903	41796053	Enhancer	41748970	-47073	8929	PHOX2B	-
peak:375	chr4	48814055	48814213	54940	OCIAD1	48805672	48826043	Enhancer	48805212	8921	54940	OCIAD1	+
peak:376	chr4	52957135	52958118	65997	RASL11B	52952844	52998472	Enhancer	52864146	93479	65997	RASL11B	+
peak:377	chr4	65416803	65417335	2044	EPHA5	65039475	65664488	Enhancer	65669935	252865	2044	EPHA5	-
peak:378	chr4	74873701	74874191	25849	PARM1	74863874	74928075	Enhancer	74933095	-59148	25849	PARM1	+
peak:379	chr4	77177057	77177715	901	CCNG2	77163296	77240626	Enhancer	77158426	18959	901	CCNG2	+
peak:380	chr4	79050263	79051286	100505875	LINC01088	79050757	79065445	Enhancer	79085239	-34464	100505875	LINC01088	+
peak:381	chr4	79164879	79165639	2712	GK2	79165206	79165356	Enhancer	79195834	-30574	100505875	LINC01088	+
peak:382	chr4	79211138	79212011	100506035	LINC00989	79211566	79211716	Enhancer	79197541	14032	100505875	LINC01088	+
peak:383	chr4	79273784	79274284	55589	BMP2K	79273966	79274116	Enhancer	79258781	15252	100505875	LINC01088	+
peak:384	chr4	79687102	79687419	118425	PCAT4	79685317	79723545	Enhancer	79827471	-140210	118425	PCAT4	+
peak:385	chr4	81722100	81723207	153020	RASGEF1B	81651097	81882326	Enhancer	81471928	-250724	153020	RASGEF1B	-
peak:386	chr4	82284932	82285261	3184	HNRNPD	82284299	82287791	Enhancer	82357392	72295	3184	HNRNPD	-
peak:387	chr4	90495155	90496229	401145	CCSER1	90419420	90644520	Enhancer	90628021	-132328	401145	CCSER1	+
peak:388	chr4	99536061	99537168	84103	C4orf17	99521554	99537336	Enhancer	99519242	17371	84103	C4orf17	+
peak:389	chr4	99563721	99564133	93587	TRMT10A	99563923	99564056	Promoter	99564017	89	93587	TRMT10A	-
peak:390	chr4	101347310	101348194	90024	FLJ20021	101347671	101348035	Promoter	101347780	-27	90024	FLJ20021	+
peak:391	chr4	112401856	112402414	80216	ALPK1	112387397	112403443	Enhancer	112410915	-8779	80216	ALPK1	+
peak:392	chr4	122732210	122732775	166379	BBS12	122727702	122737796	Promoter	122732702	-209	166379	BBS12	+
peak:393	chr4	123444008	123444533	10252	SPRY1	123411756	123524878	Enhancer	123399968	44301	10252	SPRY1	+
peak:394	chr4	128228956	128229541	55132	LARP1B	128221836	128244134	Enhancer	128273061	43812	10424	PGRMC2	-
peak:395	chr4	129698363	129699592	132321	C4orf33	129527096	130359684	Enhancer	129771478	72500	101927282	LINC02466	-
peak:396	chr4	130576158	130576679	132321	C4orf33	130359836	130608244	Enhancer	129771481	-804936	101927282	LINC02466	-
peak:397	chr4	134515356	134515768	132430	PABPC4L	134206747	134906524	Enhancer	134201748	-313813	132430	PABPC4L	-
peak:398	chr4	139832970	139833852	4258	MGST2	139809997	139857125	Enhancer	139890052	56640	55534	MAML3	-
peak:399	chr4	140237473	140238051	60592	SCOC	140237742	140237765	Enhancer	140257286	-19523	60592	SCOC	+
peak:400	chr4	146787702	146788178	5458	POU4F2	146649504	146792387	Enhancer	146764187	-23752	83894	TTC29	-
peak:401	chr4	147029281	147029829	5458	POU4F2	146649504	146792387	Enhancer	146945882	-83672	83894	TTC29	-
peak:401	chr4	147029281	147029829	83894	TTC29	146950881	147097647	Enhancer	146945882	-83672	83894	TTC29	-
peak:402	chr4	147039772	147040677	5458	POU4F2	146649504	146792387	Enhancer	146945882	-94341	83894	TTC29	-
peak:402	chr4	147039772	147040677	83894	TTC29	146950881	147097647	Enhancer	146945882	-94341	83894	TTC29	-
peak:403	chr4	150315546	150315921	987	LRBA	150297711	150320633	Promoter	150315634	-98	987	LRBA	-
peak:404	chr4	153520689	153521355	23240	TMEM131L	153510539	153528807	Enhancer	153554181	-33158	23240	TMEM131L	+
peak:405	chr4	153531974	153532282	23240	TMEM131L	153528959	153534867	Enhancer	153554181	-22052	23240	TMEM131L	+
peak:406	chr4	156497434	156497914	56034	PDGFC	156402157	156795947	Enhancer	156773717	276042	56034	PDGFC	-
peak:407	chr4	161522044	161522666	56884	FSTL5	160715941	162159034	Enhancer	161500074	-22280	56884	FSTL5	-
peak:408	chr4	168923866	168924390	23022	PALLD	168916575	168926574	Promoter	168921575	2552	23022	PALLD	+
peak:409	chr4	172685878	172686226	51809	GALNT7	172491089	172986248	Enhancer	172809360	-123307	442117	GALNTL6	+
peak:410	chr4	174265738	174266522	80817	CEP44	174253420	174278677	Enhancer	174263092	-3037	26269	FBXO8	-
peak:410	chr4	174265738	174266522	26269	FBXO8	174258092	174268091	Promoter	174263092	-3037	26269	FBXO8	-
peak:411	chr4	186739918	186740712	2195	FAT1	186731695	186821730	Enhancer	186726722	-13592	2195	FAT1	-
peak:412	chr4	187888004	187888412	132625	ZFP42	187827017	187962985	Enhancer	187995771	-107562	132625	ZFP42	+
peak:413	chr5	761937	762276	79844	ZDHHC11	759921	765444	Enhancer	801145	39038	79844	ZDHHC11	-
peak:414	chr5	6568356	6568743	255167	LINC01018	6555063	6572826	Enhancer	6582136	-13586	255167	LINC01018	+
peak:415	chr5	6856663	6857134	100422999	MIR4278	6849878	6886986	Enhancer	6750380	106517	11044	PAPD7	+
peak:416	chr5	10432195	10432840	100505845	ROPN1L-AS1	10424359	10436851	Enhancer	10441524	-9006	83853	ROPN1L	+
peak:417	chr5	14440511	14441122	100616271	MIR4637	14440751	14440901	Enhancer	14440819	-2	7204	TRIO	+
peak:417	chr5	14440511	14441122	7204	TRIO	14435819	14445818	Promoter	14440819	-2	7204	TRIO	+
peak:418	chr5	14457506	14457753	54491	OTULINL	14452122	14468650	Enhancer	14465589	-7959	7204	TRIO	+
peak:419	chr5	15600936	15601570	23194	FBXL7	15505195	15715650	Enhancer	15607249	5995	101929472	CTD-2350J17.1	-
peak:420	chr5	16855515	16856090	4651	MYO10	16846422	16857710	Enhancer	16916527	60724	4651	MYO10	-
peak:421	chr5	16866452	16867506	4651	MYO10	16857862	16879310	Enhancer	16916527	49547	4651	MYO10	-
peak:423	chr5	22050979	22051337	5369	PMCHL1	21931447	22052295	Enhancer	21889847	-161310	1010	CDH12	-
peak:424	chr5	32312872	32313377	54545	MTMR12	32307924	32318008	Promoter	32313009	-114	54545	MTMR12	-
peak:425	chr5	33968280	33968836	51151	SLC45A2	33960531	33968699	Enhancer	33984237	15678	51151	SLC45A2	-
peak:426	chr5	36772266	36772902	646719	NIPBL-DT	36742512	36786742	Enhancer	36680347	92236	6507	SLC1A3	+
peak:427	chr5	43630964	43631473	56477	CCL28	43631183	43631333	Enhancer	43644745	-13526	23530	NNT	+
peak:427	chr5	43630964	43631473	10884	MRPS30	43631183	43631333	Enhancer	43644745	-13526	23530	NNT	+
peak:427	chr5	43630964	43631473	10605	PAIP1	43631183	43631333	Enhancer	43644745	-13526	23530	NNT	+
peak:427	chr5	43630964	43631473	64924	SLC30A5	43631183	43631333	Enhancer	43644745	-13526	23530	NNT	+
peak:428	chr5	51172770	51173550	3670	ISL1	51025032	51378124	Enhancer	50970167	-202992	100287592	LINC02106	-
peak:429	chr5	51811972	51812437	3670	ISL1	51543157	52085532	Enhancer	51386204	425999	3670	ISL1	+
peak:430	chr5	52077906	52078903	3670	ISL1	51543157	52085532	Enhancer	51386204	692199	3670	ISL1	+
peak:431	chr5	54873920	54874659	11082	ESM1	54869963	54877051	Enhancer	54985593	111303	11082	ESM1	-
peak:432	chr5	57456324	57456909	345651	ACTBL2	57436804	57477809	Enhancer	57481903	25286	345651	ACTBL2	-
peak:433	chr5	59661909	59662561	5144	PDE4D	59621745	59672953	Enhancer	59703708	41472	693167	MIR582	-
peak:434	chr5	59728261	59728677	5144	PDE4D	59673685	59763612	Enhancer	59703708	-24760	693167	MIR582	-
peak:435	chr5	65012444	65012832	10283	CWC27	64972804	65032157	Enhancer	64884156	128481	10283	CWC27	+
peak:436	chr5	66828078	66829198	375449	MAST4	66823774	66833861	Promoter	66828774	-135	375449	MAST4	+
peak:437	chr5	67089209	67089738	375449	MAST4	67030923	67100870	Enhancer	67142164	-52690	375449	MAST4	+
peak:438	chr5	74441545	74441976	3074	HEXB	74401466	74442474	Enhancer	74536976	95215	104310351	LINC01331	-
peak:439	chr5	81851634	81851893	23635	SSBP2	81821092	81856960	Enhancer	81751797	-99965	23635	SSBP2	-
peak:440	chr5	84191185	84191671	10085	EDIL3	84114573	84255401	Enhancer	84181242	-10185	10085	EDIL3	-
peak:441	chr5	88140899	88141695	153396	TMEM161B	87886014	88143362	Enhancer	88198451	57153	153396	TMEM161B	-
peak:442	chr5	97183121	97183772	55781	RIOK2	97178160	97188259	Promoter	97183260	-185	55781	RIOK2	-
peak:443	chr5	98039538	98039786	285704	RGMB	97976299	98121695	Enhancer	97504696	534965	102546227	LINC01340	+
peak:444	chr5	107641561	107642308	1946	EFNA5	107426490	107665895	Enhancer	107670627	28692	1946	EFNA5	-
peak:445	chr5	107806144	107806760	1946	EFNA5	107675894	107873938	Enhancer	107670895	-135556	1946	EFNA5	-
peak:446	chr5	107808787	107809124	1946	EFNA5	107675894	107873938	Enhancer	107670895	-138059	1946	EFNA5	-
peak:447	chr5	109645827	109646557	4124	MAN2A1	109594510	109684455	Enhancer	109689366	-43173	4124	MAN2A1	+
peak:448	chr5	112276872	112277495	64097	EPB41L4A	112253054	112318482	Enhancer	112264987	-12195	64097	EPB41L4A	-
peak:449	chr5	112960119	112960752	167227	DCP2	112951334	112966062	Enhancer	112976702	-16266	167227	DCP2	+
peak:450	chr5	113067649	113068176	167227	DCP2	113065074	113072167	Enhancer	113064040	-3871	4163	MCC	-
peak:450	chr5	113067649	113068176	4163	MCC	113059040	113069039	Promoter	113064040	-3871	4163	MCC	-
peak:451	chr5	116378380	116378969	57556	SEMA6A	116360314	116411282	Enhancer	116447547	-68872	101927233	SEMA6A-AS1	+
peak:452	chr5	118405580	118405903	100422885	MIR1244-2	118195050	118791509	Enhancer	118282575	123165	100505811	LINC02148	+
peak:453	chr5	119070686	119071325	1657	DMXL1	119066205	119076528	Promoter	119071205	-199	1657	DMXL1	+
peak:454	chr5	123809755	123810606	1456	CSNK1G3	123672337	124095039	Enhancer	123588425	221754	1456	CSNK1G3	+
peak:455	chr5	124365314	124365943	57507	ZNF608	124095040	124477126	Enhancer	124395039	29410	103724389	LINC01170	-
peak:456	chr5	132258854	132259334	8572	PDLIM4	132252671	132274286	Promoter	132257707	1386	8572	PDLIM4	+
peak:457	chr5	133825552	133826615	56951	C5orf15	133824860	133826088	Enhancer	133913677	-87593	105664404	WSPAR	+
peak:458	chr5	135512385	135512745	4762	NEUROG1	135509001	135514229	Enhancer	135535949	23383	4762	NEUROG1	-
peak:459	chr5	137754359	137754784	10949	HNRNPA0	137749376	137759375	Promoter	137754376	-194	10949	HNRNPA0	-
peak:460	chr5	138464691	138465398	1958	EGR1	138460490	138470489	Promoter	138465490	-445	1958	EGR1	+
peak:461	chr5	139247471	139248013	641700	ECSCR	139247711	139247861	Enhancer	139273752	-26009	9782	MATR3	+
peak:461	chr5	139247471	139248013	51237	MZB1	139247711	139247861	Enhancer	139273752	-26009	9782	MATR3	+
peak:461	chr5	139247471	139248013	340061	TMEM173	139247711	139247861	Enhancer	139273752	-26009	9782	MATR3	+
peak:462	chr5	139638203	139639131	51523	CXXC5	139612466	139643054	Enhancer	139647299	-8631	51523	CXXC5	+
peak:462	chr5	139638203	139639131	51237	MZB1	139638349	139639080	Enhancer	139647299	-8631	51523	CXXC5	+
peak:462	chr5	139638203	139639131	7322	UBE2D2	139638349	139639080	Enhancer	139647299	-8631	51523	CXXC5	+
peak:463	chr5	141560564	141560944	1729	DIAPH1	141552854	141565700	Promoter	141560701	-52	1729	DIAPH1	-
peak:464	chr5	142065250	142065739	10007	GNPDA1	142065475	142065625	Enhancer	142108505	-43010	80762	NDFIP1	+
peak:465	chr5	142637778	142638421	2246	FGF1	142626354	142639301	Enhancer	142644201	6101	2246	FGF1	-
peak:466	chr5	147673338	147673765	9832	JAKMIP2	147673528	147675276	Enhancer	147661446	-12104	9832	JAKMIP2	-
peak:467	chr5	149337744	149338510	134266	GRPEL2	149334328	149338481	Enhancer	149345430	-7302	134266	GRPEL2	+
peak:468	chr5	150136276	150137161	5159	PDGFRB	150117788	150142436	Promoter	150137437	718	5159	PDGFRB	-
peak:469	chr5	150235244	150235847	815	CAMK2A	150235473	150235716	Enhancer	150245328	9782	815	CAMK2A	-
peak:470	chr5	150758544	150759076	51164	DCTN4	150753504	150764108	Promoter	150758698	-111	51164	DCTN4	-
peak:471	chr5	153835922	153836366	10827	FAM114A2	153836071	153866319	Enhancer	153995307	159162	10827	FAM114A2	-
peak:472	chr5	156474294	156474836	6444	SGCD	156445001	156515949	Enhancer	156326948	147616	6444	SGCD	+
peak:473	chr5	160119499	160119875	114825	PWWP2A	160113833	160124422	Promoter	160119423	-263	114825	PWWP2A	-
peak:474	chr5	160165245	160166009	79616	CCNJL	160165610	160166048	Enhancer	160187367	-21739	2172	FABP6	+
peak:474	chr5	160165245	160166009	2172	FABP6	160153407	160175112	Enhancer	160187367	-21739	2172	FABP6	+
peak:474	chr5	160165245	160166009	114825	PWWP2A	160165610	160166048	Enhancer	160187367	-21739	2172	FABP6	+
peak:475	chr5	163658685	163659783	27430	MAT2B	163580785	163696453	Enhancer	163517217	142016	27430	MAT2B	+
peak:476	chr5	168467839	168468367	5917	RARS	168465046	168481458	Enhancer	168467693	409	23286	WWC1	+
peak:476	chr5	168467839	168468367	23286	WWC1	168459928	168472692	Promoter	168467693	409	23286	WWC1	+
peak:477	chr5	168769660	168770395	407001	MIR218-2	168763255	168773254	Promoter	168768255	-1771	407001	MIR218-2	-
peak:478	chr5	170021409	170021936	100616498	MIR378E	170004615	170023488	Enhancer	170028488	-6815	100616498	MIR378E	+
peak:479	chr5	170423700	170424043	2568	GABRP	170423816	170423966	Enhancer	170389677	-34193	3779	KCNMB1	-
peak:480	chr5	170612254	170612991	30820	KCNIP1	170612507	170614855	Enhancer	170712853	-100230	30820	KCNIP1	+
peak:481	chr5	171437375	171437975	8817	FGF18	171424662	171457315	Enhancer	171419656	18018	8817	FGF18	+
peak:482	chr5	171646555	171646930	8817	FGF18	171643167	171648555	Enhancer	171785872	-139129	644994	SMIM23	+
peak:483	chr5	172419350	172419842	285590	SH3PXD2B	172418547	172428560	Enhancer	172454358	34761	285590	SH3PXD2B	-
peak:484	chr5	172458887	172459676	285590	SH3PXD2B	172449358	172459522	Promoter	172454523	-4757	285590	SH3PXD2B	-
peak:485	chr5	172659970	172660527	100847029	MIR5003	172657165	172667164	Promoter	172662165	-1916	100847029	MIR5003	+
peak:485	chr5	172659970	172660527	54492	NEURL1B	172657728	172684001	Enhancer	172662165	-1916	100847029	MIR5003	+
peak:486	chr5	172939505	172940318	57222	ERGIC1	172938661	172946549	Enhancer	172933662	6248	57222	ERGIC1	+
peak:487	chr5	173887610	173888342	80315	CPEB4	173883280	173898077	Promoter	173888280	-303	80315	CPEB4	+
peak:488	chr5	174259790	174260318	51617	NSG2	174258328	174301336	Enhancer	174336295	-76240	101928176	LINC01411	+
peak:489	chr5	177098342	177098799	2264	FGFR4	177081886	177102190	Promoter	177097191	1378	2264	FGFR4	+
peak:490	chr5	177426062	177426638	2870	GRK6	177421496	177437232	Promoter	177426496	-145	2870	GRK6	+
peak:491	chr5	178068164	178068695	23138	N4BP3	178062290	178070058	Enhancer	178030536	37892	653316	FAM153C	+
peak:492	chr5	179164919	179165559	30832	ZNF354C	179162615	179168983	Enhancer	179122839	-42399	9509	ADAMTS2	-
peak:493	chr6	1872683	1872881	2762	GMDS	1872726	1872876	Enhancer	1930999	58216	2762	GMDS	-
peak:494	chr6	3568445	3568919	63027	SLC22A23	3565037	3583990	Enhancer	3457022	-111659	63027	SLC22A23	-
peak:495	chr6	4397182	4397577	10455	ECI2	4395202	4401725	Enhancer	4427963	-30583	102465753	MIR7641-2	+
peak:496	chr6	5471911	5472685	10667	FARS2	5472298	5522266	Enhancer	5404542	67755	10667	FARS2	+
peak:497	chr6	5961804	5962373	51299	NRN1	5937678	5976866	Enhancer	6002963	40874	51299	NRN1	-
peak:498	chr6	6702745	6703312	9450	LY86	6702918	6703666	Enhancer	6588669	114358	9450	LY86	+
peak:499	chr6	13181009	13181729	51256	TBC1D7	13177939	13203227	Enhancer	13320981	139611	51256	TBC1D7	-
peak:500	chr6	14964661	14965221	3720	JARID2	14681569	15016733	Enhancer	15246296	-281354	3720	JARID2	+
peak:501	chr6	20868355	20869162	6659	SOX4	20868629	20868779	Enhancer	20546341	322416	54901	CDKAL1	+
peak:502	chr6	22098402	22099629	401237	CASC15	22091902	22114350	Enhancer	22146654	-47638	401237	CASC15	+
peak:503	chr6	23218719	23218963	154150	HDGFL1	22881302	23347818	Enhancer	22569493	649347	154150	HDGFL1	+
peak:504	chr6	23630942	23631725	140767	NRSN1	23416123	24001551	Enhancer	24126122	-494788	140767	NRSN1	+
peak:505	chr6	24080395	24081217	140767	NRSN1	24035423	24117131	Enhancer	24126122	-45315	140767	NRSN1	+
peak:506	chr6	24107271	24107936	140767	NRSN1	24035423	24117131	Enhancer	24126122	-18518	140767	NRSN1	+
peak:507	chr6	33848528	33848789	2914	GRM4	33848648	33848798	Enhancer	33892750	44091	100507584	LINC01016	-
peak:507	chr6	33848528	33848789	3159	HMGA1	33848648	33848798	Enhancer	33892750	44091	100507584	LINC01016	-
peak:508	chr6	35048561	35048917	29993	PACSIN1	35048674	35049073	Enhancer	35058248	-9508	23294	ANKS1A	+
peak:509	chr6	35808787	35809338	222662	LHFPL5	35801319	35816244	Promoter	35811245	-2182	222662	LHFPL5	+
peak:510	chr6	36834855	36835167	57699	CPNE5	36834329	36845001	Promoter	36839329	4317	57699	CPNE5	-
peak:511	chr6	37565130	37566489	154467	CCDC167	37565684	37565834	Enhancer	37555422	-10386	100616413	MIR4462	-
peak:511	chr6	37565130	37566489	266727	MDGA1	37565684	37565834	Enhancer	37555422	-10386	100616413	MIR4462	-
peak:511	chr6	37565130	37566489	100616413	MIR4462	37560421	37570443	Enhancer	37555422	-10386	100616413	MIR4462	-
peak:512	chr6	41592192	41592531	100616178	MIR4641	41590173	41593723	Enhancer	41598723	-6361	100616178	MIR4641	+
peak:513	chr6	42154467	42154950	2978	GUCA1A	42150406	42160445	Promoter	42155406	-697	2978	GUCA1A	+
peak:514	chr6	42742480	42742838	6903	TBCC	42741096	42746527	Promoter	42746096	3436	6903	TBCC	-
peak:515	chr6	43174151	43174804	6722	SRF	43166299	43176298	Promoter	43171299	3177	6722	SRF	+
peak:516	chr6	43427246	43427875	89845	ABCC10	43422366	43433146	Promoter	43427554	5	89845	ABCC10	+
peak:517	chr6	43475483	43476134	93643	TJAP1	43472523	43482572	Promoter	43477523	-1714	93643	TJAP1	+
peak:518	chr6	49906471	49907259	167	CRISP1	49888958	49911426	Enhancer	49877096	-29768	167	CRISP1	-
peak:519	chr6	52594836	52596005	114327	EFHC1	52595182	52595731	Enhancer	52576915	-18504	9697	TRAM2	-
peak:519	chr6	52594836	52596005	9697	TRAM2	52594513	52603041	Enhancer	52576915	-18504	9697	TRAM2	-
peak:520	chr6	56555332	56556151	667	DST	56555442	56565441	Promoter	56560442	4700	667	DST	-
peak:521	chr6	56843775	56844415	667	DST	56838146	56856950	Promoter	56843665	-429	667	DST	-
peak:522	chr6	71011761	71012316	135152	B3GAT2	70962084	71015861	Enhancer	70957038	-54999	135152	B3GAT2	-
peak:522	chr6	71011761	71012316	1297	COL9A1	71011997	71012147	Enhancer	70957038	-54999	135152	B3GAT2	-
peak:522	chr6	71011761	71012316	57579	FAM135A	71011997	71012147	Enhancer	70957038	-54999	135152	B3GAT2	-
peak:522	chr6	71011761	71012316	25998	IBTK	71011997	71012147	Enhancer	70957038	-54999	135152	B3GAT2	-
peak:522	chr6	71011761	71012316	646024	RAET1K	71011997	71012147	Enhancer	70957038	-54999	135152	B3GAT2	-
peak:522	chr6	71011761	71012316	60682	SMAP1	71011997	71012147	Enhancer	70957038	-54999	135152	B3GAT2	-
peak:523	chr6	71053515	71054109	135152	B3GAT2	71016013	71069176	Enhancer	70957038	-96773	135152	B3GAT2	-
peak:524	chr6	71254211	71254605	79627	OGFRL1	71159768	71283774	Enhancer	71288803	-34394	79627	OGFRL1	+
peak:525	chr6	78465117	78465370	134728	IRAK1BP1	78165474	78573822	Enhancer	78867472	-402228	134728	IRAK1BP1	+
peak:526	chr6	79810056	79811011	89758	LINC01621	79802225	79812224	Promoter	79807225	-3307	89758	LINC01621	-
peak:527	chr6	89375475	89375950	22881	ANKRD6	89375601	89375751	Enhancer	89352848	-22863	51465	UBE2J1	-
peak:527	chr6	89375475	89375950	2569	GABRR1	89375601	89375751	Enhancer	89352848	-22863	51465	UBE2J1	-
peak:527	chr6	89375475	89375950	2570	GABRR2	89375601	89375751	Enhancer	89352848	-22863	51465	UBE2J1	-
peak:527	chr6	89375475	89375950	135293	PM20D2	89375601	89375751	Enhancer	89352848	-22863	51465	UBE2J1	-
peak:527	chr6	89375475	89375950	58528	RRAGD	89375601	89375751	Enhancer	89352848	-22863	51465	UBE2J1	-
peak:527	chr6	89375475	89375950	135295	SRSF12	89375601	89375751	Enhancer	89352848	-22863	51465	UBE2J1	-
peak:528	chr6	91633803	91634162	100616174	MIR4643	91526659	92329521	Enhancer	91690428	56445	101929083	CASC6	-
peak:529	chr6	91781824	91782245	100616174	MIR4643	91526659	92329521	Enhancer	91690428	-91605	101929083	CASC6	-
peak:531	chr6	97669242	97669636	100302287	MIR548H3	97440875	97719469	Enhancer	98024531	-355091	100302164	MIR2113	+
peak:532	chr6	98844933	98845911	5454	POU3F2	98839703	98870187	Enhancer	98834592	10829	5454	POU3F2	+
peak:533	chr6	99612411	99612827	59336	PRDM13	99611773	99790823	Enhancer	99606774	5844	59336	PRDM13	+
peak:533	chr6	99612411	99612827	100130890	TSTD3	99612609	99612759	Enhancer	99606774	5844	59336	PRDM13	+
peak:533	chr6	99612411	99612827	85015	USP45	99612609	99612759	Enhancer	99606774	5844	59336	PRDM13	+
peak:534	chr6	100138787	100139202	84539	MCHR2	100117195	100167103	Enhancer	99994247	-144746	84539	MCHR2	-
peak:535	chr6	100184236	100184841	84539	MCHR2	100177380	100229086	Enhancer	99994247	-190290	84539	MCHR2	-
peak:536	chr6	109236534	109236711	84071	ARMC2	109236597	109236747	Enhancer	109236614	7	100996634	C6orf183	+
peak:536	chr6	109236534	109236711	100996634	C6orf183	109231614	109241613	Promoter	109236614	7	100996634	C6orf183	+
peak:536	chr6	109236534	109236711	8763	CD164	109236597	109236747	Enhancer	109236614	7	100996634	C6orf183	+
peak:536	chr6	109236534	109236711	64780	MICAL1	109236597	109236747	Enhancer	109236614	7	100996634	C6orf183	+
peak:536	chr6	109236534	109236711	9841	ZBTB24	109236597	109236747	Enhancer	109236614	7	100996634	C6orf183	+
peak:537	chr6	109816868	109817357	9896	FIG4	109796428	109835158	Enhancer	109786006	31105	9896	FIG4	+
peak:538	chr6	111873309	111874010	2534	FYN	111868037	111878451	Promoter	111873452	-206	2534	FYN	-
peak:539	chr6	113564599	113565317	4082	MARCKS	113508569	113575297	Enhancer	113632514	67555	101927686	LINC02541	-
peak:540	chr6	113611245	113611652	4082	MARCKS	113608349	113661977	Enhancer	113632514	21065	101927686	LINC02541	-
peak:541	chr6	113995444	113996033	3066	HDAC2	113995147	113995775	Enhancer	113995955	-216	101927768	HDAC2-AS2	+
peak:541	chr6	113995444	113996033	101927768	HDAC2-AS2	113990144	114000974	Promoter	113995955	-216	101927768	HDAC2-AS2	+
peak:542	chr6	115733071	115733742	728402	TPI1P3	115730867	115733535	Enhancer	115634191	-99214	105377962	LINC02534	-
peak:543	chr6	115870281	115870696	728402	TPI1P3	115822167	115886095	Enhancer	116060758	190269	2444	FRK	-
peak:544	chr6	119495265	119495705	4121	MAN1A1	119354765	119552174	Enhancer	119349761	-145723	4121	MAN1A1	-
peak:545	chr6	126227992	126228781	100847016	MIR5695	126176545	126231361	Enhancer	126340174	-111787	387103	CENPW	+
peak:546	chr6	127519141	127519605	352999	C6orf58	127519324	127524454	Promoter	127519455	-81	352999	C6orf58	+
peak:547	chr6	140957176	140957617	100616180	MIR4465	140921834	141386306	Enhancer	140683814	273581	100616180	MIR4465	+
peak:548	chr6	150273639	150274257	389434	IYD	150273215	150292443	Enhancer	150368892	-94943	389434	IYD	+
peak:549	chr6	155013589	155013883	26230	TIAM2	155008646	155018921	Promoter	155013764	-27	26230	TIAM2	+
peak:550	chr6	155040211	155040585	49861	CLDN20	155040326	155040476	Enhancer	155013922	26475	26230	TIAM2	+
peak:551	chr6	157679968	157680522	79683	ZDHHC14	157680239	157707087	Enhancer	157700387	-20141	51429	SNX9	+
peak:552	chr6	166627277	166628129	6196	RPS6KA2	166622243	166632971	Promoter	166627522	-180	6196	RPS6KA2	-
peak:553	chr6	170080590	170081390	401288	LINC00242	170080987	170081175	Enhancer	170272474	-191483	401289	LINC01624	+
peak:554	chr6	170243830	170244483	28514	DLL1	170243923	170244256	Enhancer	170272474	-28317	401289	LINC01624	+
peak:555	chr7	405550	406059	5154	PDGFA	405445	405958	Enhancer	513467	107662	5154	PDGFA	-
peak:556	chr7	1725347	1725669	392617	ELFN1	1724055	1728343	Enhancer	1709162	16345	392617	ELFN1	+
peak:557	chr7	1842509	1843265	100616160	MIR4655	1839253	1849252	Promoter	1844253	1365	100616160	MIR4655	-
peak:558	chr7	1867713	1868068	8379	MAD1L1	1867756	1877755	Promoter	1872756	4865	8379	MAD1L1	-
peak:558	chr7	1867713	1868068	100616160	MIR4655	1864380	1869048	Enhancer	1872756	4865	8379	MAD1L1	-
peak:559	chr7	1951165	1951555	7975	MAFK	1951225	1951535	Enhancer	1940549	-10810	8379	MAD1L1	-
peak:559	chr7	1951165	1951555	29886	SNX8	1951225	1951535	Enhancer	1940549	-10810	8379	MAD1L1	-
peak:560	chr7	2844296	2844793	2768	GNA12	2839324	2849323	Promoter	2844324	-219	2768	GNA12	-
peak:561	chr7	3268009	3268608	221935	SDK1	3195684	3296448	Enhancer	3301448	-33139	221935	SDK1	+
peak:562	chr7	5620365	5621007	6624	FSCN1	5615525	5621428	Enhancer	5602872	17813	6624	FSCN1	+
peak:563	chr7	9231652	9232242	168741	PER4	9091541	9629270	Enhancer	8690287	541659	30010	NXPH1	+
peak:564	chr7	11410845	11411620	221981	THSD7A	11384754	11452592	Enhancer	11379755	-31476	221981	THSD7A	-
peak:565	chr7	20514562	20514835	340273	ABCB5	20508572	20542676	Enhancer	20615207	-100508	340273	ABCB5	+
peak:566	chr7	20597454	20597760	340273	ABCB5	20594248	20603336	Enhancer	20615207	-17599	340273	ABCB5	+
peak:566	chr7	20597454	20597760	9988	DMTF1	20597357	20597827	Enhancer	20615207	-17599	340273	ABCB5	+
peak:566	chr7	20597454	20597760	3696	ITGB8	20597357	20597827	Enhancer	20615207	-17599	340273	ABCB5	+
peak:566	chr7	20597454	20597760	346389	MACC1	20597357	20597827	Enhancer	20615207	-17599	340273	ABCB5	+
peak:566	chr7	20597454	20597760	222901	RPL23P8	20597357	20597827	Enhancer	20615207	-17599	340273	ABCB5	+
peak:566	chr7	20597454	20597760	221830	TWISTNB	20597357	20597827	Enhancer	20615207	-17599	340273	ABCB5	+
peak:567	chr7	20958497	20959021	222901	RPL23P8	20897272	20998520	Enhancer	20835431	123327	104355138	LINC01162	+
peak:568	chr7	24767691	24768067	1687	GSDME	24763019	24774045	Enhancer	24758113	-9765	1687	GSDME	-
peak:569	chr7	26864434	26865050	8935	SKAP2	26850151	26870112	Promoter	26864743	0	8935	SKAP2	-
peak:570	chr7	27586657	27587116	11112	HIBADH	27578012	27602880	Enhancer	27647756	60869	11112	HIBADH	-
peak:571	chr7	30173086	30173484	222166	MTURN	30172095	30176943	Enhancer	30145801	27483	222166	MTURN	+
peak:572	chr7	30470102	30470683	10392	NOD1	30464615	30470923	Enhancer	30478636	8243	10392	NOD1	-
peak:573	chr7	31074179	31074961	117	ADCYAP1R1	31068193	31074584	Enhancer	31063239	11330	117	ADCYAP1R1	+
peak:574	chr7	32250354	32251166	5137	PDE1C	32210959	32269172	Enhancer	32299329	48568	5137	PDE1C	-
peak:575	chr7	33391957	33392570	27241	BBS9	33355402	33399767	Enhancer	33383754	8508	27241	BBS9	+
peak:576	chr7	37759593	37760200	353345	GPR141	37757954	37765397	Enhancer	37740394	19501	353345	GPR141	+
peak:577	chr7	39131027	39131449	11281	POU6F2	39089431	39289743	Enhancer	39085861	45376	11281	POU6F2	+
peak:578	chr7	43531586	43531933	9263	STK17A	43489532	43534180	Enhancer	43522542	-9216	100506895	LUARIS	-
peak:579	chr7	44039177	44039460	255031	LINC00957	44034171	44042081	Promoter	44039171	146	255031	LINC00957	+
peak:580	chr7	44189285	44189768	2645	GCK	44183987	44199569	Promoter	44189423	-102	2645	GCK	-
peak:581	chr7	44223533	44224110	816	CAMK2B	44215953	44235346	Promoter	44225913	2091	816	CAMK2B	-
peak:581	chr7	44223533	44224110	10652	YKT6	44223677	44224640	Enhancer	44225913	2091	816	CAMK2B	-
peak:582	chr7	44581578	44582453	222068	TMED4	44578631	44587286	Promoter	44582210	194	222068	TMED4	-
peak:583	chr7	44606071	44607202	4967	OGDH	44601572	44611638	Promoter	44606639	-2	4967	OGDH	+
peak:584	chr7	44894864	44895443	4967	OGDH	44895101	44895251	Enhancer	44885361	-9791	5814	PURB	-
peak:584	chr7	44894864	44895443	5814	PURB	44892472	44898200	Enhancer	44885361	-9791	5814	PURB	-
peak:584	chr7	44894864	44895443	83637	ZMIZ2	44895101	44895251	Enhancer	44885361	-9791	5814	PURB	-
peak:585	chr7	44954903	44955319	55665	URGCP	44955081	44955231	Enhancer	44975106	19994	64005	MYO1G	-
peak:586	chr7	44999224	45000265	83605	CCM2	44994475	45005248	Promoter	44999475	268	83605	CCM2	+
peak:587	chr7	50531790	50532207	1644	DDC	50506073	50547687	Enhancer	50540028	8029	1644	DDC	-
peak:588	chr7	54864626	54865017	23480	SEC61G	54861078	54877786	Enhancer	54759974	-104846	23480	SEC61G	-
peak:589	chr7	55427484	55428237	55915	LANCL2	55423056	55433055	Promoter	55428056	-195	55915	LANCL2	+
peak:590	chr7	55526513	55527110	81552	VOPP1	55511077	55526869	Promoter	55521870	-4940	81552	VOPP1	-
peak:591	chr7	69837210	69837799	26053	AUTS2	69603918	70446553	Enhancer	69824626	12877	26053	AUTS2	+
peak:592	chr7	75559818	75560199	3092	HIP1	75558385	75568384	Promoter	75563385	3376	3092	HIP1	-
peak:592	chr7	75559818	75560199	5387	PMS2P3	75559907	75563315	Enhancer	75563385	3376	3092	HIP1	-
peak:593	chr7	75791274	75791768	10344	CCL26	75784896	75794895	Promoter	75789896	-1624	10344	CCL26	-
peak:594	chr7	77798502	77798766	85025	TMEM60	77793580	77798686	Promoter	77798580	-53	85025	TMEM60	-
peak:595	chr7	82264185	82265415	781	CACNA2D1	82165115	82413363	Enhancer	82343236	78435	781	CACNA2D1	-
peak:596	chr7	83060307	83060534	27445	PCLO	82956489	83157881	Enhancer	83134610	74189	27445	PCLO	-
peak:597	chr7	90453131	90453679	5218	CDK14	90445877	90461424	Enhancer	90466424	-13018	5218	CDK14	+
peak:598	chr7	91126784	91127272	8321	FZD1	91106896	91259468	Enhancer	91264364	-137335	8321	FZD1	+
peak:599	chr7	92133723	92134743	1595	CYP51A1	92129530	92147951	Promoter	92134530	296	1595	CYP51A1	-
peak:600	chr7	94417994	94418482	1278	COL1A2	94408709	94432311	Promoter	94417772	465	1278	COL1A2	+
peak:601	chr7	95473049	95474021	51666	ASB4	95473444	95490900	Promoter	95478444	-4908	51666	ASB4	+
peak:602	chr7	97480826	97481412	6863	TAC1	97430319	97499332	Enhancer	97731908	-250788	6863	TAC1	+
peak:603	chr7	100586189	100586714	26261	FBXO24	100586229	100594628	Promoter	100586388	62	26261	FBXO24	+
peak:604	chr7	102425657	102426422	54784	ALKBH4	102425893	102426043	Enhancer	102433106	-7066	80228	ORAI2	+
peak:604	chr7	102425657	102426422	222229	LRWD1	102425893	102426043	Enhancer	102433106	-7066	80228	ORAI2	+
peak:604	chr7	102425657	102426422	100847073	MIR5090	102425893	102426043	Enhancer	102433106	-7066	80228	ORAI2	+
peak:604	chr7	102425657	102426422	80228	ORAI2	102422704	102428530	Enhancer	102433106	-7066	80228	ORAI2	+
peak:604	chr7	102425657	102426422	79706	PRKRIP1	102425893	102426043	Enhancer	102433106	-7066	80228	ORAI2	+
peak:604	chr7	102425657	102426422	10156	RASA4	102425893	102426043	Enhancer	102433106	-7066	80228	ORAI2	+
peak:604	chr7	102425657	102426422	10603	SH2B2	102425893	102426043	Enhancer	102433106	-7066	80228	ORAI2	+
peak:605	chr7	103766707	103767163	5649	RELN	103753204	103769212	Enhancer	103630136	-136798	5649	RELN	-
peak:606	chr7	108723395	108723764	4189	DNAJB9	108660712	108726969	Enhancer	108571715	151863	4189	DNAJB9	+
peak:607	chr7	110346906	110347510	442720	EIF3IP1	110283334	110525609	Enhancer	110963565	616356	83943	IMMP2L	-
peak:608	chr7	112646818	112647142	64418	TMEM168	112638296	112706149	Enhancer	112778656	131675	64418	TMEM168	-
peak:609	chr7	112707630	112707964	64418	TMEM168	112706301	112707824	Enhancer	112778656	70858	64418	TMEM168	-
peak:610	chr7	112939823	112940239	154743	BMT2	112934298	112944915	Promoter	112939916	-114	154743	BMT2	-
peak:611	chr7	124205539	124205958	730130	TMEM229A	124171357	124246245	Enhancer	124033023	-172724	730130	TMEM229A	-
peak:612	chr7	128807194	128807605	64753	CCDC136	128785757	128819648	Promoter	128806747	651	64753	CCDC136	+
peak:613	chr7	128831840	128833435	2318	FLNC	128825377	128835425	Promoter	128830426	2210	2318	FLNC	+
peak:614	chr7	132206509	132206923	91584	PLXNA4	132150337	132400680	Enhancer	132145507	-61208	91584	PLXNA4	-
peak:615	chr7	132398542	132398986	91584	PLXNA4	132150337	132400680	Enhancer	132576470	177705	91584	PLXNA4	-
peak:616	chr7	135828075	135829146	389558	FAM180A	135765883	135863151	Enhancer	135748846	-79763	389558	FAM180A	-
peak:617	chr7	137592053	137592879	9162	DGKI	137592354	137592504	Enhancer	137690004	97537	9162	DGKI	-
peak:617	chr7	137592053	137592879	5764	PTN	137576725	137595331	Enhancer	137690004	97537	9162	DGKI	-
peak:618	chr7	138001921	138002456	64764	CREB3L2	137996827	138002195	Promoter	138002067	-120	64764	CREB3L2	-
peak:619	chr7	148586963	148587388	202865	C7orf33	148585565	148595564	Promoter	148590565	-3389	202865	C7orf33	+
peak:620	chr7	148590249	148590942	202865	C7orf33	148585565	148595564	Promoter	148590565	29	202865	C7orf33	+
peak:621	chr7	149822357	149823124	23145	SSPO	149817144	149829561	Promoter	149822144	595	23145	SSPO	+
peak:622	chr7	150383846	150384060	285971	ZNF775	150375250	150387695	Promoter	150382696	1256	285971	ZNF775	+
peak:623	chr7	150830641	150831180	26	AOC1	150819627	150831392	Promoter	150826393	4516	26	AOC1	+
peak:625	chr7	151085950	151086535	116988	AGAP3	151084689	151094711	Promoter	151085867	374	116988	AGAP3	+
peak:626	chr7	152614635	152615605	7516	XRCC2	152598846	152616134	Enhancer	152664004	48883	7516	XRCC2	-
peak:627	chr8	19743955	19744456	55790	CSGALNACT1	19741780	19745968	Enhancer	19757217	13011	55790	CSGALNACT1	-
peak:628	chr8	20234420	20235330	11178	LZTS1	20230945	20250292	Enhancer	20218182	16692	526	ATP6V1B2	+
peak:629	chr8	21369777	21370449	2675	GFRA2	21022064	21444668	Enhancer	20973986	396126	286114	LINC02153	+
peak:630	chr8	22851671	22852382	157310	PEBP4	22848538	22852831	Enhancer	22927908	75881	157310	PEBP4	-
peak:631	chr8	23336093	23336346	4017	LOXL2	23315005	23346175	Promoter	23333636	-2582	4017	LOXL2	-
peak:632	chr8	24617184	24618010	8756	ADAM7	24575838	24668926	Enhancer	24475904	141692	8756	ADAM7	+
peak:633	chr8	24625228	24625554	8756	ADAM7	24575838	24668926	Enhancer	24475904	149486	8756	ADAM7	+
peak:634	chr8	26037375	26037872	64641	EBF2	26036488	26050396	Promoter	26041488	3864	64641	EBF2	-
peak:635	chr8	27611450	27612070	1191	CLU	27610979	27614691	Promoter	27611751	-8	1191	CLU	-
peak:636	chr8	28657672	28658358	2137	EXTL3	28657474	28664427	Enhancer	28631432	26582	2137	EXTL3	+
peak:637	chr8	28889972	28890597	55756	INTS9	28884909	28890318	Promoter	28890242	-41	55756	INTS9	-
peak:638	chr8	29804653	29805275	619351	LINC00589	29773655	29806263	Enhancer	29748350	56613	101929450	LINC02099	+
peak:639	chr8	31245028	31245523	7486	WRN	31230075	31252143	Enhancer	31119956	125318	7486	WRN	+
peak:640	chr8	33812738	33813257	78986	DUSP26	33806538	33885999	Enhancer	33600106	-212890	78986	DUSP26	-
peak:641	chr8	34762104	34762364	137970	UNC5D	34417690	35152341	Enhancer	34784052	-21817	103689844	LINC01288	+
peak:642	chr8	35327658	35327997	137970	UNC5D	35240456	35376706	Enhancer	35235775	92051	137970	UNC5D	+
peak:643	chr8	37099897	37100453	157855	KCNU1	37091953	37142662	Enhancer	36928905	171269	157855	KCNU1	+
peak:644	chr8	37235992	37236457	157855	KCNU1	37181113	37240053	Enhancer	37493834	257609	100507420	LINC01605	-
peak:645	chr8	41199331	41199683	6422	SFRP1	41148012	41279840	Enhancer	41271143	71635	100847068	MIR548AO	-
peak:646	chr8	41203574	41204272	6422	SFRP1	41148012	41279840	Enhancer	41271143	67219	100847068	MIR548AO	-
peak:647	chr8	52254311	52255202	9705	ST18	52241664	52259347	Promoter	52254348	-407	9705	ST18	-
peak:648	chr8	58070074	58070403	90362	FAM110B	58065207	58075317	Promoter	58070227	10	90362	FAM110B	+
peak:649	chr8	60460852	60461055	5862	RAB2A	60418332	60461000	Enhancer	60413930	-47022	100505532	LINC01301	-
peak:650	chr8	60463194	60464492	5862	RAB2A	60461152	60480320	Enhancer	60508759	44915	100505532	LINC01301	-
peak:651	chr8	60792714	60793514	55636	CHD7	60746258	60803900	Enhancer	60743032	50081	55636	CHD7	+
peak:652	chr8	63451911	63452340	253943	YTHDF3	63419213	63469217	Enhancer	63187530	264594	253943	YTHDF3	+
peak:653	chr8	65144925	65145757	552859	LINC00251	65143636	65175340	Enhancer	65180341	34999	552859	LINC00251	-
peak:654	chr8	66445598	66446450	137872	ADHFE1	66438141	66446164	Enhancer	66439268	6755	137872	ADHFE1	+
peak:655	chr8	66542169	66542568	254778	VXN	66536696	66546129	Enhancer	66566958	24589	4603	MYBL1	-
peak:656	chr8	70805275	70805864	389668	XKR9	70745921	70808684	Enhancer	70670573	134995	389668	XKR9	+
peak:657	chr8	71164845	71165259	2138	EYA1	71106796	71350004	Enhancer	71299108	134055	2138	EYA1	-
peak:658	chr8	73972255	73972497	54968	TMEM70	73972363	73983747	Promoter	73972437	-60	54968	TMEM70	+
peak:659	chr8	75667570	75667854	3174	HNF4G	75544967	76110624	Enhancer	75539869	127842	3174	HNF4G	+
peak:660	chr8	77130290	77131087	5828	PEX2	77123435	77310503	Enhancer	77001044	-129643	5828	PEX2	-
peak:661	chr8	79864603	79865036	23462	HEY1	79808056	79873464	Enhancer	79783729	81089	101927067	LINC01607	+
peak:662	chr8	81240433	81241075	2171	FABP5	81196276	81275483	Enhancer	81280363	-39608	2171	FABP5	+
peak:663	chr8	82693688	82694312	64089	SNX16	82307856	83012752	Enhancer	83403758	-709757	103352670	LINC01419	+
peak:664	chr8	83868481	83869712	138046	RALYL	83400681	84178218	Enhancer	84182787	-313690	138046	RALYL	+
peak:665	chr8	92103209	92103801	862	RUNX1T1	92095230	92108285	Promoter	92103286	-218	862	RUNX1T1	-
peak:666	chr8	92170952	92171248	862	RUNX1T1	92108225	92444643	Enhancer	92103286	-67813	862	RUNX1T1	-
peak:667	chr8	92610985	92611777	441369	FLJ46284	92608103	92636031	Enhancer	92758542	147160	441369	FLJ46284	-
peak:668	chr8	98416495	98417296	3788	KCNS2	98407583	98422022	Enhancer	98427022	-10126	3788	KCNS2	+
peak:669	chr8	101287299	101288733	51123	ZNF706	101287957	101288107	Enhancer	101206193	-81822	51123	ZNF706	-
peak:670	chr8	101760069	101761227	83988	NCALD	101757263	101763351	Enhancer	101788998	28349	83988	NCALD	-
peak:671	chr8	103293390	103293849	8323	FZD6	103293433	103304953	Promoter	103298433	-4813	8323	FZD6	+
peak:672	chr8	109539484	109540418	9166	EBAG9	109534711	109555824	Promoter	109539838	112	9166	EBAG9	+
peak:673	chr8	117245185	117245748	169026	SLC30A8	117140097	117327912	Enhancer	117135328	110137	169026	SLC30A8	+
peak:674	chr8	121966273	121966888	3037	HAS2	121897312	122000580	Enhancer	121641436	325143	594842	HAS2-AS1	+
peak:675	chr8	127276723	127277195	5462	POU5F1B	127272951	127283394	Enhancer	127219088	-57870	100507056	CCAT1	-
peak:676	chr8	127363921	127364592	5462	POU5F1B	127341311	127391327	Enhancer	127339274	24981	103021164	CASC21	+
peak:677	chr8	130302042	130302747	29065	ASAP1-IT1	130301532	130302553	Enhancer	130340937	38542	50807	ASAP1	-
peak:678	chr8	132413687	132414653	3786	KCNQ3	132411589	132415872	Enhancer	132447262	33091	3786	KCNQ3	-
peak:679	chr8	143506768	143507463	23144	ZC3H3	143502840	143512839	Promoter	143507840	724	23144	ZC3H3	-
peak:680	chr8	143884447	143885330	83481	EPPK1	143882168	143886951	Enhancer	143878464	-6423	83481	EPPK1	-
peak:681	chr8	144104105	144104463	81858	SHARPIN	144097834	144104384	Promoter	144104269	-14	81858	SHARPIN	-
peak:682	chr9	2234048	2234829	6595	SMARCA2	2165263	2241639	Enhancer	2181571	52866	6595	SMARCA2	+
peak:683	chr9	8188557	8189121	90871	DMAC1	7804798	8266872	Enhancer	8485636	296796	5789	PTPRD	-
peak:684	chr9	11545747	11546797	5789	PTPRD	10617722	11653054	Enhancer	10612723	-933548	5789	PTPRD	-
peak:685	chr9	19408946	19409762	340485	ACER2	19404059	19414058	Promoter	19409059	294	340485	ACER2	+
peak:686	chr9	23537185	23538473	1993	ELAVL2	23492853	23816480	Enhancer	23735565	197735	1993	ELAVL2	-
peak:687	chr9	34458271	34458755	203259	FAM219A	34457984	34458661	Promoter	34458552	38	203259	FAM219A	-
peak:688	chr9	35111607	35112094	80256	FAM214B	35107310	35121340	Promoter	35111588	-261	80256	FAM214B	-
peak:689	chr9	37676417	37676821	22844	FRMPD1	37673004	37710638	Enhancer	37669778	6840	22844	FRMPD1	+
peak:690	chr9	37994471	37995428	6461	SHB	37993314	37996202	Enhancer	38068687	73737	6461	SHB	-
peak:691	chr9	38026311	38026769	6461	SHB	38020974	38064213	Enhancer	38068687	42146	6461	SHB	-
peak:692	chr9	38414274	38415073	347252	IGFBPL1	38408556	38416227	Enhancer	38424447	9773	347252	IGFBPL1	-
peak:693	chr9	38421563	38422519	347252	IGFBPL1	38419447	38429446	Promoter	38424447	2405	347252	IGFBPL1	-
peak:694	chr9	78971619	78972775	7091	TLE4	78967895	79256784	Enhancer	79571773	-599575	7091	TLE4	+
peak:695	chr9	79571653	79571960	7091	TLE4	79566773	79585226	Promoter	79571773	32	7091	TLE4	+
peak:696	chr9	81344187	81344939	7088	TLE1	80631778	81560824	Enhancer	81613522	268958	7088	TLE1	-
peak:697	chr9	82363195	82364010	389763	SPATA31D1	82332376	82466946	Enhancer	81988788	374813	389763	SPATA31D1	+
peak:698	chr9	82923134	82924309	158158	RASEF	82912916	82961624	Enhancer	83063128	139406	158158	RASEF	-
peak:699	chr9	85600912	85601328	23287	AGTPBP1	85587001	85638343	Enhancer	85579025	-22094	23287	AGTPBP1	-
peak:700	chr9	86947639	86948086	2619	GAS1	86942189	86947944	Promoter	86947189	-672	2619	GAS1	-
peak:701	chr9	89591146	89591817	10912	GADD45G	89585036	89591524	Enhancer	89605013	-13531	10912	GADD45G	+
peak:702	chr9	89675039	89675825	10912	GADD45G	89675330	89675480	Enhancer	89701651	-26218	100129066	UNQ6494	+
peak:703	chr9	89749861	89750560	100129066	UNQ6494	89748944	89760292	Enhancer	89701651	48558	100129066	UNQ6494	+
peak:704	chr9	90095505	90096477	286370	MIR4290HG	90046498	90098762	Enhancer	90041499	-54491	286370	MIR4290HG	-
peak:705	chr9	90343233	90343740	54769	DIRAS2	90343438	90343588	Enhancer	90433489	90002	101927873	LINC01508	-
peak:706	chr9	92749208	92750187	23299	BICD2	92749229	92752217	Enhancer	92764812	15114	23299	BICD2	-
peak:707	chr9	93813777	93814684	100422927	MIR4291	93810354	93814357	Enhancer	93819357	-5126	100422927	MIR4291	+
peak:708	chr9	95462404	95463004	5727	PTCH1	95454955	95474188	Promoter	95459955	-2748	5727	PTCH1	-
peak:709	chr9	97633263	97633879	158427	TSTD2	97612852	97633600	Promoter	97633575	3	158427	TSTD2	-
peak:710	chr9	98142852	98143662	7464	CORO2A	98133569	98146202	Enhancer	98119212	-24044	9830	TRIM14	-
peak:711	chr9	98224789	98225509	55357	TBC1D2	98224083	98229150	Promoter	98229083	3933	55357	TBC1D2	-
peak:712	chr9	98316683	98317627	55357	TBC1D2	98317029	98317277	Enhancer	98306571	-10583	9568	GABBR2	-
peak:713	chr9	99221775	99222530	10952	SEC61B	99222011	99227314	Promoter	99222064	87	10952	SEC61B	+
peak:714	chr9	101443398	101443857	229	ALDOB	101443609	101445757	Enhancer	101435823	-7803	229	ALDOB	-
peak:715	chr9	107358933	107359435	58499	ZNF462	107359099	107359249	Enhancer	107306542	52641	5887	RAD23B	+
peak:716	chr9	121574744	121575066	153090	DAB2IP	121574797	121582680	Enhancer	121567102	7802	153090	DAB2IP	+
peak:717	chr9	123473149	123473750	57706	DENND1A	123471632	123482600	Enhancer	123462023	-11425	57706	DENND1A	-
peak:719	chr9	125878219	125878724	5090	PBX3	125868252	125894500	Enhancer	125865271	13199	5090	PBX3	+
peak:720	chr9	127396544	127397201	29988	SLC2A8	127392776	127409048	Promoter	127397138	-265	29988	SLC2A8	+
peak:721	chr9	127578866	127579670	64855	FAM129B	127563885	127583988	Promoter	127578989	-278	64855	FAM129B	-
peak:722	chr9	129023377	129024060	56904	SH3GLB2	129007016	129032462	Promoter	129021211	-2506	56904	SH3GLB2	-
peak:723	chr9	129080794	129081325	57171	DOLPP1	129076100	129089598	Promoter	129081100	-40	57171	DOLPP1	+
peak:724	chr9	130421421	130422265	445	ASS1	130411804	130430977	Enhancer	130425716	-3872	256158	HMCN2	+
peak:724	chr9	130421421	130422265	256158	HMCN2	130420716	130434165	Promoter	130425716	-3872	256158	HMCN2	+
peak:725	chr9	131238429	131238823	100616312	MIR4478	131238573	131238963	Enhancer	131228518	10107	8021	NUP214	+
peak:725	chr9	131238429	131238823	84726	PRRC2B	131238573	131238963	Enhancer	131228518	10107	8021	NUP214	+
peak:726	chr9	132867946	132868167	158067	AK8	132858712	132868711	Promoter	132863712	-4343	158067	AK8	-
peak:726	chr9	132867946	132868167	7248	TSC1	132868013	132868163	Enhancer	132863712	-4343	158067	AK8	-
peak:727	chr9	133113988	133115060	8328	GFI1B	133114510	133115123	Enhancer	133108838	-5685	5900	RALGDS	-
peak:727	chr9	133113988	133115060	6837	MED22	133114510	133115123	Enhancer	133108838	-5685	5900	RALGDS	-
peak:727	chr9	133113988	133115060	5900	RALGDS	133113865	133116250	Enhancer	133108838	-5685	5900	RALGDS	-
peak:727	chr9	133113988	133115060	6130	RPL7A	133114510	133115123	Enhancer	133108838	-5685	5900	RALGDS	-
peak:727	chr9	133113988	133115060	11182	SLC2A6	133114510	133115123	Enhancer	133108838	-5685	5900	RALGDS	-
peak:728	chr9	134492084	134492635	1289	COL5A1	134492179	134492545	Enhancer	134379411	112947	100616236	MIR4669	+
peak:729	chr9	135023419	135023816	157927	C9orf62	135023474	135023624	Enhancer	135075243	-51625	10439	OLFM1	+
peak:729	chr9	135023419	135023816	3933	LCN1	135023474	135023624	Enhancer	135075243	-51625	10439	OLFM1	+
peak:729	chr9	135023419	135023816	10439	OLFM1	135022890	135023958	Enhancer	135075243	-51625	10439	OLFM1	+
peak:730	chr9	135147170	135147705	3933	LCN1	135147294	135147444	Enhancer	135105640	41796	10439	OLFM1	+
peak:730	chr9	135147170	135147705	100130954	LINC01502	135147294	135147444	Enhancer	135105640	41796	10439	OLFM1	+
peak:730	chr9	135147170	135147705	10439	OLFM1	135130469	135152378	Enhancer	135105640	41796	10439	OLFM1	+
peak:731	chr9	135174591	135175385	10439	OLFM1	135171210	135179133	Enhancer	135105640	69347	10439	OLFM1	+
peak:732	chr9	135308699	135309196	157927	C9orf62	135308765	135310333	Enhancer	135343249	-34301	157927	C9orf62	+
peak:733	chr9	135506110	135506661	51116	MRPS2	135502162	135507587	Promoter	135502588	3796	51116	MRPS2	+
peak:734	chr9	136695458	136696703	20	ABCA2	136695973	136696370	Enhancer	136687423	-8656	10555	AGPAT2	-
peak:734	chr9	136695458	136696703	10555	AGPAT2	136692458	136697672	Enhancer	136687423	-8656	10555	AGPAT2	-
peak:734	chr9	136695458	136696703	158055	C9orf163	136695973	136696370	Enhancer	136687423	-8656	10555	AGPAT2	-
peak:734	chr9	136695458	136696703	138311	DIPK1B	136695973	136696370	Enhancer	136687423	-8656	10555	AGPAT2	-
peak:734	chr9	136695458	136696703	51162	EGFL7	136695973	136696370	Enhancer	136687423	-8656	10555	AGPAT2	-
peak:734	chr9	136695458	136696703	2529	FUT7	136695973	136696370	Enhancer	136687423	-8656	10555	AGPAT2	-
peak:734	chr9	136695458	136696703	4851	NOTCH1	136695973	136696370	Enhancer	136687423	-8656	10555	AGPAT2	-
peak:734	chr9	136695458	136696703	56654	NPDC1	136695973	136696370	Enhancer	136687423	-8656	10555	AGPAT2	-
peak:734	chr9	136695458	136696703	286257	PAXX	136695973	136696370	Enhancer	136687423	-8656	10555	AGPAT2	-
peak:734	chr9	136695458	136696703	2889	RAPGEF1	136695973	136696370	Enhancer	136687423	-8656	10555	AGPAT2	-
peak:734	chr9	136695458	136696703	727800	RNF208	136695973	136696370	Enhancer	136687423	-8656	10555	AGPAT2	-
peak:734	chr9	136695458	136696703	9919	SEC16A	136695973	136696370	Enhancer	136687423	-8656	10555	AGPAT2	-
peak:734	chr9	136695458	136696703	84973	SNHG7	136695973	136696370	Enhancer	136687423	-8656	10555	AGPAT2	-
peak:734	chr9	136695458	136696703	677804	SNORA17A	136695973	136696370	Enhancer	136687423	-8656	10555	AGPAT2	-
peak:734	chr9	136695458	136696703	677824	SNORA17B	136695973	136696370	Enhancer	136687423	-8656	10555	AGPAT2	-
peak:734	chr9	136695458	136696703	85014	TMEM141	136695973	136696370	Enhancer	136687423	-8656	10555	AGPAT2	-
peak:734	chr9	136695458	136696703	90120	TMEM250	136695973	136696370	Enhancer	136687423	-8656	10555	AGPAT2	-
peak:735	chr9	136790660	136791309	85014	TMEM141	136786355	136793877	Promoter	136791355	-370	85014	TMEM141	+
peak:736	chr9	137441332	137441680	377841	ENTPD8	137433246	137445951	Promoter	137441449	-56	377841	ENTPD8	-
peak:737	chr9	138010089	138010814	774	CACNA1B	137990219	138014687	Enhancer	138075869	-65417	774	CACNA1B	+
peak:738	chr10	3172749	3173244	10531	PITRM1	3135926	3177840	Promoter	3172841	-154	10531	PITRM1	-
peak:739	chr10	10508358	10508591	207107	SFTA1P	10476128	10516731	Enhancer	10789036	280561	207107	SFTA1P	-
peak:740	chr10	12068741	12069005	55526	DHTKD1	12063972	12074023	Promoter	12068972	-98	55526	DHTKD1	+
peak:741	chr10	13822397	13823546	55691	FRMD4A	13819511	13823119	Enhancer	13858912	35940	55691	FRMD4A	-
peak:742	chr10	17806079	17806312	4360	MRC1	17804344	17814343	Promoter	17809344	-3148	4360	MRC1	+
peak:743	chr10	21065432	21066142	387638	C10orf113	21055582	21076510	Enhancer	21146559	80771	387638	C10orf113	-
peak:744	chr10	22003398	22003912	64215	DNAJC1	21998399	22008768	Promoter	22003585	-69	64215	DNAJC1	-
peak:745	chr10	22560547	22561245	5305	PIP4K2A	22551887	22563710	Enhancer	22539635	-21260	5305	PIP4K2A	-
peak:746	chr10	24114332	24114838	56243	KIAA1217	23928262	24203791	Enhancer	24208791	-94205	56243	KIAA1217	+
peak:747	chr10	25907264	25907543	53904	MYO3A	25865542	25929073	Enhancer	25934267	-26863	53904	MYO3A	+
peak:748	chr10	26242751	26243654	2572	GAD2	26222862	26254330	Enhancer	26218193	25008	2572	GAD2	+
peak:749	chr10	31133764	31134495	6935	ZEB1	31133750	31134181	Enhancer	31031937	-102191	220929	ZNF438	-
peak:749	chr10	31133764	31134495	220929	ZNF438	31096422	31135230	Enhancer	31031937	-102191	220929	ZNF438	-
peak:750	chr10	31602429	31603092	94134	ARHGAP12	31578723	31620096	Enhancer	31808551	205790	94134	ARHGAP12	-
peak:751	chr10	31749703	31750614	94134	ARHGAP12	31688083	31758950	Enhancer	31808551	58392	94134	ARHGAP12	-
peak:752	chr10	34739700	34740542	56288	PARD3	34733323	34746551	Enhancer	34815321	75199	56288	PARD3	-
peak:753	chr10	34912698	34913312	56288	PARD3	34836188	34944827	Enhancer	34815767	97237	100505601	PARD3-AS1	+
peak:754	chr10	35274359	35275053	56288	PARD3	35274692	35274842	Enhancer	35247049	27656	219771	CCNY	+
peak:755	chr10	43217747	43218283	53828	FXYD4	43217872	43218022	Enhancer	43209184	-8830	221002	RASGEF1A	-
peak:756	chr10	44964164	44964787	83937	RASSF4	44954407	44964838	Promoter	44959839	4635	83937	RASSF4	+
peak:757	chr10	46265933	46266500	728113	ANXA8L1	46375627	46391784	Enhancer	46286345	-20128	195977	ANTXRL	+
peak:758	chr10	48551495	48552369	58504	ARHGAP22	48551678	48561677	Promoter	48556678	4745	58504	ARHGAP22	-
peak:758	chr10	48551495	48552369	143162	FRMPD2	48551855	48552005	Enhancer	48556678	4745	58504	ARHGAP22	-
peak:758	chr10	48551495	48552369	728798	FRMPD2B	48551855	48552005	Enhancer	48556678	4745	58504	ARHGAP22	-
peak:759	chr10	61244145	61244626	9886	RHOBTB1	61244362	61244512	Enhancer	61414500	170114	219623	TMEM26	-
peak:760	chr10	62804212	62805067	84890	ADO	62799857	62809856	Promoter	62804857	-217	84890	ADO	+
peak:761	chr10	63120061	63120951	29982	NRBF2	63085271	63128247	Enhancer	63133247	-12740	29982	NRBF2	+
peak:762	chr10	66195370	66195993	347731	LRRTM3	65875781	66921034	Enhancer	66079103	-116577	29119	CTNNA3	-
peak:763	chr10	68250985	68252327	220202	ATOH7	68239319	68258142	Enhancer	68232103	-19552	220202	ATOH7	-
peak:764	chr10	69305216	69305640	3098	HK1	69290375	69310854	Enhancer	69315785	-10356	3098	HK1	+
peak:765	chr10	69362680	69363121	3098	HK1	69359415	69363863	Enhancer	69318844	44055	3098	HK1	+
peak:766	chr10	70323991	70324680	55222	LRRC20	70324224	70324374	Enhancer	70283676	-40658	64106	NPFFR1	-
peak:767	chr10	70716336	70716923	140766	ADAMTS14	70708775	70726003	Enhancer	70672803	43825	140766	ADAMTS14	+
peak:768	chr10	71532203	71532485	64072	CDH23	71528979	71544402	Enhancer	71511873	-20470	102723377	CDH23-AS1	-
peak:769	chr10	77253000	77253876	3778	KCNMA1	77188531	77324641	Enhancer	77354404	-100965	101929286	KCNMA1-AS3	+
peak:770	chr10	77332336	77332824	3778	KCNMA1	77324793	77345761	Enhancer	77354404	-21823	101929286	KCNMA1-AS3	+
peak:771	chr10	78302906	78303571	414243	LINC00595	78303079	78303282	Enhancer	78267442	35795	414243	LINC00595	+
peak:772	chr10	78846690	78847460	283050	ZMIZ1-AS1	78766194	78912567	Enhancer	78962394	115318	283050	ZMIZ1-AS1	-
peak:773	chr10	78963417	78964019	283050	ZMIZ1-AS1	78957394	78967393	Promoter	78962394	-1323	283050	ZMIZ1-AS1	-
peak:774	chr10	80552192	80552720	387694	SH2D4B	80545818	80585848	Enhancer	80540819	11636	387694	SH2D4B	+
peak:775	chr10	82319235	82320268	10718	NRG3	81882960	82353739	Enhancer	82232920	-86830	101929590	NRG3-AS1	-
peak:776	chr10	82661689	82662092	10718	NRG3	82363738	82794742	Enhancer	82738576	-76685	10718	NRG3	+
peak:777	chr10	84244491	84245308	5995	RGR	84243258	84260169	Promoter	84245053	-153	5995	RGR	+
peak:778	chr10	86673443	86674530	11155	LDB3	86673668	86674082	Enhancer	86668692	5293	11155	LDB3	+
peak:779	chr10	89086637	89087298	100616192	MIR4679-2	89085414	89087136	Enhancer	89063411	-23555	100616192	MIR4679-2	-
peak:780	chr10	91671843	91672564	143282	FGFBP3	91672163	91672313	Enhancer	91633054	-39148	5507	PPP1R3C	-
peak:781	chr10	97321331	97321959	10023	FRAT1	97314267	97324266	Promoter	97319267	2377	10023	FRAT1	+
peak:782	chr10	97498347	97498817	64210	MMS19	97493384	97498831	Promoter	97498609	26	64210	MMS19	-
peak:783	chr10	100912367	100912984	55719	SLF2	100907569	100917995	Promoter	100912569	105	55719	SLF2	+
peak:784	chr10	100997823	100998773	84445	LZTS2	100992323	101004852	Promoter	100998348	-49	84445	LZTS2	+
peak:785	chr10	101629912	101630739	6468	FBXW4	101621899	101631898	Promoter	101626899	-3425	6468	FBXW4	-
peak:785	chr10	101629912	101630739	100423033	MIR3158-2	101630214	101630622	Enhancer	101626899	-3425	6468	FBXW4	-
peak:786	chr10	101903408	101904455	30819	KCNIP2	101851034	101917979	Enhancer	101889736	-14194	79591	C10orf76	-
peak:787	chr10	102660464	102661738	81603	TRIM8	102657499	102673302	Enhancer	102655281	5819	81603	TRIM8	+
peak:788	chr10	102777167	102777461	54838	WBP1L	102771249	102781248	Promoter	102776249	1064	54838	WBP1L	+
peak:789	chr10	102917854	102918552	54805	CNNM2	102913293	102923356	Promoter	102918293	-89	54805	CNNM2	+
peak:790	chr10	105783718	105784246	22986	SORCS3	105182766	105950461	Enhancer	105158928	625053	22986	SORCS3	+
peak:791	chr10	106179342	106180365	114815	SORCS1	106176033	106535421	Enhancer	106607218	427364	114815	SORCS1	-
peak:792	chr10	107206649	107207367	114815	SORCS1	107169707	107813521	Enhancer	107164534	-42473	114815	SORCS1	-
peak:793	chr10	110151938	110152365	120	ADD3	110149738	110156541	Enhancer	110125902	26248	120	ADD3	+
peak:794	chr10	110459958	110460737	1847	DUSP5	110451173	110477261	Enhancer	110497838	-37490	1847	DUSP5	+
peak:795	chr10	110617716	110618275	120	ADD3	110617962	110618112	Enhancer	110644397	-26401	282996	RBM20	+
peak:795	chr10	110617716	110618275	282996	RBM20	110615613	110634841	Enhancer	110644397	-26401	282996	RBM20	+
peak:796	chr10	115860104	115860997	2674	GFRA1	115799720	115947248	Enhancer	115909351	-48800	26033	ATRNL1	+
peak:797	chr10	117239404	117240360	6571	SLC18A2	117236093	117246092	Promoter	117241093	-1210	6571	SLC18A2	+
peak:798	chr10	118818541	118819014	2834	PRLHR	118818748	118818898	Enhancer	118755249	-63527	143384	CACUL1	-
peak:799	chr10	119706787	119707311	22876	INPP5F	119700699	119716227	Enhancer	119726097	-19047	22876	INPP5F	+
peak:800	chr10	121310246	121310843	2263	FGFR2	121168163	121478803	Enhancer	121480485	169940	2263	FGFR2	-
peak:801	chr10	121559207	121559823	2263	FGFR2	121531517	121588967	Enhancer	121565911	6395	2263	FGFR2	-
peak:802	chr10	121668836	121669194	2263	FGFR2	121668957	121683965	Enhancer	121598458	-70556	2263	FGFR2	-
peak:803	chr10	122149954	122150656	10579	TACC2	122131713	122152644	Enhancer	122163426	-13120	10579	TACC2	+
peak:804	chr10	122159519	122159926	10579	TACC2	122158426	122168843	Promoter	122163426	-3703	10579	TACC2	+
peak:805	chr10	122348370	122349314	59338	PLEKHA1	122344196	122353823	Enhancer	122331967	16874	118663	BTBD16	+
peak:806	chr10	126170630	126171196	92565	FANK1	126170642	126171450	Enhancer	126155305	-15607	8038	ADAM12	-
peak:807	chr10	127282983	127283345	1793	DOCK1	127266530	127330915	Enhancer	127248068	35095	1793	DOCK1	+
peak:808	chr10	128568493	128569387	4288	MKI67	128306787	128796697	Enhancer	128181136	387803	101927381	LINC01163	+
peak:809	chr10	130110562	130111560	387723	C10orf143	130105817	130115816	Promoter	130110817	-243	387723	C10orf143	-
peak:810	chr10	132237890	132238355	282974	STK32C	132233712	132238955	Enhancer	132249108	10985	282974	STK32C	-
peak:811	chr10	132421205	132421731	170393	C10orf91	132421203	132421860	Enhancer	132444327	-22858	170393	C10orf91	+
peak:811	chr10	132421205	132421731	170394	PWWP2B	132420072	132421753	Enhancer	132444327	-22858	170393	C10orf91	+
peak:811	chr10	132421205	132421731	282974	STK32C	132421203	132421753	Enhancer	132444327	-22858	170393	C10orf91	+
peak:812	chr10	133039830	133040364	54777	CFAP46	133039961	133040111	Enhancer	133070929	-30831	84435	ADGRA1	+
peak:813	chr11	797235	797980	101927423	PANO1	796888	797753	Promoter	797511	95	101927423	PANO1	+
peak:814	chr11	2194661	2195141	100616126	MIR4686	2194581	2194929	Enhancer	2173063	21837	100616126	MIR4686	+
peak:815	chr11	2669662	2670298	10984	KCNQ1OT1	2669941	2671009	Enhancer	2699994	30013	10984	KCNQ1OT1	-
peak:816	chr11	8283591	8284217	4004	LMO1	8277989	8288272	Enhancer	8268716	-15187	4004	LMO1	-
peak:817	chr11	8832816	8833434	6764	ST5	8826939	8844354	Promoter	8831939	-1185	6764	ST5	-
peak:818	chr11	11978982	11979958	27122	DKK3	11974916	11984915	Promoter	11979916	445	27122	DKK3	-
peak:818	chr11	11978982	11979958	55031	USP47	11977522	11979486	Enhancer	11979916	445	27122	DKK3	-
peak:819	chr11	12844645	12844953	7003	TEAD1	12833120	12859992	Enhancer	12828121	16677	7003	TEAD1	+
peak:820	chr11	13277192	13277603	406	ARNTL	13271652	13282884	Promoter	13277639	-241	406	ARNTL	+
peak:821	chr11	17802446	17803338	3746	KCNC1	17802764	17807172	Enhancer	17779172	23719	3746	KCNC1	+
peak:822	chr11	20303524	20304147	120237	DBX1	20303714	20303864	Enhancer	20363685	-59849	10553	HTATIP2	+
peak:823	chr11	27216068	27216658	91057	CCDC34	27209323	27219572	Enhancer	27350424	134060	91057	CCDC34	-
peak:824	chr11	27398223	27398755	91057	CCDC34	27396344	27413312	Enhancer	27385532	-12956	55366	LGR4	-
peak:825	chr11	27443239	27444066	55366	LGR4	27441024	27448272	Enhancer	27472314	28661	55366	LGR4	-
peak:826	chr11	30536005	30536309	744	MPPED2	30531065	30541083	Promoter	30536084	-72	744	MPPED2	-
peak:827	chr11	30811277	30811993	341019	DCDC1	30830369	31369810	Enhancer	30906705	95069	341019	DCDC1	-
peak:828	chr11	31060841	31061192	341019	DCDC1	30830369	31369810	Enhancer	31127665	66648	341019	DCDC1	-
peak:829	chr11	31826449	31827143	103157000	PAUPAR	31822155	31831346	Promoter	31826347	448	103157000	PAUPAR	+
peak:829	chr11	31826449	31827143	5080	PAX6	31825309	31885433	Enhancer	31826347	448	103157000	PAUPAR	+
peak:830	chr11	32081046	32081677	5954	RCN1	32079025	32083213	Enhancer	32090904	-9542	5954	RCN1	+
peak:831	chr11	35223265	35223907	960	CD44	35171571	35224343	Promoter	35219344	4241	960	CD44	+
peak:832	chr11	36253197	36253749	29099	COMMD9	36215261	36257489	Enhancer	36276416	22942	29099	COMMD9	-
peak:833	chr11	41871967	41872960	57689	LRRC4C	41464635	42364502	Enhancer	41720443	152019	102723644	LINC01499	+
peak:834	chr11	44562706	44563132	3732	CD82	44559427	44578077	Promoter	44564427	-1507	3732	CD82	+
peak:835	chr11	44565173	44565648	3732	CD82	44559427	44578077	Promoter	44565591	-180	3732	CD82	+
peak:836	chr11	45847055	45847487	1408	CRY2	45842118	45852477	Promoter	45847406	-134	1408	CRY2	+
peak:837	chr11	45895950	45897024	9479	MAPK8IP1	45891550	45904607	Promoter	45896550	-62	9479	MAPK8IP1	+
peak:838	chr11	57479021	57479561	349667	RTN4RL2	57471818	57485786	Enhancer	57494520	15228	8501	SLC43A1	-
peak:839	chr11	57597876	57598398	710	SERPING1	57592387	57616230	Promoter	57598233	-95	710	SERPING1	+
peak:840	chr11	58579524	58579936	80829	ZFP91	58578666	58584110	Promoter	58579111	618	80829	ZFP91	+
peak:841	chr11	61067909	61068571	921	CD5	61068079	61069527	Enhancer	61102395	-34154	921	CD5	+
peak:842	chr11	61496001	61496651	7439	BEST1	61496208	61496358	Enhancer	61489038	7287	220004	PPP1R32	+
peak:842	chr11	61496001	61496651	747	DAGLA	61496208	61496358	Enhancer	61489038	7287	220004	PPP1R32	+
peak:842	chr11	61496001	61496651	1642	DDB1	61496208	61496358	Enhancer	61489038	7287	220004	PPP1R32	+
peak:842	chr11	61496001	61496651	390205	LRRC10B	61496208	61496358	Enhancer	61489038	7287	220004	PPP1R32	+
peak:842	chr11	61496001	61496651	100616470	MIR4488	61494855	61496712	Enhancer	61489038	7287	220004	PPP1R32	+
peak:842	chr11	61496001	61496651	745	MYRF	61496208	61496358	Enhancer	61489038	7287	220004	PPP1R32	+
peak:842	chr11	61496001	61496651	220004	PPP1R32	61496208	61496358	Enhancer	61489038	7287	220004	PPP1R32	+
peak:842	chr11	61496001	61496651	113157	RPLP0P2	61496208	61496358	Enhancer	61489038	7287	220004	PPP1R32	+
peak:842	chr11	61496001	61496651	9066	SYT7	61496208	61496358	Enhancer	61489038	7287	220004	PPP1R32	+
peak:842	chr11	61496001	61496651	51259	TMEM216	61496208	61496358	Enhancer	61489038	7287	220004	PPP1R32	+
peak:843	chr11	61602784	61603409	220004	PPP1R32	61603053	61603203	Enhancer	61581148	-21947	9066	SYT7	-
peak:843	chr11	61602784	61603409	9066	SYT7	61603053	61603203	Enhancer	61581148	-21947	9066	SYT7	-
peak:844	chr11	61733064	61733661	745	MYRF	61732539	61738132	Enhancer	61752642	-19279	745	MYRF	+
peak:845	chr11	63917176	63918143	283248	RCOR2	63907498	63921843	Promoter	63916844	-814	283248	RCOR2	-
peak:846	chr11	63918562	63919413	283248	RCOR2	63907498	63921843	Promoter	63916844	-2142	283248	RCOR2	-
peak:847	chr11	64185710	64186180	10963	STIP1	64180272	64191302	Promoter	64186115	-169	10963	STIP1	+
peak:848	chr11	64334984	64335475	283234	CCDC88B	64335223	64341755	Promoter	64340223	-4993	283234	CCDC88B	+
peak:850	chr11	65301923	65302259	10435	CDC42EP2	65297644	65306008	Enhancer	65294178	7912	23649	POLA2	+
peak:850	chr11	65301923	65302259	5977	DPF2	65301949	65302099	Enhancer	65294178	7912	23649	POLA2	+
peak:851	chr11	65487244	65488240	254102	EHBP1L1	65487709	65487859	Enhancer	65497762	-10019	378938	MALAT1	+
peak:851	chr11	65487244	65488240	23625	FAM89B	65487709	65487859	Enhancer	65497762	-10019	378938	MALAT1	+
peak:851	chr11	65487244	65488240	378938	MALAT1	65486120	65492762	Enhancer	65497762	-10019	378938	MALAT1	+
peak:851	chr11	65487244	65488240	100847035	MIR548AR	65487709	65487859	Enhancer	65497762	-10019	378938	MALAT1	+
peak:851	chr11	65487244	65488240	283131	NEAT1	65487709	65487859	Enhancer	65497762	-10019	378938	MALAT1	+
peak:851	chr11	65487244	65488240	6240	RRM1	65487709	65487859	Enhancer	65497762	-10019	378938	MALAT1	+
peak:851	chr11	65487244	65488240	283130	SLC25A45	65487709	65487859	Enhancer	65497762	-10019	378938	MALAT1	+
peak:851	chr11	65487244	65488240	254100	SSSCA1-AS1	65487709	65487859	Enhancer	65497762	-10019	378938	MALAT1	+
peak:851	chr11	65487244	65488240	10534	ZNRD2	65487709	65487859	Enhancer	65497762	-10019	378938	MALAT1	+
peak:852	chr11	65859299	65859621	1072	CFL1	65857335	65859738	Promoter	65859415	-44	1072	CFL1	-
peak:853	chr11	66312174	66313801	57124	CD248	66312044	66322043	Promoter	66317044	4056	57124	CD248	-
peak:854	chr11	66337667	66337980	9610	RIN1	66328553	66339480	Promoter	66336840	-982	9610	RIN1	-
peak:855	chr11	66958317	66958830	5091	PC	66949409	66963375	Promoter	66958376	-196	5091	PC	-
peak:856	chr11	67353018	67353926	57804	POLD4	67348078	67361971	Promoter	67353490	17	57804	POLD4	-
peak:857	chr11	67420973	67421335	5499	PPP1CA	67418689	67424821	Promoter	67421181	26	5499	PPP1CA	-
peak:859	chr11	68396143	68397237	55291	PPP6R3	68396528	68397111	Enhancer	68403977	-7286	4041	LRP5	+
peak:860	chr11	74566323	74566781	10714	POLD3	74565226	74570614	Enhancer	74592530	-25977	10714	POLD3	+
peak:861	chr11	75420858	75421908	283212	KLHL35	75420547	75425629	Enhancer	75426839	5455	283212	KLHL35	-
peak:862	chr11	76782853	76783231	25987	TSKU	76777251	76796751	Promoter	76783239	-196	25987	TSKU	+
peak:863	chr11	77073364	77073799	726	CAPN5	77073525	77074278	Enhancer	77067005	6575	726	CAPN5	+
peak:864	chr11	79119634	79120244	26011	TENM4	79100391	79264673	Enhancer	79076393	-43545	26011	TENM4	-
peak:865	chr11	79662775	79663648	26011	TENM4	79483087	79686960	Enhancer	79440948	-222262	26011	TENM4	-
peak:866	chr11	81577025	81577308	100422823	MIR4300	81497489	81644377	Enhancer	81890836	313669	100422823	MIR4300	-
peak:867	chr11	82191656	82192174	100422823	MIR4300	81895835	82312350	Enhancer	82100043	-91871	101928989	MIR4300HG	-
peak:868	chr11	82303540	82304102	100422823	MIR4300	81895835	82312350	Enhancer	82403913	100091	101928989	MIR4300HG	-
peak:869	chr11	83464216	83464805	60492	CCDC90B	83456573	83464656	Enhancer	83462149	-2360	1740	DLG2	-
peak:869	chr11	83464216	83464805	1740	DLG2	83457149	83467148	Promoter	83462149	-2360	1740	DLG2	-
peak:870	chr11	86678346	86678870	10873	ME3	86677635	86695437	Enhancer	86672636	-5971	10873	ME3	-
peak:871	chr11	92845268	92846441	120114	FAT3	92839340	92849339	Promoter	92844340	1513	120114	FAT3	+
peak:872	chr11	93296062	93296386	159989	DEUP1	93290325	93324990	Enhancer	93329971	-33746	159989	DEUP1	+
peak:873	chr11	94201089	94201777	24145	PANX1	94186785	94217282	Enhancer	94128929	72503	24145	PANX1	+
peak:874	chr11	103537220	103537561	100616457	MIR4693	103532743	103552231	Enhancer	103468389	69000	79659	DYNC2H1	+
peak:875	chr11	109772736	109773325	85463	ZC3H12C	109757661	109914153	Enhancer	110093361	-320330	85463	ZC3H12C	+
peak:876	chr11	110130742	110130978	85463	ZC3H12C	110126004	110140853	Promoter	110131004	-143	85463	ZC3H12C	+
peak:877	chr11	113519882	113520843	1813	DRD2	113520229	113529737	Enhancer	113475691	-44670	1813	DRD2	-
peak:878	chr11	114228613	114229028	57646	USP28	114228758	114228908	Enhancer	114237207	-8386	7704	ZBTB16	+
peak:879	chr11	114243859	114244612	120400	NXPE1	114244178	114244328	Enhancer	114246790	-2554	7704	ZBTB16	+
peak:879	chr11	114243859	114244612	7704	ZBTB16	114232207	114251789	Promoter	114246790	-2554	7704	ZBTB16	+
peak:880	chr11	114845984	114846723	120406	NXPE2	114784129	114892699	Enhancer	114678386	167966	120406	NXPE2	+
peak:881	chr11	115083805	115084595	23705	CADM1	115046614	115178824	Enhancer	115179111	94910	23705	CADM1	-
peak:882	chr11	115644765	115646225	283143	LINC00900	115637993	115645781	Enhancer	115760186	114690	283143	LINC00900	-
peak:883	chr11	117823792	117824484	486	FXYD2	117821133	117833697	Promoter	117824740	601	486	FXYD2	-
peak:884	chr11	118689953	118690312	283149	BCL9L	118689991	118690141	Enhancer	118679690	-10441	11181	TREH	-
peak:884	chr11	118689953	118690312	9854	C2CD2L	118689991	118690141	Enhancer	118679690	-10441	11181	TREH	-
peak:884	chr11	118689953	118690312	283152	CCDC153	118689991	118690141	Enhancer	118679690	-10441	11181	TREH	-
peak:884	chr11	118689953	118690312	493860	CCDC73	118689991	118690141	Enhancer	118679690	-10441	11181	TREH	-
peak:884	chr11	118689953	118690312	338657	CCDC84	118689991	118690141	Enhancer	118679690	-10441	11181	TREH	-
peak:884	chr11	118689953	118690312	81570	CLPB	118689991	118690141	Enhancer	118679690	-10441	11181	TREH	-
peak:884	chr11	118689953	118690312	643	CXCR5	118689991	118690141	Enhancer	118679690	-10441	11181	TREH	-
peak:884	chr11	118689953	118690312	1656	DDX6	118689991	118690141	Enhancer	118679690	-10441	11181	TREH	-
peak:884	chr11	118689953	118690312	1798	DPAGT1	118689991	118690141	Enhancer	118679690	-10441	11181	TREH	-
peak:884	chr11	118689953	118690312	25988	HINFP	118689991	118690141	Enhancer	118679690	-10441	11181	TREH	-
peak:884	chr11	118689953	118690312	3746	KCNC1	118689991	118690141	Enhancer	118679690	-10441	11181	TREH	-
peak:884	chr11	118689953	118690312	100616376	MIR4492	118689991	118690141	Enhancer	118679690	-10441	11181	TREH	-
peak:884	chr11	118689953	118690312	5091	PC	118689991	118690141	Enhancer	118679690	-10441	11181	TREH	-
peak:884	chr11	118689953	118690312	23187	PHLDB1	118689991	118690141	Enhancer	118679690	-10441	11181	TREH	-
peak:884	chr11	118689953	118690312	79102	RNF26	118689991	118690141	Enhancer	118679690	-10441	11181	TREH	-
peak:884	chr11	118689953	118690312	6230	RPS25	118689991	118690141	Enhancer	118679690	-10441	11181	TREH	-
peak:884	chr11	118689953	118690312	6330	SCN4B	118689991	118690141	Enhancer	118679690	-10441	11181	TREH	-
peak:884	chr11	118689953	118690312	2542	SLC37A4	118689991	118690141	Enhancer	118679690	-10441	11181	TREH	-
peak:884	chr11	118689953	118690312	100507050	TPBGL	118689991	118690141	Enhancer	118679690	-10441	11181	TREH	-
peak:884	chr11	118689953	118690312	51399	TRAPPC4	118689991	118690141	Enhancer	118679690	-10441	11181	TREH	-
peak:884	chr11	118689953	118690312	11181	TREH	118688662	118691948	Enhancer	118679690	-10441	11181	TREH	-
peak:884	chr11	118689953	118690312	7379	UPK2	118689991	118690141	Enhancer	118679690	-10441	11181	TREH	-
peak:884	chr11	118689953	118690312	7704	ZBTB16	118689991	118690141	Enhancer	118679690	-10441	11181	TREH	-
peak:885	chr11	119701449	119702660	5818	NECTIN1	119702021	119702309	Enhancer	119687357	-14696	5818	NECTIN1	-
peak:886	chr11	119802725	119803619	5818	NECTIN1	119800347	119803590	Enhancer	119729084	-74087	5818	NECTIN1	-
peak:887	chr11	124954111	124954388	80071	CCDC15	124949121	124959120	Promoter	124954121	127	80071	CCDC15	+
peak:888	chr11	126607557	126607725	28960	DCPS	126607565	126607715	Enhancer	126562917	-44723	84623	KIRREL3	-
peak:888	chr11	126607557	126607725	100422918	MIR3167	126607565	126607715	Enhancer	126562917	-44723	84623	KIRREL3	-
peak:889	chr11	126627328	126627870	6484	ST3GAL4	126608376	126637024	Enhancer	126562917	-64681	84623	KIRREL3	-
peak:890	chr11	126629077	126629640	6484	ST3GAL4	126608376	126637024	Enhancer	126562917	-66440	84623	KIRREL3	-
peak:891	chr11	132993017	132993725	4978	OPCML	132948767	133078124	Enhancer	132943768	-49602	4978	OPCML	-
peak:892	chr11	133726329	133727030	219938	SPATA19	133724316	133726704	Enhancer	133845501	118821	219938	SPATA19	-
peak:893	chr11	134067271	134067692	83700	JAM3	134063925	134074084	Promoter	134068925	-1443	83700	JAM3	+
peak:894	chr11	134480209	134480834	27087	B3GAT1	134472242	134484225	Enhancer	134411918	-68602	27087	B3GAT1	-
peak:895	chr12	560877	561381	283358	B4GALNT3	560185	561578	Enhancer	552075	9053	283358	B4GALNT3	+
peak:896	chr12	3315106	3315681	56341	PRMT8	3310525	3321198	Enhancer	3272912	42480	10867	TSPAN9	+
peak:897	chr12	4133682	4134325	91	ACVR1B	4133934	4134084	Enhancer	4273772	-139768	894	CCND2	+
peak:897	chr12	4133682	4134325	894	CCND2	4133245	4136833	Enhancer	4273772	-139768	894	CCND2	+
peak:898	chr12	4311920	4312428	57103	TIGAR	4302763	4312762	Promoter	4307763	4410	57103	TIGAR	+
peak:899	chr12	6851357	6852651	83461	CDCA3	6846868	6852097	Promoter	6852066	61	83461	CDCA3	-
peak:900	chr12	7373178	7373492	341392	ACSM4	7369555	7374242	Enhancer	7369493	-3841	283316	CD163L1	-
peak:900	chr12	7373178	7373492	283316	CD163L1	7352606	7384265	Promoter	7369493	-3841	283316	CD163L1	-
peak:902	chr12	13744652	13745404	2904	GRIN2B	13727977	13805145	Enhancer	13610018	-135009	2904	GRIN2B	-
peak:903	chr12	15049462	15049958	5149	PDE6H	15037337	15095325	Enhancer	15001833	47876	101928340	LINC01489	+
peak:903	chr12	15049462	15049958	5800	PTPRO	15049586	15049736	Enhancer	15001833	47876	101928340	LINC01489	+
peak:903	chr12	15049462	15049958	85004	RERG	15049586	15049736	Enhancer	15001833	47876	101928340	LINC01489	+
peak:904	chr12	29253668	29254505	55711	FAR2	29228622	29302416	Enhancer	29270449	-16362	55711	FAR2	+
peak:905	chr12	30296457	30296795	10526	IPO8	30286578	30323131	Enhancer	30637149	340522	10526	IPO8	-
peak:906	chr12	32230654	32231089	636	BICD1	32217877	32252571	Enhancer	32328402	-97530	636	BICD1	+
peak:907	chr12	32501915	32502167	121512	FGD4	32497043	32507216	Promoter	32502043	-1	121512	FGD4	+
peak:908	chr12	41967907	41968464	283464	GXYLT1	41933909	42130757	Enhancer	42144712	176526	283464	GXYLT1	-
peak:909	chr12	42507167	42508005	144165	PRICKLE1	42488994	42584770	Enhancer	42484332	-23253	144165	PRICKLE1	-
peak:910	chr12	43347135	43347376	80070	ADAMTS20	43339108	43434751	Enhancer	43439712	92456	80070	ADAMTS20	-
peak:911	chr12	46810972	46811783	55089	SLC38A4	46785048	46820997	Enhancer	46825985	14607	55089	SLC38A4	-
peak:912	chr12	47576418	47577058	79657	RPAP3	47561308	47608756	Enhancer	47664843	88104	79657	RPAP3	-
peak:913	chr12	49673549	49674121	91010	FMNL3	49667048	49684136	Enhancer	49668554	-5280	91010	FMNL3	-
peak:913	chr12	49673549	49674121	57701	NCKAP5L	49673558	49674167	Enhancer	49668554	-5280	91010	FMNL3	-
peak:913	chr12	49673549	49674121	54509	RHOF	49673558	49674167	Enhancer	49668554	-5280	91010	FMNL3	-
peak:913	chr12	49673549	49674121	7009	TMBIM6	49673558	49674167	Enhancer	49668554	-5280	91010	FMNL3	-
peak:913	chr12	49673549	49674121	7846	TUBA1A	49673558	49674167	Enhancer	49668554	-5280	91010	FMNL3	-
peak:914	chr12	49809193	49810094	144233	BCDIN3D	49809517	49809667	Enhancer	49805719	-3923	57701	NCKAP5L	-
peak:914	chr12	49809193	49810094	57701	NCKAP5L	49792002	49810718	Promoter	49805719	-3923	57701	NCKAP5L	-
peak:915	chr12	49869146	49869542	359	AQP2	49869317	49869467	Enhancer	49843129	-26214	144233	BCDIN3D	-
peak:915	chr12	49869146	49869542	362	AQP5	49869317	49869467	Enhancer	49843129	-26214	144233	BCDIN3D	-
peak:915	chr12	49869146	49869542	363	AQP6	49869317	49869467	Enhancer	49843129	-26214	144233	BCDIN3D	-
peak:915	chr12	49869146	49869542	41	ASIC1	49869317	49869467	Enhancer	49843129	-26214	144233	BCDIN3D	-
peak:915	chr12	49869146	49869542	113251	LARP4	49869317	49869467	Enhancer	49843129	-26214	144233	BCDIN3D	-
peak:915	chr12	49869146	49869542	3164	NR4A1	49869317	49869467	Enhancer	49843129	-26214	144233	BCDIN3D	-
peak:915	chr12	49869146	49869542	4891	SLC11A2	49869317	49869467	Enhancer	49843129	-26214	144233	BCDIN3D	-
peak:915	chr12	49869146	49869542	65244	SPATS2	49869317	49869467	Enhancer	49843129	-26214	144233	BCDIN3D	-
peak:916	chr12	49979086	49979410	363	AQP6	49977480	49998496	Enhancer	49973174	6073	363	AQP6	+
peak:918	chr12	52818269	52818645	3851	KRT4	52805927	52818845	Promoter	52814551	-3905	3851	KRT4	-
peak:919	chr12	53500724	53501488	6895	TARBP2	53500493	53505676	Promoter	53500953	152	6895	TARBP2	+
peak:920	chr12	54259340	54259931	23468	CBX5	54247525	54264591	Promoter	54259592	-42	23468	CBX5	-
peak:921	chr12	54393027	54393806	25946	ZNF385A	54374189	54395060	Promoter	54391298	-2117	25946	ZNF385A	-
peak:922	chr12	54590956	54591568	5502	PPP1R1A	54579537	54593658	Promoter	54588659	-2602	5502	PPP1R1A	-
peak:923	chr12	55973624	55974433	5869	RAB5B	55973616	55979100	Promoter	55974011	16	5869	RAB5B	+
peak:924	chr12	56636350	56637273	11176	BAZ2A	56625211	56638117	Promoter	56636816	4	11176	BAZ2A	-
peak:925	chr12	57693582	57694119	10956	OS9	57688955	57694144	Promoter	57693955	-104	10956	OS9	+
peak:926	chr12	57868689	57869142	115557	ARHGEF25	57868863	57869247	Enhancer	57846739	-22175	10106	CTDSP2	-
peak:926	chr12	57868689	57869142	10677	AVIL	57868863	57869247	Enhancer	57846739	-22175	10106	CTDSP2	-
peak:926	chr12	57868689	57869142	2583	B4GALNT1	57868863	57869247	Enhancer	57846739	-22175	10106	CTDSP2	-
peak:926	chr12	57868689	57869142	10106	CTDSP2	57851963	57874156	Enhancer	57846739	-22175	10106	CTDSP2	-
peak:926	chr12	57868689	57869142	196403	DTX3	57868863	57869247	Enhancer	57846739	-22175	10106	CTDSP2	-
peak:926	chr12	57868689	57869142	3798	KIF5A	57868863	57869247	Enhancer	57846739	-22175	10106	CTDSP2	-
peak:927	chr12	57894610	57895961	91419	ATP23	57895148	57895601	Enhancer	57941541	-46255	91419	ATP23	+
peak:928	chr12	60172781	60173457	9194	SLC16A7	60106510	60269423	Enhancer	59769059	404059	9194	SLC16A7	+
peak:929	chr12	72209031	72209555	29953	TRHDE	72107158	72267749	Enhancer	72271991	62697	283392	TRHDE-AS1	-
peak:930	chr12	75837558	75838099	22822	PHLDA1	75824051	75964279	Enhancer	76031604	193775	22822	PHLDA1	-
peak:931	chr12	77161664	77162436	144455	E2F7	77070579	77204199	Enhancer	77065580	-96469	144455	E2F7	-
peak:932	chr12	84210929	84211463	55117	SLC6A15	83826432	84397425	Enhancer	84867833	656636	55117	SLC6A15	-
peak:933	chr12	85865821	85866369	4922	NTS	85855418	85869295	Enhancer	85874295	-8199	4922	NTS	+
peak:934	chr12	88448585	88448902	4254	KITLG	88393754	88513867	Enhancer	88518711	69967	4254	KITLG	-
peak:935	chr12	89544514	89544894	282809	POC1B	89531261	89562780	Enhancer	89526024	-18679	282809	POC1B	-
peak:936	chr12	89984756	89985115	338758	ATP2B1-AS1	89975840	90009916	Enhancer	89947693	37241	105369891	LINC02399	+
peak:937	chr12	90253705	90254082	338758	ATP2B1-AS1	90164254	90313489	Enhancer	90280894	-27000	105369893	LINC02392	+
peak:938	chr12	95146222	95147574	55785	FGD6	95142677	95147923	Enhancer	95116973	-29924	55785	FGD6	-
peak:939	chr12	95336166	95336839	100500802	MIR3685	95336335	95336523	Enhancer	95309923	26578	100500802	MIR3685	+
peak:940	chr12	99131359	99131991	56899	ANKS1B	98999833	99149799	Enhancer	99154492	22816	56899	ANKS1B	-
peak:941	chr12	102601501	102602028	3479	IGF1	102516197	102652499	Enhancer	102480645	-121118	3479	IGF1	-
peak:942	chr12	103929313	103930305	7184	HSP90B1	103925107	103930417	Promoter	103930107	-297	7184	HSP90B1	+
peak:943	chr12	105470796	105471129	387882	C12orf75	105455638	105561981	Enhancer	105353509	117452	387882	C12orf75	+
peak:944	chr12	108386964	108387261	1240	CMKLR1	108379194	108427295	Enhancer	108339341	-47770	1240	CMKLR1	-
peak:945	chr12	108691490	108692177	23603	CORO1C	108691402	108708074	Promoter	108696402	4568	23603	CORO1C	-
peak:945	chr12	108691490	108692177	23479	ISCU	108691704	108691854	Enhancer	108696402	4568	23603	CORO1C	-
peak:945	chr12	108691490	108692177	9733	SART3	108691704	108691854	Enhancer	108696402	4568	23603	CORO1C	-
peak:945	chr12	108691490	108692177	6404	SELPLG	108691704	108691854	Enhancer	108696402	4568	23603	CORO1C	-
peak:945	chr12	108691490	108692177	54434	SSH1	108691704	108691854	Enhancer	108696402	4568	23603	CORO1C	-
peak:946	chr12	109606359	109606916	84915	FAM222A	109606395	109606685	Enhancer	109587861	18775	4598	MVK	+
peak:946	chr12	109606359	109606916	121643	FOXN4	109606395	109606685	Enhancer	109587861	18775	4598	MVK	+
peak:946	chr12	109606359	109606916	9815	GIT2	109606395	109606685	Enhancer	109587861	18775	4598	MVK	+
peak:947	chr12	113195164	113195365	84934	RITA1	113190749	113195919	Enhancer	113185542	9721	84934	RITA1	+
peak:948	chr12	113221134	113221903	53373	TPCN1	113221164	113230245	Promoter	113221486	31	53373	TPCN1	+
peak:949	chr12	116662557	116663104	79794	C12orf49	116659506	116672999	Enhancer	116720127	57296	79794	C12orf49	-
peak:950	chr12	118980822	118981501	84530	SRRM4	118976495	118986494	Promoter	118981495	-333	84530	SRRM4	+
peak:951	chr12	119006682	119007284	84530	SRRM4	119005246	119012274	Enhancer	118981495	25487	84530	SRRM4	+
peak:952	chr12	119302234	119302831	144742	LINC00934	119298380	119308379	Promoter	119303380	847	144742	LINC00934	-
peak:953	chr12	120363126	120363677	1337	COX6A1	120363282	120363432	Enhancer	120361508	-1892	4440	MSI1	-
peak:953	chr12	120363126	120363677	4440	MSI1	120356508	120374179	Promoter	120361508	-1892	4440	MSI1	-
peak:954	chr12	122023497	122024574	605	BCL7A	122014422	122026977	Promoter	122021978	2056	605	BCL7A	+
peak:955	chr12	123057494	123058252	9026	HIP1R	123057753	123057903	Enhancer	123076095	18221	57605	PITPNM2	-
peak:956	chr12	123233167	123233406	10198	MPHOSPH9	123233009	123233337	Promoter	123233238	-47	10198	MPHOSPH9	-
peak:957	chr12	124673862	124674538	9612	NCOR2	124669525	124680173	Enhancer	124567589	-106610	9612	NCOR2	-
peak:958	chr12	124758140	124758982	949	SCARB1	124755905	124761698	Enhancer	124786493	27931	949	SCARB1	-
peak:959	chr12	124833746	124833980	100847004	MIR5188	124833834	124833984	Enhancer	124817707	-16155	949	SCARB1	-
peak:959	chr12	124833746	124833980	949	SCARB1	124823545	124841578	Enhancer	124817707	-16155	949	SCARB1	-
peak:959	chr12	124833746	124833980	7316	UBC	124833834	124833984	Enhancer	124817707	-16155	949	SCARB1	-
peak:960	chr12	131096986	131097416	283383	ADGRD1	131081770	131099831	Enhancer	131091912	5288	283383	ADGRD1	+
peak:961	chr12	131990553	131991090	57634	EP400	131987106	132001194	Enhancer	131960585	30235	57634	EP400	+
peak:962	chr12	132594066	132594245	100507055	LRCOL1	132593270	132603438	Enhancer	132606264	12108	100507055	LRCOL1	-
peak:963	chr13	26050128	26051440	387914	SHISA2	26046031	26056030	Promoter	26051031	246	387914	SHISA2	-
peak:964	chr13	26965649	26966695	2835	GPR12	26962914	26966340	Enhancer	27095706	129533	219333	USP12	-
peak:965	chr13	27007113	27007394	219333	USP12	26998554	27014922	Enhancer	27095706	88452	219333	USP12	-
peak:966	chr13	28375468	28376077	2321	FLT1	28351288	28394389	Enhancer	28346289	-29482	2321	FLT1	-
peak:967	chr13	29496929	29497512	23281	MTUS2	29493227	29501415	Promoter	29496416	803	23281	MTUS2	+
peak:968	chr13	31046700	31047450	122046	TEX26	31046239	31047338	Enhancer	30956958	90116	122046	TEX26	+
peak:969	chr13	33229732	33230184	9365	KL	33229923	33230073	Enhancer	33206006	-23951	90627	STARD13	-
peak:969	chr13	33229732	33230184	26960	NBEA	33229923	33230073	Enhancer	33206006	-23951	90627	STARD13	-
peak:969	chr13	33229732	33230184	23047	PDS5B	33229923	33230073	Enhancer	33206006	-23951	90627	STARD13	-
peak:969	chr13	33229732	33230184	90627	STARD13	33211049	33280764	Enhancer	33206006	-23951	90627	STARD13	-
peak:970	chr13	36903635	36904745	4093	SMAD9	36884874	36915272	Enhancer	36920238	16047	4093	SMAD9	-
peak:971	chr13	38979636	38980412	161003	STOML3	38953114	38985859	Enhancer	38990859	10834	161003	STOML3	-
peak:972	chr13	39037812	39038082	80209	PROSER1	39007475	39038191	Promoter	39037837	-109	80209	PROSER1	-
peak:973	chr13	39101298	39101570	387921	NHLRC3	39060114	39130442	Enhancer	39042058	59375	387921	NHLRC3	+
peak:974	chr13	40233686	40234127	400123	LINC00548	40231254	40236862	Enhancer	40220502	-13403	400123	LINC00548	-
peak:975	chr13	43132870	43133197	29103	DNAJC15	43122875	43157903	Enhancer	43158631	-25597	100874159	LINC00400	+
peak:976	chr13	45872618	45872961	283514	SIAH3	45864196	45879609	Enhancer	45851736	-21052	283514	SIAH3	-
peak:977	chr13	49681633	49682563	84650	EBPL	49659894	49686487	Enhancer	49691438	9339	84650	EBPL	-
peak:978	chr13	50393673	50393884	10301	DLEU1	50385198	50395197	Promoter	50390198	3579	10301	DLEU1	+
peak:978	chr13	50393673	50393884	145165	ST13P4	50387255	50400463	Enhancer	50390198	3579	10301	DLEU1	+
peak:979	chr13	51785879	51786721	79758	DHRS12	51785062	51795075	Promoter	51790062	3761	79758	DHRS12	-
peak:980	chr13	52969383	52969655	11061	CNMD	52969445	52969595	Enhancer	53028759	-59239	10562	OLFM4	+
peak:980	chr13	52969383	52969655	100313778	MIR759	52969445	52969595	Enhancer	53028759	-59239	10562	OLFM4	+
peak:980	chr13	52969383	52969655	100887750	MRPS31P5	52969445	52969595	Enhancer	53028759	-59239	10562	OLFM4	+
peak:980	chr13	52969383	52969655	5100	PCDH8	52969445	52969595	Enhancer	53028759	-59239	10562	OLFM4	+
peak:980	chr13	52969383	52969655	10910	SUGT1	52969445	52969595	Enhancer	53028759	-59239	10562	OLFM4	+
peak:980	chr13	52969383	52969655	51028	VPS36	52969445	52969595	Enhancer	53028759	-59239	10562	OLFM4	+
peak:981	chr13	53068643	53069317	10562	OLFM4	53068976	53069004	Enhancer	53028759	40220	10562	OLFM4	+
peak:982	chr13	57813695	57814094	27253	PCDH17	57671652	58708796	Enhancer	57635013	178880	27253	PCDH17	+
peak:983	chr13	58254438	58255263	27253	PCDH17	57671652	58708796	Enhancer	58233117	-21732	106144531	LINC00374	-
peak:984	chr13	62704935	62705280	283491	OR7E156P	62582691	63732435	Enhancer	62732180	27072	100874176	LINC00448	-
peak:985	chr13	66895527	66896110	5101	PCDH9	65320521	66898605	Enhancer	66903605	7786	5101	PCDH9	-
peak:986	chr13	71620960	71622089	1602	DACH1	71441170	71862198	Enhancer	71866769	245244	1602	DACH1	-
peak:987	chr13	79724405	79724911	54602	NDFIP2	79680496	79775904	Enhancer	79804418	-79759	102724076	LINC01038	+
peak:988	chr13	87124025	87124371	100616182	MIR4500	86870856	87208764	Enhancer	86911918	212279	106144533	LINC00430	+
peak:989	chr13	87798283	87799341	101930749	LINC00397	87798364	87808807	Promoter	87803364	4551	101930749	LINC00397	-
peak:989	chr13	87798283	87799341	26050	SLITRK5	87677614	88106722	Enhancer	87803364	4551	101930749	LINC00397	-
peak:990	chr13	95271078	95271616	10257	ABCC4	95263197	95280645	Enhancer	95301429	30081	10257	ABCC4	-
peak:991	chr13	99465204	99465706	9375	TM9SF2	99461057	99472205	Enhancer	99496738	31282	102725509	LINC01232	-
peak:992	chr13	103803366	103803710	100847092	MIR548AS	103772841	103883269	Enhancer	103425200	378337	104326190	LINC01309	+
peak:993	chr13	108451212	108451460	23026	MYO16	108449480	108591152	Enhancer	108596152	-144815	23026	MYO16	+
peak:994	chr13	108525326	108526439	23026	MYO16	108449480	108591152	Enhancer	108596152	-70269	23026	MYO16	+
peak:995	chr13	110915071	110915558	55608	ANKRD10	110888082	110920068	Promoter	110915069	-244	55608	ANKRD10	-
peak:996	chr13	111006228	111006531	55608	ANKRD10	110994064	111011957	Enhancer	110983307	23071	104355135	LINC00431	+
peak:997	chr13	111168030	111168572	8874	ARHGEF7	111158713	111181826	Enhancer	111153738	14562	8874	ARHGEF7	+
peak:998	chr13	112885847	112886308	23250	ATP11A	112886037	112888930	Enhancer	112880301	5775	23250	ATP11A	+
peak:999	chr13	113001471	113002490	23263	MCF2L	112996270	113006892	Promoter	113001893	86	23263	MCF2L	+
peak:1000	chr14	23301673	23302071	90673	PPP1R3E	23300194	23304805	Promoter	23301583	-288	90673	PPP1R3E	-
peak:1001	chr14	41899563	41900036	145581	LRFN5	41704426	42562716	Enhancer	41699427	200371	145581	LRFN5	+
peak:1002	chr14	50335871	50336611	8814	CDKL1	50334029	50347608	Promoter	50339029	2787	8814	CDKL1	-
peak:1002	chr14	50335871	50336611	27109	DMAC2L	50324233	50336526	Enhancer	50339029	2787	8814	CDKL1	-
peak:1002	chr14	50335871	50336611	79944	L2HGDH	50336162	50336312	Enhancer	50339029	2787	8814	CDKL1	-
peak:1003	chr14	51020207	51020834	114088	TRIM9	51020118	51020541	Enhancer	50982311	-38208	114088	TRIM9	-
peak:1004	chr14	51209050	51209793	81542	TMX1	51205673	51218621	Enhancer	51240162	-30740	81542	TMX1	+
peak:1005	chr14	55951115	55951681	645687	LINC00520	55943098	55957524	Enhancer	55796688	-154709	645687	LINC00520	-
peak:1006	chr14	61607444	61609785	400221	FLJ22447	61608533	61608821	Enhancer	61570596	38017	400221	FLJ22447	+
peak:1007	chr14	66649395	66650063	10243	GPHN	66610433	66818245	Enhancer	66509059	140669	10243	GPHN	+
peak:1008	chr14	69692908	69693556	6430	SRSF5	69690514	69697042	Enhancer	69726900	-33667	6430	SRSF5	+
peak:1009	chr14	74140302	74140970	91750	LIN52	74089959	74162216	Enhancer	74085505	55130	91750	LIN52	+
peak:1010	chr14	74493387	74493655	10577	NPC2	74488242	74493664	Promoter	74493512	-8	10577	NPC2	-
peak:1011	chr14	75166212	75167170	10972	TMED10	75159148	75170156	Enhancer	75176597	9905	10972	TMED10	-
peak:1012	chr14	76105008	76105583	55668	GPATCH2L	76096308	76118256	Enhancer	76151916	-46620	55668	GPATCH2L	+
peak:1013	chr14	76830046	76830405	145497	LRRC74A	76826310	76831386	Promoter	76826387	3837	145497	LRRC74A	+
peak:1014	chr14	76920015	76920815	145497	LRRC74A	76920279	76920436	Enhancer	76959638	-39222	105370578	LINC01629	+
peak:1015	chr14	77320341	77321322	29954	POMT2	77275187	77320872	Promoter	77320860	28	29954	POMT2	-
peak:1016	chr14	77790533	77791016	57143	ADCK1	77782408	77795083	Enhancer	77800083	-9308	57143	ADCK1	+
peak:1016	chr14	77790533	77791016	283579	C14orf178	77790677	77790827	Enhancer	77800083	-9308	57143	ADCK1	+
peak:1016	chr14	77790533	77791016	22938	SNW1	77790677	77790827	Enhancer	77800083	-9308	57143	ADCK1	+
peak:1017	chr14	86296012	86296474	23768	FLRT2	85703227	86755438	Enhancer	86070754	225488	101928767	LINC02328	+
peak:1018	chr14	86299967	86300512	23768	FLRT2	85703227	86755438	Enhancer	86070754	229484	101928767	LINC02328	+
peak:1019	chr14	89348918	89349822	1112	FOXN3	89345791	89356320	Promoter	89350791	1420	1112	FOXN3	-
peak:1020	chr14	90486918	90487317	400238	LINC00642	90461707	90508520	Enhancer	90455329	31787	400238	LINC00642	+
peak:1021	chr14	92637288	92637534	79890	RIN3	92626471	92646582	Enhancer	92650918	-13506	79890	RIN3	+
peak:1022	chr14	95534700	95535233	283596	SNHG10	95534697	95535073	Promoter	95534872	-93	283596	SNHG10	-
peak:1023	chr14	96001874	96002408	56967	C14orf132	95999094	96016902	Enhancer	96039324	-37182	56967	C14orf132	+
peak:1024	chr14	96053232	96054124	56967	C14orf132	96044323	96057122	Enhancer	96039384	14293	56967	C14orf132	+
peak:1025	chr14	99572477	99572980	317762	CCDC85C	99567975	99585125	Promoter	99572975	246	317762	CCDC85C	-
peak:1026	chr14	99573777	99574257	317762	CCDC85C	99567975	99585125	Promoter	99572975	-1041	317762	CCDC85C	-
peak:1027	chr14	103542325	103543014	9529	BAG5	103542623	103542773	Enhancer	103529226	13442	115708	TRMT61A	+
peak:1027	chr14	103542325	103543014	1152	CKB	103542623	103542773	Enhancer	103529226	13442	115708	TRMT61A	+
peak:1027	chr14	103542325	103543014	84334	COA8	103542623	103542773	Enhancer	103529226	13442	115708	TRMT61A	+
peak:1028	chr14	104424521	104424964	400258	C14orf180	104423779	104432947	Enhancer	104579684	-154941	400258	C14orf180	+
peak:1029	chr14	104881375	104882015	283638	CEP170B	104881634	104881767	Enhancer	104893934	-12238	283638	CEP170B	+
peak:1030	chr14	105212809	105213317	2972	BRF1	105208428	105233269	Promoter	105213428	364	2972	BRF1	-
peak:1030	chr14	105212809	105213317	90135	BTBD6	105213063	105213213	Enhancer	105213428	364	2972	BRF1	-
peak:1031	chr15	27639170	27639425	4948	OCA2	27535298	28094312	Enhancer	27519972	119324	2567	GABRG3	+
peak:1032	chr15	37034976	37035592	4212	MEIS2	36902039	37093361	Enhancer	37094029	58744	4212	MEIS2	-
peak:1033	chr15	39052377	39052768	400360	C15orf54	39050785	39095098	Enhancer	39250684	-198111	400360	C15orf54	+
peak:1034	chr15	43517008	43517570	4130	MAP1A	43510844	43522624	Promoter	43517625	-335	4130	MAP1A	+
peak:1035	chr15	45182003	45182216	90525	SHF	45168658	45192955	Promoter	45181207	-901	90525	SHF	-
peak:1036	chr15	46277934	46278741	58472	SQOR	45856133	46409472	Enhancer	45682540	595796	58472	SQOR	+
peak:1037	chr15	47873097	47873555	80031	SEMA6D	47870154	47888482	Enhancer	47846236	-27089	101928442	LINC01491	-
peak:1038	chr15	55288935	55289504	5873	RAB27A	55284791	55294814	Promoter	55289791	571	5873	RAB27A	-
peak:1039	chr15	55552980	55553366	283659	PRTG	55553062	55553212	Enhancer	55587940	34766	26108	PYGO1	-
peak:1040	chr15	58401349	58401785	3990	LIPC	58393432	58403460	Enhancer	58410569	-9001	3990	LIPC	+
peak:1041	chr15	58770769	58772011	54629	MINDY2	58766192	58776361	Promoter	58771362	27	54629	MINDY2	+
peak:1042	chr15	60315318	60315882	302	ANXA2	60280472	60351560	Enhancer	60351553	35952	302	ANXA2	-
peak:1043	chr15	65045042	65045715	123264	SLC51B	65040370	65050369	Promoter	65045370	7	123264	SLC51B	+
peak:1044	chr15	65049261	65049651	123264	SLC51B	65040370	65050369	Promoter	65045370	4085	123264	SLC51B	+
peak:1045	chr15	69537954	69539025	145837	DRAIC	69534040	69546300	Enhancer	69552716	-14226	145837	DRAIC	+
peak:1046	chr15	69665530	69666337	145837	DRAIC	69665737	69666561	Enhancer	69670130	-4196	104472713	PCAT29	+
peak:1046	chr15	69665530	69666337	104472713	PCAT29	69665130	69676747	Promoter	69670130	-4196	104472713	PCAT29	+
peak:1047	chr15	69919696	69920226	414926	LINC00593	69917457	69954920	Enhancer	69835239	84721	414926	LINC00593	+
peak:1048	chr15	72889872	72890548	83440	ADPGK	72889830	72905518	Enhancer	72785846	-104363	83440	ADPGK	-
peak:1049	chr15	73747769	73748960	388135	C15orf59	73746475	73751896	Promoter	73751475	3110	388135	C15orf59	-
peak:1050	chr15	73924429	73924890	4016	LOXL1	73920989	73931457	Promoter	73925989	-1329	4016	LOXL1	+
peak:1051	chr15	73950961	73951720	80125	CCDC33	73951219	73951369	Enhancer	73947828	3511	4016	LOXL1	+
peak:1051	chr15	73950961	73951720	1583	CYP11A1	73951219	73951369	Enhancer	73947828	3511	4016	LOXL1	+
peak:1051	chr15	73950961	73951720	57611	ISLR2	73951219	73951369	Enhancer	73947828	3511	4016	LOXL1	+
peak:1051	chr15	73950961	73951720	4016	LOXL1	73941368	73952827	Promoter	73947828	3511	4016	LOXL1	+
peak:1051	chr15	73950961	73951720	407051	MIR9-3	73951219	73951369	Enhancer	73947828	3511	4016	LOXL1	+
peak:1051	chr15	73950961	73951720	254559	MIR9-3HG	73951219	73951369	Enhancer	73947828	3511	4016	LOXL1	+
peak:1051	chr15	73950961	73951720	5371	PML	73951219	73951369	Enhancer	73947828	3511	4016	LOXL1	+
peak:1051	chr15	73950961	73951720	9399	STOML1	73951219	73951369	Enhancer	73947828	3511	4016	LOXL1	+
peak:1051	chr15	73950961	73951720	64220	STRA6	73951219	73951369	Enhancer	73947828	3511	4016	LOXL1	+
peak:1051	chr15	73950961	73951720	7090	TLE3	73951219	73951369	Enhancer	73947828	3511	4016	LOXL1	+
peak:1052	chr15	74820769	74821655	79748	LMAN1L	74821100	74825367	Promoter	74821125	86	79748	LMAN1L	+
peak:1053	chr15	75195377	75196027	56905	C15orf39	75190643	75211048	Promoter	75195643	58	56905	C15orf39	+
peak:1054	chr15	77641116	77642594	84894	LINGO1	77637366	77646777	Enhancer	77634353	-7501	84894	LINGO1	-
peak:1055	chr15	78059392	78059912	23102	TBC1D2B	78044549	78060177	Enhancer	78054001	-5650	23102	TBC1D2B	-
peak:1056	chr15	78634140	78634657	1143	CHRNB4	78634054	78636245	Enhancer	78641245	6846	1143	CHRNB4	-
peak:1057	chr15	78637341	78638583	1143	CHRNB4	78636245	78646244	Promoter	78641245	3282	1143	CHRNB4	-
peak:1058	chr15	78671486	78672383	1143	CHRNB4	78669289	78675842	Enhancer	78660532	-11401	1143	CHRNB4	-
peak:1059	chr15	78681499	78682313	1143	CHRNB4	78676709	78682337	Enhancer	78660532	-21373	1143	CHRNB4	-
peak:1060	chr15	81752676	81752953	84206	MEX3B	81710111	81781618	Enhancer	82046141	293326	84206	MEX3B	-
peak:1061	chr15	81914604	81915075	84206	MEX3B	81781770	81982050	Enhancer	82046141	131301	84206	MEX3B	-
peak:1062	chr15	82895037	82895507	9455	HOMER2	82893453	82903452	Promoter	82898453	3180	9455	HOMER2	-
peak:1063	chr15	84810079	84810412	57538	ALPK3	84805065	84811680	Enhancer	84816680	-6434	57538	ALPK3	+
peak:1064	chr15	84822582	84823466	57538	ALPK3	84821679	84839868	Enhancer	84816680	6343	57538	ALPK3	+
peak:1065	chr15	85779852	85780482	100302121	MIR1276	85775577	85782768	Enhancer	85770578	-9588	100302121	MIR1276	-
peak:1066	chr15	88223031	88223577	4916	NTRK3	88210932	88251179	Enhancer	88205933	-17370	4916	NTRK3	-
peak:1067	chr15	88467467	88467653	64963	MRPS11	88467437	88481724	Promoter	88467453	106	64963	MRPS11	+
peak:1068	chr15	88498929	88499365	64963	MRPS11	88497740	88502568	Enhancer	88511521	12373	26589	MRPL46	-
peak:1069	chr15	89087987	89088465	11057	ABHD2	89082459	89093509	Promoter	89088150	75	11057	ABHD2	+
peak:1070	chr15	91075835	91076163	2242	FES	91075970	91076120	Enhancer	91099950	-23950	9899	SV2B	+
peak:1071	chr15	93467433	93467917	56963	RGMA	93276344	93660393	Enhancer	93089204	-378470	56963	RGMA	-
peak:1072	chr15	101455481	101456147	22856	CHSY1	101455239	101456090	Enhancer	101443663	-12150	5046	PCSK6	-
peak:1072	chr15	101455481	101456147	80213	TM2D3	101455239	101456090	Enhancer	101443663	-12150	5046	PCSK6	-
peak:1073	chr15	101528135	101528924	5046	PCSK6	101520202	101530201	Promoter	101525202	-3326	5046	PCSK6	-
peak:1074	chr15	101676743	101677297	80213	TM2D3	101664568	101677388	Enhancer	101664442	-12577	123283	TARSL2	-
peak:1075	chr16	352880	353222	8312	AXIN1	341322	357672	Promoter	352673	-377	8312	AXIN1	-
peak:1076	chr16	371662	372040	10573	MRPL28	365225	372689	Promoter	370527	-1323	10573	MRPL28	-
peak:1077	chr16	555736	556904	6650	CAPN15	547788	556588	Promoter	552755	3564	6650	CAPN15	+
peak:1078	chr16	629167	630041	117166	WFIKKN1	628274	633583	Promoter	630932	-1327	117166	WFIKKN1	+
peak:1079	chr16	709246	710201	146330	FBXL16	692854	710472	Promoter	705829	-3893	146330	FBXL16	-
peak:1080	chr16	1159086	1159801	8912	CACNA1H	1158240	1160402	Enhancer	1153738	5704	8912	CACNA1H	+
peak:1081	chr16	1342505	1343310	8938	BAIAP3	1328601	1349096	Promoter	1343318	-410	8938	BAIAP3	+
peak:1081	chr16	1342505	1343310	57585	CRAMP1	1342799	1342949	Enhancer	1343318	-410	8938	BAIAP3	+
peak:1081	chr16	1342505	1343310	84572	GNPTG	1342799	1342949	Enhancer	1343318	-410	8938	BAIAP3	+
peak:1081	chr16	1342505	1343310	9742	IFT140	1342799	1342949	Enhancer	1343318	-410	8938	BAIAP3	+
peak:1081	chr16	1342505	1343310	51172	NAGPA	1342799	1342949	Enhancer	1343318	-410	8938	BAIAP3	+
peak:1081	chr16	1342505	1343310	7177	TPSAB1	1342799	1342949	Enhancer	1343318	-410	8938	BAIAP3	+
peak:1081	chr16	1342505	1343310	23430	TPSD1	1342799	1342949	Enhancer	1343318	-410	8938	BAIAP3	+
peak:1081	chr16	1342505	1343310	115939	TSR3	1342799	1342949	Enhancer	1343318	-410	8938	BAIAP3	+
peak:1081	chr16	1342505	1343310	7329	UBE2I	1342799	1342949	Enhancer	1343318	-410	8938	BAIAP3	+
peak:1081	chr16	1342505	1343310	64718	UNKL	1342799	1342949	Enhancer	1343318	-410	8938	BAIAP3	+
peak:1082	chr16	2905420	2905952	51005	AMDHD2	2905304	2905929	Enhancer	2911937	-6250	84256	FLYWCH1	+
peak:1082	chr16	2905420	2905952	527	ATP6V0C	2905304	2905929	Enhancer	2911937	-6250	84256	FLYWCH1	+
peak:1082	chr16	2905420	2905952	79007	DBNDD1	2905304	2905929	Enhancer	2911937	-6250	84256	FLYWCH1	+
peak:1082	chr16	2905420	2905952	6923	ELOB	2905304	2905929	Enhancer	2911937	-6250	84256	FLYWCH1	+
peak:1082	chr16	2905420	2905952	100507321	ERVK13-1	2905304	2905929	Enhancer	2911937	-6250	84256	FLYWCH1	+
peak:1082	chr16	2905420	2905952	84256	FLYWCH1	2899190	2906979	Enhancer	2911937	-6250	84256	FLYWCH1	+
peak:1082	chr16	2905420	2905952	114984	FLYWCH2	2905304	2905929	Enhancer	2911937	-6250	84256	FLYWCH1	+
peak:1082	chr16	2905420	2905952	2622	GAS8	2905304	2905929	Enhancer	2911937	-6250	84256	FLYWCH1	+
peak:1082	chr16	2905420	2905952	54985	HCFC1R1	2905304	2905929	Enhancer	2911937	-6250	84256	FLYWCH1	+
peak:1082	chr16	2905420	2905952	54442	KCTD5	2905304	2905929	Enhancer	2911937	-6250	84256	FLYWCH1	+
peak:1082	chr16	2905420	2905952	79412	KREMEN2	2905304	2905929	Enhancer	2911937	-6250	84256	FLYWCH1	+
peak:1082	chr16	2905420	2905952	283875	LINC00514	2905304	2905929	Enhancer	2911937	-6250	84256	FLYWCH1	+
peak:1082	chr16	2905420	2905952	124222	PAQR4	2905304	2905929	Enhancer	2911937	-6250	84256	FLYWCH1	+
peak:1082	chr16	2905420	2905952	5170	PDPK1	2905304	2905929	Enhancer	2911937	-6250	84256	FLYWCH1	+
peak:1082	chr16	2905420	2905952	9088	PKMYT1	2905304	2905929	Enhancer	2911937	-6250	84256	FLYWCH1	+
peak:1082	chr16	2905420	2905952	64063	PRSS22	2905304	2905929	Enhancer	2911937	-6250	84256	FLYWCH1	+
peak:1082	chr16	2905420	2905952	83886	PRSS27	2905304	2905929	Enhancer	2911937	-6250	84256	FLYWCH1	+
peak:1082	chr16	2905420	2905952	124221	PRSS30P	2905304	2905929	Enhancer	2911937	-6250	84256	FLYWCH1	+
peak:1082	chr16	2905420	2905952	260429	PRSS33	2905304	2905929	Enhancer	2911937	-6250	84256	FLYWCH1	+
peak:1082	chr16	2905420	2905952	23524	SRRM2	2905304	2905929	Enhancer	2911937	-6250	84256	FLYWCH1	+
peak:1082	chr16	2905420	2905952	79228	THOC6	2905304	2905929	Enhancer	2911937	-6250	84256	FLYWCH1	+
peak:1082	chr16	2905420	2905952	91151	TIGD7	2905304	2905929	Enhancer	2911937	-6250	84256	FLYWCH1	+
peak:1082	chr16	2905420	2905952	124491	TMEM170A	2905304	2905929	Enhancer	2911937	-6250	84256	FLYWCH1	+
peak:1082	chr16	2905420	2905952	51330	TNFRSF12A	2905304	2905929	Enhancer	2911937	-6250	84256	FLYWCH1	+
peak:1082	chr16	2905420	2905952	124220	ZG16B	2905304	2905929	Enhancer	2911937	-6250	84256	FLYWCH1	+
peak:1082	chr16	2905420	2905952	7752	ZNF200	2905304	2905929	Enhancer	2911937	-6250	84256	FLYWCH1	+
peak:1082	chr16	2905420	2905952	10127	ZNF263	2905304	2905929	Enhancer	2911937	-6250	84256	FLYWCH1	+
peak:1082	chr16	2905420	2905952	7627	ZNF75A	2905304	2905929	Enhancer	2911937	-6250	84256	FLYWCH1	+
peak:1083	chr16	4253706	4254148	100507501	LINC01569	4246790	4258763	Promoter	4253789	-137	100507501	LINC01569	-
peak:1084	chr16	5097893	5098383	196483	EEF2KMT	5084428	5102807	Promoter	5097808	-329	196483	EEF2KMT	-
peak:1085	chr16	5206445	5206920	196483	EEF2KMT	5168310	5212598	Enhancer	5239802	-33119	54715	RBFOX1	+
peak:1086	chr16	8720243	8720906	18	ABAT	8707837	8725821	Promoter	8720716	-141	18	ABAT	+
peak:1087	chr16	11084963	11085457	23274	CLEC16A	11083014	11099707	Enhancer	11123743	-38532	23274	CLEC16A	+
peak:1088	chr16	11665034	11665497	8303	SNN	11663414	11673413	Promoter	11668414	-3148	8303	SNN	+
peak:1089	chr16	12113695	12113994	92017	SNX29	12111574	12160882	Enhancer	12129697	-15852	92017	SNX29	+
peak:1090	chr16	12602911	12603784	100616195	MIR4718	12592414	12675962	Enhancer	12720321	-116973	100616195	MIR4718	+
peak:1091	chr16	12637088	12637530	100616195	MIR4718	12592414	12675962	Enhancer	12720321	-83011	100616195	MIR4718	+
peak:1092	chr16	17972376	17973047	100422836	MIR3180-3	17969694	18381422	Enhancer	18324235	351523	101059938	NPIPA7	-
peak:1093	chr16	24208629	24208958	10368	CACNG3	24197401	24219778	Enhancer	24203116	5676	102466247	MIR1273H	+
peak:1094	chr16	24670737	24671336	400511	LINC01567	24666062	24676061	Promoter	24671062	25	400511	LINC01567	-
peak:1094	chr16	24670737	24671336	27327	TNRC6A	24642103	24684903	Enhancer	24671062	25	400511	LINC01567	-
peak:1095	chr16	27907508	27908205	146395	GSG1L	27893156	27920678	Enhancer	27888157	-19698	146395	GSG1L	-
peak:1096	chr16	27945410	27946379	146395	GSG1L	27922735	27982338	Enhancer	27888157	-57736	146395	GSG1L	-
peak:1097	chr16	29805594	29805963	4150	MAZ	29804804	29810267	Promoter	29806106	-327	4150	MAZ	+
peak:1098	chr16	29825458	29826124	9961	MVP	29818817	29845093	Promoter	29829612	-3820	9961	MVP	+
peak:1099	chr16	30370570	30371474	29895	MYLPF	30370600	30377937	Promoter	30370934	87	29895	MYLPF	+
peak:1100	chr16	30650617	30651244	78994	PRR14	30645717	30657075	Promoter	30650936	-5	78994	PRR14	+
peak:1101	chr16	31142300	31142529	10295	BCKDK	31142379	31142529	Enhancer	31142858	443	146547	PRSS36	-
peak:1101	chr16	31142300	31142529	9274	BCL7C	31142379	31142529	Enhancer	31142858	443	146547	PRSS36	-
peak:1101	chr16	31142300	31142529	64755	C16orf58	31142379	31142529	Enhancer	31142858	443	146547	PRSS36	-
peak:1101	chr16	31142300	31142529	90835	CCDC189	31142379	31142529	Enhancer	31142858	443	146547	PRSS36	-
peak:1101	chr16	31142300	31142529	64319	FBRS	31142379	31142529	Enhancer	31142858	443	146547	PRSS36	-
peak:1101	chr16	31142300	31142529	2521	FUS	31142379	31142529	Enhancer	31142858	443	146547	PRSS36	-
peak:1101	chr16	31142300	31142529	80270	HSD3B7	31142379	31142529	Enhancer	31142858	443	146547	PRSS36	-
peak:1101	chr16	31142300	31142529	3684	ITGAM	31142379	31142529	Enhancer	31142858	443	146547	PRSS36	-
peak:1101	chr16	31142300	31142529	3687	ITGAX	31142379	31142529	Enhancer	31142858	443	146547	PRSS36	-
peak:1101	chr16	31142300	31142529	84148	KAT8	31142379	31142529	Enhancer	31142858	443	146547	PRSS36	-
peak:1101	chr16	31142300	31142529	93129	ORAI3	31142379	31142529	Enhancer	31142858	443	146547	PRSS36	-
peak:1101	chr16	31142300	31142529	5261	PHKG2	31142379	31142529	Enhancer	31142858	443	146547	PRSS36	-
peak:1101	chr16	31142300	31142529	146547	PRSS36	31138249	31155093	Promoter	31142858	443	146547	PRSS36	-
peak:1101	chr16	31142300	31142529	339105	PRSS53	31142379	31142529	Enhancer	31142858	443	146547	PRSS36	-
peak:1101	chr16	31142300	31142529	5652	PRSS8	31140975	31142682	Enhancer	31142858	443	146547	PRSS36	-
peak:1101	chr16	31142300	31142529	115992	RNF166	31142379	31142529	Enhancer	31142858	443	146547	PRSS36	-
peak:1101	chr16	31142300	31142529	9810	RNF40	31142379	31142529	Enhancer	31142858	443	146547	PRSS36	-
peak:1101	chr16	31142300	31142529	9739	SETD1A	31142379	31142529	Enhancer	31142858	443	146547	PRSS36	-
peak:1101	chr16	31142300	31142529	10847	SRCAP	31142379	31142529	Enhancer	31142858	443	146547	PRSS36	-
peak:1101	chr16	31142300	31142529	112755	STX1B	31142379	31142529	Enhancer	31142858	443	146547	PRSS36	-
peak:1101	chr16	31142300	31142529	7041	TGFB1I1	31142379	31142529	Enhancer	31142858	443	146547	PRSS36	-
peak:1101	chr16	31142300	31142529	10308	ZNF267	31142379	31142529	Enhancer	31142858	443	146547	PRSS36	-
peak:1101	chr16	31142300	31142529	9726	ZNF646	31142379	31142529	Enhancer	31142858	443	146547	PRSS36	-
peak:1101	chr16	31142300	31142529	79759	ZNF668	31142379	31142529	Enhancer	31142858	443	146547	PRSS36	-
peak:1101	chr16	31142300	31142529	283933	ZNF843	31142379	31142529	Enhancer	31142858	443	146547	PRSS36	-
peak:1102	chr16	46689132	46689676	55737	VPS35	46664214	46689580	Promoter	46689518	113	55737	VPS35	-
peak:1103	chr16	46918750	46919272	84706	GPT2	46910298	46928832	Promoter	46915298	3712	84706	GPT2	+
peak:1104	chr16	48824193	48824675	9683	N4BP1	48734780	48895248	Enhancer	48620148	-204285	9683	N4BP1	-
peak:1105	chr16	49542273	49543172	23090	ZNF423	49532360	49547593	Enhancer	49640852	98129	23090	ZNF423	-
peak:1106	chr16	50297092	50297978	113	ADCY7	50296719	50316516	Promoter	50300820	-3284	113	ADCY7	+
peak:1107	chr16	50806422	50806655	1540	CYLD	50792785	50812728	Enhancer	50793617	12920	1540	CYLD	+
peak:1108	chr16	52435434	52436181	27324	TOX3	52316002	52541894	Enhancer	52445726	9918	27324	TOX3	-
peak:1109	chr16	52437277	52437587	27324	TOX3	52316002	52541894	Enhancer	52445726	8293	27324	TOX3	-
peak:1110	chr16	53703721	53704174	23322	RPGRIP1L	53703847	53703950	Promoter	53703938	-8	23322	RPGRIP1L	-
peak:1111	chr16	53714684	53715188	79068	FTO	53708962	53775607	Enhancer	53704182	10753	79068	FTO	+
peak:1112	chr16	54602529	54603056	79191	IRX3	54353359	54607622	Enhancer	54370699	-232092	100996345	LINC02140	-
peak:1113	chr16	57507354	57508083	55715	DOK4	57507699	57508007	Enhancer	57516582	8863	92922	CCDC102A	-
peak:1114	chr16	57735396	57735795	10300	KATNB1	57730730	57742191	Promoter	57735730	-134	10300	KATNB1	+
peak:1115	chr16	58121684	58122053	29105	CFAP20	58116327	58124392	Enhancer	58115567	-6300	29105	CFAP20	-
peak:1116	chr16	64206954	64207192	1009	CDH11	63520938	65000041	Enhancer	64972949	765875	1009	CDH11	-
peak:1117	chr16	67395836	67396595	29800	ZDHHC1	67394897	67409552	Promoter	67396257	41	29800	ZDHHC1	-
peak:1118	chr16	68069444	68070365	4775	NFATC3	68054310	68072396	Enhancer	68077340	-7435	4775	NFATC3	+
peak:1119	chr16	68448177	68448760	55512	SMPD3	68443442	68453687	Promoter	68448492	23	55512	SMPD3	-
peak:1120	chr16	69937566	69937987	11060	WWP2	69933563	69941919	Promoter	69936920	855	11060	WWP2	+
peak:1121	chr16	81651065	81651356	80790	CMIP	81640358	81656190	Promoter	81651191	18	80790	CMIP	+
peak:1122	chr16	84922601	84923350	55625	ZDHHC7	84915759	84929953	Enhancer	84889244	33730	83716	CRISPLD2	+
peak:1123	chr16	85202791	85203025	197196	LINC00311	85198145	85203338	Enhancer	85137150	65757	400548	LINC02139	+
peak:1124	chr16	85393922	85394358	339145	FAM92B	85394079	85394229	Enhancer	85306325	-87814	100847022	MIR5093	-
peak:1124	chr16	85393922	85394358	23199	GSE1	85394079	85394229	Enhancer	85306325	-87814	100847022	MIR5093	-
peak:1124	chr16	85393922	85394358	55623	THUMPD1	85394079	85394229	Enhancer	85306325	-87814	100847022	MIR5093	-
peak:1125	chr16	88772868	88773797	9780	PIEZO1	88757468	88779964	Enhancer	88785211	11878	9780	PIEZO1	-
peak:1126	chr16	88992704	88993506	863	CBFA2T3	88990663	89000596	Enhancer	88977204	-15900	863	CBFA2T3	-
peak:1127	chr16	89171498	89171680	1013	CDH15	89169076	89176766	Promoter	89171767	-177	1013	CDH15	+
peak:1128	chr16	89612950	89613412	1800	DPEP1	89608308	89642228	Promoter	89613308	-126	1800	DPEP1	+
peak:1129	chr16	89924127	89925282	10381	TUBB3	89918523	89928365	Promoter	89923366	1337	10381	TUBB3	+
peak:1130	chr17	1999598	2000305	146760	RTN4RL1	1989397	2002670	Enhancer	2025345	25393	146760	RTN4RL1	-
peak:1131	chr17	2885532	2886108	23108	RAP1GAP2	2869797	2890905	Enhancer	2796482	89337	23108	RAP1GAP2	+
peak:1132	chr17	3879047	3879649	84254	CAMKK1	3876577	3885743	Enhancer	3890743	11394	84254	CAMKK1	-
peak:1133	chr17	4967197	4968048	9552	SPAG7	4958395	4968476	Promoter	4967785	162	9552	SPAG7	-
peak:1134	chr17	6092219	6092972	23302	WSCD1	6090131	6092699	Enhancer	6081882	10712	23302	WSCD1	+
peak:1136	chr17	14300780	14301438	9953	HS3ST3B1	14296083	14302468	Promoter	14301083	25	9953	HS3ST3B1	+
peak:1137	chr17	16981139	16981481	23495	TNFRSF13B	16980077	16982885	Enhancer	16972118	-9191	23495	TNFRSF13B	-
peak:1138	chr17	17041178	17042343	23164	MPRIP	17037545	17047848	Promoter	17042545	-784	23164	MPRIP	+
peak:1139	chr17	17125683	17126070	23164	MPRIP	17125577	17126325	Enhancer	17131617	-5740	23164	MPRIP	+
peak:1141	chr17	17884294	17885201	6720	SREBF1	17882397	17890025	Enhancer	17872064	-12682	146691	TOM1L2	-
peak:1142	chr17	17972436	17972887	83450	DRC3	17972618	17977966	Promoter	17972813	-151	83450	DRC3	+
peak:1143	chr17	21075467	21075975	101060544	LINC01563	21070556	21080555	Promoter	21075556	164	101060544	LINC01563	+
peak:1143	chr17	21075467	21075975	23326	USP22	21062378	21085344	Enhancer	21075556	164	101060544	LINC01563	+
peak:1144	chr17	21453309	21453895	3768	KCNJ12	21445339	21478382	Enhancer	21405136	48465	3768	KCNJ12	+
peak:1144	chr17	21453309	21453895	5606	MAP2K3	21453533	21453683	Enhancer	21405136	48465	3768	KCNJ12	+
peak:1145	chr17	27491680	27492133	8844	KSR1	27491850	27491933	Enhancer	27472013	19892	8844	KSR1	+
peak:1146	chr17	28041137	28041720	51701	NLK	28036737	28048029	Promoter	28041737	-308	51701	NLK	+
peak:1147	chr17	32279592	32280484	162494	RHBDL3	32279152	32289151	Promoter	32284152	-4113	162494	RHBDL3	+
peak:1148	chr17	32281116	32281623	162494	RHBDL3	32279152	32289151	Promoter	32284152	-2782	162494	RHBDL3	+
peak:1149	chr17	33056700	33056925	124912	SPACA3	33050078	33142919	Enhancer	32992851	63960	124912	SPACA3	+
peak:1150	chr17	34623138	34623508	3980	LIG3	34623261	34623411	Enhancer	34635793	-12469	124842	TMEM132E	+
peak:1151	chr17	34756361	34756977	124842	TMEM132E	34750232	34761760	Enhancer	34635793	120875	124842	TMEM132E	+
peak:1152	chr17	41907886	41908599	47	ACLY	41900641	41910640	Promoter	41905641	-2600	47	ACLY	-
peak:1153	chr17	44049693	44049997	23131	GPATCH8	44049752	44049902	Enhancer	44040340	-9504	124801	LSM12	-
peak:1154	chr17	44760568	44760948	4185	ADAM11	44754031	44764324	Promoter	44759325	1432	4185	ADAM11	+
peak:1155	chr17	44976190	44976561	284071	MEIOC	44976312	44976462	Enhancer	44968071	-8303	10882	C1QL1	-
peak:1156	chr17	45031488	45032271	79877	DCAKD	45030141	45040140	Promoter	45035141	3261	79877	DCAKD	-
peak:1157	chr17	45299274	45299700	9020	MAP3K14	45299285	45312048	Enhancer	45290976	-8510	9020	MAP3K14	-
peak:1158	chr17	46949214	46949624	100847067	MIR5089	46948069	46964798	Enhancer	46973017	-23597	100847067	MIR5089	+
peak:1159	chr17	47072653	47073406	388394	RPRML	47070965	47084273	Enhancer	47123895	50865	996	CDC27	-
peak:1160	chr17	47982505	47983204	80279	CDK5RAP3	47962845	47986106	Promoter	47981107	1746	80279	CDK5RAP3	+
peak:1161	chr17	48003475	48004185	80279	CDK5RAP3	48002916	48004101	Enhancer	47981107	22722	80279	CDK5RAP3	+
peak:1162	chr17	48054364	48054582	4779	NFE2L1	48048784	48060951	Promoter	48054481	-7	4779	NFE2L1	+
peak:1163	chr17	50830915	50831502	124857	WFIKKN2	50829650	50840409	Promoter	50834650	-3441	124857	WFIKKN2	+
peak:1164	chr17	50954139	50954598	9043	SPAG9	50954219	50954529	Enhancer	50975360	20991	9043	SPAG9	-
peak:1165	chr17	52035229	52035806	56934	CA10	51709454	52105739	Enhancer	52158063	122545	56934	CA10	-
peak:1166	chr17	57662549	57663227	140735	DYNLL2	57662814	57663474	Enhancer	57671474	-8585	124540	MSI2	+
peak:1166	chr17	57662549	57663227	124540	MSI2	57662814	57663474	Enhancer	57671474	-8585	124540	MSI2	+
peak:1167	chr17	57726381	57727182	51649	MRPS23	57686711	57745243	Enhancer	57745312	18530	101927581	CCDC182	-
peak:1168	chr17	57763012	57763715	51649	MRPS23	57762750	57781843	Enhancer	57745312	-18050	101927581	CCDC182	-
peak:1169	chr17	57915781	57916739	404093	CUEDC1	57908388	57921678	Enhancer	57903389	-12870	404093	CUEDC1	-
peak:1170	chr17	57925336	57925814	404093	CUEDC1	57922670	57950323	Enhancer	57903389	-22185	404093	CUEDC1	-
peak:1171	chr17	59154999	59155665	348235	SKA2	59151512	59155384	Promoter	59155269	-62	348235	SKA2	-
peak:1172	chr17	60677281	60677918	54828	BCAS3	60672453	60684457	Promoter	60677453	145	54828	BCAS3	+
peak:1174	chr17	67491107	67491491	9931	HELZ	67490964	67491388	Enhancer	67471489	19809	100500895	MIR548AA2	+
peak:1174	chr17	67491107	67491491	26207	PITPNC1	67489670	67547613	Enhancer	67471489	19809	100500895	MIR548AA2	+
peak:1174	chr17	67491107	67491491	5718	PSMD12	67490964	67491388	Enhancer	67471489	19809	100500895	MIR548AA2	+
peak:1175	chr17	68457604	68458263	55062	WIPI1	68443440	68462512	Promoter	68457513	-419	55062	WIPI1	-
peak:1176	chr17	68511834	68512330	5573	PRKAR1A	68506780	68520399	Promoter	68512032	49	5573	PRKAR1A	+
peak:1177	chr17	71032618	71032924	3759	KCNJ2	70767415	71084338	Enhancer	71202177	169405	101928165	CASC17	-
peak:1178	chr17	72778267	72779052	400619	LINC00511	72729157	72783321	Enhancer	72725614	-53044	201266	SLC39A11	-
peak:1179	chr17	73118946	73119532	201266	SLC39A11	73103892	73128867	Enhancer	73092712	-26526	201266	SLC39A11	-
peak:1180	chr17	73516534	73516877	54549	SDK2	73442821	73520105	Enhancer	73507594	-9110	54549	SDK2	-
peak:1181	chr17	74193470	74193977	124602	KIF19	74193641	74193791	Enhancer	74203582	-9858	6169	RPL38	+
peak:1181	chr17	74193470	74193977	326624	RAB37	74193641	74193791	Enhancer	74203582	-9858	6169	RPL38	+
peak:1181	chr17	74193470	74193977	6169	RPL38	74182252	74194500	Enhancer	74203582	-9858	6169	RPL38	+
peak:1182	chr17	74360940	74362049	388419	BTBD17	74356946	74364676	Promoter	74361946	451	388419	BTBD17	-
peak:1183	chr17	74373738	74374443	350383	GPR142	74372505	74375020	Enhancer	74367458	6631	350383	GPR142	+
peak:1184	chr17	76171702	76172081	2302	FOXJ1	76168755	76171898	Enhancer	76167082	-4808	114804	RNF157	-
peak:1184	chr17	76171702	76172081	114804	RNF157	76154985	76172081	Promoter	76167082	-4808	114804	RNF157	-
peak:1185	chr17	76369621	76370371	284058	KANSL1	76369859	76370009	Enhancer	76376584	-6587	8877	SPHK1	+
peak:1185	chr17	76369621	76370371	5635	PRPSAP1	76369859	76370009	Enhancer	76376584	-6587	8877	SPHK1	+
peak:1185	chr17	76369621	76370371	79651	RHBDF2	76369859	76370009	Enhancer	76376584	-6587	8877	SPHK1	+
peak:1185	chr17	76369621	76370371	8877	SPHK1	76368850	76371661	Enhancer	76376584	-6587	8877	SPHK1	+
peak:1185	chr17	76369621	76370371	63893	UBE2O	76369859	76370009	Enhancer	76376584	-6587	8877	SPHK1	+
peak:1186	chr17	76541869	76542379	768206	PRCD	76537985	76545548	Promoter	76540549	1574	768206	PRCD	+
peak:1187	chr17	78390104	78390548	9021	SOCS3	78390284	78390434	Enhancer	78399289	-8962	9489	PGS1	+
peak:1188	chr17	78903096	78903949	100653515	CEP295NL	78896828	78908216	Promoter	78903217	-304	100653515	CEP295NL	-
peak:1189	chr17	79706899	79707347	100616170	MIR4739	79702249	79707257	Promoter	79707249	125	100616170	MIR4739	-
peak:1190	chr17	81075911	81076690	9625	AATK	81076180	81076330	Enhancer	81082989	-6688	10458	BAIAP2	+
peak:1190	chr17	81075911	81076690	10458	BAIAP2	81071136	81078697	Enhancer	81082989	-6688	10458	BAIAP2	+
peak:1190	chr17	81075911	81076690	25794	FSCN2	81076180	81076330	Enhancer	81082989	-6688	10458	BAIAP2	+
peak:1190	chr17	81075911	81076690	124565	SLC38A10	81076180	81076330	Enhancer	81082989	-6688	10458	BAIAP2	+
peak:1191	chr17	81164964	81165504	9625	AATK	81161017	81171076	Promoter	81166017	782	9625	AATK	-
peak:1192	chr17	81252104	81252890	124565	SLC38A10	81243775	81257272	Promoter	81252273	-223	124565	SLC38A10	-
peak:1193	chr17	81537790	81539249	80233	FAAP100	81538339	81538618	Enhancer	81536146	2372	25794	FSCN2	+
peak:1193	chr17	81537790	81539249	25794	FSCN2	81526122	81541145	Promoter	81536146	2372	25794	FSCN2	+
peak:1194	chr17	81966758	81967439	147111	NOTUM	81966180	81969365	Enhancer	81961840	-5257	147111	NOTUM	-
peak:1194	chr17	81966758	81967439	5881	RAC3	81967069	81967219	Enhancer	81961840	-5257	147111	NOTUM	-
peak:1195	chr17	81967790	81968490	71	ACTG1	81967689	81968214	Enhancer	81961840	-6299	147111	NOTUM	-
peak:1195	chr17	81967790	81968490	10189	ALYREF	81967689	81968214	Enhancer	81961840	-6299	147111	NOTUM	-
peak:1195	chr17	81967790	81968490	51529	ANAPC11	81967689	81968214	Enhancer	81961840	-6299	147111	NOTUM	-
peak:1195	chr17	81967790	81968490	79058	ASPSCR1	81967689	81968214	Enhancer	81961840	-6299	147111	NOTUM	-
peak:1195	chr17	81967790	81968490	201254	CENPX	81967689	81968214	Enhancer	81961840	-6299	147111	NOTUM	-
peak:1195	chr17	81967790	81968490	51181	DCXR	81967689	81968214	Enhancer	81961840	-6299	147111	NOTUM	-
peak:1195	chr17	81967790	81968490	4097	MAFG	81967689	81968214	Enhancer	81961840	-6299	147111	NOTUM	-
peak:1195	chr17	81967790	81968490	348262	MCRIP1	81967689	81968214	Enhancer	81961840	-6299	147111	NOTUM	-
peak:1195	chr17	81967790	81968490	147111	NOTUM	81966180	81969365	Enhancer	81961840	-6299	147111	NOTUM	-
peak:1195	chr17	81967790	81968490	5034	P4HB	81967689	81968214	Enhancer	81961840	-6299	147111	NOTUM	-
peak:1195	chr17	81967790	81968490	116729	PPP1R27	81967689	81968214	Enhancer	81961840	-6299	147111	NOTUM	-
peak:1195	chr17	81967790	81968490	5881	RAC3	81967689	81968214	Enhancer	81961840	-6299	147111	NOTUM	-
peak:1195	chr17	81967790	81968490	83882	TSPAN10	81967689	81968214	Enhancer	81961840	-6299	147111	NOTUM	-
peak:1196	chr18	1014178	1014785	116	ADCYAP1	977010	1098158	Enhancer	908032	106448	116	ADCYAP1	+
peak:1197	chr18	1017848	1018792	116	ADCYAP1	977010	1098158	Enhancer	908032	110287	116	ADCYAP1	+
peak:1198	chr18	9737689	9738036	11031	RAB31	9734679	9796978	Enhancer	9708323	29538	11031	RAB31	+
peak:1199	chr18	9913571	9913928	9218	VAPA	9909002	9920769	Promoter	9914002	-252	9218	VAPA	+
peak:1200	chr18	13447366	13448115	100847080	MIR5190	13444717	13452520	Enhancer	13459947	-12206	100847080	MIR5190	+
peak:1201	chr18	23244303	23244795	85019	TMEM241	23244127	23249875	Enhancer	23331215	86665	85019	TMEM241	-
peak:1202	chr18	23401250	23401927	85019	TMEM241	23386587	23415595	Enhancer	23370281	-31306	85019	TMEM241	-
peak:1203	chr18	23452981	23453367	8780	RIOK3	23447823	23458307	Promoter	23453287	-112	8780	RIOK3	+
peak:1204	chr18	24502852	24503436	59340	HRH4	24485967	24516395	Enhancer	24460729	42414	59340	HRH4	+
peak:1205	chr18	25737550	25738717	6760	SS18	25721449	26085647	Enhancer	26035065	296931	6760	SS18	-
peak:1206	chr18	37394036	37394786	56853	CELF4	37279677	37561037	Enhancer	37485576	91164	56853	CELF4	-
peak:1207	chr18	38297970	38298365	100422857	MIR4318	37779832	38498886	Enhancer	37657135	641031	100422857	MIR4318	+
peak:1208	chr18	38454803	38455285	100422857	MIR4318	37779832	38498886	Enhancer	37657135	797908	100422857	MIR4318	+
peak:1209	chr18	42614607	42615017	284260	LINC00907	42597506	42620679	Enhancer	42974095	359282	6014	RIT2	-
peak:1210	chr18	43447273	43448063	6860	SYT4	43282649	43570674	Enhancer	43277650	-170017	6860	SYT4	-
peak:1211	chr18	44715678	44716120	26040	SETBP1	44685897	44724054	Enhancer	44697164	18734	26040	SETBP1	+
peak:1212	chr18	44851706	44852999	100422829	MIR4319	44839791	44887274	Enhancer	44970166	117813	100422829	MIR4319	-
peak:1213	chr18	48163323	48163833	201501	ZBTB7C	48160331	48170565	Promoter	48165331	1752	201501	ZBTB7C	-
peak:1214	chr18	49057599	49057928	100616420	MIR4744	49056184	49059149	Enhancer	49049768	-7994	100616420	MIR4744	-
peak:1215	chr18	51610387	51610895	100287225	LINC01630	51560081	51621249	Enhancer	51560821	49819	100287225	LINC01630	+
peak:1216	chr18	51622611	51623245	100287225	LINC01630	51622121	51668109	Enhancer	51560821	62106	100287225	LINC01630	+
peak:1217	chr18	52312053	52312678	1630	DCC	51866108	52335172	Enhancer	52340172	-27806	1630	DCC	+
peak:1218	chr18	55423676	55423995	6925	TCF4	55417241	55428620	Promoter	55423621	-213	6925	TCF4	-
peak:1219	chr18	57062965	57064427	100885779	LINC-ROR	57053205	57067119	Enhancer	57072119	8422	100885779	LINC-ROR	-
peak:1220	chr18	58596092	58596801	115701	ALPK2	58585039	58615227	Enhancer	58600631	-4184	106635543	SNORA108	+
peak:1220	chr18	58596092	58596801	106635543	SNORA108	58595631	58605630	Promoter	58600631	-4184	106635543	SNORA108	+
peak:1221	chr18	59049703	59050150	339302	CPLX4	59049788	59049938	Enhancer	58979567	70358	55205	ZNF532	+
peak:1221	chr18	59049703	59050150	30062	RAX	59049788	59049938	Enhancer	58979567	70358	55205	ZNF532	+
peak:1222	chr18	59303238	59304317	339302	CPLX4	59299199	59308312	Enhancer	59318544	14766	339302	CPLX4	-
peak:1223	chr18	59383920	59384465	3998	LMAN1	59384119	59386987	Enhancer	59359962	-24229	3998	LMAN1	-
peak:1224	chr18	59570280	59570516	339302	CPLX4	59570368	59570518	Enhancer	59480240	-90157	147372	CCBE1	-
peak:1224	chr18	59570280	59570516	30062	RAX	59570368	59570518	Enhancer	59480240	-90157	147372	CCBE1	-
peak:1225	chr18	62682314	62682855	23239	PHLPP1	62637847	62710439	Enhancer	62715450	-32865	23239	PHLPP1	+
peak:1226	chr18	65236142	65236870	1005	CDH7	65092055	65745252	Enhancer	65750252	-513745	1005	CDH7	+
peak:1227	chr18	65487372	65487896	1005	CDH7	65092055	65745252	Enhancer	65750252	-262617	1005	CDH7	+
peak:1228	chr18	68232847	68233442	54495	TMX3	68115924	68623442	Enhancer	68679577	446432	54495	TMX3	-
peak:1229	chr18	68428016	68429070	54495	TMX3	68115924	68623442	Enhancer	68679577	251033	54495	TMX3	-
peak:1230	chr18	75218106	75218672	10194	TSHZ1	75210052	75226057	Promoter	75221058	-2668	10194	TSHZ1	+
peak:1231	chr19	1855444	1855949	81926	ABHD17A	1855248	1855762	Enhancer	1862858	7161	83855	KLF16	-
peak:1231	chr19	1855444	1855949	113179	ADAT3	1855248	1855762	Enhancer	1862858	7161	83855	KLF16	-
peak:1231	chr19	1855444	1855949	148229	ATP8B3	1855248	1855762	Enhancer	1862858	7161	83855	KLF16	-
peak:1231	chr19	1855444	1855949	55643	BTBD2	1855248	1855762	Enhancer	1862858	7161	83855	KLF16	-
peak:1231	chr19	1855444	1855949	148223	C19orf25	1855248	1855762	Enhancer	1862858	7161	83855	KLF16	-
peak:1231	chr19	1855444	1855949	1455	CSNK1G2	1855248	1855762	Enhancer	1862858	7161	83855	KLF16	-
peak:1231	chr19	1855444	1855949	26528	DAZAP1	1855248	1855762	Enhancer	1862858	7161	83855	KLF16	-
peak:1231	chr19	1855444	1855949	84444	DOT1L	1855248	1855762	Enhancer	1862858	7161	83855	KLF16	-
peak:1231	chr19	1855444	1855949	113177	IZUMO4	1855248	1855762	Enhancer	1862858	7161	83855	KLF16	-
peak:1231	chr19	1855444	1855949	83855	KLF16	1855248	1855762	Enhancer	1862858	7161	83855	KLF16	-
peak:1231	chr19	1855444	1855949	51690	LSM7	1855248	1855762	Enhancer	1862858	7161	83855	KLF16	-
peak:1231	chr19	1855444	1855949	399664	MEX3D	1855248	1855762	Enhancer	1862858	7161	83855	KLF16	-
peak:1231	chr19	1855444	1855949	100302210	MIR1909	1855248	1855762	Enhancer	1862858	7161	83855	KLF16	-
peak:1231	chr19	1855444	1855949	2872	MKNK2	1855248	1855762	Enhancer	1862858	7161	83855	KLF16	-
peak:1231	chr19	1855444	1855949	126308	MOB3A	1855248	1855762	Enhancer	1862858	7161	83855	KLF16	-
peak:1231	chr19	1855444	1855949	374291	NDUFS7	1855248	1855762	Enhancer	1862858	7161	83855	KLF16	-
peak:1231	chr19	1855444	1855949	54760	PCSK4	1855248	1855762	Enhancer	1862858	7161	83855	KLF16	-
peak:1231	chr19	1855444	1855949	374872	PEAK3	1855248	1855762	Enhancer	1862858	7161	83855	KLF16	-
peak:1231	chr19	1855444	1855949	55111	PLEKHJ1	1855248	1855762	Enhancer	1862858	7161	83855	KLF16	-
peak:1231	chr19	1855444	1855949	92840	REEP6	1855248	1855762	Enhancer	1862858	7161	83855	KLF16	-
peak:1231	chr19	1855444	1855949	57455	REXO1	1853452	1856071	Enhancer	1862858	7161	83855	KLF16	-
peak:1231	chr19	1855444	1855949	8175	SF3A2	1855248	1855762	Enhancer	1862858	7161	83855	KLF16	-
peak:1231	chr19	1855444	1855949	56928	SPPL2B	1855248	1855762	Enhancer	1862858	7161	83855	KLF16	-
peak:1231	chr19	1855444	1855949	6929	TCF3	1855248	1855762	Enhancer	1862858	7161	83855	KLF16	-
peak:1232	chr19	2151528	2152235	8943	AP3D1	2146541	2156556	Promoter	2151557	-323	8943	AP3D1	-
peak:1233	chr19	3285028	3285596	60680	CELF5	3265614	3289761	Promoter	3284762	549	60680	CELF5	+
peak:1233	chr19	3285028	3285596	10362	HMG20B	3285187	3285337	Enhancer	3284762	549	60680	CELF5	+
peak:1233	chr19	3285028	3285596	56926	NCLN	3285187	3285337	Enhancer	3284762	549	60680	CELF5	+
peak:1233	chr19	3285028	3285596	6449	SGTA	3285187	3285337	Enhancer	3284762	549	60680	CELF5	+
peak:1233	chr19	3285028	3285596	58492	ZNF77	3285187	3285337	Enhancer	3284762	549	60680	CELF5	+
peak:1234	chr19	4471623	4472169	84717	HDGFL2	4467287	4480348	Promoter	4472287	-390	84717	HDGFL2	+
peak:1235	chr19	5093604	5094346	23030	KDM4B	5079680	5103453	Enhancer	5082452	11522	23030	KDM4B	+
peak:1236	chr19	7722015	7722714	339390	CLEC4G	7720665	7722473	Enhancer	7732092	9727	339390	CLEC4G	-
peak:1237	chr19	8050365	8050879	6370	CCL25	8047767	8058049	Promoter	8052767	-2144	6370	CCL25	+
peak:1238	chr19	10717502	10718162	1785	DNM2	10715499	10718306	Promoter	10718079	-246	1785	DNM2	+
peak:1239	chr19	10871051	10871332	10498	CARM1	10866513	10876909	Promoter	10871513	-321	10498	CARM1	+
peak:1240	chr19	13633070	13633418	81576	CCDC130	13622517	13646885	Enhancer	13623990	-9253	773	CACNA1A	-
peak:1241	chr19	15452299	15452758	64926	RASAL3	15452164	15469570	Promoter	15454375	1846	64926	RASAL3	-
peak:1242	chr19	17305283	17305960	64981	MRPL34	17304571	17307593	Promoter	17305668	-46	64981	MRPL34	+
peak:1244	chr19	17859562	17859936	6142	RPL18A	17854876	17866332	Promoter	17859876	-126	6142	RPL18A	+
peak:1245	chr19	18192795	18193570	84769	MPV17L2	18188182	18198249	Promoter	18193182	0	84769	MPV17L2	+
peak:1246	chr19	18204100	18204597	5864	RAB3A	18199012	18209073	Promoter	18204074	-273	5864	RAB3A	-
peak:1247	chr19	18522149	18522669	8178	ELL	18517067	18527126	Promoter	18522127	-281	8178	ELL	-
peak:1248	chr19	18633241	18634004	55295	KLHL26	18631965	18649637	Promoter	18636965	-3342	55295	KLHL26	+
peak:1249	chr19	18636219	18636869	55295	KLHL26	18631965	18649637	Promoter	18636965	-420	55295	KLHL26	+
peak:1250	chr19	19063606	19064170	284439	SLC25A42	19059949	19068998	Promoter	19063999	-110	284439	SLC25A42	+
peak:1251	chr19	19578263	19578895	57130	ATP13A1	19578491	19578641	Enhancer	19563824	-14754	80714	PBX4	-
peak:1252	chr19	29315479	29315970	7386	UQCRFS1	29309889	29369906	Enhancer	29213541	-102182	7386	UQCRFS1	-
peak:1253	chr19	33731740	33732462	64377	CHST8	33721366	33740687	Enhancer	33684528	47572	64377	CHST8	+
peak:1254	chr19	33758329	33758716	79047	KCTD15	33751246	33762474	Enhancer	33795933	-37410	79047	KCTD15	+
peak:1255	chr19	35348862	35349199	2864	FFAR1	35348533	35355006	Promoter	35351552	-2521	2864	FFAR1	+
peak:1256	chr19	35395782	35396153	100128682	LINC01531	35394511	35413824	Promoter	35399511	-3543	100128682	LINC01531	+
peak:1257	chr19	36114936	36115479	5438	POLR2I	36115090	36115392	Promoter	36115213	5	5438	POLR2I	-
peak:1258	chr19	38036362	38037689	83889	WDR87	38036945	38037095	Enhancer	38087756	-50730	23094	SIPA1L3	+
peak:1259	chr19	38057937	38058591	23094	SIPA1L3	38056416	38063499	Enhancer	38087756	-29491	23094	SIPA1L3	+
peak:1259	chr19	38057937	38058591	83889	WDR87	38058120	38058270	Enhancer	38087756	-29491	23094	SIPA1L3	+
peak:1260	chr19	38062917	38063817	8193	DPF1	38063220	38063370	Enhancer	38087756	-24388	23094	SIPA1L3	+
peak:1260	chr19	38062917	38063817	23094	SIPA1L3	38056416	38063499	Enhancer	38087756	-24388	23094	SIPA1L3	+
peak:1260	chr19	38062917	38063817	83889	WDR87	38063220	38063370	Enhancer	38087756	-24388	23094	SIPA1L3	+
peak:1260	chr19	38062917	38063817	22835	ZFP30	38063220	38063370	Enhancer	38087756	-24388	23094	SIPA1L3	+
peak:1261	chr19	38374351	38374788	5714	PSMD8	38369714	38384445	Promoter	38374550	18	5714	PSMD8	+
peak:1262	chr19	39483242	39483707	92609	TIMM50	39478144	39493113	Promoter	39485039	-1564	92609	TIMM50	+
peak:1263	chr19	40443983	40444855	29946	SERTAD3	40437598	40449704	Promoter	40444275	-143	29946	SERTAD3	-
peak:1264	chr19	40542238	40542733	79935	CNTD2	40542374	40542524	Enhancer	40530766	11718	57731	SPTBN4	+
peak:1264	chr19	40542238	40542733	8425	LTBP4	40542374	40542524	Enhancer	40530766	11718	57731	SPTBN4	+
peak:1264	chr19	40542238	40542733	57731	SPTBN4	40539325	40554018	Enhancer	40530766	11718	57731	SPTBN4	+
peak:1265	chr19	40690645	40691766	9253	NUMBL	40677855	40695971	Promoter	40690972	-232	9253	NUMBL	-
peak:1266	chr19	40777957	40778675	53916	RAB4B	40777506	40790532	Promoter	40778309	6	53916	RAB4B	+
peak:1267	chr19	41363799	41364326	641649	TMEM91	41354041	41364074	Promoter	41364056	5	641649	TMEM91	+
peak:1268	chr19	41397355	41397682	56915	EXOSC5	41397470	41397634	Promoter	41397479	-38	56915	EXOSC5	-
peak:1269	chr19	41994098	41994438	478	ATP1A3	41980342	42000630	Promoter	41994260	-7	478	ATP1A3	-
peak:1270	chr19	42268313	42269248	478	ATP1A3	42268628	42269178	Enhancer	42268537	242	23152	CIC	+
peak:1270	chr19	42268313	42269248	1084	CEACAM3	42268628	42269178	Enhancer	42268537	242	23152	CIC	+
peak:1270	chr19	42268313	42269248	23152	CIC	42263537	42274223	Promoter	42268537	242	23152	CIC	+
peak:1270	chr19	42268313	42269248	162989	DEDD2	42268628	42269178	Enhancer	42268537	242	23152	CIC	+
peak:1270	chr19	42268313	42269248	63946	DMRTC2	42268628	42269178	Enhancer	42268537	242	23152	CIC	+
peak:1270	chr19	42268313	42269248	2077	ERF	42260156	42269911	Enhancer	42268537	242	23152	CIC	+
peak:1270	chr19	42268313	42269248	2931	GSK3A	42268628	42269178	Enhancer	42268537	242	23152	CIC	+
peak:1270	chr19	42268313	42269248	3991	LIPE	42268628	42269178	Enhancer	42268537	242	23152	CIC	+
peak:1270	chr19	42268313	42269248	147719	LYPD4	42268628	42269178	Enhancer	42268537	242	23152	CIC	+
peak:1270	chr19	42268313	42269248	1954	MEGF8	42268628	42269178	Enhancer	42268537	242	23152	CIC	+
peak:1270	chr19	42268313	42269248	5050	PAFAH1B3	42268628	42269178	Enhancer	42268537	242	23152	CIC	+
peak:1270	chr19	42268313	42269248	284338	PRR19	42268628	42269178	Enhancer	42268537	242	23152	CIC	+
peak:1270	chr19	42268313	42269248	5671	PSG3	42268628	42269178	Enhancer	42268537	242	23152	CIC	+
peak:1270	chr19	42268313	42269248	5990	RFX2	42268628	42269178	Enhancer	42268537	242	23152	CIC	+
peak:1270	chr19	42268313	42269248	116115	ZNF526	42268628	42269178	Enhancer	42268537	242	23152	CIC	+
peak:1270	chr19	42268313	42269248	64763	ZNF574	42268628	42269178	Enhancer	42268537	242	23152	CIC	+
peak:1271	chr19	45177859	45178962	79090	TRAPPC6A	45173211	45178491	Promoter	45178237	-172	79090	TRAPPC6A	-
peak:1272	chr19	45770364	45771201	147912	SIX5	45763627	45770969	Promoter	45769226	-1555	147912	SIX5	-
peak:1273	chr19	46607200	46607660	808	CALM3	46601367	46612972	Promoter	46607962	-531	808	CALM3	+
peak:1274	chr19	46661135	46662236	147906	DACT3	46649657	46666137	Promoter	46661138	-546	147906	DACT3	-
peak:1275	chr19	48714075	48714555	284358	MAMSTR	48711843	48722651	Promoter	48716843	2527	284358	MAMSTR	-
peak:1276	chr19	49118924	49119332	55150	C19orf73	49117630	49119264	Promoter	49119140	11	55150	C19orf73	-
peak:1277	chr19	49676599	49677246	3276	PRMT1	49673948	49680946	Promoter	49677073	-150	3276	PRMT1	+
peak:1278	chr19	50658099	50658777	93650	ACP4	50658368	50658518	Enhancer	50658496	-57	342918	C19orf81	+
peak:1278	chr19	50658099	50658777	84798	C19orf48	50658368	50658518	Enhancer	50658496	-57	342918	C19orf81	+
peak:1278	chr19	50658099	50658777	342918	C19orf81	50644637	50660832	Promoter	50658496	-57	342918	C19orf81	+
peak:1278	chr19	50658099	50658777	6320	CLEC11A	50658368	50658518	Enhancer	50658496	-57	342918	C19orf81	+
peak:1278	chr19	50658099	50658777	126119	JOSD2	50658368	50658518	Enhancer	50658496	-57	342918	C19orf81	+
peak:1278	chr19	50658099	50658777	7376	NR1H2	50658368	50658518	Enhancer	50658496	-57	342918	C19orf81	+
peak:1278	chr19	50658099	50658777	5424	POLD1	50658368	50658518	Enhancer	50658496	-57	342918	C19orf81	+
peak:1278	chr19	50658099	50658777	100126781	SNAR-F	50658368	50658518	Enhancer	50658496	-57	342918	C19orf81	+
peak:1278	chr19	50658099	50658777	692204	SNORD88C	50658368	50658518	Enhancer	50658496	-57	342918	C19orf81	+
peak:1278	chr19	50658099	50658777	84258	SYT3	50658368	50658518	Enhancer	50658496	-57	342918	C19orf81	+
peak:1279	chr19	50724427	50725165	6320	CLEC11A	50721390	50728522	Promoter	50723523	1272	6320	CLEC11A	+
peak:1280	chr19	51367546	51367746	125875	CLDND2	51367198	51368038	Promoter	51367977	330	125875	CLDND2	-
peak:1281	chr19	53867325	53867877	91663	MYADM	53859763	53874477	Promoter	53867883	-281	91663	MYADM	+
peak:1283	chr20	1265992	1266818	9751	SNPH	1261316	1271354	Promoter	1266355	49	9751	SNPH	+
peak:1284	chr20	3796225	3796602	994	CDC25B	3786732	3801430	Promoter	3796431	-17	994	CDC25B	+
peak:1285	chr20	8385348	8385702	23236	PLCB1	8362744	8427629	Enhancer	8371080	14444	23236	PLCB1	+
peak:1286	chr20	12528621	12529128	55304	SPTLC3	12464175	12924776	Enhancer	12950338	-421463	100505515	LINC01723	+
peak:1287	chr20	16647985	16648179	55614	KIF16B	16578433	16651699	Enhancer	16573433	-74648	55614	KIF16B	-
peak:1288	chr20	16663761	16664467	6629	SNRPB2	16655806	16671834	Enhancer	16729961	-65846	6629	SNRPB2	+
peak:1290	chr20	20452166	20452698	26074	CFAP61	20452161	20452706	Enhancer	20512600	60167	57186	RALGAPA2	-
peak:1290	chr20	20452166	20452698	3642	INSM1	20452161	20452706	Enhancer	20512600	60167	57186	RALGAPA2	-
peak:1291	chr20	23078518	23079174	22918	CD93	23068003	23079062	Enhancer	23086340	7493	22918	CD93	-
peak:1292	chr20	31693825	31694564	598	BCL2L1	31690533	31715790	Enhancer	31721507	-27312	103021294	ABALON	+
peak:1293	chr20	31962429	31963397	100422904	MIR3193	31962877	31963001	Enhancer	31968002	-5088	343702	XKR7	+
peak:1294	chr20	33249188	33250053	9139	CBFA2T2	33249614	33249764	Enhancer	33237712	11907	51297	BPIFA1	+
peak:1295	chr20	33464915	33466384	9139	CBFA2T2	33465634	33465784	Enhancer	33443892	-21756	6640	SNTA1	-
peak:1296	chr20	33568349	33568929	9139	CBFA2T2	33567364	33568974	Enhancer	33562380	6258	9139	CBFA2T2	+
peak:1297	chr20	33649057	33649534	9139	CBFA2T2	33648885	33650513	Enhancer	33659547	10251	63941	NECAB3	-
peak:1298	chr20	33684947	33685698	1869	E2F1	33681404	33691403	Promoter	33686404	1081	1869	E2F1	-
peak:1299	chr20	33993066	33993838	22913	RALY	33988646	33998952	Promoter	33993646	-193	22913	RALY	+
peak:1300	chr20	36064517	36065415	11190	CEP250	36064958	36065108	Enhancer	36050960	-14005	647979	NORAD	-
peak:1300	chr20	36064517	36065415	2036	EPB41L1	36064958	36065108	Enhancer	36050960	-14005	647979	NORAD	-
peak:1300	chr20	36064517	36065415	100861522	LINC00489	36064958	36065108	Enhancer	36050960	-14005	647979	NORAD	-
peak:1300	chr20	36064517	36065415	647979	NORAD	36060969	36070363	Enhancer	36050960	-14005	647979	NORAD	-
peak:1301	chr20	36385492	36386289	22839	DLGAP4	36372044	36391484	Enhancer	36367149	18740	22839	DLGAP4	+
peak:1302	chr20	36754744	36755190	57446	NDRG3	36751137	36757496	Enhancer	36746078	-8888	57446	NDRG3	-
peak:1303	chr20	37567418	37567932	10904	BLCAP	37566814	37573562	Enhancer	37527931	-39743	10904	BLCAP	-
peak:1304	chr20	37880731	37881149	56259	CTNNBL1	37880818	37880968	Enhancer	37903104	-22163	128434	VSTM2L	+
peak:1304	chr20	37880731	37881149	100861522	LINC00489	37880818	37880968	Enhancer	37903104	-22163	128434	VSTM2L	+
peak:1305	chr20	37990960	37991631	9675	TTI1	37990269	37991297	Enhancer	38000515	9219	9675	TTI1	-
peak:1306	chr20	40848161	40848943	9935	MAFB	40843531	40858799	Enhancer	40689240	-159311	9935	MAFB	-
peak:1307	chr20	44038702	44039273	84969	TOX2	44034004	44044003	Promoter	44039004	-16	84969	TOX2	+
peak:1308	chr20	46157433	46158002	958	CD40	46153552	46157720	Enhancer	46122318	35398	958	CD40	+
peak:1309	chr20	46220876	46221485	64405	CDH22	46215849	46225848	Promoter	46220849	-330	64405	CDH22	-
peak:1310	chr20	46978936	46979532	2139	EYA2	46973235	46984691	Promoter	46979483	-248	2139	EYA2	+
peak:1311	chr20	48209046	48209367	284749	LINC00494	48204708	48210276	Enhancer	48359950	-150743	284749	LINC00494	+
peak:1312	chr20	48682507	48683276	57580	PREX1	48676278	48695821	Enhancer	48657127	-25763	57580	PREX1	-
peak:1313	chr20	50628150	50628865	140876	RIPOR3	50611434	50630722	Enhancer	50636889	8381	140876	RIPOR3	-
peak:1314	chr20	52269178	52270044	55734	ZFP64	52234612	52311380	Enhancer	52210645	58965	101927700	LINC01524	+
peak:1315	chr20	57082196	57082952	55544	RBM38	57082429	57082579	Enhancer	57173589	91014	655	BMP7	-
peak:1316	chr20	58716547	58717341	79716	NPEPL1	58707821	58718730	Promoter	58713731	3212	79716	NPEPL1	+
peak:1317	chr20	59412172	59412597	1908	EDN3	59404816	59412424	Enhancer	59300703	111680	1908	EDN3	+
peak:1318	chr20	63014437	63015200	55738	ARFGAP1	63014668	63015061	Enhancer	63009383	5434	63930	LINC01749	+
peak:1318	chr20	63014437	63015200	79444	BIRC7	63014668	63015061	Enhancer	63009383	5434	63930	LINC01749	+
peak:1318	chr20	63014437	63015200	1137	CHRNA4	63014668	63015061	Enhancer	63009383	5434	63930	LINC01749	+
peak:1318	chr20	63014437	63015200	57642	COL20A1	63014668	63015061	Enhancer	63009383	5434	63930	LINC01749	+
peak:1318	chr20	63014437	63015200	1299	COL9A3	63014668	63015061	Enhancer	63009383	5434	63930	LINC01749	+
peak:1318	chr20	63014437	63015200	11083	DIDO1	63014668	63015061	Enhancer	63009383	5434	63930	LINC01749	+
peak:1318	chr20	63014437	63015200	1917	EEF1A2	63014668	63015061	Enhancer	63009383	5434	63930	LINC01749	+
peak:1318	chr20	63014437	63015200	100192386	FLJ16779	63014668	63015061	Enhancer	63009383	5434	63930	LINC01749	+
peak:1318	chr20	63014437	63015200	54994	GID8	63014668	63015061	Enhancer	63009383	5434	63930	LINC01749	+
peak:1318	chr20	63014437	63015200	3785	KCNQ2	63014668	63015061	Enhancer	63009383	5434	63930	LINC01749	+
peak:1318	chr20	63014437	63015200	100652730	LINC00659	63014668	63015061	Enhancer	63009383	5434	63930	LINC01749	+
peak:1318	chr20	63014437	63015200	406904	MIR1-1	63014668	63015061	Enhancer	63009383	5434	63930	LINC01749	+
peak:1318	chr20	63014437	63015200	253868	MIR1-1HG-AS1	63014668	63015061	Enhancer	63009383	5434	63930	LINC01749	+
peak:1318	chr20	63014437	63015200	406909	MIR124-3	63014668	63015061	Enhancer	63009383	5434	63930	LINC01749	+
peak:1318	chr20	63014437	63015200	100423014	MIR3196	63014668	63015061	Enhancer	63009383	5434	63930	LINC01749	+
peak:1318	chr20	63014437	63015200	128414	NKAIN4	63014668	63015061	Enhancer	63009383	5434	63930	LINC01749	+
peak:1318	chr20	63014437	63015200	11054	OGFR	63014668	63015061	Enhancer	63009383	5434	63930	LINC01749	+
peak:1318	chr20	63014437	63015200	63910	SLC17A9	63014668	63015061	Enhancer	63009383	5434	63930	LINC01749	+
peak:1318	chr20	63014437	63015200	28231	SLCO4A1	63014668	63015061	Enhancer	63009383	5434	63930	LINC01749	+
peak:1318	chr20	63014437	63015200	54915	YTHDF1	63014668	63015061	Enhancer	63009383	5434	63930	LINC01749	+
peak:1319	chr20	63878743	63879221	7165	TPD52L2	63878338	63880165	Enhancer	63886882	-7899	7165	TPD52L2	+
peak:1320	chr20	64033941	64034243	284739	C20orf204	64029344	64038361	Promoter	64034344	-251	284739	C20orf204	+
peak:1321	chr21	14918546	14918984	8204	NRIP1	14881230	15048338	Enhancer	15002368	83602	8204	NRIP1	-
peak:1322	chr21	15003449	15003883	8204	NRIP1	14997368	15007367	Promoter	15002368	-1297	8204	NRIP1	-
peak:1323	chr21	32186920	32187178	54069	MIS18A	32184739	32190907	Enhancer	32197813	10763	100551499	LINC00159	-
peak:1324	chr21	32918711	32919206	56683	CFAP298	32918832	32918982	Enhancer	32813743	-105214	56245	C21orf62	-
peak:1324	chr21	32918711	32919206	728409	LINC01548	32918832	32918982	Enhancer	32813743	-105214	56245	C21orf62	-
peak:1325	chr21	34615151	34615611	1827	RCAN1	34608843	34620141	Promoter	34615142	-238	1827	RCAN1	-
peak:1326	chr21	35239397	35240250	861	RUNX1	35217954	35385029	Enhancer	35049344	-190478	861	RUNX1	-
peak:1327	chr21	36156384	36156975	874	CBR3	36156602	36156752	Enhancer	36156782	-102	9980	DOPEY2	+
peak:1327	chr21	36156384	36156975	8208	CHAF1B	36156602	36156752	Enhancer	36156782	-102	9980	DOPEY2	+
peak:1327	chr21	36156384	36156975	9980	DOP1B	36153313	36159541	Enhancer	36156782	-102	9980	DOPEY2	+
peak:1327	chr21	36156384	36156975	9980	DOPEY2	36151782	36169835	Promoter	36156782	-102	9980	DOPEY2	+
peak:1327	chr21	36156384	36156975	3141	HLCS	36156602	36156752	Enhancer	36156782	-102	9980	DOPEY2	+
peak:1327	chr21	36156384	36156975	23515	MORC3	36156602	36156752	Enhancer	36156782	-102	9980	DOPEY2	+
peak:1328	chr21	36989870	36990339	3141	HLCS	36975628	36995235	Promoter	36990224	119	3141	HLCS	-
peak:1329	chr21	38365431	38365877	2078	ERG	38357069	38373057	Enhancer	38333421	-32232	102724678	LINC01423	-
peak:1331	chr21	42652393	42653071	5152	PDE9A	42648636	42658812	Promoter	42653636	-903	5152	PDE9A	+
peak:1332	chr21	43727684	43728186	8566	PDXK	43714094	43758582	Promoter	43728730	-794	8566	PDXK	+
peak:1333	chr21	45160881	45161625	23275	POFUT2	45161125	45161275	Enhancer	45171642	-10388	104	ADARB1	+
peak:1334	chr21	45876711	45877249	54039	PCBP3	45862842	45885725	Enhancer	45893877	-16896	54039	PCBP3	+
peak:1335	chr21	46394157	46395278	5116	PCNT	46393136	46396672	Enhancer	46431259	-36541	5116	PCNT	+
peak:1336	chr22	17258151	17258804	27443	CECR2	17258350	17258500	Enhancer	17266733	8255	27442	CECR3	-
peak:1336	chr22	17258151	17258804	27442	CECR3	17245605	17261733	Enhancer	17266733	8255	27442	CECR3	-
peak:1337	chr22	17266214	17267146	27442	CECR3	17261733	17271732	Promoter	17266733	52	27442	CECR3	-
peak:1338	chr22	17786933	17787359	57553	MICAL3	17786667	17796666	Promoter	17791667	4520	57553	MICAL3	-
peak:1339	chr22	19514590	19515443	8318	CDC45	19511434	19520417	Promoter	19516434	-1417	8318	CDC45	+
peak:1339	chr22	19514590	19515443	7122	CLDN5	19511068	19517481	Enhancer	19516434	-1417	8318	CDC45	+
peak:1340	chr22	20203856	20204909	150197	LINC00896	20201397	20211576	Promoter	20206397	-2014	150197	LINC00896	+
peak:1341	chr22	21014262	21015143	9127	P2RX6	21006003	21027949	Promoter	21015027	-324	9127	P2RX6	+
peak:1342	chr22	21939684	21939941	9647	PPM1F	21921062	21945656	Promoter	21940657	844	9647	PPM1F	-
peak:1343	chr22	23192972	23193735	613	BCR	23193253	23203331	Promoter	23198253	-4899	613	BCR	+
peak:1345	chr22	23236898	23237896	613	BCR	23222564	23244552	Enhancer	23251032	-13634	613	BCR	+
peak:1346	chr22	25406532	25406928	91355	LRP5L	25400377	25410376	Promoter	25405377	-1352	91355	LRP5L	-
peak:1347	chr22	25493128	25493847	1416	CRYBB2P1	25493164	25494852	Enhancer	25455646	37840	102466198	MIR6817	+
peak:1348	chr22	25942520	25943404	84700	MYO18B	25941624	25944393	Enhancer	25953535	-10572	84700	MYO18B	+
peak:1349	chr22	27241787	27242271	4330	MN1	27224698	27419578	Enhancer	27310651	-68621	100507657	LINC02554	+
peak:1350	chr22	27669445	27669849	4330	MN1	27581970	27705526	Enhancer	27791883	122235	4330	MN1	-
peak:1350	chr22	27669445	27669849	23760	PITPNB	27669270	27669749	Enhancer	27791883	122235	4330	MN1	-
peak:1351	chr22	27876707	27877403	23760	PITPNB	27876983	27882571	Enhancer	27860615	-16439	23760	PITPNB	-
peak:1352	chr22	29713190	29714014	164633	CABP7	29711502	29714255	Enhancer	29720084	-6481	164633	CABP7	+
peak:1353	chr22	30606797	30607267	23481	PES1	30607031	30607070	Promoter	30607058	25	23481	PES1	-
peak:1354	chr22	31210863	31211445	3985	LIMK2	31207239	31217294	Promoter	31212239	-1084	3985	LIMK2	+
peak:1355	chr22	31262450	31263257	3985	LIMK2	31253959	31263958	Promoter	31258959	3893	3985	LIMK2	+
peak:1356	chr22	32881020	32881398	7078	TIMP3	32876804	32903820	Enhancer	32869100	-12108	8224	SYN3	-
peak:1357	chr22	36776100	36776505	11020	IFT27	36755907	36781255	Promoter	36776256	-45	11020	IFT27	-
peak:1358	chr22	37386473	37386814	114794	ELFN2	37380283	37390282	Promoter	37385283	-1359	114794	ELFN2	-
peak:1359	chr22	38760562	38761063	25777	SUN2	38734247	38760999	Promoter	38756000	-4811	25777	SUN2	-
peak:1360	chr22	40426508	40427132	57591	MRTFA	40425467	40434775	Enhancer	40417734	-9085	57591	MKL1	-
peak:1361	chr22	42330879	42331450	339674	LINC00634	42331074	42331224	Enhancer	42343616	12451	6942	TCF20	-
peak:1362	chr22	42354087	42354441	150372	NFAM1	42351075	42356633	Enhancer	42343616	-10647	6942	TCF20	-
peak:1363	chr22	42376524	42376986	150372	NFAM1	42356785	42381453	Enhancer	42369236	-7518	102723775	LINC01315	-
peak:1364	chr22	42388345	42389602	150372	NFAM1	42388665	42411378	Enhancer	42369236	-19736	102723775	LINC01315	-
peak:1365	chr22	43828664	43829883	414351	LINC00229	43829140	43829290	Enhancer	43838913	9639	25830	SULT4A1	-
peak:1366	chr22	44597556	44598107	414351	LINC00229	44597380	44600319	Enhancer	44625419	27587	414351	LINC00229	-
peak:1367	chr22	46563462	46564679	9620	CELSR1	46562774	46574062	Enhancer	46576012	-11941	23151	GRAMD4	+
peak:1368	chrX	16155761	16156027	645864	MAGEB17	16149228	16158481	Enhancer	16167481	-11586	645864	MAGEB17	+
peak:1369	chrX	20011745	20012839	100500809	MIR23C	20012191	20021567	Promoter	20017191	4898	100500809	MIR23C	-
peak:1370	chrX	69179022	69179653	100996279	LINC00269	69174557	69184556	Promoter	69179557	-219	100996279	LINC00269	+
peak:1370	chrX	69179022	69179653	64219	PJA1	69170521	69262756	Enhancer	69179557	-219	100996279	LINC00269	+
peak:1371	chrX	98652031	98652702	442459	XRCC6P5	98411877	99302081	Enhancer	100408597	1756230	57526	PCDH19	-
peak:1372	chrX	105566854	105567441	203447	NRK	105543618	105580526	Enhancer	105717366	-150218	26280	IL1RAPL2	+
peak:1373	chrX	109848416	109848948	2182	ACSL4	109844582	109864730	Enhancer	109733403	-115278	2182	ACSL4	-
peak:1374	chrX	110964481	110965366	5063	PAK3	110949284	111000198	Enhancer	110944285	20637	5063	PAK3	+
peak:1376	chrX	111181862	111182495	5063	PAK3	111132563	111193514	Enhancer	111142143	40034	5063	PAK3	+
peak:1377	chrX	111348058	111349069	1641	DCX	111340847	111406146	Enhancer	111410949	62385	1641	DCX	-
peak:1378	chrX	130719194	130719957	10495	ENOX2	130688677	130738825	Enhancer	130709313	-10261	10495	ENOX2	-
peak:1379	chrX	133685801	133686280	2719	GPC3	133685972	133686122	Enhancer	133753702	67661	2719	GPC3	-

## Sheet: Peaks_per_gene
Gene Symbol	Enhancer	Promoter	Total
HS6ST1	5	0	5
CHRNB4	3	1	4
CBFA2T2	4	0	4
PLXNA1	4	0	4
PLXNA2	4	0	4
ARHGEF10L	2	1	3
CBLB	2	1	3
CNTN2	2	1	3
AFAP1	3	0	3
CPLX4	3	0	3
CXCR4	3	0	3
EFNA5	3	0	3
EIPR1	3	0	3
FGFR2	3	0	3
ISL1	3	0	3
MIR4300	3	0	3
NFAM1	3	0	3
NKAIN1	3	0	3
NRSN1	3	0	3
OLFM1	3	0	3
PARD3	3	0	3
PLEKHA6	3	0	3
POU4F2	3	0	3
TMEM39B	3	0	3
WDR87	3	0	3
ACAP3	0	2	2
C7orf33	0	2	2
CCDC85C	0	2	2
CD82	0	2	2
DST	0	2	2
IMP4	0	2	2
KLHL26	0	2	2
LIMK2	0	2	2
LINC01353	0	2	2
LOXL1	0	2	2
PCBP4	0	2	2
RCOR2	0	2	2
RHBDL3	0	2	2
SLC51B	0	2	2
AATK	1	1	2
ANKRD10	1	1	2
ATP1A3	1	1	2
BCR	1	1	2
CDK5RAP3	1	1	2
CECR3	1	1	2
CLEC11A	1	1	2
EEF2KMT	1	1	2
EXTL1	1	1	2
FSCN2	1	1	2
GREM2	1	1	2
HLCS	1	1	2
IGFBPL1	1	1	2
KIAA1614	1	1	2
LRRC74A	1	1	2
MAST4	1	1	2
MIR4655	1	1	2
MPRIP	1	1	2
MRPS11	1	1	2
MXD1	1	1	2
NCKAP5L	1	1	2
NRIP1	1	1	2
OGDH	1	1	2
PC	1	1	2
PIK3C2B	1	1	2
PWWP2A	1	1	2
RTN4	1	1	2
RUNX1T1	1	1	2
SERTAD2	1	1	2
SH3PXD2B	1	1	2
SLC38A10	1	1	2
SORCS2	1	1	2
SRRM4	1	1	2
TACC2	1	1	2
TBC1D2	1	1	2
TLE4	1	1	2
TMEM141	1	1	2
TRAK1	1	1	2
XXYLT1	1	1	2
ZBTB16	1	1	2
ZC3H12C	1	1	2
ZMIZ1-AS1	1	1	2
ABCB5	2	0	2
ACOT11	2	0	2
ADAM7	2	0	2
ADCYAP1	2	0	2
ADD3	2	0	2
ADORA1	2	0	2
AGBL4	2	0	2
ALPK3	2	0	2
AQP6	2	0	2
ARHGAP12	2	0	2
ATP2B1-AS1	2	0	2
ATP6V1B1	2	0	2
B3GAT2	2	0	2
BSND	2	0	2
BTG2	2	0	2
C14orf132	2	0	2
C3orf67	2	0	2
C4orf33	2	0	2
C9orf62	2	0	2
CADPS	2	0	2
CCDC34	2	0	2
CDH7	2	0	2
CLNK	2	0	2
CSF3R	2	0	2
CUEDC1	2	0	2
CYB5RL	2	0	2
DCP2	2	0	2
DIRC3	2	0	2
DISP3	2	0	2
DRAIC	2	0	2
ELAVL4	2	0	2
FAM136A	2	0	2
FGF18	2	0	2
FLRT2	2	0	2
FSIP2	2	0	2
GADD45G	2	0	2
GSG1L	2	0	2
HK1	2	0	2
IGSF21	2	0	2
KCNC1	2	0	2
KCNMA1	2	0	2
KCNU1	2	0	2
LCN1	2	0	2
LINC00229	2	0	2
LINC00489	2	0	2
LINC01136	2	0	2
LINC01630	2	0	2
LNPK	2	0	2
LRP1B	2	0	2
LRRN2	2	0	2
MARCKS	2	0	2
MARCKSL1	2	0	2
MCHR2	2	0	2
MEX3B	2	0	2
MIR4318	2	0	2
MIR4643	2	0	2
MIR4718	2	0	2
MN1	2	0	2
MRPL37	2	0	2
MRPS23	2	0	2
MST1R	2	0	2
MYO10	2	0	2
MYO16	2	0	2
MYO1B	2	0	2
MYRF	2	0	2
MZB1	2	0	2
NECTIN1	2	0	2
NOTUM	2	0	2
NR4A2	2	0	2
NRG3	2	0	2
NUF2	2	0	2
PAK3	2	0	2
PCDH17	2	0	2
PDE4D	2	0	2
PDZRN3	2	0	2
PITPNB	2	0	2
PLXNA4	2	0	2
POU5F1B	2	0	2
PPP1R32	2	0	2
RAB2A	2	0	2
RAC3	2	0	2
RAX	2	0	2
RGS16	2	0	2
ROBO1	2	0	2
RPL23P8	2	0	2
SATB1	2	0	2
SCARB1	2	0	2
SCCPDH	2	0	2
SFRP1	2	0	2
SHB	2	0	2
SIPA1L3	2	0	2
SIX3	2	0	2
SLC6A1	2	0	2
SORCS1	2	0	2
SOX11	2	0	2
SPSB4	2	0	2
SSBP3	2	0	2
ST3GAL4	2	0	2
ST6GALNAC5	2	0	2
STK32C	2	0	2
SYT7	2	0	2
TENM4	2	0	2
TM2D3	2	0	2
TMEM131L	2	0	2
TMEM168	2	0	2
TMEM241	2	0	2
TMX3	2	0	2
TNP1	2	0	2
TOX3	2	0	2
TPI1P3	2	0	2
TTC29	2	0	2
ULK4	2	0	2
UNC5D	2	0	2
URB2	2	0	2
ZBBX	2	0	2
ZNF593	2	0	2
DCDC1	2	0	2
ABAT	0	1	1
ABCC10	0	1	1
ABHD2	0	1	1
ABLIM2	0	1	1
ACAP2	0	1	1
ACER2	0	1	1
ACLY	0	1	1
ACTL6A	0	1	1
ACVR1	0	1	1
ACVR1C	0	1	1
ADAM11	0	1	1
ADCY7	0	1	1
ADO	0	1	1
AGAP3	0	1	1
AK8	0	1	1
ALK	0	1	1
ANKRD39	0	1	1
ANO10	0	1	1
AOC1	0	1	1
AP3D1	0	1	1
ARHGAP22	0	1	1
ARID1A	0	1	1
ARNT	0	1	1
ARNTL	0	1	1
ASB4	0	1	1
ASIC4	0	1	1
AXIN1	0	1	1
BAIAP3	0	1	1
BAZ2A	0	1	1
BBS12	0	1	1
BCAS3	0	1	1
BCL7A	0	1	1
BFSP2	0	1	1
BMT2	0	1	1
BRF1	0	1	1
BTBD17	0	1	1
C10orf143	0	1	1
C15orf39	0	1	1
C15orf59	0	1	1
C19orf73	0	1	1
C19orf81	0	1	1
C1orf21	0	1	1
C20orf204	0	1	1
C2orf40	0	1	1
C6orf183	0	1	1
C6orf58	0	1	1
CALM3	0	1	1
CAMK2B	0	1	1
CAMKMT	0	1	1
CAPN15	0	1	1
CARM1	0	1	1
CASP9	0	1	1
CBX5	0	1	1
CCDC136	0	1	1
CCDC15	0	1	1
CCDC88B	0	1	1
CCDC93	0	1	1
CCDC96	0	1	1
CCL25	0	1	1
CCL26	0	1	1
CCM2	0	1	1
CCT7	0	1	1
CD163L1	0	1	1
CD248	0	1	1
CD44	0	1	1
CDC25B	0	1	1
CDC45	0	1	1
CDCA3	0	1	1
CDH15	0	1	1
CDH22	0	1	1
CDKL1	0	1	1
CDV3	0	1	1
CELF3	0	1	1
CELF5	0	1	1
CEP295NL	0	1	1
CFL1	0	1	1
CIC	0	1	1
CLDND2	0	1	1
CLIC4	0	1	1
CLU	0	1	1
CMIP	0	1	1
CMSS1	0	1	1
CNNM2	0	1	1
COL1A2	0	1	1
CORO1C	0	1	1
CPEB4	0	1	1
CPNE5	0	1	1
CREB3L2	0	1	1
CRY2	0	1	1
CRYBG3	0	1	1
CTPS1	0	1	1
CYB561D1	0	1	1
CYP51A1	0	1	1
DACT3	0	1	1
DCAKD	0	1	1
DCTN4	0	1	1
DHRS12	0	1	1
DHTKD1	0	1	1
DIAPH1	0	1	1
DKK3	0	1	1
DLEU1	0	1	1
DLG2	0	1	1
DMXL1	0	1	1
DNAJC1	0	1	1
DNM2	0	1	1
DOLPP1	0	1	1
DOPEY2	0	1	1
DPEP1	0	1	1
DRC3	0	1	1
E2F1	0	1	1
EBAG9	0	1	1
EBF2	0	1	1
ECE1	0	1	1
EGR1	0	1	1
EGR4	0	1	1
EHBP1	0	1	1
ELFN2	0	1	1
ELL	0	1	1
ENAH	0	1	1
ENTPD8	0	1	1
EPHB3	0	1	1
ETV5	0	1	1
EXOSC5	0	1	1
EYA2	0	1	1
FAM110B	0	1	1
FAM129B	0	1	1
FAM212B	0	1	1
FAM214B	0	1	1
FAM219A	0	1	1
FAM98A	0	1	1
FAT3	0	1	1
FBXL16	0	1	1
FBXO24	0	1	1
FBXO8	0	1	1
FBXW4	0	1	1
FFAR1	0	1	1
FGD4	0	1	1
FGFR4	0	1	1
FHL2	0	1	1
FLJ20021	0	1	1
FLNB	0	1	1
FLNC	0	1	1
FMO1	0	1	1
FOXN3	0	1	1
FRAT1	0	1	1
FXYD2	0	1	1
FYN	0	1	1
FZD6	0	1	1
GAK	0	1	1
GAS1	0	1	1
GCK	0	1	1
GNA12	0	1	1
GPR148	0	1	1
GPT2	0	1	1
GRIK3	0	1	1
GRK6	0	1	1
GSK3B	0	1	1
GUCA1A	0	1	1
HDAC2-AS2	0	1	1
HDAC4	0	1	1
HDGFL2	0	1	1
HES6	0	1	1
HIP1	0	1	1
HMCN2	0	1	1
HNRNPA0	0	1	1
HNRNPLL	0	1	1
HOMER2	0	1	1
HS3ST3B1	0	1	1
HSP90B1	0	1	1
IFT27	0	1	1
INTS9	0	1	1
IQSEC1	0	1	1
JAM3	0	1	1
KALRN	0	1	1
KATNB1	0	1	1
KCND3-AS1	0	1	1
KIF1A	0	1	1
KRT4	0	1	1
LANCL2	0	1	1
LHFPL5	0	1	1
LINC00269	0	1	1
LINC00397	0	1	1
LINC00487	0	1	1
LINC00896	0	1	1
LINC00934	0	1	1
LINC00957	0	1	1
LINC01134	0	1	1
LINC01531	0	1	1
LINC01563	0	1	1
LINC01567	0	1	1
LINC01569	0	1	1
LINC01621	0	1	1
LINC01686	0	1	1
LMAN1L	0	1	1
LOXL2	0	1	1
LRBA	0	1	1
LRP5L	0	1	1
LRRC47	0	1	1
LRRN1	0	1	1
LZTS2	0	1	1
MAD1L1	0	1	1
MAMSTR	0	1	1
MAN1C1	0	1	1
MAP1A	0	1	1
MAP6D1	0	1	1
MAPK8IP1	0	1	1
MAZ	0	1	1
MBD5	0	1	1
MCC	0	1	1
MCF2L	0	1	1
MGLL	0	1	1
MICAL3	0	1	1
MINDY2	0	1	1
MIR218-2	0	1	1
MIR23C	0	1	1
MIR3130-2	0	1	1
MIR4739	0	1	1
MIR5003	0	1	1
MIR5008	0	1	1
MMS19	0	1	1
MPHOSPH9	0	1	1
MPPED2	0	1	1
MPV17L2	0	1	1
MRC1	0	1	1
MREG	0	1	1
MRPL28	0	1	1
MRPL34	0	1	1
MRPS2	0	1	1
MSI1	0	1	1
MTMR12	0	1	1
MTOR	0	1	1
MTUS2	0	1	1
MVP	0	1	1
MXD4	0	1	1
MYADM	0	1	1
MYLPF	0	1	1
NEU2	0	1	1
NFE2L1	0	1	1
NHLH1	0	1	1
NLK	0	1	1
NOC2L	0	1	1
NPC2	0	1	1
NPEPL1	0	1	1
NPPC	0	1	1
NUMBL	0	1	1
OGG1	0	1	1
OS9	0	1	1
P2RX6	0	1	1
PAIP2B	0	1	1
PALLD	0	1	1
PALMD	0	1	1
PANO1	0	1	1
PAUPAR	0	1	1
PCAT29	0	1	1
PCSK6	0	1	1
PDE9A	0	1	1
PDGFRB	0	1	1
PDLIM4	0	1	1
PDXK	0	1	1
PES1	0	1	1
PEX5L	0	1	1
PITRM1	0	1	1
PKP4-AS1	0	1	1
PLCD1	0	1	1
PLK3	0	1	1
POLD4	0	1	1
POLR1A	0	1	1
POLR2I	0	1	1
POMT2	0	1	1
PPM1B	0	1	1
PPM1F	0	1	1
PPP1CA	0	1	1
PPP1R1A	0	1	1
PPP1R3E	0	1	1
PRCD	0	1	1
PRKAR1A	0	1	1
PRMT1	0	1	1
PROSER1	0	1	1
PRR14	0	1	1
PRSS36	0	1	1
PSMD8	0	1	1
PTCH1	0	1	1
PXYLP1	0	1	1
RAB27A	0	1	1
RAB3A	0	1	1
RAB4B	0	1	1
RAB5B	0	1	1
RALB	0	1	1
RALY	0	1	1
RASAL3	0	1	1
RASSF4	0	1	1
RBM15-AS1	0	1	1
RBM6	0	1	1
RCAN1	0	1	1
RGR	0	1	1
RIN1	0	1	1
RIOK2	0	1	1
RIOK3	0	1	1
RNF13	0	1	1
RNF157	0	1	1
RNF220	0	1	1
RPGRIP1L	0	1	1
RPL14	0	1	1
RPL18A	0	1	1
RPS6KA2	0	1	1
RRP9	0	1	1
SCHIP1	0	1	1
SEC61B	0	1	1
SERPING1	0	1	1
SERPINI1	0	1	1
SERTAD3	0	1	1
SFXN5	0	1	1
SH3GLB2	0	1	1
SHARPIN	0	1	1
SHE	0	1	1
SHF	0	1	1
SHISA2	0	1	1
SIX5	0	1	1
SKA2	0	1	1
SKAP2	0	1	1
SKIL	0	1	1
SLAMF8	0	1	1
SLC18A2	0	1	1
SLC19A2	0	1	1
SLC25A42	0	1	1
SLC2A8	0	1	1
SLF2	0	1	1
SMPD3	0	1	1
SNHG10	0	1	1
SNN	0	1	1
SNORA108	0	1	1
SNPH	0	1	1
SPAG7	0	1	1
SPEG	0	1	1
SPON2	0	1	1
SRF	0	1	1
SSPO	0	1	1
ST18	0	1	1
ST5	0	1	1
STIP1	0	1	1
SUN2	0	1	1
TAGLN3	0	1	1
TARBP2	0	1	1
TBCC	0	1	1
TCF4	0	1	1
TGFA-IT1	0	1	1
THBS3	0	1	1
TIAM2	0	1	1
TIGAR	0	1	1
TIMM50	0	1	1
TJAP1	0	1	1
TMED4	0	1	1
TMEM53	0	1	1
TMEM60	0	1	1
TMEM70	0	1	1
TMEM91	0	1	1
TNS1	0	1	1
TOX2	0	1	1
TPCN1	0	1	1
TRAPPC6A	0	1	1
TRIO	0	1	1
TRMT10A	0	1	1
TSHZ1	0	1	1
TSKU	0	1	1
TSSK3	0	1	1
TSTD2	0	1	1
TTLL7	0	1	1
TUBB3	0	1	1
UBP1	0	1	1
VAPA	0	1	1
VOPP1	0	1	1
VPS35	0	1	1
WBP1L	0	1	1
WFIKKN1	0	1	1
WFIKKN2	0	1	1
WIPI1	0	1	1
WNT10A	0	1	1
WWC1	0	1	1
WWP2	0	1	1
YPEL5	0	1	1
ZBTB18	0	1	1
ZBTB20	0	1	1
ZBTB7C	0	1	1
ZC3H3	0	1	1
ZDHHC1	0	1	1
ZFP36L2	0	1	1
ZFP91	0	1	1
ZNF385A	0	1	1
ZNF775	0	1	1
ZRANB3	0	1	1
ABCA2	1	0	1
ABCC4	1	0	1
ABHD17A	1	0	1
ABTB1	1	0	1
ACP4	1	0	1
ACSL4	1	0	1
ACSM4	1	0	1
ACTA1	1	0	1
ACTBL2	1	0	1
ACTG1	1	0	1
ACTR2	1	0	1
ACVR1B	1	0	1
ADAMTS14	1	0	1
ADAMTS20	1	0	1
ADAT3	1	0	1
ADCK1	1	0	1
ADCYAP1R1	1	0	1
ADD2	1	0	1
ADGRB2	1	0	1
ADGRD1	1	0	1
ADHFE1	1	0	1
ADIPOR1	1	0	1
ADPGK	1	0	1
AFTPH	1	0	1
AGPAT2	1	0	1
AGTPBP1	1	0	1
AGTR1	1	0	1
AKR7A2P1	1	0	1
AKR7L	1	0	1
ALCAM	1	0	1
ALDOB	1	0	1
ALKBH4	1	0	1
ALPK1	1	0	1
ALPK2	1	0	1
ALYREF	1	0	1
AMDHD2	1	0	1
ANAPC11	1	0	1
ANAPC4	1	0	1
ANKRD53	1	0	1
ANKRD6	1	0	1
ANKS1B	1	0	1
ANXA2	1	0	1
AP1S3	1	0	1
APOB	1	0	1
AQP2	1	0	1
AQP5	1	0	1
ARFGAP1	1	0	1
ARHGEF25	1	0	1
ARHGEF7	1	0	1
ARL4C	1	0	1
ARMC2	1	0	1
ARPP21	1	0	1
ARTN	1	0	1
ASAP1-IT1	1	0	1
ASIC1	1	0	1
ASPSCR1	1	0	1
ASS1	1	0	1
ATOH7	1	0	1
ATP11A	1	0	1
ATP13A1	1	0	1
ATP1A1	1	0	1
ATP23	1	0	1
ATP2B4	1	0	1
ATP5ME	1	0	1
ATP6V0C	1	0	1
ATP8B3	1	0	1
AUTS2	1	0	1
AVIL	1	0	1
B3GALT1	1	0	1
B3GAT1	1	0	1
B4GALNT1	1	0	1
B4GALNT3	1	0	1
BAG5	1	0	1
BAIAP2	1	0	1
BBS9	1	0	1
BCDIN3D	1	0	1
BCKDK	1	0	1
BCL2L1	1	0	1
BCL7C	1	0	1
BCL9L	1	0	1
BEST1	1	0	1
BICD1	1	0	1
BICD2	1	0	1
BIRC7	1	0	1
BLCAP	1	0	1
BMP2K	1	0	1
BRINP2	1	0	1
BSDC1	1	0	1
BTBD2	1	0	1
BTBD6	1	0	1
C10orf113	1	0	1
C10orf91	1	0	1
C12orf49	1	0	1
C12orf75	1	0	1
C14orf178	1	0	1
C14orf180	1	0	1
C15orf54	1	0	1
C16orf58	1	0	1
C19orf25	1	0	1
C19orf48	1	0	1
C1orf87	1	0	1
C1QB	1	0	1
C2CD2L	1	0	1
C2orf27B	1	0	1
C3orf70	1	0	1
C4orf17	1	0	1
C5orf15	1	0	1
C9orf163	1	0	1
CA10	1	0	1
CABP7	1	0	1
CACNA1B	1	0	1
CACNA1H	1	0	1
CACNA2D1	1	0	1
CACNG3	1	0	1
CADM1	1	0	1
CAMK1G	1	0	1
CAMK2A	1	0	1
CAMKK1	1	0	1
CAMTA1	1	0	1
CAPN5	1	0	1
CAPZB	1	0	1
CASC15	1	0	1
CBFA2T3	1	0	1
CBR3	1	0	1
CCDC130	1	0	1
CCDC140	1	0	1
CCDC153	1	0	1
CCDC167	1	0	1
CCDC189	1	0	1
CCDC33	1	0	1
CCDC73	1	0	1
CCDC84	1	0	1
CCDC88A	1	0	1
CCDC90B	1	0	1
CCL28	1	0	1
CCND2	1	0	1
CCNG2	1	0	1
CCNJL	1	0	1
CCSER1	1	0	1
CD101	1	0	1
CD164	1	0	1
CD207	1	0	1
CD28	1	0	1
CD40	1	0	1
CD5	1	0	1
CD93	1	0	1
CDC42EP2	1	0	1
CDH11	1	0	1
CDH23	1	0	1
CDK14	1	0	1
CDK5R2	1	0	1
CEACAM3	1	0	1
CECR2	1	0	1
CELF4	1	0	1
CELSR1	1	0	1
CENPX	1	0	1
CEP104	1	0	1
CEP170B	1	0	1
CEP250	1	0	1
CEP44	1	0	1
CEP68	1	0	1
CFAP20	1	0	1
CFAP298	1	0	1
CFAP46	1	0	1
CFAP61	1	0	1
CHAF1B	1	0	1
CHD7	1	0	1
CHI3L1	1	0	1
CHIT1	1	0	1
CHRNA4	1	0	1
CHST13	1	0	1
CHST8	1	0	1
CHSY1	1	0	1
CKB	1	0	1
CLCN2	1	0	1
CLDN20	1	0	1
CLDN5	1	0	1
CLEC16A	1	0	1
CLEC4G	1	0	1
CLPB	1	0	1
CLSTN2	1	0	1
CMKLR1	1	0	1
CNIH3	1	0	1
CNMD	1	0	1
CNOT9	1	0	1
CNTD2	1	0	1
CNTN3	1	0	1
COA8	1	0	1
COL20A1	1	0	1
COL5A1	1	0	1
COL9A1	1	0	1
COL9A3	1	0	1
COMMD9	1	0	1
CORO2A	1	0	1
COX6A1	1	0	1
CPT2	1	0	1
CRAMP1	1	0	1
CREG2	1	0	1
CRISP1	1	0	1
CRYBA2	1	0	1
CRYBB2P1	1	0	1
CSGALNACT1	1	0	1
CSNK1G2	1	0	1
CSNK1G3	1	0	1
CSRNP3	1	0	1
CTDSP2	1	0	1
CTH	1	0	1
CTNNBL1	1	0	1
CWC27	1	0	1
CXCR5	1	0	1
CXXC5	1	0	1
CYLD	1	0	1
CYP11A1	1	0	1
DAB1	1	0	1
DAB2IP	1	0	1
DACH1	1	0	1
DAGLA	1	0	1
DAZAP1	1	0	1
DBNDD1	1	0	1
DBX1	1	0	1
DCC	1	0	1
DCPS	1	0	1
DCX	1	0	1
DCXR	1	0	1
DDB1	1	0	1
DDC	1	0	1
DDX6	1	0	1
DEDD2	1	0	1
DENND1A	1	0	1
DEUP1	1	0	1
DGKI	1	0	1
DIDO1	1	0	1
DIPK1B	1	0	1
DIPK2A	1	0	1
DIRAS2	1	0	1
DLG1	1	0	1
DLGAP4	1	0	1
DLL1	1	0	1
DMAC1	1	0	1
DMAC2L	1	0	1
DMRTC2	1	0	1
DMTF1	1	0	1
DNAJB4	1	0	1
DNAJB9	1	0	1
DNAJC15	1	0	1
DOCK1	1	0	1
DOK4	1	0	1
DOP1B	1	0	1
DOT1L	1	0	1
DPAGT1	1	0	1
DPF1	1	0	1
DPF2	1	0	1
DPYSL5	1	0	1
DRD2	1	0	1
DTX3	1	0	1
DUSP26	1	0	1
DUSP5	1	0	1
DYNLL2	1	0	1
DYSF	1	0	1
E2F7	1	0	1
EBPL	1	0	1
ECI2	1	0	1
ECSCR	1	0	1
EDEM3	1	0	1
EDIL3	1	0	1
EDN3	1	0	1
EEF1A2	1	0	1
EFHC1	1	0	1
EFNA4	1	0	1
EGFL7	1	0	1
EHBP1L1	1	0	1
EIF3IP1	1	0	1
ELAVL2	1	0	1
ELF3	1	0	1
ELFN1	1	0	1
ELOB	1	0	1
ENOX2	1	0	1
EP400	1	0	1
EPB41L1	1	0	1
EPB41L4A	1	0	1
EPHA5	1	0	1
EPPK1	1	0	1
EPS15	1	0	1
ERF	1	0	1
ERG	1	0	1
ERGIC1	1	0	1
ERMAP	1	0	1
ERVK13-1	1	0	1
ESM1	1	0	1
ETNK2	1	0	1
EXTL3	1	0	1
EYA1	1	0	1
FAAP100	1	0	1
FABP5	1	0	1
FABP6	1	0	1
FAM110D	1	0	1
FAM114A2	1	0	1
FAM131C	1	0	1
FAM135A	1	0	1
FAM180A	1	0	1
FAM222A	1	0	1
FAM229A	1	0	1
FAM49A	1	0	1
FAM89B	1	0	1
FAM92B	1	0	1
FANK1	1	0	1
FAR2	1	0	1
FARS2	1	0	1
FAT1	1	0	1
FBRS	1	0	1
FBXL7	1	0	1
FES	1	0	1
FEV	1	0	1
FGD6	1	0	1
FGF1	1	0	1
FGFBP3	1	0	1
FGR	1	0	1
FIG4	1	0	1
FIGN	1	0	1
FLJ16779	1	0	1
FLJ22447	1	0	1
FLJ33534	1	0	1
FLJ46284	1	0	1
FLT1	1	0	1
FLYWCH1	1	0	1
FLYWCH2	1	0	1
FMNL3	1	0	1
FNDC3B	1	0	1
FNDC5	1	0	1
FOXJ1	1	0	1
FOXN2	1	0	1
FOXN4	1	0	1
FRMD4A	1	0	1
FRMPD1	1	0	1
FRMPD2	1	0	1
FRMPD2B	1	0	1
FSCN1	1	0	1
FSTL5	1	0	1
FTO	1	0	1
FUBP1	1	0	1
FUNDC2P2	1	0	1
FUS	1	0	1
FUT7	1	0	1
FXYD4	1	0	1
FZD1	1	0	1
GABRP	1	0	1
GABRR1	1	0	1
GABRR2	1	0	1
GAD2	1	0	1
GADD45A	1	0	1
GALNT7	1	0	1
GAS8	1	0	1
GCA	1	0	1
GCFC2	1	0	1
GDAP2	1	0	1
GFI1B	1	0	1
GFRA1	1	0	1
GFRA2	1	0	1
GID8	1	0	1
GIT2	1	0	1
GK2	1	0	1
GLIS1	1	0	1
GLUL	1	0	1
GMDS	1	0	1
GNAT1	1	0	1
GNLY	1	0	1
GNPDA1	1	0	1
GNPTG	1	0	1
GPAT2	1	0	1
GPATCH2L	1	0	1
GPATCH8	1	0	1
GPBAR1	1	0	1
GPC3	1	0	1
GPHN	1	0	1
GPR12	1	0	1
GPR141	1	0	1
GPR142	1	0	1
GPR157	1	0	1
GPR61	1	0	1
GREB1	1	0	1
GRIN2B	1	0	1
GRM2	1	0	1
GRM4	1	0	1
GRPEL2	1	0	1
GSDME	1	0	1
GSE1	1	0	1
GSK3A	1	0	1
GUCA1C	1	0	1
GXYLT1	1	0	1
GYG1	1	0	1
HACD2	1	0	1
HAS2	1	0	1
HCFC1R1	1	0	1
HDAC1	1	0	1
HDAC2	1	0	1
HDGFL1	1	0	1
HELZ	1	0	1
HEXB	1	0	1
HEY1	1	0	1
HIBADH	1	0	1
HINFP	1	0	1
HIP1R	1	0	1
HIVEP3	1	0	1
HMCES	1	0	1
HMG20B	1	0	1
HMGA1	1	0	1
HNF4G	1	0	1
HNRNPD	1	0	1
HRH4	1	0	1
HSD3B7	1	0	1
HYAL1	1	0	1
IBTK	1	0	1
ICOS	1	0	1
IER5	1	0	1
IFT140	1	0	1
IFT57	1	0	1
IGF1	1	0	1
IKBKE	1	0	1
INPP5F	1	0	1
INSM1	1	0	1
IPO8	1	0	1
IRAK1BP1	1	0	1
IRX3	1	0	1
ISCU	1	0	1
ISLR2	1	0	1
ITGA4	1	0	1
ITGAM	1	0	1
ITGAX	1	0	1
ITGB8	1	0	1
IYD	1	0	1
IZUMO4	1	0	1
JAKMIP2	1	0	1
JARID2	1	0	1
JOSD2	1	0	1
KANSL1	1	0	1
KAT8	1	0	1
KCND3	1	0	1
KCNIP1	1	0	1
KCNIP2	1	0	1
KCNJ12	1	0	1
KCNJ2	1	0	1
KCNN3	1	0	1
KCNQ1OT1	1	0	1
KCNQ2	1	0	1
KCNQ3	1	0	1
KCNS2	1	0	1
KCTD15	1	0	1
KCTD3	1	0	1
KCTD5	1	0	1
KDM3A	1	0	1
KDM4B	1	0	1
KDM5B	1	0	1
KHDRBS1	1	0	1
KIAA1217	1	0	1
KIF16B	1	0	1
KIF17	1	0	1
KIF19	1	0	1
KIF5A	1	0	1
KITLG	1	0	1
KL	1	0	1
KLF16	1	0	1
KLF7	1	0	1
KLHL12	1	0	1
KLHL29	1	0	1
KLHL35	1	0	1
KLHL6	1	0	1
KPNA6	1	0	1
KREMEN2	1	0	1
KSR1	1	0	1
L2HGDH	1	0	1
LAMC2	1	0	1
LARP1B	1	0	1
LARP4	1	0	1
LDB3	1	0	1
LDLRAP1	1	0	1
LEXM	1	0	1
LGALSL	1	0	1
LGR4	1	0	1
LHCGR	1	0	1
LIG3	1	0	1
LIMCH1	1	0	1
LIN52	1	0	1
LINC-ROR	1	0	1
LINC00242	1	0	1
LINC00251	1	0	1
LINC00311	1	0	1
LINC00494	1	0	1
LINC00511	1	0	1
LINC00514	1	0	1
LINC00520	1	0	1
LINC00548	1	0	1
LINC00578	1	0	1
LINC00589	1	0	1
LINC00593	1	0	1
LINC00595	1	0	1
LINC00626	1	0	1
LINC00634	1	0	1
LINC00642	1	0	1
LINC00659	1	0	1
LINC00900	1	0	1
LINC00907	1	0	1
LINC00989	1	0	1
LINC01014	1	0	1
LINC01018	1	0	1
LINC01088	1	0	1
LINC01114	1	0	1
LINC01126	1	0	1
LINC01141	1	0	1
LINC01192	1	0	1
LINC01225	1	0	1
LINC01341	1	0	1
LINC01502	1	0	1
LINC01548	1	0	1
LINGO1	1	0	1
LIPC	1	0	1
LIPE	1	0	1
LMAN1	1	0	1
LMO1	1	0	1
LRCOL1	1	0	1
LRFN5	1	0	1
LRIG2	1	0	1
LRRC10B	1	0	1
LRRC20	1	0	1
LRRC42	1	0	1
LRRC4C	1	0	1
LRRC7	1	0	1
LRRTM3	1	0	1
LRWD1	1	0	1
LSAMP	1	0	1
LSM7	1	0	1
LTBP4	1	0	1
LY86	1	0	1
LYPD4	1	0	1
LZTS1	1	0	1
M1AP	1	0	1
MACC1	1	0	1
MACF1	1	0	1
MAFB	1	0	1
MAFG	1	0	1
MAFK	1	0	1
MAGEB17	1	0	1
MAGI1	1	0	1
MALAT1	1	0	1
MAN1A1	1	0	1
MAN2A1	1	0	1
MANF	1	0	1
MAP2K3	1	0	1
MAP3K14	1	0	1
MAPKAPK2	1	0	1
MAT2B	1	0	1
MATN1	1	0	1
MCRIP1	1	0	1
MDGA1	1	0	1
MDH1	1	0	1
ME3	1	0	1
MED22	1	0	1
MEGF8	1	0	1
MEIOC	1	0	1
MEIS1	1	0	1
MEIS2	1	0	1
MEX3D	1	0	1
MGAT5	1	0	1
MGST2	1	0	1
MICAL1	1	0	1
MIR1-1	1	0	1
MIR1-1HG-AS1	1	0	1
MIR124-3	1	0	1
MIR1244-2	1	0	1
MIR1276	1	0	1
MIR1909	1	0	1
MIR3158-2	1	0	1
MIR3167	1	0	1
MIR3180-3	1	0	1
MIR3193	1	0	1
MIR3196	1	0	1
MIR3659	1	0	1
MIR3685	1	0	1
MIR378E	1	0	1
MIR4270	1	0	1
MIR4278	1	0	1
MIR4290HG	1	0	1
MIR4291	1	0	1
MIR4319	1	0	1
MIR4424	1	0	1
MIR4462	1	0	1
MIR4465	1	0	1
MIR4478	1	0	1
MIR4488	1	0	1
MIR4492	1	0	1
MIR4500	1	0	1
MIR4637	1	0	1
MIR4641	1	0	1
MIR4679-2	1	0	1
MIR4686	1	0	1
MIR4693	1	0	1
MIR4744	1	0	1
MIR4781	1	0	1
MIR5089	1	0	1
MIR5090	1	0	1
MIR5188	1	0	1
MIR5190	1	0	1
MIR548AR	1	0	1
MIR548AS	1	0	1
MIR548H3	1	0	1
MIR555	1	0	1
MIR5695	1	0	1
MIR759	1	0	1
MIR9-3	1	0	1
MIR9-3HG	1	0	1
MIS18A	1	0	1
MIXL1	1	0	1
MKI67	1	0	1
MKNK2	1	0	1
MLPH	1	0	1
MOB3A	1	0	1
MOBP	1	0	1
MORC3	1	0	1
MPHOSPH10	1	0	1
MR1	1	0	1
MRAS	1	0	1
MRPS30	1	0	1
MRPS31P5	1	0	1
MRTFA	1	0	1
MSI2	1	0	1
MTURN	1	0	1
MYBPH	1	0	1
MYL5	1	0	1
MYLK	1	0	1
MYO18B	1	0	1
MYO3A	1	0	1
MYOG	1	0	1
N4BP1	1	0	1
N4BP3	1	0	1
NAGK	1	0	1
NAGPA	1	0	1
NBEA	1	0	1
NBPF1	1	0	1
NCALD	1	0	1
NCKAP5	1	0	1
NCLN	1	0	1
NCOR2	1	0	1
NDFIP2	1	0	1
NDRG3	1	0	1
NDUFS7	1	0	1
NEAT1	1	0	1
NECTIN3-AS1	1	0	1
NEK11	1	0	1
NENF	1	0	1
NEURL1B	1	0	1
NEUROG1	1	0	1
NFASC	1	0	1
NFATC3	1	0	1
NFIA	1	0	1
NHLRC3	1	0	1
NIPBL-DT	1	0	1
NKAIN4	1	0	1
NOD1	1	0	1
NORAD	1	0	1
NOTCH1	1	0	1
NPDC1	1	0	1
NPHP3	1	0	1
NR1H2	1	0	1
NR4A1	1	0	1
NRBF2	1	0	1
NRK	1	0	1
NRN1	1	0	1
NSG2	1	0	1
NTRK3	1	0	1
NTS	1	0	1
NUAK2	1	0	1
NUDT16P1	1	0	1
NUP210P1	1	0	1
NXPE1	1	0	1
NXPE2	1	0	1
OCA2	1	0	1
OCIAD1	1	0	1
OGFR	1	0	1
OGFRL1	1	0	1
OLFM4	1	0	1
OPCML	1	0	1
OPTC	1	0	1
OR7E156P	1	0	1
ORAI2	1	0	1
ORAI3	1	0	1
OTOF	1	0	1
OTULINL	1	0	1
OXER1	1	0	1
P4HB	1	0	1
PABPC4L	1	0	1
PACSIN1	1	0	1
PAFAH1B3	1	0	1
PAFAH2	1	0	1
PAIP1	1	0	1
PANX1	1	0	1
PAQR4	1	0	1
PARM1	1	0	1
PAX3	1	0	1
PAX6	1	0	1
PAXX	1	0	1
PBX3	1	0	1
PCAT4	1	0	1
PCBP1	1	0	1
PCBP3	1	0	1
PCDH8	1	0	1
PCDH9	1	0	1
PCLO	1	0	1
PCNT	1	0	1
PCSK4	1	0	1
PDE1C	1	0	1
PDE6B	1	0	1
PDE6H	1	0	1
PDGFA	1	0	1
PDGFC	1	0	1
PDPK1	1	0	1
PDS5B	1	0	1
PEAK3	1	0	1
PEBP4	1	0	1
PELI1	1	0	1
PER4	1	0	1
PEX2	1	0	1
PHC2	1	0	1
PHKG2	1	0	1
PHLDA1	1	0	1
PHLDB1	1	0	1
PHLPP1	1	0	1
PIEZO1	1	0	1
PIP4K2A	1	0	1
PITPNC1	1	0	1
PJA1	1	0	1
PKMYT1	1	0	1
PKP4	1	0	1
PLCB1	1	0	1
PLEKHA1	1	0	1
PLEKHJ1	1	0	1
PM20D2	1	0	1
PMCHL1	1	0	1
PML	1	0	1
PMS2P3	1	0	1
POC1B	1	0	1
POFUT2	1	0	1
POLD1	1	0	1
POLD3	1	0	1
POU3F2	1	0	1
POU6F2	1	0	1
PPARGC1A	1	0	1
PPP1R27	1	0	1
PPP6R3	1	0	1
PRDM13	1	0	1
PREX1	1	0	1
PRICKLE1	1	0	1
PRKCE	1	0	1
PRKRIP1	1	0	1
PRLHR	1	0	1
PRMT8	1	0	1
PRPSAP1	1	0	1
PRR19	1	0	1
PRRC2B	1	0	1
PRSS22	1	0	1
PRSS27	1	0	1
PRSS30P	1	0	1
PRSS33	1	0	1
PRSS53	1	0	1
PRSS8	1	0	1
PRTG	1	0	1
PSG3	1	0	1
PSMD12	1	0	1
PTCD3	1	0	1
PTH2R	1	0	1
PTN	1	0	1
PTP4A2	1	0	1
PTPRD	1	0	1
PTPRN	1	0	1
PTPRO	1	0	1
PTPRU	1	0	1
PUM2	1	0	1
PURB	1	0	1
PWWP2B	1	0	1
RAB17	1	0	1
RAB1A	1	0	1
RAB31	1	0	1
RAB37	1	0	1
RAB4A	1	0	1
RABIF	1	0	1
RAET1K	1	0	1
RALGDS	1	0	1
RALYL	1	0	1
RAP1GAP2	1	0	1
RAPGEF1	1	0	1
RARS	1	0	1
RASA4	1	0	1
RASEF	1	0	1
RASGEF1B	1	0	1
RASL11B	1	0	1
RBM20	1	0	1
RBM38	1	0	1
RCN1	1	0	1
RDH14	1	0	1
REEP6	1	0	1
RELN	1	0	1
REN	1	0	1
RERG	1	0	1
RETNLB	1	0	1
REXO1	1	0	1
RFX2	1	0	1
RGMA	1	0	1
RGMB	1	0	1
RGS4	1	0	1
RHBDF2	1	0	1
RHOBTB1	1	0	1
RHOF	1	0	1
RIN3	1	0	1
RIPOR3	1	0	1
RITA1	1	0	1
RNF166	1	0	1
RNF208	1	0	1
RNF26	1	0	1
RNF40	1	0	1
ROBO2	1	0	1
ROPN1L-AS1	1	0	1
ROR1	1	0	1
RPAP3	1	0	1
RPL38	1	0	1
RPL7A	1	0	1
RPLP0P2	1	0	1
RPRML	1	0	1
RPS25	1	0	1
RRAGD	1	0	1
RRM1	1	0	1
RTN4RL1	1	0	1
RTN4RL2	1	0	1
RUNX1	1	0	1
SART3	1	0	1
SATB2	1	0	1
SCG2	1	0	1
SCLY	1	0	1
SCN2A	1	0	1
SCN4B	1	0	1
SCOC	1	0	1
SDK1	1	0	1
SDK2	1	0	1
SEC16A	1	0	1
SEC61G	1	0	1
SELPLG	1	0	1
SEMA6A	1	0	1
SEMA6D	1	0	1
SETBP1	1	0	1
SETD1A	1	0	1
SF3A2	1	0	1
SFTA1P	1	0	1
SGCD	1	0	1
SGTA	1	0	1
SH2B2	1	0	1
SH2D4B	1	0	1
SH3RF3	1	0	1
SIAH3	1	0	1
SILC1	1	0	1
SLC11A2	1	0	1
SLC16A7	1	0	1
SLC17A9	1	0	1
SLC1A4	1	0	1
SLC22A23	1	0	1
SLC25A45	1	0	1
SLC2A6	1	0	1
SLC30A5	1	0	1
SLC30A8	1	0	1
SLC37A4	1	0	1
SLC38A4	1	0	1
SLC39A11	1	0	1
SLC45A2	1	0	1
SLC4A3	1	0	1
SLC6A15	1	0	1
SLC6A17	1	0	1
SLC6A6	1	0	1
SLCO4A1	1	0	1
SLITRK5	1	0	1
SMAD9	1	0	1
SMAP1	1	0	1
SMARCA2	1	0	1
SMIM20	1	0	1
SNAR-F	1	0	1
SNAR-H	1	0	1
SNHG7	1	0	1
SNORA17A	1	0	1
SNORA17B	1	0	1
SNORD88C	1	0	1
SNRPB2	1	0	1
SNW1	1	0	1
SNX16	1	0	1
SNX29	1	0	1
SNX8	1	0	1
SOCS3	1	0	1
SORCS3	1	0	1
SOWAHC	1	0	1
SOX4	1	0	1
SP3	1	0	1
SPACA3	1	0	1
SPAG9	1	0	1
SPATA19	1	0	1
SPATA31D1	1	0	1
SPATS2	1	0	1
SPHK1	1	0	1
SPOCD1	1	0	1
SPPL2B	1	0	1
SPRY1	1	0	1
SPTBN4	1	0	1
SPTLC3	1	0	1
SQOR	1	0	1
SRCAP	1	0	1
SREBF1	1	0	1
SRRM2	1	0	1
SRSF12	1	0	1
SRSF5	1	0	1
SS18	1	0	1
SSBP2	1	0	1
SSH1	1	0	1
SSSCA1-AS1	1	0	1
ST13P4	1	0	1
ST3GAL5	1	0	1
STARD13	1	0	1
STK17A	1	0	1
STMN1	1	0	1
STOML1	1	0	1
STOML3	1	0	1
STPG4	1	0	1
STRA6	1	0	1
STT3B	1	0	1
STUM	1	0	1
STX1B	1	0	1
SUGT1	1	0	1
SYT3	1	0	1
SYT4	1	0	1
TAC1	1	0	1
TAF1B	1	0	1
TAS1R2	1	0	1
TBC1D2B	1	0	1
TBC1D7	1	0	1
TCEANC2	1	0	1
TCF3	1	0	1
TCF7L1	1	0	1
TEAD1	1	0	1
TEX26	1	0	1
TEX261	1	0	1
TGFB1I1	1	0	1
THADA	1	0	1
THOC6	1	0	1
THSD7A	1	0	1
THSD7B	1	0	1
THUMPD1	1	0	1
TIGD7	1	0	1
TIMP3	1	0	1
TLE1	1	0	1
TLE3	1	0	1
TM9SF2	1	0	1
TMBIM6	1	0	1
TMCC2	1	0	1
TMED10	1	0	1
TMEM132E	1	0	1
TMEM161B	1	0	1
TMEM170A	1	0	1
TMEM173	1	0	1
TMEM18	1	0	1
TMEM216	1	0	1
TMEM229A	1	0	1
TMEM250	1	0	1
TMEM59	1	0	1
TMX1	1	0	1
TNFRSF12A	1	0	1
TNFRSF13B	1	0	1
TNRC6A	1	0	1
TPBGL	1	0	1
TPD52L2	1	0	1
TPO	1	0	1
TPRA1	1	0	1
TPSAB1	1	0	1
TPSD1	1	0	1
TRAM2	1	0	1
TRAPPC4	1	0	1
TREH	1	0	1
TRHDE	1	0	1
TRIM63	1	0	1
TRIM8	1	0	1
TRIM9	1	0	1
TRNP1	1	0	1
TSC1	1	0	1
TSN	1	0	1
TSPAN10	1	0	1
TSR3	1	0	1
TSTD3	1	0	1
TTC21A	1	0	1
TTC22	1	0	1
TTI1	1	0	1
TUBA1A	1	0	1
TWISTNB	1	0	1
TXLNA	1	0	1
UBC	1	0	1
UBE2D2	1	0	1
UBE2I	1	0	1
UBE2O	1	0	1
UBR4	1	0	1
UNKL	1	0	1
UNQ6494	1	0	1
UPK2	1	0	1
UQCRFS1	1	0	1
URGCP	1	0	1
UROC1	1	0	1
USH2A	1	0	1
USP12	1	0	1
USP22	1	0	1
USP28	1	0	1
USP37	1	0	1
USP45	1	0	1
USP47	1	0	1
VPS36	1	0	1
VXN	1	0	1
WDPCP	1	0	1
WDR26	1	0	1
WNT7A	1	0	1
WRN	1	0	1
WSCD1	1	0	1
XKR9	1	0	1
XRCC2	1	0	1
XRCC6P5	1	0	1
YKT6	1	0	1
YTHDF1	1	0	1
YTHDF3	1	0	1
ZBTB24	1	0	1
ZDHHC11	1	0	1
ZDHHC14	1	0	1
ZDHHC7	1	0	1
ZEB1	1	0	1
ZEB2	1	0	1
ZFP30	1	0	1
ZFP42	1	0	1
ZFP64	1	0	1
ZG16B	1	0	1
ZMIZ2	1	0	1
ZNF200	1	0	1
ZNF263	1	0	1
ZNF267	1	0	1
ZNF354C	1	0	1
ZNF423	1	0	1
ZNF438	1	0	1
ZNF462	1	0	1
ZNF526	1	0	1
ZNF574	1	0	1
ZNF608	1	0	1
ZNF638	1	0	1
ZNF646	1	0	1
ZNF668	1	0	1
ZNF706	1	0	1
ZNF75A	1	0	1
ZNF77	1	0	1
ZNF843	1	0	1
ZNRD2	1	0	1
ZZZ3	1	0	1
ANXA8L1	1	0	1
