# Supplementary material for: Identification and Characterization of ATOH7-Regulated Target Genes and Pathways in Human Neuroretinal Development
Source: Cells. 2024 Jul 3;13(13):1142. doi: 10.3390/cells13131142 (PMC11240604; doi:10.3390/cells13131142)
Supplement: Supplementary file 1 [file cells-13-01142-s001.zip › Data_S05_Comparison_Published_Targets.xlsx]

## Sheet: Comparison_Published_Targets
Gene Symbol	Atac et al, 2023	Ge et al, 2023	Brodie-Kommit et al, 2021
AACS	FALSE	FALSE	TRUE
AAMP	FALSE	TRUE	FALSE
AARD	FALSE	FALSE	TRUE
AARS2	FALSE	TRUE	FALSE
AATK	TRUE	FALSE	TRUE
ABAT	TRUE	TRUE	TRUE
ABCA12	FALSE	FALSE	TRUE
ABCA2	TRUE	FALSE	FALSE
ABCA4	FALSE	TRUE	FALSE
ABCB5	TRUE	FALSE	FALSE
ABCB8	FALSE	FALSE	TRUE
ABCC10	TRUE	FALSE	FALSE
ABCC3	FALSE	TRUE	TRUE
ABCC4	TRUE	FALSE	TRUE
ABCD2	FALSE	TRUE	TRUE
ABCD4	FALSE	FALSE	TRUE
ABCF2	FALSE	TRUE	FALSE
ABCG1	FALSE	TRUE	FALSE
ABCG5	FALSE	TRUE	FALSE
ABHD10	FALSE	TRUE	FALSE
ABHD17A	TRUE	FALSE	FALSE
ABHD2	TRUE	TRUE	TRUE
ABHD8	FALSE	FALSE	TRUE
ABI1	FALSE	FALSE	TRUE
ABL2	FALSE	TRUE	FALSE
ABLIM1	FALSE	TRUE	TRUE
ABLIM2	TRUE	FALSE	FALSE
ABR	FALSE	FALSE	TRUE
ABRA	FALSE	FALSE	TRUE
ABRACL	FALSE	FALSE	TRUE
ABTB1	TRUE	FALSE	FALSE
ABTB2	FALSE	TRUE	FALSE
ABTB3	FALSE	FALSE	TRUE
ACAD10	FALSE	TRUE	FALSE
ACAD8	FALSE	TRUE	FALSE
ACADSB	FALSE	FALSE	TRUE
ACAP2	TRUE	FALSE	FALSE
ACAP3	TRUE	FALSE	FALSE
ACBD3	FALSE	TRUE	TRUE
ACBD4	FALSE	TRUE	FALSE
ACBD6	FALSE	TRUE	TRUE
ACE	FALSE	TRUE	FALSE
ACER2	TRUE	FALSE	FALSE
ACLY	TRUE	FALSE	FALSE
ACO2	FALSE	FALSE	TRUE
ACOT11	TRUE	FALSE	TRUE
ACOT9	FALSE	FALSE	TRUE
ACP4	TRUE	FALSE	FALSE
ACSL1	FALSE	FALSE	TRUE
ACSL4	TRUE	FALSE	FALSE
ACSL5	FALSE	TRUE	FALSE
ACSL6	FALSE	TRUE	TRUE
ACSM4	TRUE	FALSE	FALSE
ACTA1	TRUE	FALSE	FALSE
ACTB	FALSE	TRUE	FALSE
ACTBL2	TRUE	FALSE	FALSE
ACTG1	TRUE	FALSE	FALSE
ACTL6A	TRUE	FALSE	FALSE
ACTN1	FALSE	FALSE	TRUE
ACTN3	FALSE	FALSE	TRUE
ACTN4	FALSE	TRUE	FALSE
ACTR1A	FALSE	TRUE	FALSE
ACTR1B	FALSE	FALSE	TRUE
ACTR2	TRUE	FALSE	FALSE
ACTR3	FALSE	FALSE	TRUE
ACTR5	FALSE	FALSE	TRUE
ACTRT3	FALSE	FALSE	TRUE
ACVR1	TRUE	FALSE	TRUE
ACVR1B	TRUE	FALSE	FALSE
ACVR1C	TRUE	TRUE	TRUE
ACY1	FALSE	TRUE	FALSE
ADAM11	TRUE	TRUE	TRUE
ADAM12	FALSE	FALSE	TRUE
ADAM7	TRUE	FALSE	TRUE
ADAMTS1	FALSE	FALSE	TRUE
ADAMTS14	TRUE	FALSE	FALSE
ADAMTS20	TRUE	FALSE	FALSE
ADAMTS5	FALSE	FALSE	TRUE
ADAMTSL2	FALSE	FALSE	TRUE
ADARB1	FALSE	TRUE	FALSE
ADARB2	FALSE	FALSE	TRUE
ADAT3	TRUE	FALSE	FALSE
ADCK1	TRUE	FALSE	FALSE
ADCY1	FALSE	TRUE	FALSE
ADCY7	TRUE	FALSE	FALSE
ADCYAP1	TRUE	TRUE	TRUE
ADCYAP1R1	TRUE	FALSE	FALSE
ADD2	TRUE	FALSE	FALSE
ADD3	TRUE	FALSE	FALSE
ADGRB1	FALSE	TRUE	TRUE
ADGRB2	TRUE	FALSE	FALSE
ADGRD1	TRUE	FALSE	FALSE
ADGRE5	FALSE	FALSE	TRUE
ADGRG1	FALSE	TRUE	TRUE
ADGRL2	FALSE	TRUE	FALSE
ADGRL3	FALSE	FALSE	TRUE
ADGRV1	FALSE	TRUE	FALSE
ADHFE1	TRUE	FALSE	FALSE
ADIPOR1	TRUE	FALSE	FALSE
ADK	FALSE	FALSE	TRUE
ADNP	FALSE	FALSE	TRUE
ADO	TRUE	FALSE	TRUE
ADORA1	TRUE	FALSE	TRUE
ADPGK	TRUE	FALSE	FALSE
ADPRM	FALSE	TRUE	FALSE
ADRA1A	FALSE	FALSE	TRUE
ADRA1B	FALSE	FALSE	TRUE
ADRM1	FALSE	TRUE	FALSE
AFAP1	TRUE	TRUE	TRUE
AFF1	FALSE	TRUE	TRUE
AFF3	FALSE	FALSE	TRUE
AFG1L	FALSE	FALSE	TRUE
AFMID	FALSE	FALSE	TRUE
AFTPH	TRUE	TRUE	FALSE
AGA	FALSE	FALSE	TRUE
AGAP1	FALSE	TRUE	TRUE
AGAP3	TRUE	TRUE	TRUE
AGBL3	FALSE	FALSE	TRUE
AGBL4	TRUE	FALSE	FALSE
AGL	FALSE	FALSE	TRUE
AGO1	FALSE	TRUE	FALSE
AGPAT2	TRUE	FALSE	FALSE
AGPAT4	FALSE	TRUE	FALSE
AGRN	FALSE	TRUE	FALSE
AGRP	FALSE	TRUE	FALSE
AGTPBP1	TRUE	FALSE	TRUE
AGTR1	TRUE	FALSE	FALSE
AGTRAP	FALSE	TRUE	TRUE
AHCTF1	FALSE	FALSE	TRUE
AHDC1	FALSE	FALSE	TRUE
AHSA1	FALSE	TRUE	FALSE
AIDA	FALSE	FALSE	TRUE
AIFM2	FALSE	TRUE	FALSE
AIP	FALSE	FALSE	TRUE
AIPL1	FALSE	TRUE	FALSE
AJAP1	FALSE	FALSE	TRUE
AK1	FALSE	TRUE	FALSE
AK8	TRUE	FALSE	FALSE
AKAP1	FALSE	FALSE	TRUE
AKAP11	FALSE	FALSE	TRUE
AKAP13	FALSE	FALSE	TRUE
AKAP6	FALSE	TRUE	TRUE
AKNA	FALSE	FALSE	TRUE
AKR7A2P1	TRUE	FALSE	FALSE
AKR7L	TRUE	FALSE	FALSE
AKT1	FALSE	TRUE	TRUE
AKT3	FALSE	FALSE	TRUE
ALAS1	FALSE	TRUE	FALSE
ALCAM	TRUE	FALSE	FALSE
ALDH1L1	FALSE	FALSE	TRUE
ALDH4A1	FALSE	FALSE	TRUE
ALDH9A1	FALSE	TRUE	FALSE
ALDOA	FALSE	FALSE	TRUE
ALDOB	TRUE	FALSE	FALSE
ALG12	FALSE	FALSE	TRUE
ALG2	FALSE	FALSE	TRUE
ALG6	FALSE	TRUE	FALSE
ALG8	FALSE	TRUE	FALSE
ALK	TRUE	FALSE	FALSE
ALKBH2	FALSE	TRUE	FALSE
ALKBH4	TRUE	FALSE	FALSE
ALOX5AP	FALSE	FALSE	TRUE
ALPK1	TRUE	FALSE	FALSE
ALPK2	TRUE	FALSE	FALSE
ALPK3	TRUE	FALSE	FALSE
ALYREF	TRUE	TRUE	TRUE
AMBRA1	FALSE	TRUE	FALSE
AMDHD2	TRUE	FALSE	FALSE
AMER2	FALSE	TRUE	TRUE
AMIGO1	FALSE	TRUE	FALSE
AMOTL2	FALSE	TRUE	TRUE
AMZ1	FALSE	TRUE	FALSE
ANAPC11	TRUE	FALSE	FALSE
ANAPC16	FALSE	TRUE	FALSE
ANAPC4	TRUE	FALSE	FALSE
ANGEL1	FALSE	FALSE	TRUE
ANGPT1	FALSE	FALSE	TRUE
ANGPTL6	FALSE	FALSE	TRUE
ANK2	FALSE	FALSE	TRUE
ANK3	FALSE	TRUE	TRUE
ANKDD1A	FALSE	FALSE	TRUE
ANKFN1	FALSE	FALSE	TRUE
ANKFY1	FALSE	FALSE	TRUE
ANKLE1	FALSE	TRUE	FALSE
ANKRD10	TRUE	FALSE	FALSE
ANKRD13A	FALSE	TRUE	TRUE
ANKRD13C	FALSE	FALSE	TRUE
ANKRD33B	FALSE	TRUE	TRUE
ANKRD39	TRUE	FALSE	FALSE
ANKRD44	FALSE	FALSE	TRUE
ANKRD50	FALSE	TRUE	FALSE
ANKRD53	TRUE	FALSE	FALSE
ANKRD54	FALSE	FALSE	TRUE
ANKRD55	FALSE	FALSE	TRUE
ANKRD6	TRUE	FALSE	FALSE
ANKS1A	FALSE	FALSE	TRUE
ANKS1B	TRUE	FALSE	FALSE
ANO10	TRUE	FALSE	TRUE
ANTXR2	FALSE	FALSE	TRUE
ANXA2	TRUE	FALSE	TRUE
ANXA5	FALSE	TRUE	FALSE
ANXA8L1	TRUE	FALSE	FALSE
AOC1	TRUE	FALSE	FALSE
AOPEP	FALSE	FALSE	TRUE
AP1S3	TRUE	FALSE	FALSE
AP2A1	FALSE	FALSE	TRUE
AP3D1	TRUE	FALSE	FALSE
AP3M2	FALSE	FALSE	TRUE
AP5Z1	FALSE	TRUE	FALSE
APBA1	FALSE	TRUE	FALSE
APBA2	FALSE	FALSE	TRUE
APBB1	FALSE	TRUE	FALSE
APC	FALSE	TRUE	FALSE
APH1A	FALSE	TRUE	FALSE
APH1B	FALSE	FALSE	TRUE
APLP1	FALSE	TRUE	FALSE
APOB	TRUE	FALSE	FALSE
APOE	FALSE	TRUE	FALSE
APP	FALSE	FALSE	TRUE
AQP2	TRUE	FALSE	FALSE
AQP4	FALSE	FALSE	TRUE
AQP5	TRUE	FALSE	FALSE
AQP6	TRUE	FALSE	TRUE
AQP9	FALSE	FALSE	TRUE
AREL1	FALSE	TRUE	FALSE
ARF1	FALSE	FALSE	TRUE
ARF3	FALSE	FALSE	TRUE
ARFGAP1	TRUE	FALSE	FALSE
ARFIP1	FALSE	FALSE	TRUE
ARG2	FALSE	TRUE	FALSE
ARHGAP12	TRUE	FALSE	TRUE
ARHGAP15	FALSE	FALSE	TRUE
ARHGAP17	FALSE	FALSE	TRUE
ARHGAP18	FALSE	FALSE	TRUE
ARHGAP22	TRUE	FALSE	FALSE
ARHGAP23	FALSE	FALSE	TRUE
ARHGAP24	FALSE	FALSE	TRUE
ARHGAP29	FALSE	FALSE	TRUE
ARHGAP31	FALSE	TRUE	FALSE
ARHGAP35	FALSE	FALSE	TRUE
ARHGEF10	FALSE	FALSE	TRUE
ARHGEF10L	TRUE	FALSE	TRUE
ARHGEF19	FALSE	FALSE	TRUE
ARHGEF25	TRUE	FALSE	FALSE
ARHGEF37	FALSE	FALSE	TRUE
ARHGEF7	TRUE	TRUE	FALSE
ARID1A	TRUE	FALSE	TRUE
ARID3A	FALSE	FALSE	TRUE
ARID3B	FALSE	TRUE	TRUE
ARID5B	FALSE	FALSE	TRUE
ARIH1	FALSE	TRUE	FALSE
ARL14EP	FALSE	FALSE	TRUE
ARL4A	FALSE	FALSE	TRUE
ARL4C	TRUE	FALSE	FALSE
ARL4D	FALSE	TRUE	TRUE
ARMC2	TRUE	FALSE	FALSE
ARMH3	FALSE	FALSE	TRUE
ARNT	TRUE	FALSE	FALSE
ARNTL	TRUE	FALSE	FALSE
ARPIN	FALSE	TRUE	FALSE
ARPP21	TRUE	FALSE	TRUE
ARRB1	FALSE	TRUE	FALSE
ARRB2	FALSE	FALSE	TRUE
ARSB	FALSE	FALSE	TRUE
ART3	FALSE	FALSE	TRUE
ARTN	TRUE	FALSE	FALSE
ASAP1-IT1	TRUE	FALSE	FALSE
ASB14	FALSE	FALSE	TRUE
ASB2	FALSE	FALSE	TRUE
ASB4	TRUE	FALSE	TRUE
ASB6	FALSE	TRUE	FALSE
ASB7	FALSE	TRUE	FALSE
ASCL1	FALSE	TRUE	FALSE
ASGR1	FALSE	FALSE	TRUE
ASH2L	FALSE	FALSE	TRUE
ASIC1	TRUE	FALSE	FALSE
ASIC4	TRUE	FALSE	TRUE
ASIP	FALSE	FALSE	TRUE
ASPH	FALSE	TRUE	TRUE
ASPHD2	FALSE	TRUE	FALSE
ASPSCR1	TRUE	FALSE	FALSE
ASS1	TRUE	TRUE	FALSE
ATAD2B	FALSE	TRUE	FALSE
ATE1	FALSE	TRUE	FALSE
ATF2	FALSE	FALSE	TRUE
ATF7	FALSE	FALSE	TRUE
ATF7IP	FALSE	FALSE	TRUE
ATG101	FALSE	TRUE	FALSE
ATG16L2	FALSE	FALSE	TRUE
ATG3	FALSE	FALSE	TRUE
ATG9B	FALSE	FALSE	TRUE
ATM	FALSE	TRUE	FALSE
ATOH7	TRUE	TRUE	TRUE
ATOH8	FALSE	FALSE	TRUE
ATP11A	TRUE	FALSE	FALSE
ATP13A1	TRUE	FALSE	FALSE
ATP1A1	TRUE	TRUE	FALSE
ATP1A3	TRUE	TRUE	FALSE
ATP1B1	FALSE	TRUE	FALSE
ATP1B2	FALSE	TRUE	FALSE
ATP23	TRUE	FALSE	FALSE
ATP2B1-AS1	TRUE	FALSE	FALSE
ATP2B2	FALSE	TRUE	FALSE
ATP2B4	TRUE	FALSE	FALSE
ATP5ME	TRUE	FALSE	FALSE
ATP5MJ	FALSE	FALSE	TRUE
ATP5PB	FALSE	FALSE	TRUE
ATP6V0B	FALSE	TRUE	FALSE
ATP6V0C	TRUE	FALSE	FALSE
ATP6V1B1	TRUE	FALSE	TRUE
ATP6V1B2	FALSE	FALSE	TRUE
ATP6V1E1	FALSE	TRUE	FALSE
ATP6V1E2	FALSE	TRUE	TRUE
ATP6V1G1	FALSE	TRUE	FALSE
ATP6V1G3	FALSE	FALSE	TRUE
ATP8B3	TRUE	FALSE	FALSE
ATP9A	FALSE	FALSE	TRUE
ATP9B	FALSE	FALSE	TRUE
ATPSCKMT	FALSE	FALSE	TRUE
ATXN2	FALSE	TRUE	TRUE
ATXN2L	FALSE	TRUE	TRUE
ATXN7L2	FALSE	FALSE	TRUE
AUNIP	FALSE	TRUE	FALSE
AUTS2	TRUE	FALSE	TRUE
AVIL	TRUE	FALSE	FALSE
AVPI1	FALSE	TRUE	FALSE
AVPR1A	FALSE	FALSE	TRUE
AXIN1	TRUE	FALSE	FALSE
AXIN2	FALSE	TRUE	FALSE
AZIN1	FALSE	TRUE	FALSE
B3GALT1	TRUE	FALSE	FALSE
B3GALT2	FALSE	FALSE	TRUE
B3GALT4	FALSE	FALSE	TRUE
B3GAT1	TRUE	FALSE	TRUE
B3GAT2	TRUE	TRUE	FALSE
B4GALNT1	TRUE	FALSE	FALSE
B4GALNT3	TRUE	FALSE	FALSE
B4GALT1	FALSE	FALSE	TRUE
B4GALT5	FALSE	TRUE	TRUE
B9D2	FALSE	FALSE	TRUE
BACE1	FALSE	TRUE	FALSE
BACH2	FALSE	FALSE	TRUE
BAG4	FALSE	TRUE	FALSE
BAG5	TRUE	FALSE	FALSE
BAHCC1	FALSE	TRUE	FALSE
BAIAP2	TRUE	FALSE	FALSE
BAIAP3	TRUE	FALSE	FALSE
BANP	FALSE	FALSE	TRUE
BAP1	FALSE	TRUE	FALSE
BARD1	FALSE	TRUE	TRUE
BARHL1	FALSE	TRUE	TRUE
BARHL2	FALSE	TRUE	TRUE
BARX2	FALSE	FALSE	TRUE
BASP1	FALSE	TRUE	FALSE
BAZ1B	FALSE	FALSE	TRUE
BAZ2A	TRUE	FALSE	FALSE
BAZ2B	FALSE	FALSE	TRUE
BBC3	FALSE	TRUE	TRUE
BBS10	FALSE	TRUE	FALSE
BBS12	TRUE	FALSE	FALSE
BBS2	FALSE	FALSE	TRUE
BBS9	TRUE	FALSE	FALSE
BBX	FALSE	FALSE	TRUE
BCAM	FALSE	TRUE	FALSE
BCAR1	FALSE	FALSE	TRUE
BCAS3	TRUE	FALSE	TRUE
BCAT1	FALSE	TRUE	FALSE
BCAT2	FALSE	FALSE	TRUE
BCCIP	FALSE	TRUE	FALSE
BCDIN3D	TRUE	FALSE	FALSE
BCHE	FALSE	FALSE	TRUE
BCKDK	TRUE	FALSE	FALSE
BCL10	FALSE	TRUE	FALSE
BCL2	FALSE	FALSE	TRUE
BCL2L1	TRUE	TRUE	TRUE
BCL2L11	FALSE	FALSE	TRUE
BCL2L13	FALSE	FALSE	TRUE
BCL7A	TRUE	TRUE	TRUE
BCL7C	TRUE	FALSE	FALSE
BCL9	FALSE	FALSE	TRUE
BCL9L	TRUE	FALSE	FALSE
BCLAF1	FALSE	FALSE	TRUE
BCOR	FALSE	FALSE	TRUE
BCR	TRUE	FALSE	TRUE
BDKRB2	FALSE	FALSE	TRUE
BEGAIN	FALSE	FALSE	TRUE
BEND5	FALSE	FALSE	TRUE
BEST1	TRUE	FALSE	FALSE
BEX4	FALSE	TRUE	FALSE
BFSP1	FALSE	FALSE	TRUE
BFSP2	TRUE	FALSE	FALSE
BHLHE22	FALSE	TRUE	TRUE
BICD1	TRUE	TRUE	TRUE
BICD2	TRUE	FALSE	TRUE
BICDL1	FALSE	FALSE	TRUE
BIN1	FALSE	TRUE	FALSE
BIRC5	FALSE	TRUE	TRUE
BIRC7	TRUE	FALSE	FALSE
BLCAP	TRUE	FALSE	TRUE
BLOC1S3	FALSE	TRUE	FALSE
BLOC1S4	FALSE	FALSE	TRUE
BMAL1	FALSE	FALSE	TRUE
BMP1	FALSE	TRUE	TRUE
BMP2K	TRUE	FALSE	FALSE
BMT2	TRUE	FALSE	FALSE
BNIP1	FALSE	TRUE	FALSE
BOLA3	FALSE	TRUE	FALSE
BORCS6	FALSE	FALSE	TRUE
BORCS7	FALSE	TRUE	FALSE
BRAF	FALSE	TRUE	FALSE
BRD3	FALSE	TRUE	FALSE
BRF1	TRUE	FALSE	FALSE
BRINP2	TRUE	FALSE	TRUE
BRINP3	FALSE	FALSE	TRUE
BRIP1	FALSE	TRUE	TRUE
BRIX1	FALSE	TRUE	FALSE
BRMS1L	FALSE	FALSE	TRUE
BRPF1	FALSE	FALSE	TRUE
BRSK2	FALSE	TRUE	TRUE
BSDC1	TRUE	FALSE	FALSE
BSND	TRUE	FALSE	FALSE
BTBD10	FALSE	FALSE	TRUE
BTBD17	TRUE	TRUE	TRUE
BTBD19	FALSE	TRUE	FALSE
BTBD2	TRUE	FALSE	FALSE
BTBD3	FALSE	FALSE	TRUE
BTBD6	TRUE	FALSE	FALSE
BTBD9	FALSE	FALSE	TRUE
BTG1	FALSE	FALSE	TRUE
BTG2	TRUE	TRUE	TRUE
BVES	FALSE	FALSE	TRUE
BYSL	FALSE	TRUE	FALSE
C10orf113	TRUE	FALSE	FALSE
C10orf143	TRUE	FALSE	FALSE
C10orf91	TRUE	FALSE	FALSE
C11orf54	FALSE	FALSE	TRUE
C11orf68	FALSE	FALSE	TRUE
C11orf80	FALSE	FALSE	TRUE
C12orf49	TRUE	FALSE	FALSE
C12orf75	TRUE	FALSE	TRUE
C14orf132	TRUE	FALSE	FALSE
C14orf178	TRUE	FALSE	FALSE
C14orf180	TRUE	FALSE	TRUE
C15orf39	TRUE	FALSE	FALSE
C15orf54	TRUE	FALSE	FALSE
C15orf59	TRUE	FALSE	FALSE
C16orf54	FALSE	FALSE	TRUE
C16orf58	TRUE	FALSE	FALSE
C16orf74	FALSE	FALSE	TRUE
C18orf54	FALSE	FALSE	TRUE
C19orf12	FALSE	FALSE	TRUE
C19orf25	TRUE	FALSE	FALSE
C19orf48	TRUE	FALSE	FALSE
C19orf73	TRUE	FALSE	FALSE
C19orf81	TRUE	FALSE	FALSE
C1GALT1	FALSE	FALSE	TRUE
C1GALT1C1	FALSE	FALSE	TRUE
C1orf109	FALSE	TRUE	FALSE
C1orf127	FALSE	FALSE	TRUE
C1orf21	TRUE	FALSE	TRUE
C1orf52	FALSE	FALSE	TRUE
C1orf87	TRUE	FALSE	FALSE
C1QB	TRUE	FALSE	FALSE
C1QTNF6	FALSE	TRUE	FALSE
C20orf204	TRUE	FALSE	FALSE
C20orf85	FALSE	FALSE	TRUE
C21orf62	FALSE	FALSE	TRUE
C2CD2L	TRUE	FALSE	FALSE
C2orf27B	TRUE	FALSE	FALSE
C2orf40	TRUE	FALSE	FALSE
C3orf67	TRUE	FALSE	FALSE
C3orf70	TRUE	TRUE	FALSE
C4orf17	TRUE	FALSE	FALSE
C4orf33	TRUE	FALSE	TRUE
C5orf15	TRUE	FALSE	TRUE
C5orf24	FALSE	FALSE	TRUE
C6orf120	FALSE	FALSE	TRUE
C6orf183	TRUE	FALSE	FALSE
C6orf58	TRUE	FALSE	FALSE
C6orf89	FALSE	FALSE	TRUE
C7orf33	TRUE	FALSE	FALSE
C7orf50	FALSE	TRUE	FALSE
C9orf163	TRUE	FALSE	FALSE
C9orf40	FALSE	TRUE	FALSE
C9orf62	TRUE	FALSE	FALSE
C9orf72	FALSE	FALSE	TRUE
CA10	TRUE	FALSE	FALSE
CA11	FALSE	TRUE	FALSE
CAB39	FALSE	TRUE	FALSE
CABP1	FALSE	FALSE	TRUE
CABP7	TRUE	FALSE	FALSE
CACHD1	FALSE	FALSE	TRUE
CACNA1A	FALSE	TRUE	TRUE
CACNA1B	TRUE	FALSE	TRUE
CACNA1C	FALSE	FALSE	TRUE
CACNA1D	FALSE	FALSE	TRUE
CACNA1G	FALSE	TRUE	TRUE
CACNA1H	TRUE	TRUE	FALSE
CACNA1I	FALSE	FALSE	TRUE
CACNA1S	FALSE	FALSE	TRUE
CACNA2D1	TRUE	TRUE	TRUE
CACNA2D2	FALSE	TRUE	TRUE
CACNA2D3	FALSE	TRUE	TRUE
CACNB3	FALSE	TRUE	FALSE
CACNG3	TRUE	FALSE	FALSE
CACNG4	FALSE	TRUE	TRUE
CACNG7	FALSE	FALSE	TRUE
CADM1	TRUE	FALSE	TRUE
CADPS	TRUE	FALSE	FALSE
CALB2	FALSE	TRUE	FALSE
CALCOCO1	FALSE	TRUE	FALSE
CALM1	FALSE	TRUE	FALSE
CALM2	FALSE	TRUE	FALSE
CALM3	TRUE	TRUE	FALSE
CALR	FALSE	FALSE	TRUE
CAMK1G	TRUE	FALSE	TRUE
CAMK2A	TRUE	FALSE	FALSE
CAMK2B	TRUE	FALSE	FALSE
CAMK2N1	FALSE	TRUE	TRUE
CAMKK1	TRUE	FALSE	TRUE
CAMKMT	TRUE	FALSE	FALSE
CAMSAP1	FALSE	TRUE	TRUE
CAMTA1	TRUE	FALSE	TRUE
CAND1	FALSE	FALSE	TRUE
CAPN15	TRUE	FALSE	FALSE
CAPN5	TRUE	FALSE	FALSE
CAPN9	FALSE	FALSE	TRUE
CAPZB	TRUE	FALSE	TRUE
CARD11	FALSE	FALSE	TRUE
CARHSP1	FALSE	FALSE	TRUE
CARM1	TRUE	FALSE	TRUE
CARNS1	FALSE	FALSE	TRUE
CASC15	TRUE	FALSE	FALSE
CASP9	TRUE	FALSE	FALSE
CASS4	FALSE	FALSE	TRUE
CASTOR2	FALSE	FALSE	TRUE
CATSPER2	FALSE	TRUE	FALSE
CBFA2T2	TRUE	TRUE	TRUE
CBFA2T3	TRUE	TRUE	TRUE
CBLB	TRUE	FALSE	FALSE
CBR1	FALSE	TRUE	FALSE
CBR3	TRUE	FALSE	FALSE
CBX1	FALSE	TRUE	FALSE
CBX2	FALSE	TRUE	FALSE
CBX4	FALSE	FALSE	TRUE
CBX5	TRUE	FALSE	TRUE
CBX8	FALSE	FALSE	TRUE
CC2D1A	FALSE	TRUE	FALSE
CCAR2	FALSE	TRUE	FALSE
CCDC124	FALSE	TRUE	FALSE
CCDC126	FALSE	FALSE	TRUE
CCDC130	TRUE	FALSE	FALSE
CCDC134	FALSE	FALSE	TRUE
CCDC136	TRUE	TRUE	FALSE
CCDC14	FALSE	TRUE	FALSE
CCDC140	TRUE	FALSE	FALSE
CCDC141	FALSE	FALSE	TRUE
CCDC15	TRUE	FALSE	FALSE
CCDC153	TRUE	FALSE	FALSE
CCDC167	TRUE	FALSE	FALSE
CCDC171	FALSE	FALSE	TRUE
CCDC182	FALSE	TRUE	TRUE
CCDC186	FALSE	TRUE	FALSE
CCDC187	FALSE	FALSE	TRUE
CCDC189	TRUE	FALSE	FALSE
CCDC190	FALSE	FALSE	TRUE
CCDC28A	FALSE	TRUE	FALSE
CCDC32	FALSE	FALSE	TRUE
CCDC33	TRUE	FALSE	TRUE
CCDC34	TRUE	FALSE	FALSE
CCDC40	FALSE	TRUE	TRUE
CCDC60	FALSE	TRUE	TRUE
CCDC62	FALSE	FALSE	TRUE
CCDC71L	FALSE	FALSE	TRUE
CCDC73	TRUE	FALSE	FALSE
CCDC77	FALSE	TRUE	FALSE
CCDC84	TRUE	FALSE	FALSE
CCDC85C	TRUE	TRUE	TRUE
CCDC88A	TRUE	FALSE	FALSE
CCDC88B	TRUE	FALSE	FALSE
CCDC88C	FALSE	TRUE	FALSE
CCDC90B	TRUE	FALSE	FALSE
CCDC92	FALSE	TRUE	FALSE
CCDC92B	FALSE	TRUE	FALSE
CCDC93	TRUE	FALSE	FALSE
CCDC96	TRUE	FALSE	FALSE
CCDC9B	FALSE	FALSE	TRUE
CCL25	TRUE	FALSE	FALSE
CCL26	TRUE	FALSE	FALSE
CCL27	FALSE	TRUE	FALSE
CCL28	TRUE	FALSE	FALSE
CCM2	TRUE	FALSE	FALSE
CCM2L	FALSE	TRUE	TRUE
CCNB2	FALSE	TRUE	FALSE
CCND1	FALSE	TRUE	FALSE
CCND2	TRUE	TRUE	FALSE
CCND3	FALSE	TRUE	TRUE
CCNG2	TRUE	FALSE	FALSE
CCNJL	TRUE	FALSE	FALSE
CCNL1	FALSE	FALSE	TRUE
CCNQ	FALSE	FALSE	TRUE
CCSER1	TRUE	FALSE	TRUE
CCT3	FALSE	TRUE	FALSE
CCT5	FALSE	FALSE	TRUE
CCT6A	FALSE	TRUE	FALSE
CCT7	TRUE	FALSE	TRUE
CCZ1	FALSE	FALSE	TRUE
CCZ1B	FALSE	FALSE	TRUE
CD101	TRUE	FALSE	FALSE
CD163L1	TRUE	FALSE	FALSE
CD164	TRUE	FALSE	FALSE
CD180	FALSE	FALSE	TRUE
CD207	TRUE	FALSE	FALSE
CD248	TRUE	FALSE	FALSE
CD28	TRUE	FALSE	FALSE
CD2AP	FALSE	FALSE	TRUE
CD2BP2	FALSE	FALSE	TRUE
CD302	FALSE	TRUE	FALSE
CD40	TRUE	FALSE	FALSE
CD44	TRUE	FALSE	FALSE
CD5	TRUE	FALSE	FALSE
CD55	FALSE	FALSE	TRUE
CD82	TRUE	TRUE	FALSE
CD83	FALSE	FALSE	TRUE
CD9	FALSE	TRUE	TRUE
CD93	TRUE	FALSE	FALSE
CDA	FALSE	FALSE	TRUE
CDC14B	FALSE	TRUE	FALSE
CDC14C	FALSE	TRUE	FALSE
CDC20	FALSE	FALSE	TRUE
CDC25B	TRUE	FALSE	TRUE
CDC34	FALSE	FALSE	TRUE
CDC37	FALSE	FALSE	TRUE
CDC42BPA	FALSE	FALSE	TRUE
CDC42EP2	TRUE	TRUE	FALSE
CDC45	TRUE	FALSE	FALSE
CDCA3	TRUE	FALSE	TRUE
CDCA7	FALSE	FALSE	TRUE
CDCA7L	FALSE	TRUE	TRUE
CDCP2	FALSE	FALSE	TRUE
CDH11	TRUE	FALSE	TRUE
CDH13	FALSE	FALSE	TRUE
CDH15	TRUE	TRUE	FALSE
CDH20	FALSE	FALSE	TRUE
CDH22	TRUE	TRUE	TRUE
CDH23	TRUE	FALSE	FALSE
CDH26	FALSE	FALSE	TRUE
CDH4	FALSE	TRUE	TRUE
CDH7	TRUE	FALSE	FALSE
CDHR1	FALSE	TRUE	FALSE
CDIP1	FALSE	TRUE	FALSE
CDIPT	FALSE	TRUE	FALSE
CDK1	FALSE	TRUE	FALSE
CDK12	FALSE	FALSE	TRUE
CDK14	TRUE	FALSE	FALSE
CDK15	FALSE	FALSE	TRUE
CDK20	FALSE	FALSE	TRUE
CDK2AP1	FALSE	TRUE	TRUE
CDK2AP2	FALSE	FALSE	TRUE
CDK4	FALSE	TRUE	FALSE
CDK5R1	FALSE	TRUE	FALSE
CDK5R2	TRUE	FALSE	FALSE
CDK5RAP2	FALSE	FALSE	TRUE
CDK5RAP3	TRUE	FALSE	TRUE
CDK6	FALSE	TRUE	TRUE
CDKAL1	FALSE	FALSE	TRUE
CDKL1	TRUE	FALSE	FALSE
CDKN1C	FALSE	FALSE	TRUE
CDKN2AIPNL	FALSE	FALSE	TRUE
CDKN2D	FALSE	FALSE	TRUE
CDON	FALSE	TRUE	FALSE
CDV3	TRUE	FALSE	FALSE
CEACAM3	TRUE	FALSE	FALSE
CEBPG	FALSE	TRUE	FALSE
CECR2	TRUE	FALSE	TRUE
CECR3	TRUE	FALSE	FALSE
CELF2	FALSE	FALSE	TRUE
CELF3	TRUE	TRUE	FALSE
CELF4	TRUE	TRUE	TRUE
CELF5	TRUE	FALSE	FALSE
CELSR1	TRUE	FALSE	FALSE
CELSR2	FALSE	TRUE	FALSE
CEMIP2	FALSE	FALSE	TRUE
CEND1	FALSE	TRUE	FALSE
CENPJ	FALSE	FALSE	TRUE
CENPT	FALSE	TRUE	TRUE
CENPU	FALSE	FALSE	TRUE
CENPX	TRUE	FALSE	FALSE
CEP104	TRUE	FALSE	FALSE
CEP128	FALSE	FALSE	TRUE
CEP162	FALSE	FALSE	TRUE
CEP170	FALSE	TRUE	TRUE
CEP170B	TRUE	FALSE	FALSE
CEP250	TRUE	FALSE	FALSE
CEP295	FALSE	FALSE	TRUE
CEP295NL	TRUE	FALSE	FALSE
CEP350	FALSE	FALSE	TRUE
CEP41	FALSE	FALSE	TRUE
CEP44	TRUE	FALSE	FALSE
CEP68	TRUE	FALSE	TRUE
CEP70	FALSE	FALSE	TRUE
CEP78	FALSE	TRUE	FALSE
CERK	FALSE	TRUE	TRUE
CERKL	FALSE	FALSE	TRUE
CETN3	FALSE	FALSE	TRUE
CFAP119	FALSE	FALSE	TRUE
CFAP20	TRUE	TRUE	FALSE
CFAP251	FALSE	FALSE	TRUE
CFAP298	TRUE	FALSE	FALSE
CFAP46	TRUE	FALSE	FALSE
CFAP58	FALSE	FALSE	TRUE
CFAP61	TRUE	FALSE	TRUE
CFAP73	FALSE	FALSE	TRUE
CFAP77	FALSE	FALSE	TRUE
CFL1	TRUE	FALSE	FALSE
CGGBP1	FALSE	FALSE	TRUE
CHAF1A	FALSE	FALSE	TRUE
CHAF1B	TRUE	FALSE	FALSE
CHAT	FALSE	FALSE	TRUE
CHCHD6	FALSE	TRUE	TRUE
CHCHD7	FALSE	FALSE	TRUE
CHD1	FALSE	FALSE	TRUE
CHD4	FALSE	TRUE	FALSE
CHD6	FALSE	FALSE	TRUE
CHD7	TRUE	TRUE	TRUE
CHD9	FALSE	FALSE	TRUE
CHGB	FALSE	TRUE	TRUE
CHI3L1	TRUE	FALSE	FALSE
CHIT1	TRUE	FALSE	FALSE
CHKB	FALSE	FALSE	TRUE
CHMP1A	FALSE	FALSE	TRUE
CHN2	FALSE	TRUE	TRUE
CHRM3	FALSE	FALSE	TRUE
CHRNA4	TRUE	TRUE	TRUE
CHRNB4	TRUE	FALSE	TRUE
CHST10	FALSE	FALSE	TRUE
CHST11	FALSE	FALSE	TRUE
CHST12	FALSE	FALSE	TRUE
CHST13	TRUE	FALSE	FALSE
CHST15	FALSE	TRUE	TRUE
CHST8	TRUE	TRUE	TRUE
CHST9	FALSE	FALSE	TRUE
CHSY1	TRUE	FALSE	TRUE
CHTF18	FALSE	TRUE	FALSE
CHUK	FALSE	FALSE	TRUE
CIAO3	FALSE	FALSE	TRUE
CIAPIN1	FALSE	FALSE	TRUE
CIB1	FALSE	TRUE	FALSE
CIC	TRUE	FALSE	TRUE
CIRBP	FALSE	FALSE	TRUE
CKAP4	FALSE	FALSE	TRUE
CKB	TRUE	TRUE	TRUE
CKLF	FALSE	FALSE	TRUE
CKS1B	FALSE	TRUE	FALSE
CLASP2	FALSE	FALSE	TRUE
CLCC1	FALSE	TRUE	FALSE
CLCN2	TRUE	FALSE	FALSE
CLCN4	FALSE	FALSE	TRUE
CLDN20	TRUE	FALSE	FALSE
CLDN34	FALSE	FALSE	TRUE
CLDN5	TRUE	TRUE	FALSE
CLDND2	TRUE	FALSE	FALSE
CLEC11A	TRUE	FALSE	TRUE
CLEC16A	TRUE	FALSE	FALSE
CLEC4G	TRUE	FALSE	FALSE
CLIC4	TRUE	FALSE	TRUE
CLIP4	FALSE	FALSE	TRUE
CLMN	FALSE	FALSE	TRUE
CLMP	FALSE	FALSE	TRUE
CLNK	TRUE	FALSE	TRUE
CLPB	TRUE	FALSE	FALSE
CLPTM1L	FALSE	FALSE	TRUE
CLSPN	FALSE	TRUE	FALSE
CLSTN2	TRUE	FALSE	FALSE
CLU	TRUE	FALSE	FALSE
CLUAP1	FALSE	FALSE	TRUE
CLVS1	FALSE	TRUE	TRUE
CLXN	FALSE	FALSE	TRUE
CMIP	TRUE	TRUE	TRUE
CMKLR1	TRUE	FALSE	FALSE
CMPK1	FALSE	FALSE	TRUE
CMPK2	FALSE	FALSE	TRUE
CMSS1	TRUE	FALSE	FALSE
CMTM6	FALSE	TRUE	TRUE
CMTM7	FALSE	FALSE	TRUE
CMTR1	FALSE	TRUE	FALSE
CNBP	FALSE	TRUE	FALSE
CNIH3	TRUE	FALSE	TRUE
CNMD	TRUE	FALSE	FALSE
CNNM2	TRUE	FALSE	FALSE
CNOT11	FALSE	TRUE	FALSE
CNOT4	FALSE	TRUE	FALSE
CNOT6L	FALSE	FALSE	TRUE
CNOT9	TRUE	FALSE	FALSE
CNPY1	FALSE	TRUE	TRUE
CNPY2	FALSE	FALSE	TRUE
CNR2	FALSE	FALSE	TRUE
CNST	FALSE	TRUE	FALSE
CNTD2	TRUE	FALSE	FALSE
CNTFR	FALSE	FALSE	TRUE
CNTLN	FALSE	FALSE	TRUE
CNTN1	FALSE	FALSE	TRUE
CNTN2	TRUE	TRUE	TRUE
CNTN3	TRUE	FALSE	FALSE
CNTN4	FALSE	FALSE	TRUE
CNTN6	FALSE	FALSE	TRUE
CNTNAP2	FALSE	FALSE	TRUE
COA8	TRUE	FALSE	FALSE
COG1	FALSE	TRUE	FALSE
COG2	FALSE	TRUE	FALSE
COL18A1	FALSE	TRUE	TRUE
COL1A1	FALSE	FALSE	TRUE
COL1A2	TRUE	FALSE	TRUE
COL20A1	TRUE	FALSE	FALSE
COL26A1	FALSE	FALSE	TRUE
COL5A1	TRUE	FALSE	FALSE
COL9A1	TRUE	FALSE	TRUE
COL9A3	TRUE	FALSE	FALSE
COMMD9	TRUE	FALSE	FALSE
COMT	FALSE	TRUE	FALSE
COPA	FALSE	FALSE	TRUE
COPZ1	FALSE	FALSE	TRUE
COPZ2	FALSE	TRUE	TRUE
COQ6	FALSE	TRUE	FALSE
CORO1C	TRUE	TRUE	TRUE
CORO2A	TRUE	TRUE	FALSE
CORO2B	FALSE	TRUE	TRUE
COTL1	FALSE	TRUE	FALSE
COX20	FALSE	TRUE	FALSE
COX4I1	FALSE	TRUE	TRUE
COX6A1	TRUE	FALSE	TRUE
COX6B2	FALSE	TRUE	FALSE
COX7A2	FALSE	TRUE	FALSE
COX7A2L	FALSE	FALSE	TRUE
CPEB2	FALSE	FALSE	TRUE
CPEB4	TRUE	FALSE	FALSE
CPLX1	FALSE	TRUE	FALSE
CPLX2	FALSE	TRUE	TRUE
CPLX3	FALSE	TRUE	TRUE
CPLX4	TRUE	FALSE	TRUE
CPNE5	TRUE	FALSE	FALSE
CPT2	TRUE	TRUE	FALSE
CPVL	FALSE	FALSE	TRUE
CRACR2A	FALSE	FALSE	TRUE
CRAMP1	TRUE	FALSE	FALSE
CREB1	FALSE	FALSE	TRUE
CREB3L2	TRUE	FALSE	FALSE
CREBZF	FALSE	FALSE	TRUE
CREG2	TRUE	FALSE	FALSE
CRELD1	FALSE	TRUE	TRUE
CRIM1	FALSE	FALSE	TRUE
CRIP2	FALSE	FALSE	TRUE
CRISP1	TRUE	FALSE	TRUE
CRISPLD2	FALSE	FALSE	TRUE
CRMP1	FALSE	TRUE	FALSE
CRTAC1	FALSE	FALSE	TRUE
CRY2	TRUE	FALSE	FALSE
CRYBA2	TRUE	FALSE	FALSE
CRYBB2P1	TRUE	FALSE	FALSE
CRYBG3	TRUE	TRUE	TRUE
CS	FALSE	FALSE	TRUE
CSDC2	FALSE	TRUE	FALSE
CSDE1	FALSE	FALSE	TRUE
CSE1L	FALSE	TRUE	FALSE
CSF2	FALSE	FALSE	TRUE
CSF3R	TRUE	FALSE	FALSE
CSGALNACT1	TRUE	FALSE	FALSE
CSMD2	FALSE	TRUE	TRUE
CSNK1A1	FALSE	TRUE	FALSE
CSNK1E	FALSE	TRUE	FALSE
CSNK1G2	TRUE	FALSE	TRUE
CSNK1G3	TRUE	FALSE	FALSE
CSNK2A1	FALSE	TRUE	FALSE
CSNK2A3	FALSE	TRUE	FALSE
CSPG5	FALSE	TRUE	FALSE
CSRNP3	TRUE	TRUE	FALSE
CSRP1	FALSE	FALSE	TRUE
CSRP2	FALSE	FALSE	TRUE
CSTF2T	FALSE	FALSE	TRUE
CTBP1	FALSE	TRUE	FALSE
CTBP2	FALSE	TRUE	FALSE
CTC1	FALSE	TRUE	FALSE
CTCF	FALSE	TRUE	FALSE
CTDSP1	FALSE	TRUE	FALSE
CTDSP2	TRUE	FALSE	FALSE
CTH	TRUE	FALSE	FALSE
CTIF	FALSE	FALSE	TRUE
CTNNB1	FALSE	TRUE	TRUE
CTNNBL1	TRUE	FALSE	FALSE
CTNS	FALSE	FALSE	TRUE
CTPS1	TRUE	TRUE	FALSE
CTSC	FALSE	FALSE	TRUE
CTSZ	FALSE	TRUE	FALSE
CTU2	FALSE	TRUE	FALSE
CUEDC1	TRUE	TRUE	FALSE
CUL1	FALSE	FALSE	TRUE
CUL3	FALSE	FALSE	TRUE
CUL4A	FALSE	TRUE	FALSE
CUL5	FALSE	FALSE	TRUE
CUL7	FALSE	FALSE	TRUE
CUX2	FALSE	FALSE	TRUE
CWC22	FALSE	FALSE	TRUE
CWC27	TRUE	FALSE	FALSE
CXCL12	FALSE	FALSE	TRUE
CXCR4	TRUE	FALSE	TRUE
CXCR5	TRUE	FALSE	FALSE
CXXC4	FALSE	FALSE	TRUE
CXXC5	TRUE	TRUE	TRUE
CYB561D1	TRUE	FALSE	TRUE
CYB5D1	FALSE	FALSE	TRUE
CYB5RL	TRUE	FALSE	FALSE
CYLD	TRUE	FALSE	TRUE
CYP11A1	TRUE	FALSE	TRUE
CYP2D6	FALSE	TRUE	FALSE
CYP2U1	FALSE	TRUE	FALSE
CYP51A1	TRUE	FALSE	FALSE
CYP7B1	FALSE	FALSE	TRUE
CYTH1	FALSE	TRUE	FALSE
CYTH2	FALSE	FALSE	TRUE
CYYR1	FALSE	TRUE	FALSE
DAAM1	FALSE	FALSE	TRUE
DAB1	TRUE	FALSE	TRUE
DAB2IP	TRUE	TRUE	TRUE
DACH1	TRUE	TRUE	TRUE
DACH2	FALSE	FALSE	TRUE
DACT3	TRUE	TRUE	FALSE
DAD1	FALSE	FALSE	TRUE
DAGLA	TRUE	FALSE	FALSE
DAPK1	FALSE	FALSE	TRUE
DARS1	FALSE	TRUE	TRUE
DAZAP1	TRUE	TRUE	FALSE
DAZAP2	FALSE	TRUE	FALSE
DBN1	FALSE	TRUE	FALSE
DBNDD1	TRUE	TRUE	FALSE
DBR1	FALSE	FALSE	TRUE
DBX1	TRUE	FALSE	FALSE
DCAKD	TRUE	FALSE	FALSE
DCC	TRUE	FALSE	TRUE
DCDC1	TRUE	FALSE	FALSE
DCLK1	FALSE	FALSE	TRUE
DCLK2	FALSE	FALSE	TRUE
DCLK3	FALSE	FALSE	TRUE
DCLRE1C	FALSE	FALSE	TRUE
DCP1B	FALSE	FALSE	TRUE
DCP2	TRUE	FALSE	FALSE
DCPS	TRUE	FALSE	FALSE
DCT	FALSE	TRUE	FALSE
DCTN1	FALSE	FALSE	TRUE
DCTN2	FALSE	FALSE	TRUE
DCTN3	FALSE	TRUE	FALSE
DCTN4	TRUE	FALSE	FALSE
DCTN6	FALSE	TRUE	TRUE
DCTPP1	FALSE	FALSE	TRUE
DCUN1D4	FALSE	FALSE	TRUE
DCX	TRUE	TRUE	FALSE
DCXR	TRUE	FALSE	FALSE
DDB1	TRUE	FALSE	FALSE
DDC	TRUE	FALSE	TRUE
DDIT3	FALSE	TRUE	FALSE
DDIT4	FALSE	FALSE	TRUE
DDR1	FALSE	TRUE	TRUE
DDX11	FALSE	FALSE	TRUE
DDX19A	FALSE	TRUE	FALSE
DDX20	FALSE	FALSE	TRUE
DDX25	FALSE	TRUE	FALSE
DDX31	FALSE	TRUE	TRUE
DDX3X	FALSE	FALSE	TRUE
DDX5	FALSE	TRUE	FALSE
DDX52	FALSE	TRUE	FALSE
DDX54	FALSE	TRUE	FALSE
DDX6	TRUE	FALSE	FALSE
DEDD2	TRUE	FALSE	FALSE
DEF6	FALSE	FALSE	TRUE
DEK	FALSE	TRUE	FALSE
DENND1A	TRUE	FALSE	TRUE
DENND2A	FALSE	TRUE	FALSE
DENND4A	FALSE	FALSE	TRUE
DENR	FALSE	FALSE	TRUE
DERL1	FALSE	FALSE	TRUE
DESI1	FALSE	TRUE	FALSE
DET1	FALSE	FALSE	TRUE
DEUP1	TRUE	FALSE	FALSE
DEXI	FALSE	TRUE	FALSE
DFFA	FALSE	TRUE	FALSE
DFFB	FALSE	TRUE	FALSE
DGKD	FALSE	TRUE	FALSE
DGKI	TRUE	FALSE	TRUE
DGUOK	FALSE	FALSE	TRUE
DHRS12	TRUE	FALSE	FALSE
DHRS3	FALSE	FALSE	TRUE
DHTKD1	TRUE	FALSE	FALSE
DHX32	FALSE	TRUE	TRUE
DHX34	FALSE	TRUE	FALSE
DHX35	FALSE	TRUE	TRUE
DHX40	FALSE	FALSE	TRUE
DHX9	FALSE	TRUE	FALSE
DIABLO	FALSE	FALSE	TRUE
DIAPH1	TRUE	FALSE	TRUE
DIAPH2	FALSE	FALSE	TRUE
DIAPH3	FALSE	FALSE	TRUE
DICER1	FALSE	TRUE	FALSE
DIDO1	TRUE	TRUE	FALSE
DIO3	FALSE	FALSE	TRUE
DIPK1B	TRUE	FALSE	FALSE
DIPK2A	TRUE	FALSE	TRUE
DIRAS2	TRUE	FALSE	TRUE
DIRC3	TRUE	FALSE	FALSE
DISP1	FALSE	TRUE	TRUE
DISP3	TRUE	FALSE	TRUE
DIXDC1	FALSE	TRUE	FALSE
DKK3	TRUE	FALSE	TRUE
DLEU1	TRUE	FALSE	FALSE
DLG1	TRUE	TRUE	FALSE
DLG2	TRUE	FALSE	TRUE
DLGAP2	FALSE	FALSE	TRUE
DLGAP4	TRUE	TRUE	FALSE
DLK1	FALSE	TRUE	FALSE
DLL1	TRUE	TRUE	TRUE
DLL3	FALSE	TRUE	TRUE
DLL4	FALSE	TRUE	FALSE
DLX1	FALSE	TRUE	FALSE
DLX2	FALSE	TRUE	TRUE
DLX3	FALSE	FALSE	TRUE
DMAC1	TRUE	FALSE	FALSE
DMAC2L	TRUE	FALSE	FALSE
DMRTA1	FALSE	FALSE	TRUE
DMRTA2	FALSE	FALSE	TRUE
DMRTC2	TRUE	FALSE	FALSE
DMTF1	TRUE	FALSE	FALSE
DMWD	FALSE	TRUE	FALSE
DMXL1	TRUE	FALSE	TRUE
DNAH11	FALSE	FALSE	TRUE
DNAI7	FALSE	FALSE	TRUE
DNAJA4	FALSE	TRUE	FALSE
DNAJB4	TRUE	FALSE	FALSE
DNAJB9	TRUE	FALSE	FALSE
DNAJC1	TRUE	FALSE	TRUE
DNAJC13	FALSE	FALSE	TRUE
DNAJC15	TRUE	FALSE	FALSE
DNAJC24	FALSE	TRUE	TRUE
DNAJC5	FALSE	FALSE	TRUE
DNAJC9	FALSE	TRUE	FALSE
DNER	FALSE	TRUE	FALSE
DNLZ	FALSE	FALSE	TRUE
DNM2	TRUE	FALSE	FALSE
DNMT1	FALSE	TRUE	FALSE
DNMT3A	FALSE	FALSE	TRUE
DOC2B	FALSE	TRUE	FALSE
DOCK1	TRUE	FALSE	FALSE
DOHH	FALSE	TRUE	FALSE
DOK4	TRUE	FALSE	FALSE
DOK7	FALSE	FALSE	TRUE
DOLPP1	TRUE	FALSE	TRUE
DOP1B	TRUE	FALSE	TRUE
DOPEY2	TRUE	FALSE	FALSE
DOT1L	TRUE	FALSE	FALSE
DPAGT1	TRUE	FALSE	FALSE
DPEP1	TRUE	FALSE	FALSE
DPF1	TRUE	FALSE	FALSE
DPF2	TRUE	FALSE	FALSE
DPF3	FALSE	TRUE	FALSE
DPP10	FALSE	FALSE	TRUE
DPP6	FALSE	FALSE	TRUE
DPP9	FALSE	FALSE	TRUE
DPY19L3	FALSE	FALSE	TRUE
DPYS	FALSE	FALSE	TRUE
DPYSL5	TRUE	TRUE	FALSE
DQX1	FALSE	TRUE	FALSE
DRAIC	TRUE	FALSE	FALSE
DRAXIN	FALSE	TRUE	TRUE
DRC3	TRUE	FALSE	FALSE
DRD1	FALSE	FALSE	TRUE
DRD2	TRUE	FALSE	FALSE
DRG1	FALSE	FALSE	TRUE
DRGX	FALSE	TRUE	TRUE
DROSHA	FALSE	TRUE	FALSE
DSC3	FALSE	FALSE	TRUE
DSCAM	FALSE	FALSE	TRUE
DSCAML1	FALSE	TRUE	FALSE
DST	TRUE	FALSE	TRUE
DSTYK	FALSE	TRUE	TRUE
DTD1	FALSE	FALSE	TRUE
DTX1	FALSE	TRUE	FALSE
DTX3	TRUE	FALSE	FALSE
DTX4	FALSE	TRUE	FALSE
DUSP10	FALSE	FALSE	TRUE
DUSP12	FALSE	TRUE	FALSE
DUSP14	FALSE	FALSE	TRUE
DUSP26	TRUE	FALSE	FALSE
DUSP5	TRUE	TRUE	FALSE
DUSP8	FALSE	TRUE	FALSE
DVL1	FALSE	TRUE	FALSE
DVL3	FALSE	TRUE	FALSE
DYNC1I2	FALSE	FALSE	TRUE
DYNLL2	TRUE	FALSE	FALSE
DYNLT1	FALSE	TRUE	FALSE
DYRK1B	FALSE	FALSE	TRUE
DYRK2	FALSE	TRUE	FALSE
DYSF	TRUE	FALSE	FALSE
DYTN	FALSE	FALSE	TRUE
DZIP1L	FALSE	TRUE	FALSE
DZIP3	FALSE	FALSE	TRUE
E2F1	TRUE	TRUE	TRUE
E2F7	TRUE	FALSE	FALSE
E2F8	FALSE	TRUE	FALSE
EBAG9	TRUE	FALSE	FALSE
EBF2	TRUE	TRUE	TRUE
EBF3	FALSE	TRUE	TRUE
EBI3	FALSE	TRUE	FALSE
EBPL	TRUE	TRUE	TRUE
ECE1	TRUE	TRUE	FALSE
ECI2	TRUE	FALSE	FALSE
ECSCR	TRUE	FALSE	FALSE
EDARADD	FALSE	FALSE	TRUE
EDEM2	FALSE	TRUE	FALSE
EDEM3	TRUE	FALSE	FALSE
EDIL3	TRUE	FALSE	TRUE
EDN3	TRUE	FALSE	FALSE
EDRF1	FALSE	FALSE	TRUE
EEF1A2	TRUE	FALSE	FALSE
EEF2K	FALSE	TRUE	FALSE
EEF2KMT	TRUE	FALSE	TRUE
EEPD1	FALSE	FALSE	TRUE
EFCAB6	FALSE	TRUE	FALSE
EFEMP2	FALSE	TRUE	FALSE
EFHC1	TRUE	FALSE	FALSE
EFNA4	TRUE	FALSE	FALSE
EFNA5	TRUE	TRUE	TRUE
EFNB2	FALSE	FALSE	TRUE
EFR3B	FALSE	TRUE	FALSE
EFS	FALSE	TRUE	FALSE
EFTUD2	FALSE	TRUE	FALSE
EGFL7	TRUE	TRUE	FALSE
EGLN3	FALSE	FALSE	TRUE
EGR1	TRUE	FALSE	FALSE
EGR2	FALSE	TRUE	FALSE
EGR4	TRUE	FALSE	FALSE
EHBP1	TRUE	FALSE	FALSE
EHBP1L1	TRUE	FALSE	FALSE
EHD1	FALSE	FALSE	TRUE
EHD2	FALSE	TRUE	FALSE
EHD4	FALSE	TRUE	FALSE
EHMT1	FALSE	FALSE	TRUE
EHMT2	FALSE	FALSE	TRUE
EIF2AK3	FALSE	FALSE	TRUE
EIF3B	FALSE	TRUE	FALSE
EIF3D	FALSE	TRUE	FALSE
EIF3IP1	TRUE	FALSE	FALSE
EIF4A2	FALSE	TRUE	FALSE
EIF4A3	FALSE	FALSE	TRUE
EIF4E3	FALSE	TRUE	TRUE
EIF4G2	FALSE	FALSE	TRUE
EIF5	FALSE	TRUE	TRUE
EIPR1	TRUE	FALSE	TRUE
ELAC2	FALSE	FALSE	TRUE
ELAVL2	TRUE	FALSE	TRUE
ELAVL3	FALSE	TRUE	TRUE
ELAVL4	TRUE	TRUE	TRUE
ELF2	FALSE	TRUE	FALSE
ELF3	TRUE	FALSE	FALSE
ELFN1	TRUE	TRUE	TRUE
ELFN2	TRUE	FALSE	FALSE
ELK3	FALSE	FALSE	TRUE
ELL	TRUE	FALSE	TRUE
ELMO2	FALSE	TRUE	FALSE
ELOB	TRUE	FALSE	FALSE
ELOVL4	FALSE	TRUE	FALSE
ELP3	FALSE	TRUE	FALSE
ELP4	FALSE	FALSE	TRUE
EMB	FALSE	FALSE	TRUE
EMC10	FALSE	FALSE	TRUE
EMC8	FALSE	TRUE	FALSE
EMID1	FALSE	TRUE	TRUE
EML4	FALSE	FALSE	TRUE
EML6	FALSE	FALSE	TRUE
EMP3	FALSE	TRUE	FALSE
EN2	FALSE	TRUE	FALSE
ENAH	TRUE	FALSE	FALSE
ENC1	FALSE	TRUE	TRUE
ENDOV	FALSE	TRUE	TRUE
ENGASE	FALSE	FALSE	TRUE
ENO1	FALSE	TRUE	FALSE
ENO4	FALSE	FALSE	TRUE
ENOX1	FALSE	FALSE	TRUE
ENOX2	TRUE	FALSE	FALSE
ENPP7	FALSE	FALSE	TRUE
ENTPD5	FALSE	TRUE	TRUE
ENTPD6	FALSE	FALSE	TRUE
ENTPD8	TRUE	FALSE	FALSE
ENTREP2	FALSE	FALSE	TRUE
ENY2	FALSE	FALSE	TRUE
EP400	TRUE	FALSE	FALSE
EPB41	FALSE	TRUE	TRUE
EPB41L1	TRUE	FALSE	FALSE
EPB41L2	FALSE	FALSE	TRUE
EPB41L3	FALSE	TRUE	TRUE
EPB41L4A	TRUE	FALSE	TRUE
EPB41L5	FALSE	TRUE	FALSE
EPCAM	FALSE	FALSE	TRUE
EPHA2	FALSE	FALSE	TRUE
EPHA3	FALSE	TRUE	TRUE
EPHA5	TRUE	FALSE	TRUE
EPHA6	FALSE	TRUE	TRUE
EPHA8	FALSE	TRUE	FALSE
EPHB3	TRUE	FALSE	TRUE
EPM2A	FALSE	FALSE	TRUE
EPN2	FALSE	FALSE	TRUE
EPPK1	TRUE	FALSE	FALSE
EPS15	TRUE	FALSE	FALSE
EPS8	FALSE	TRUE	FALSE
ERBB4	FALSE	FALSE	TRUE
ERCC2	FALSE	FALSE	TRUE
ERF	TRUE	FALSE	FALSE
ERG	TRUE	FALSE	FALSE
ERGIC1	TRUE	FALSE	TRUE
ERGIC2	FALSE	FALSE	TRUE
ERH	FALSE	FALSE	TRUE
ERI3	FALSE	FALSE	TRUE
ERICH3	FALSE	FALSE	TRUE
ERMAP	TRUE	FALSE	FALSE
ERMARD	FALSE	FALSE	TRUE
ERVK13-1	TRUE	FALSE	FALSE
ESCO1	FALSE	FALSE	TRUE
ESM1	TRUE	FALSE	FALSE
ESRP2	FALSE	FALSE	TRUE
ESRRA	FALSE	FALSE	TRUE
ESRRG	FALSE	FALSE	TRUE
ESYT1	FALSE	FALSE	TRUE
ETFA	FALSE	TRUE	TRUE
ETFDH	FALSE	TRUE	TRUE
ETNK2	TRUE	FALSE	FALSE
ETS1	FALSE	FALSE	TRUE
ETV1	FALSE	FALSE	TRUE
ETV5	TRUE	FALSE	FALSE
EVL	FALSE	TRUE	FALSE
EWSR1	FALSE	TRUE	FALSE
EXD2	FALSE	TRUE	FALSE
EXO5	FALSE	FALSE	TRUE
EXOC2	FALSE	FALSE	TRUE
EXOC4	FALSE	FALSE	TRUE
EXOC7	FALSE	FALSE	TRUE
EXOC8	FALSE	TRUE	FALSE
EXOG	FALSE	TRUE	FALSE
EXOSC10	FALSE	FALSE	TRUE
EXOSC3	FALSE	TRUE	FALSE
EXOSC5	TRUE	FALSE	FALSE
EXOSC9	FALSE	FALSE	TRUE
EXTL1	TRUE	FALSE	FALSE
EXTL3	TRUE	FALSE	FALSE
EYA1	TRUE	FALSE	FALSE
EYA2	TRUE	TRUE	TRUE
EZH1	FALSE	FALSE	TRUE
F13A1	FALSE	FALSE	TRUE
F2R	FALSE	TRUE	FALSE
F8	FALSE	FALSE	TRUE
FAAP100	TRUE	FALSE	FALSE
FAAP20	FALSE	TRUE	FALSE
FABP5	TRUE	TRUE	TRUE
FABP6	TRUE	FALSE	FALSE
FADD	FALSE	FALSE	TRUE
FADS1	FALSE	TRUE	FALSE
FAF1	FALSE	FALSE	TRUE
FAM110A	FALSE	TRUE	TRUE
FAM110B	TRUE	FALSE	TRUE
FAM110D	TRUE	FALSE	FALSE
FAM114A2	TRUE	FALSE	FALSE
FAM120B	FALSE	FALSE	TRUE
FAM129B	TRUE	FALSE	FALSE
FAM131A	FALSE	FALSE	TRUE
FAM131C	TRUE	FALSE	FALSE
FAM135A	TRUE	FALSE	TRUE
FAM135B	FALSE	FALSE	TRUE
FAM136A	TRUE	FALSE	FALSE
FAM163A	FALSE	FALSE	TRUE
FAM171A2	FALSE	FALSE	TRUE
FAM174B	FALSE	FALSE	TRUE
FAM178B	FALSE	FALSE	TRUE
FAM180A	TRUE	FALSE	FALSE
FAM183A	FALSE	TRUE	TRUE
FAM184A	FALSE	FALSE	TRUE
FAM20C	FALSE	FALSE	TRUE
FAM210B	FALSE	FALSE	TRUE
FAM212B	TRUE	FALSE	FALSE
FAM214B	TRUE	FALSE	FALSE
FAM219A	TRUE	FALSE	FALSE
FAM222A	TRUE	TRUE	TRUE
FAM227A	FALSE	TRUE	FALSE
FAM229A	TRUE	FALSE	FALSE
FAM49A	TRUE	FALSE	FALSE
FAM72A	FALSE	FALSE	TRUE
FAM72B	FALSE	FALSE	TRUE
FAM72C	FALSE	FALSE	TRUE
FAM72D	FALSE	FALSE	TRUE
FAM76A	FALSE	FALSE	TRUE
FAM76B	FALSE	FALSE	TRUE
FAM78A	FALSE	FALSE	TRUE
FAM78B	FALSE	TRUE	TRUE
FAM83F	FALSE	TRUE	FALSE
FAM86B1	FALSE	FALSE	TRUE
FAM86B2	FALSE	FALSE	TRUE
FAM89A	FALSE	TRUE	FALSE
FAM89B	TRUE	FALSE	FALSE
FAM91A1	FALSE	TRUE	FALSE
FAM92B	TRUE	FALSE	FALSE
FAM98A	TRUE	FALSE	TRUE
FAN1	FALSE	TRUE	FALSE
FANCA	FALSE	FALSE	TRUE
FANCC	FALSE	FALSE	TRUE
FANCE	FALSE	TRUE	FALSE
FANCG	FALSE	TRUE	FALSE
FANK1	TRUE	FALSE	FALSE
FAP	FALSE	FALSE	TRUE
FAR2	TRUE	FALSE	FALSE
FARS2	TRUE	FALSE	TRUE
FARSB	FALSE	TRUE	FALSE
FASN	FALSE	FALSE	TRUE
FAT1	TRUE	FALSE	FALSE
FAT3	TRUE	FALSE	FALSE
FAT4	FALSE	FALSE	TRUE
FAU	FALSE	TRUE	FALSE
FBN1	FALSE	FALSE	TRUE
FBRS	TRUE	FALSE	FALSE
FBRSL1	FALSE	TRUE	TRUE
FBXL12	FALSE	FALSE	TRUE
FBXL16	TRUE	TRUE	TRUE
FBXL18	FALSE	FALSE	TRUE
FBXL19	FALSE	FALSE	TRUE
FBXL6	FALSE	TRUE	FALSE
FBXL7	TRUE	FALSE	FALSE
FBXO16	FALSE	FALSE	TRUE
FBXO17	FALSE	TRUE	FALSE
FBXO21	FALSE	TRUE	FALSE
FBXO24	TRUE	FALSE	FALSE
FBXO44	FALSE	TRUE	FALSE
FBXO8	TRUE	FALSE	TRUE
FBXW11	FALSE	TRUE	FALSE
FBXW4	TRUE	FALSE	TRUE
FBXW7	FALSE	TRUE	TRUE
FCHO1	FALSE	FALSE	TRUE
FCHSD2	FALSE	FALSE	TRUE
FCN1	FALSE	FALSE	TRUE
FDX1	FALSE	TRUE	FALSE
FECH	FALSE	TRUE	FALSE
FEM1B	FALSE	FALSE	TRUE
FEM1C	FALSE	FALSE	TRUE
FEN1	FALSE	TRUE	FALSE
FERMT2	FALSE	TRUE	TRUE
FES	TRUE	FALSE	FALSE
FEV	TRUE	FALSE	FALSE
FEZ2	FALSE	TRUE	FALSE
FEZF2	FALSE	TRUE	FALSE
FFAR1	TRUE	FALSE	FALSE
FGD2	FALSE	FALSE	TRUE
FGD4	TRUE	FALSE	TRUE
FGD6	TRUE	TRUE	TRUE
FGF1	TRUE	FALSE	FALSE
FGF11	FALSE	FALSE	TRUE
FGF18	TRUE	FALSE	FALSE
FGF9	FALSE	FALSE	TRUE
FGFBP3	TRUE	FALSE	FALSE
FGFR1	FALSE	FALSE	TRUE
FGFR1OP2	FALSE	FALSE	TRUE
FGFR2	TRUE	FALSE	FALSE
FGFR4	TRUE	FALSE	TRUE
FGR	TRUE	FALSE	TRUE
FHAD1	FALSE	FALSE	TRUE
FHIT	FALSE	FALSE	TRUE
FHL2	TRUE	TRUE	TRUE
FHOD1	FALSE	TRUE	FALSE
FIG4	TRUE	FALSE	FALSE
FIGN	TRUE	FALSE	FALSE
FIGNL2	FALSE	TRUE	FALSE
FKBPL	FALSE	FALSE	TRUE
FLII	FALSE	TRUE	FALSE
FLJ16779	TRUE	FALSE	FALSE
FLJ20021	TRUE	FALSE	FALSE
FLJ22447	TRUE	FALSE	FALSE
FLJ33534	TRUE	FALSE	FALSE
FLJ46284	TRUE	FALSE	FALSE
FLNB	TRUE	FALSE	FALSE
FLNC	TRUE	TRUE	FALSE
FLRT1	FALSE	FALSE	TRUE
FLRT2	TRUE	FALSE	FALSE
FLT1	TRUE	FALSE	FALSE
FLYWCH1	TRUE	FALSE	FALSE
FLYWCH2	TRUE	FALSE	FALSE
FMN2	FALSE	FALSE	TRUE
FMNL3	TRUE	FALSE	FALSE
FMO1	TRUE	FALSE	FALSE
FMO4	FALSE	FALSE	TRUE
FNDC3B	TRUE	FALSE	FALSE
FNDC5	TRUE	FALSE	FALSE
FNDC7	FALSE	FALSE	TRUE
FNIP1	FALSE	TRUE	FALSE
FNIP2	FALSE	FALSE	TRUE
FNTB	FALSE	FALSE	TRUE
FOS	FALSE	FALSE	TRUE
FOXI3	FALSE	FALSE	TRUE
FOXJ1	TRUE	FALSE	FALSE
FOXK1	FALSE	FALSE	TRUE
FOXN2	TRUE	FALSE	FALSE
FOXN3	TRUE	TRUE	TRUE
FOXN4	TRUE	TRUE	TRUE
FOXO1	FALSE	TRUE	FALSE
FOXO6	FALSE	TRUE	TRUE
FOXP1	FALSE	FALSE	TRUE
FOXP4	FALSE	TRUE	TRUE
FPGS	FALSE	FALSE	TRUE
FRAS1	FALSE	FALSE	TRUE
FRAT1	TRUE	TRUE	TRUE
FREM1	FALSE	FALSE	TRUE
FRK	FALSE	FALSE	TRUE
FRMD4A	TRUE	FALSE	TRUE
FRMD4B	FALSE	TRUE	TRUE
FRMD5	FALSE	FALSE	TRUE
FRMPD1	TRUE	FALSE	TRUE
FRMPD2	TRUE	FALSE	FALSE
FRMPD2B	TRUE	FALSE	FALSE
FRRS1	FALSE	TRUE	TRUE
FRRS1L	FALSE	FALSE	TRUE
FRY	FALSE	FALSE	TRUE
FSCB	FALSE	FALSE	TRUE
FSCN1	TRUE	TRUE	FALSE
FSCN2	TRUE	FALSE	FALSE
FSD1	FALSE	TRUE	FALSE
FSD2	FALSE	FALSE	TRUE
FSIP1	FALSE	FALSE	TRUE
FSIP2	TRUE	FALSE	FALSE
FSTL1	FALSE	FALSE	TRUE
FSTL4	FALSE	TRUE	FALSE
FSTL5	TRUE	FALSE	TRUE
FTH1	FALSE	FALSE	TRUE
FTL	FALSE	TRUE	FALSE
FTO	TRUE	FALSE	TRUE
FTSJ3	FALSE	TRUE	FALSE
FUBP1	TRUE	FALSE	TRUE
FUBP3	FALSE	TRUE	FALSE
FUCA1	FALSE	FALSE	TRUE
FUNDC2P2	TRUE	FALSE	FALSE
FUS	TRUE	FALSE	FALSE
FUT7	TRUE	FALSE	FALSE
FUT8	FALSE	FALSE	TRUE
FXN	FALSE	TRUE	FALSE
FXYD2	TRUE	FALSE	FALSE
FXYD4	TRUE	FALSE	FALSE
FYN	TRUE	TRUE	TRUE
FZD1	TRUE	FALSE	TRUE
FZD2	FALSE	TRUE	FALSE
FZD5	FALSE	TRUE	FALSE
FZD6	TRUE	FALSE	FALSE
FZR1	FALSE	FALSE	TRUE
G3BP1	FALSE	FALSE	TRUE
GABBR2	FALSE	FALSE	TRUE
GABRP	TRUE	FALSE	FALSE
GABRR1	TRUE	FALSE	FALSE
GABRR2	TRUE	FALSE	FALSE
GAD2	TRUE	FALSE	FALSE
GADD45A	TRUE	TRUE	TRUE
GADD45G	TRUE	TRUE	TRUE
GADD45GIP1	FALSE	TRUE	FALSE
GADL1	FALSE	FALSE	TRUE
GAK	TRUE	FALSE	FALSE
GAL	FALSE	TRUE	TRUE
GALC	FALSE	FALSE	TRUE
GALK1	FALSE	FALSE	TRUE
GALK2	FALSE	FALSE	TRUE
GALNS	FALSE	TRUE	TRUE
GALNT13	FALSE	FALSE	TRUE
GALNT14	FALSE	TRUE	TRUE
GALNT17	FALSE	FALSE	TRUE
GALNT18	FALSE	TRUE	TRUE
GALNT3	FALSE	FALSE	TRUE
GALNT7	TRUE	TRUE	FALSE
GALNT9	FALSE	FALSE	TRUE
GALNTL6	FALSE	FALSE	TRUE
GALR3	FALSE	FALSE	TRUE
GAMT	FALSE	TRUE	FALSE
GARS1	FALSE	TRUE	FALSE
GAS1	TRUE	TRUE	FALSE
GAS7	FALSE	FALSE	TRUE
GAS8	TRUE	FALSE	TRUE
GASK1B	FALSE	FALSE	TRUE
GATA2	FALSE	FALSE	TRUE
GATB	FALSE	FALSE	TRUE
GBE1	FALSE	FALSE	TRUE
GCA	TRUE	FALSE	FALSE
GCFC2	TRUE	FALSE	FALSE
GCK	TRUE	FALSE	FALSE
GDAP2	TRUE	FALSE	FALSE
GDPD5	FALSE	FALSE	TRUE
GET4	FALSE	FALSE	TRUE
GFI1B	TRUE	FALSE	FALSE
GFM2	FALSE	TRUE	TRUE
GFOD2	FALSE	TRUE	FALSE
GFRA1	TRUE	FALSE	FALSE
GFRA2	TRUE	FALSE	TRUE
GGA1	FALSE	FALSE	TRUE
GGA3	FALSE	FALSE	TRUE
GGACT	FALSE	TRUE	FALSE
GHRH	FALSE	TRUE	FALSE
GHSR	FALSE	FALSE	TRUE
GID8	TRUE	FALSE	TRUE
GINS1	FALSE	FALSE	TRUE
GIT2	TRUE	TRUE	FALSE
GJA10	FALSE	FALSE	TRUE
GK2	TRUE	FALSE	FALSE
GKAP1	FALSE	TRUE	FALSE
GLCE	FALSE	TRUE	TRUE
GLDC	FALSE	TRUE	TRUE
GLI2	FALSE	FALSE	TRUE
GLIS1	TRUE	FALSE	TRUE
GLIS3	FALSE	FALSE	TRUE
GLMN	FALSE	TRUE	FALSE
GLO1	FALSE	TRUE	FALSE
GLRX	FALSE	TRUE	FALSE
GLRX3	FALSE	TRUE	FALSE
GLT1D1	FALSE	TRUE	TRUE
GLTP	FALSE	TRUE	FALSE
GLUL	TRUE	FALSE	FALSE
GM2A	FALSE	FALSE	TRUE
GMDS	TRUE	FALSE	FALSE
GMPR	FALSE	FALSE	TRUE
GNA12	TRUE	FALSE	FALSE
GNA14	FALSE	FALSE	TRUE
GNAI2	FALSE	TRUE	TRUE
GNAI3	FALSE	TRUE	FALSE
GNAT1	TRUE	FALSE	TRUE
GNAZ	FALSE	FALSE	TRUE
GNB3	FALSE	TRUE	FALSE
GNG13	FALSE	TRUE	FALSE
GNG2	FALSE	FALSE	TRUE
GNG4	FALSE	TRUE	FALSE
GNG8	FALSE	TRUE	FALSE
GNL2	FALSE	TRUE	FALSE
GNLY	TRUE	FALSE	FALSE
GNPDA1	TRUE	FALSE	FALSE
GNPTG	TRUE	FALSE	FALSE
GOLPH3L	FALSE	FALSE	TRUE
GOT2	FALSE	TRUE	FALSE
GPAM	FALSE	FALSE	TRUE
GPAT2	TRUE	FALSE	FALSE
GPAT4	FALSE	FALSE	TRUE
GPATCH2	FALSE	TRUE	FALSE
GPATCH2L	TRUE	FALSE	FALSE
GPATCH3	FALSE	FALSE	TRUE
GPATCH8	TRUE	FALSE	FALSE
GPBAR1	TRUE	FALSE	FALSE
GPBP1	FALSE	FALSE	TRUE
GPC3	TRUE	FALSE	FALSE
GPD1L	FALSE	FALSE	TRUE
GPD2	FALSE	FALSE	TRUE
GPHN	TRUE	FALSE	FALSE
GPM6A	FALSE	FALSE	TRUE
GPM6B	FALSE	FALSE	TRUE
GPN2	FALSE	TRUE	FALSE
GPN3	FALSE	TRUE	FALSE
GPR108	FALSE	FALSE	TRUE
GPR12	TRUE	FALSE	FALSE
GPR141	TRUE	FALSE	FALSE
GPR142	TRUE	FALSE	FALSE
GPR148	TRUE	FALSE	FALSE
GPR156	FALSE	TRUE	FALSE
GPR157	TRUE	FALSE	FALSE
GPR162	FALSE	FALSE	TRUE
GPR19	FALSE	FALSE	TRUE
GPR20	FALSE	FALSE	TRUE
GPR61	TRUE	FALSE	TRUE
GPR89A	FALSE	FALSE	TRUE
GPR89B	FALSE	FALSE	TRUE
GPRC5B	FALSE	TRUE	FALSE
GPRC5C	FALSE	FALSE	TRUE
GPT2	TRUE	FALSE	TRUE
GRAMD1B	FALSE	FALSE	TRUE
GRAMD2B	FALSE	FALSE	TRUE
GRB10	FALSE	TRUE	TRUE
GRB2	FALSE	FALSE	TRUE
GREB1	TRUE	FALSE	FALSE
GREM2	TRUE	FALSE	FALSE
GRIFIN	FALSE	FALSE	TRUE
GRIK2	FALSE	FALSE	TRUE
GRIK3	TRUE	FALSE	FALSE
GRIK4	FALSE	FALSE	TRUE
GRIN2B	TRUE	FALSE	FALSE
GRIN2C	FALSE	TRUE	TRUE
GRK3	FALSE	FALSE	TRUE
GRK4	FALSE	FALSE	TRUE
GRK6	TRUE	FALSE	FALSE
GRM2	TRUE	TRUE	FALSE
GRM3	FALSE	FALSE	TRUE
GRM4	TRUE	TRUE	TRUE
GRPEL1	FALSE	FALSE	TRUE
GRPEL2	TRUE	FALSE	FALSE
GRTP1	FALSE	TRUE	FALSE
GRXCR1	FALSE	FALSE	TRUE
GSDME	TRUE	FALSE	FALSE
GSE1	TRUE	TRUE	TRUE
GSG1	FALSE	TRUE	FALSE
GSG1L	TRUE	FALSE	TRUE
GSK3A	TRUE	TRUE	FALSE
GSK3B	TRUE	TRUE	FALSE
GSKIP	FALSE	TRUE	FALSE
GSTM2	FALSE	TRUE	FALSE
GTDC1	FALSE	FALSE	TRUE
GTF2A1	FALSE	FALSE	TRUE
GTF2F2	FALSE	FALSE	TRUE
GTF2I	FALSE	FALSE	TRUE
GTF3C5	FALSE	TRUE	FALSE
GUCA1A	TRUE	FALSE	FALSE
GUCA1C	TRUE	FALSE	FALSE
GUCA2A	FALSE	FALSE	TRUE
GXYLT1	TRUE	TRUE	TRUE
GYG1	TRUE	FALSE	FALSE
H1-0	FALSE	TRUE	FALSE
H2AL1Q	FALSE	FALSE	TRUE
H2AL3	FALSE	FALSE	TRUE
H3Y1	FALSE	TRUE	FALSE
H3Y2	FALSE	TRUE	FALSE
H6PD	FALSE	FALSE	TRUE
HABP4	FALSE	TRUE	FALSE
HACD2	TRUE	FALSE	FALSE
HACL1	FALSE	FALSE	TRUE
HAPSTR1	FALSE	FALSE	TRUE
HARBI1	FALSE	TRUE	FALSE
HAS2	TRUE	FALSE	TRUE
HAX1	FALSE	TRUE	FALSE
HBP1	FALSE	TRUE	FALSE
HCFC1R1	TRUE	TRUE	FALSE
HCFC2	FALSE	FALSE	TRUE
HCN4	FALSE	FALSE	TRUE
HDAC1	TRUE	TRUE	FALSE
HDAC11	FALSE	FALSE	TRUE
HDAC2	TRUE	FALSE	FALSE
HDAC2-AS2	TRUE	FALSE	FALSE
HDAC4	TRUE	FALSE	TRUE
HDGF	FALSE	TRUE	FALSE
HDGFL1	TRUE	FALSE	FALSE
HDGFL2	TRUE	FALSE	FALSE
HDHD5	FALSE	FALSE	TRUE
HEATR1	FALSE	TRUE	FALSE
HECA	FALSE	TRUE	FALSE
HECTD4	FALSE	FALSE	TRUE
HECW2	FALSE	FALSE	TRUE
HEG1	FALSE	TRUE	TRUE
HELLS	FALSE	FALSE	TRUE
HELQ	FALSE	FALSE	TRUE
HELZ	TRUE	FALSE	FALSE
HERC1	FALSE	FALSE	TRUE
HERPUD2	FALSE	FALSE	TRUE
HES1	FALSE	TRUE	FALSE
HES5	FALSE	TRUE	TRUE
HES6	TRUE	TRUE	TRUE
HEXB	TRUE	FALSE	FALSE
HEXD	FALSE	FALSE	TRUE
HEXIM1	FALSE	FALSE	TRUE
HEY1	TRUE	FALSE	TRUE
HEYL	FALSE	TRUE	TRUE
HGD	FALSE	FALSE	TRUE
HIBADH	TRUE	TRUE	TRUE
HIF1A	FALSE	FALSE	TRUE
HIGD1A	FALSE	TRUE	FALSE
HIGD2A	FALSE	TRUE	FALSE
HIGD2B	FALSE	TRUE	FALSE
HINFP	TRUE	FALSE	FALSE
HINT2	FALSE	FALSE	TRUE
HIP1	TRUE	FALSE	TRUE
HIP1R	TRUE	FALSE	FALSE
HIPK2	FALSE	FALSE	TRUE
HIPK3	FALSE	TRUE	FALSE
HIVEP1	FALSE	FALSE	TRUE
HIVEP3	TRUE	FALSE	TRUE
HK1	TRUE	FALSE	FALSE
HLCS	TRUE	FALSE	TRUE
HLF	FALSE	TRUE	FALSE
HM13	FALSE	FALSE	TRUE
HMBOX1	FALSE	TRUE	FALSE
HMCES	TRUE	FALSE	FALSE
HMCN2	TRUE	FALSE	TRUE
HMG20B	TRUE	TRUE	FALSE
HMGA1	TRUE	TRUE	FALSE
HMGB1P1	FALSE	FALSE	TRUE
HMGB2	FALSE	TRUE	FALSE
HMGCL	FALSE	TRUE	FALSE
HMGCLL1	FALSE	TRUE	FALSE
HMGCR	FALSE	FALSE	TRUE
HMGN3	FALSE	TRUE	TRUE
HMMR	FALSE	TRUE	FALSE
HMX1	FALSE	TRUE	TRUE
HNF4G	TRUE	FALSE	FALSE
HNRNPA0	TRUE	FALSE	FALSE
HNRNPA2B1	FALSE	TRUE	FALSE
HNRNPD	TRUE	FALSE	FALSE
HNRNPH3	FALSE	TRUE	TRUE
HNRNPK	FALSE	FALSE	TRUE
HNRNPL	FALSE	FALSE	TRUE
HNRNPLL	TRUE	FALSE	FALSE
HOMER2	TRUE	FALSE	FALSE
HOMER3	FALSE	TRUE	TRUE
HOOK1	FALSE	FALSE	TRUE
HPCA	FALSE	TRUE	TRUE
HPS1	FALSE	FALSE	TRUE
HPSE	FALSE	FALSE	TRUE
HRAS	FALSE	TRUE	FALSE
HRG	FALSE	FALSE	TRUE
HRH4	TRUE	FALSE	TRUE
HRK	FALSE	TRUE	FALSE
HS2ST1	FALSE	FALSE	TRUE
HS3ST1	FALSE	TRUE	FALSE
HS3ST3A1	FALSE	FALSE	TRUE
HS3ST3B1	TRUE	FALSE	TRUE
HS3ST5	FALSE	FALSE	TRUE
HS6ST1	TRUE	FALSE	FALSE
HSD17B3	FALSE	FALSE	TRUE
HSD17B4	FALSE	TRUE	FALSE
HSD3B7	TRUE	FALSE	FALSE
HSP90B1	TRUE	FALSE	TRUE
HSPA12A	FALSE	TRUE	TRUE
HSPA2	FALSE	TRUE	TRUE
HSPA4	FALSE	FALSE	TRUE
HSPA8	FALSE	TRUE	FALSE
HSPBP1	FALSE	TRUE	FALSE
HSPG2	FALSE	TRUE	TRUE
HSPH1	FALSE	TRUE	TRUE
HUS1	FALSE	TRUE	FALSE
HUWE1	FALSE	FALSE	TRUE
HYAL1	TRUE	FALSE	FALSE
HYAL2	FALSE	TRUE	FALSE
HYOU1	FALSE	FALSE	TRUE
IAH1	FALSE	TRUE	FALSE
IBTK	TRUE	FALSE	TRUE
ICE1	FALSE	TRUE	FALSE
ICMT	FALSE	FALSE	TRUE
ICOS	TRUE	FALSE	FALSE
ID1	FALSE	FALSE	TRUE
ID2	FALSE	TRUE	FALSE
ID3	FALSE	TRUE	TRUE
ID4	FALSE	FALSE	TRUE
IDH2	FALSE	FALSE	TRUE
IDH3G	FALSE	FALSE	TRUE
IDO2	FALSE	FALSE	TRUE
IER2	FALSE	FALSE	TRUE
IER3	FALSE	TRUE	FALSE
IER5	TRUE	TRUE	FALSE
IFFO1	FALSE	FALSE	TRUE
IFT140	TRUE	FALSE	FALSE
IFT22	FALSE	FALSE	TRUE
IFT27	TRUE	FALSE	FALSE
IFT43	FALSE	TRUE	FALSE
IFT57	TRUE	TRUE	FALSE
IFT74	FALSE	FALSE	TRUE
IFT80	FALSE	FALSE	TRUE
IGDCC3	FALSE	FALSE	TRUE
IGDCC4	FALSE	FALSE	TRUE
IGF1	TRUE	FALSE	FALSE
IGF2BP1	FALSE	TRUE	FALSE
IGF2R	FALSE	TRUE	FALSE
IGFBP5	FALSE	TRUE	TRUE
IGFBPL1	TRUE	TRUE	TRUE
IGSF21	TRUE	TRUE	FALSE
IGSF8	FALSE	TRUE	FALSE
IKBKE	TRUE	FALSE	FALSE
IL17RA	FALSE	FALSE	TRUE
ILDR2	FALSE	TRUE	FALSE
IMMP1L	FALSE	FALSE	TRUE
IMP4	TRUE	FALSE	FALSE
INA	FALSE	TRUE	FALSE
INAVA	FALSE	FALSE	TRUE
INCENP	FALSE	TRUE	FALSE
INHBB	FALSE	FALSE	TRUE
INKA2	FALSE	FALSE	TRUE
INO80	FALSE	FALSE	TRUE
INO80D	FALSE	TRUE	FALSE
INPP4A	FALSE	TRUE	FALSE
INPP4B	FALSE	FALSE	TRUE
INPP5A	FALSE	TRUE	TRUE
INPP5F	TRUE	FALSE	FALSE
INSIG1	FALSE	FALSE	TRUE
INSM1	TRUE	TRUE	FALSE
INSM2	FALSE	TRUE	FALSE
INSYN2A	FALSE	FALSE	TRUE
INSYN2B	FALSE	FALSE	TRUE
INTS7	FALSE	TRUE	FALSE
INTS9	TRUE	FALSE	TRUE
INTU	FALSE	TRUE	FALSE
INVS	FALSE	FALSE	TRUE
IP6K3	FALSE	FALSE	TRUE
IPO11	FALSE	TRUE	FALSE
IPO13	FALSE	TRUE	FALSE
IPO8	TRUE	FALSE	FALSE
IPPK	FALSE	TRUE	FALSE
IQCA1	FALSE	FALSE	TRUE
IQCG	FALSE	FALSE	TRUE
IQCK	FALSE	FALSE	TRUE
IQGAP1	FALSE	TRUE	TRUE
IQGAP2	FALSE	FALSE	TRUE
IQSEC1	TRUE	TRUE	TRUE
IRAK1BP1	TRUE	FALSE	FALSE
IREB2	FALSE	FALSE	TRUE
IRX2	FALSE	TRUE	FALSE
IRX3	TRUE	FALSE	TRUE
IRX4	FALSE	FALSE	TRUE
IRX6	FALSE	FALSE	TRUE
ISCU	TRUE	FALSE	FALSE
ISL1	TRUE	TRUE	TRUE
ISL2	FALSE	TRUE	FALSE
ISLR2	TRUE	TRUE	FALSE
ISOC1	FALSE	FALSE	TRUE
ITCH	FALSE	TRUE	FALSE
ITGA1	FALSE	FALSE	TRUE
ITGA4	TRUE	FALSE	TRUE
ITGAM	TRUE	FALSE	FALSE
ITGAV	FALSE	TRUE	TRUE
ITGAX	TRUE	FALSE	FALSE
ITGB1	FALSE	FALSE	TRUE
ITGB5	FALSE	FALSE	TRUE
ITGB8	TRUE	FALSE	FALSE
ITPK1	FALSE	TRUE	FALSE
ITSN1	FALSE	TRUE	FALSE
ITSN2	FALSE	FALSE	TRUE
IVD	FALSE	TRUE	FALSE
IVNS1ABP	FALSE	TRUE	TRUE
IYD	TRUE	FALSE	FALSE
IZUMO4	TRUE	FALSE	FALSE
JAG1	FALSE	FALSE	TRUE
JAGN1	FALSE	TRUE	FALSE
JAK1	FALSE	FALSE	TRUE
JAKMIP2	TRUE	FALSE	FALSE
JAKMIP3	FALSE	FALSE	TRUE
JAM2	FALSE	TRUE	TRUE
JAM3	TRUE	FALSE	TRUE
JARID2	TRUE	FALSE	TRUE
JAZF1	FALSE	FALSE	TRUE
JMJD1C	FALSE	TRUE	FALSE
JOSD2	TRUE	FALSE	TRUE
JPH3	FALSE	FALSE	TRUE
JTB	FALSE	FALSE	TRUE
JUP	FALSE	TRUE	FALSE
KALRN	TRUE	FALSE	TRUE
KANK3	FALSE	FALSE	TRUE
KANSL1	TRUE	FALSE	FALSE
KAT2B	FALSE	FALSE	TRUE
KAT6B	FALSE	TRUE	FALSE
KAT7	FALSE	TRUE	FALSE
KAT8	TRUE	FALSE	TRUE
KATNAL1	FALSE	TRUE	FALSE
KATNB1	TRUE	FALSE	FALSE
KAZALD1	FALSE	FALSE	TRUE
KAZN	FALSE	TRUE	FALSE
KBTBD8	FALSE	TRUE	FALSE
KCNAB2	FALSE	TRUE	TRUE
KCNC1	TRUE	FALSE	FALSE
KCND3	TRUE	TRUE	TRUE
KCND3-AS1	TRUE	FALSE	FALSE
KCNF1	FALSE	TRUE	FALSE
KCNG4	FALSE	FALSE	TRUE
KCNH1	FALSE	FALSE	TRUE
KCNH2	FALSE	FALSE	TRUE
KCNH7	FALSE	FALSE	TRUE
KCNH8	FALSE	TRUE	FALSE
KCNIP1	TRUE	FALSE	FALSE
KCNIP2	TRUE	FALSE	FALSE
KCNIP4	FALSE	TRUE	TRUE
KCNJ12	TRUE	TRUE	FALSE
KCNJ18	FALSE	TRUE	FALSE
KCNJ2	TRUE	FALSE	FALSE
KCNJ3	FALSE	FALSE	TRUE
KCNJ6	FALSE	FALSE	TRUE
KCNK1	FALSE	TRUE	FALSE
KCNK10	FALSE	TRUE	FALSE
KCNMA1	TRUE	FALSE	FALSE
KCNMB1	FALSE	FALSE	TRUE
KCNN3	TRUE	FALSE	FALSE
KCNQ1OT1	TRUE	FALSE	FALSE
KCNQ2	TRUE	FALSE	FALSE
KCNQ3	TRUE	FALSE	FALSE
KCNS2	TRUE	FALSE	FALSE
KCNU1	TRUE	FALSE	FALSE
KCNV1	FALSE	FALSE	TRUE
KCTD15	TRUE	TRUE	TRUE
KCTD16	FALSE	FALSE	TRUE
KCTD3	TRUE	FALSE	FALSE
KCTD4	FALSE	FALSE	TRUE
KCTD5	TRUE	FALSE	FALSE
KDM1B	FALSE	FALSE	TRUE
KDM3A	TRUE	FALSE	FALSE
KDM4A	FALSE	FALSE	TRUE
KDM4B	TRUE	TRUE	FALSE
KDM4C	FALSE	FALSE	TRUE
KDM5A	FALSE	TRUE	FALSE
KDM5B	TRUE	TRUE	FALSE
KDM6A	FALSE	FALSE	TRUE
KDM6B	FALSE	FALSE	TRUE
KHDC1	FALSE	FALSE	TRUE
KHDC1L	FALSE	FALSE	TRUE
KHDRBS1	TRUE	FALSE	TRUE
KHK	FALSE	TRUE	FALSE
KHNYN	FALSE	TRUE	FALSE
KHSRP	FALSE	TRUE	TRUE
KIAA0408	FALSE	FALSE	TRUE
KIAA1191	FALSE	FALSE	TRUE
KIAA1217	TRUE	FALSE	FALSE
KIAA1614	TRUE	FALSE	TRUE
KIAA1671	FALSE	FALSE	TRUE
KIAA2012	FALSE	FALSE	TRUE
KIF13B	FALSE	FALSE	TRUE
KIF16B	TRUE	FALSE	FALSE
KIF17	TRUE	FALSE	FALSE
KIF18B	FALSE	TRUE	FALSE
KIF19	TRUE	TRUE	FALSE
KIF1A	TRUE	TRUE	FALSE
KIF21A	FALSE	FALSE	TRUE
KIF24	FALSE	TRUE	FALSE
KIF26A	FALSE	FALSE	TRUE
KIF2C	FALSE	TRUE	FALSE
KIF5A	TRUE	FALSE	FALSE
KIF6	FALSE	FALSE	TRUE
KIRREL2	FALSE	TRUE	FALSE
KITLG	TRUE	TRUE	TRUE
KIZ	FALSE	FALSE	TRUE
KL	TRUE	FALSE	FALSE
KLC1	FALSE	TRUE	FALSE
KLC3	FALSE	TRUE	FALSE
KLF10	FALSE	TRUE	TRUE
KLF12	FALSE	FALSE	TRUE
KLF16	TRUE	FALSE	FALSE
KLF3	FALSE	TRUE	TRUE
KLF4	FALSE	TRUE	FALSE
KLF7	TRUE	TRUE	TRUE
KLHDC10	FALSE	TRUE	FALSE
KLHDC7A	FALSE	FALSE	TRUE
KLHDC7B	FALSE	FALSE	TRUE
KLHDC8B	FALSE	TRUE	FALSE
KLHL1	FALSE	FALSE	TRUE
KLHL12	TRUE	FALSE	FALSE
KLHL21	FALSE	FALSE	TRUE
KLHL25	FALSE	FALSE	TRUE
KLHL26	TRUE	FALSE	FALSE
KLHL29	TRUE	FALSE	TRUE
KLHL35	TRUE	FALSE	FALSE
KLHL6	TRUE	FALSE	FALSE
KLHL8	FALSE	TRUE	TRUE
KLRB1	FALSE	FALSE	TRUE
KMT2A	FALSE	FALSE	TRUE
KMT2B	FALSE	FALSE	TRUE
KMT2C	FALSE	TRUE	FALSE
KMT2D	FALSE	TRUE	FALSE
KMT2E	FALSE	TRUE	FALSE
KPNA6	TRUE	FALSE	FALSE
KPNB1	FALSE	TRUE	FALSE
KRAS	FALSE	TRUE	FALSE
KREMEN1	FALSE	FALSE	TRUE
KREMEN2	TRUE	FALSE	FALSE
KRR1	FALSE	TRUE	TRUE
KRT4	TRUE	FALSE	FALSE
KRT77	FALSE	TRUE	FALSE
KRT8	FALSE	FALSE	TRUE
KRT82	FALSE	FALSE	TRUE
KRTAP10-11	FALSE	FALSE	TRUE
KRTAP10-4	FALSE	FALSE	TRUE
KRTAP10-6	FALSE	FALSE	TRUE
KRTAP10-9	FALSE	FALSE	TRUE
KRTAP12-1	FALSE	FALSE	TRUE
KRTAP12-2	FALSE	FALSE	TRUE
KRTAP12-3	FALSE	FALSE	TRUE
KRTAP4-5	FALSE	FALSE	TRUE
KRTAP9-1	FALSE	FALSE	TRUE
KSR1	TRUE	FALSE	TRUE
KSR2	FALSE	FALSE	TRUE
L2HGDH	TRUE	FALSE	FALSE
L3HYPDH	FALSE	TRUE	FALSE
LAG3	FALSE	TRUE	TRUE
LAMA1	FALSE	FALSE	TRUE
LAMA5	FALSE	FALSE	TRUE
LAMC1	FALSE	FALSE	TRUE
LAMC2	TRUE	FALSE	FALSE
LAMTOR3	FALSE	FALSE	TRUE
LANCL1	FALSE	FALSE	TRUE
LANCL2	TRUE	FALSE	FALSE
LAPTM4A	FALSE	FALSE	TRUE
LAPTM5	FALSE	FALSE	TRUE
LARP1B	TRUE	FALSE	FALSE
LARP4	TRUE	FALSE	FALSE
LARP7	FALSE	TRUE	FALSE
LBH	FALSE	TRUE	FALSE
LCMT2	FALSE	FALSE	TRUE
LCN1	TRUE	FALSE	FALSE
LCOR	FALSE	TRUE	FALSE
LDB3	TRUE	FALSE	FALSE
LDHA	FALSE	TRUE	FALSE
LDHAL6B	FALSE	FALSE	TRUE
LDLRAD3	FALSE	TRUE	TRUE
LDLRAP1	TRUE	FALSE	FALSE
LEF1	FALSE	FALSE	TRUE
LEMD2	FALSE	TRUE	TRUE
LEXM	TRUE	FALSE	FALSE
LFNG	FALSE	TRUE	FALSE
LGALSL	TRUE	FALSE	FALSE
LGR4	TRUE	TRUE	TRUE
LGR6	FALSE	FALSE	TRUE
LHCGR	TRUE	FALSE	FALSE
[truncated: 2,542 more rows]
