# Supplementary material for: Identification and Characterization of ATOH7-Regulated Target Genes and Pathways in Human Neuroretinal Development
Source: Cells. 2024 Jul 3;13(13):1142. doi: 10.3390/cells13131142 (PMC11240604; doi:10.3390/cells13131142)
Supplement: Supplementary file 1 [file cells-13-01142-s001.zip › Data_S06_CUTnRUN_Motif_Discovery.xlsx]

## Sheet: Known_Motifs
Rank	Motif Name	Consensus	P-value	Log P-value	q-value (Benjamini)	# of Target Sequences with Motif (of 1379)	% of Target Sequences with Motif	# of Background Sequences with Motif (of 46766)	% of Background Sequences with Motif
1	Atoh1(bHLH)/Cerebellum-Atoh1-ChIP-Seq(GSE22111)/Homer	VNRVCAGCTGGY	1E-402	-925.8	0	918	0.6657	7150.5	0.1529
2	NeuroD1(bHLH)/Islet-NeuroD1-ChIP-Seq(GSE30298)/Homer	GCCATCTGTT	1E-396	-912.4	0	788	0.5714	4852.6	0.1037
3	BHLHA15(bHLH)/NIH3T3-BHLHB8.HA-ChIP-Seq(GSE119782)/Homer	NAMCAGCTGK	1E-368	-848.5	0	964	0.6991	8888.3	0.19
4	NeuroG2(bHLH)/Fibroblast-NeuroG2-ChIP-Seq(GSE75910)/Homer	ACCATCTGTT	1E-340	-783.8	0	939	0.6809	8979	0.1919
5	Twist2(bHLH)/Myoblast-Twist2.Ty1-ChIP-Seq(GSE127998)/Homer	MCAGCTGBYH	1E-333	-767.4	0	1011	0.7331	10979.5	0.2347
6	TCF4(bHLH)/SHSY5Y-TCF4-ChIP-Seq(GSE96915)/Homer	SMCATCTGKH	1E-325	-748.7	0	936	0.6788	9293.9	0.1987
7	Tcf21(bHLH)/ArterySmoothMuscle-Tcf21-ChIP-Seq(GSE61369)/Homer	NAACAGCTGG	1E-310	-714.6	0	798	0.5787	6614.7	0.1414
8	Olig2(bHLH)/Neuron-Olig2-ChIP-Seq(GSE30882)/Homer	RCCATMTGTT	1e-301	-693.3	0	946	0.686	10194	0.2179
9	Ascl1(bHLH)/NeuralTubes-Ascl1-ChIP-Seq(GSE55840)/Homer	NNVVCAGCTGBN	1e-281	-648.2	0	970	0.7034	11410.5	0.2439
10	Tcf12(bHLH)/GM12878-Tcf12-ChIP-Seq(GSE32465)/Homer	VCAGCTGYTG	1e-243	-560	0	748	0.5424	7177.1	0.1534
11	Myf5(bHLH)/GM-Myf5-ChIP-Seq(GSE24852)/Homer	BAACAGCTGT	1e-238	-549.2	0	613	0.4445	4672.4	0.0999
12	MyoG(bHLH)/C2C12-MyoG-ChIP-Seq(GSE36024)/Homer	AACAGCTG	1e-235	-543.3	0	750	0.5439	7413	0.1585
13	Ap4(bHLH)/AML-Tfap4-ChIP-Seq(GSE45738)/Homer	NAHCAGCTGD	1e-233	-537.7	0	789	0.5722	8351.3	0.1785
14	MyoD(bHLH)/Myotube-MyoD-ChIP-Seq(GSE21614)/Homer	RRCAGCTGYTSY	1e-211	-485.8	0	631	0.4576	5618.7	0.1201
15	HLH-1(bHLH)/cElegans-Embryo-HLH1-ChIP-Seq(modEncode)/Homer	RACAGCTGTTBH	1e-204	-471.3	0	509	0.3691	3594.5	0.0768
16	HEB(bHLH)/mES-Heb-ChIP-Seq(GSE53233)/Homer	VCAGCTGBNN	1e-186	-429.1	0	954	0.6918	14457.6	0.3091
17	Ptf1a(bHLH)/Panc1-Ptf1a-ChIP-Seq(GSE47459)/Homer	ACAGCTGTTN	1e-177	-409.2	0	1054	0.7643	18122.9	0.3874
18	Ascl2(bHLH)/ESC-Ascl2-ChIP-Seq(GSE97712)/Homer	SSRGCAGCTGCH	1e-173	-398.5	0	737	0.5344	9069.6	0.1939
19	E2A(bHLH)/proBcell-E2A-ChIP-Seq(GSE21978)/Homer	DNRCAGCTGY	1e-151	-348.3	0	816	0.5917	11996.3	0.2565
20	Tal1	CATCTG	1e-129	-297.1	0	602	0.4365	7492.5	0.1602
21	SCL(bHLH)/HPC7-Scl-ChIP-Seq(GSE13511)/Homer	AVCAGCTG	1e-121	-279.9	0	1174	0.8513	25988.2	0.5556
22	E-box/Drosophila-Promoters/Homer	AACAGCTGTTHN	1e-111	-257.4	0	227	0.1646	1145.4	0.0245
23	bZIP52(bZIP)/colamp-bZIP52-DAP-Seq(GSE60143)/Homer	NDNHCAGCTGTCANN	1e-92	-213.2	0	511	0.3706	6856.3	0.1466
24	VIP1(bZIP)/col-VIP1-DAP-Seq(GSE60143)/Homer	NTTGACAGCTGTCAN	1e-72	-166.2	0	160	0.116	886.4	0.0189
25	En1(Homeobox)/SUM149-EN1-ChIP-Seq(GSE120957)/Homer	NDCTAATTAS	1e-70	-163.3	0	451	0.327	6444.2	0.1378
26	bZIP69(bZIP)/col-bZIP69-DAP-Seq(GSE60143)/Homer	GACAGCTGKCAW	1e-63	-145.3	0	125	0.0906	596.6	0.0128
27	Nkx6.1(Homeobox)/Islet-Nkx6.1-ChIP-Seq(GSE40975)/Homer	GKTAATGR	1e-61	-142.3	0	527	0.3822	8851	0.1892
28	Lhx3(Homeobox)/Neuron-Lhx3-ChIP-Seq(GSE31456)/Homer	ADBTAATTAR	1e-61	-140.6	0	384	0.2785	5362.2	0.1146
29	DLX2(Homeobox)/BasalGanglia-Dlx2-ChIP-seq(GSE124936)/Homer	NNNTAATTAS	1e-55	-127.8	0	358	0.2596	5037.7	0.1077
30	LHX9(Homeobox)/Hct116-LHX9.V5-ChIP-Seq(GSE116822)/Homer	NGCTAATTAG	1e-54	-125.5	0	349	0.2531	4879.9	0.1043
31	ZBTB18(Zf)/HEK293-ZBTB18.GFP-ChIP-Seq(GSE58341)/Homer	AACATCTGGA	1e-53	-124	0	260	0.1885	3000	0.0641
32	Lhx2(Homeobox)/HFSC-Lhx2-ChIP-Seq(GSE48068)/Homer	TAATTAGN	1e-53	-123.2	0	279	0.2023	3400.7	0.0727
33	Isl1(Homeobox)/Neuron-Isl1-ChIP-Seq(GSE31456)/Homer	CTAATKGV	1e-51	-118.2	0	422	0.306	6798.4	0.1453
34	Tgif2(Homeobox)/mES-Tgif2-ChIP-Seq(GSE55404)/Homer	TGTCANYT	1e-47	-110	0	703	0.5098	14946	0.3195
35	Lhx1(Homeobox)/EmbryoCarcinoma-Lhx1-ChIP-Seq(GSE70957)/Homer	NNYTAATTAR	1e-43	-100.6	0	268	0.1943	3595.4	0.0769
36	bZIP18(bZIP)/colamp-bZIP18-DAP-Seq(GSE60143)/Homer	KGMCAGCTND	1e-43	-99.55	0	1073	0.7781	28165.8	0.6021
37	DLX1(Homeobox)/BasalGanglia-Dlx1-ChIP-seq(GSE124936)/Homer	NSNNTAATTA	1e-43	-99.03	0	306	0.2219	4482.6	0.0958
38	Twist(bHLH)/HMLE-TWIST1-ChIP-Seq(Chang_et_al)/Homer	VCAKCTGGNNNCCAGMTGBN	1e-38	-89.56	0	114	0.0827	853	0.0182
39	Nanog(Homeobox)/mES-Nanog-ChIP-Seq(GSE11724)/Homer	RGCCATTAAC	1e-38	-89.04	0	779	0.5649	18244.8	0.39
40	Sp1(Zf)/Promoter/Homer	GGCCCCGCCCCC	1e-35	-82.49	0	149	0.108	1514.9	0.0324
41	DLX5(Homeobox)/BasalGanglia-Dlx5-ChIP-seq(GSE124936)/Homer	SSTAATTA	1e-35	-82.31	0	199	0.1443	2488.9	0.0532
42	Tgif1(Homeobox)/mES-Tgif1-ChIP-Seq(GSE55404)/Homer	YTGWCADY	1e-35	-81.17	0	610	0.4423	13289	0.2841
43	NFY(CCAAT)/Promoter/Homer	RGCCAATSRG	1e-30	-69.69	0	209	0.1516	2962.2	0.0633
44	Meis1(Homeobox)/MastCells-Meis1-ChIP-Seq(GSE48085)/Homer	VGCTGWCAVB	1e-30	-69.66	0	417	0.3024	8192.8	0.1751
45	Dlx3(Homeobox)/Kerainocytes-Dlx3-ChIP-Seq(GSE89884)/Homer	NDGTAATTAC	1e-28	-64.5	0	162	0.1175	2063.7	0.0441
46	ATHB33(ZFHD)/col-ATHB33-DAP-Seq(GSE60143)/Homer	NGTRATTAAK	1e-27	-62.25	0	239	0.1733	3841.3	0.0821
47	Maz(Zf)/HepG2-Maz-ChIP-Seq(GSE31477)/Homer	GGGGGGGG	1e-26	-60.99	0	408	0.2959	8288.8	0.1772
48	RBPJ:Ebox(?,bHLH)/Panc1-Rbpj1-ChIP-Seq(GSE47459)/Homer	GGGRAARRGRMCAGMTG	1e-26	-60.74	0	146	0.1059	1807.8	0.0386
49	Sp5(Zf)/mES-Sp5.Flag-ChIP-Seq(GSE72989)/Homer	RGKGGGCGGAGC	1e-25	-59.8	0	333	0.2415	6295.6	0.1346
50	ATHB23(ZFHD)/col-ATHB23-DAP-Seq(GSE60143)/Homer	HTAATTARNN	1e-19	-44.13	0	169	0.1226	2692.3	0.0576
51	ATHB24(ZFHD)/colamp-ATHB24-DAP-Seq(GSE60143)/Homer	TAATTAAS	1e-18	-43.62	0	146	0.1059	2177.2	0.0465
52	Hoxa9(Homeobox)/ChickenMSG-Hoxa9.Flag-ChIP-Seq(GSE86088)/Homer	RGCAATNAAA	1e-18	-42.11	0	443	0.3212	10198.6	0.218
53	Sp2(Zf)/HEK293-Sp2.eGFP-ChIP-Seq(Encode)/Homer	YGGCCCCGCCCC	1e-17	-41.17	0	445	0.3227	10310.7	0.2204
54	ATHB25(ZFHD)/colamp-ATHB25-DAP-Seq(GSE60143)/Homer	TAATTAVB	1e-17	-39.98	0	197	0.1429	3499.4	0.0748
55	ATHB34(ZFHD)/colamp-ATHB34-DAP-Seq(GSE60143)/Homer	TRATTARS	1e-16	-38.92	0	150	0.1088	2394.4	0.0512
56	Pitx1:Ebox(Homeobox,bHLH)/Hindlimb-Pitx1-ChIP-Seq(GSE41591)/Homer	YTAATTRAWWCCAGATGT	1e-16	-38.16	0	58	0.0421	516.2	0.011
57	KLF1(Zf)/HUDEP2-KLF1-CutnRun(GSE136251)/Homer	VDGGGYGGGGCY	1e-16	-37.89	0	294	0.2132	6143.6	0.1313
58	MYB101(MYB)/colamp-MYB101-DAP-Seq(GSE60143)/Homer	TAACNRMY	1e-15	-36.29	0	307	0.2226	6581.7	0.1407
59	Pdx1(Homeobox)/Islet-Pdx1-ChIP-Seq(SRA008281)/Homer	YCATYAATCA	1e-14	-33.36	0	176	0.1276	3205.5	0.0685
60	Klf9(Zf)/GBM-Klf9-ChIP-Seq(GSE62211)/Homer	GCCACRCCCACY	1e-14	-32.97	0	134	0.0972	2191.6	0.0469
61	RFX(HTH)/K562-RFX3-ChIP-Seq(SRA012198)/Homer	CGGTTGCCATGGCAAC	1e-13	-31.03	0	35	0.0254	238.2	0.0051
62	Rfx2(HTH)/LoVo-RFX2-ChIP-Seq(GSE49402)/Homer	GTTGCCATGGCAACM	1e-13	-29.94	0	39	0.0283	306.3	0.0065
63	LIN-39(Homeobox)/cElegans.L3-LIN39-ChIP-Seq(modEncode)/Homer	ATGATTRATG	1e-12	-29.7	0	189	0.1371	3681.7	0.0787
64	Sox21(HMG)/ESC-SOX21-ChIP-Seq(GSE110505)/Homer	BCCWTTGTBYKV	1e-12	-29.67	0	270	0.1958	5882	0.1257
65	KLF6(Zf)/PDAC-KLF6-ChIP-Seq(GSE64557)/Homer	MKGGGYGTGGCC	1e-12	-29.4	0	306	0.2219	6918	0.1479
66	ETS:E-box(ETS,bHLH)/HPC7-Scl-ChIP-Seq(GSE22178)/Homer	AGGAARCAGCTG	1e-12	-28.9	0	42	0.0305	364.2	0.0078
67	Hoxb4(Homeobox)/ES-Hoxb4-ChIP-Seq(GSE34014)/Homer	TGATTRATGGCY	1e-12	-28.31	0	54	0.0392	579.1	0.0124
68	Sox10(HMG)/SciaticNerve-Sox3-ChIP-Seq(GSE35132)/Homer	CCWTTGTYYB	1e-12	-27.82	0	263	0.1907	5784.9	0.1237
69	KLF3(Zf)/MEF-Klf3-ChIP-Seq(GSE44748)/Homer	NRGCCCCRCCCHBNN	1e-11	-27.06	0	162	0.1175	3088.3	0.066
70	KLF5(Zf)/LoVo-KLF5-ChIP-Seq(GSE49402)/Homer	DGGGYGKGGC	1e-11	-26.94	0	356	0.2582	8529.7	0.1823
71	KLF14(Zf)/HEK293-KLF14.GFP-ChIP-Seq(GSE58341)/Homer	RGKGGGCGKGGC	1e-11	-26.45	0	459	0.3328	11690	0.2499
72	HNF6(Homeobox)/Liver-Hnf6-ChIP-Seq(ERP000394)/Homer	NTATYGATCH	1e-11	-26.37	0	102	0.074	1635.6	0.035
73	ZNF341(Zf)/EBV-ZNF341-ChIP-Seq(GSE113194)/Homer	GGAACAGCCG	1e-11	-25.72	0	190	0.1378	3882.7	0.083
74	PRDM9(Zf)/Testis-DMC1-ChIP-Seq(GSE35498)/Homer	ADGGYAGYAGCATCT	1e-11	-25.58	0	135	0.0979	2459.4	0.0526
75	AT1G20910(ARID)/col-AT1G20910-DAP-Seq(GSE60143)/Homer	THAATTRAWN	1e-10	-25.17	0	219	0.1588	4698.4	0.1004
76	Pknox1(Homeobox)/ES-Prep1-ChIP-Seq(GSE63282)/Homer	SCTGTCAVTCAV	1e-10	-24.58	0	64	0.0464	841.8	0.018
77	Hnf6b(Homeobox)/LNCaP-Hnf6b-ChIP-Seq(GSE106305)/Homer	TATTGAYY	1e-10	-23.65	0	145	0.1051	2788.9	0.0596
78	Sox2(HMG)/mES-Sox2-ChIP-Seq(GSE11431)/Homer	BCCATTGTTC	1e-10	-23.3	0	147	0.1066	2854.8	0.061
79	NLP7(RWPRK)/col-NLP7-DAP-Seq(GSE60143)/Homer	TGRCCYTTCR	1e-09	-22.73	0	337	0.2444	8250.4	0.1764
80	PBX2(Homeobox)/K562-PBX2-ChIP-Seq(Encode)/Homer	RTGATTKATRGN	1e-09	-22.58	0	133	0.0964	2523.8	0.054
81	Cux2(Homeobox)/Liver-Cux2-ChIP-Seq(GSE35985)/Homer	HNRAATCAAT	1e-09	-22.32	0	82	0.0595	1289.2	0.0276
82	Pbx3(Homeobox)/GM12878-PBX3-ChIP-Seq(GSE32465)/Homer	SCTGTCAMTCAN	1e-09	-22.27	0	63	0.0457	870.6	0.0186
83	Sox6(HMG)/Myotubes-Sox6-ChIP-Seq(GSE32627)/Homer	CCATTGTTNY	1e-09	-22.14	0	233	0.169	5256.9	0.1124
84	Sox3(HMG)/NPC-Sox3-ChIP-Seq(GSE33059)/Homer	CCWTTGTY	1e-09	-22.1	0	261	0.1893	6059.7	0.1295
85	Zfp281(Zf)/ES-Zfp281-ChIP-Seq(GSE81042)/Homer	CCCCTCCCCCAC	1e-09	-21.48	0	71	0.0515	1063.4	0.0227
86	Pit1+1bp(Homeobox)/GCrat-Pit1-ChIP-Seq(GSE58009)/Homer	ATGCATAATTCA	1e-08	-20.2	0	67	0.0486	1007.7	0.0215
87	bZIP50(bZIP)/colamp-bZIP50-DAP-Seq(GSE60143)/Homer	GATGACGTCA	1e-08	-20.14	0	144	0.1044	2914.3	0.0623
88	X-box(HTH)/NPC-H3K4me1-ChIP-Seq(GSE16256)/Homer	GGTTGCCATGGCAA	1e-08	-19.13	0	35	0.0254	372.5	0.008
89	BMYB(HTH)/Hela-BMYB-ChIP-Seq(GSE27030)/Homer	NHAACBGYYV	1e-08	-19.12	0	220	0.1595	5069.9	0.1084
90	ZNF467(Zf)/HEK293-ZNF467.GFP-ChIP-Seq(GSE58341)/Homer	TGGGGAAGGGCM	1e-08	-18.73	0	225	0.1632	5237.9	0.112
91	MYB65(MYB)/colamp-MYB65-DAP-Seq(GSE60143)/Homer	RACNGTTA	1e-08	-18.7	0	146	0.1059	3036.6	0.0649
92	Ronin(THAP)/ES-Thap11-ChIP-Seq(GSE51522)/Homer	RACTACAACTCCCAGVAKGC	1e-08	-18.6	0	12	0.0087	42.9	0.0009
93	RORa(NR)/Liver-Rora-ChIP-Seq(GSE101115)/Homer	AAWCTAGGTCARDNN	1e-08	-18.5	0	37	0.0268	419.3	0.009
94	MYB(HTH)/ERMYB-Myb-ChIPSeq(GSE22095)/Homer	GGCVGTTR	1e-07	-18.41	0	251	0.182	6012	0.1285
95	MYB77(MYB)/col-MYB77-DAP-Seq(GSE60143)/Homer	NYAACBGYMC	1e-07	-18.13	0	176	0.1276	3887.4	0.0831
96	Sox4(HMG)/proB-Sox4-ChIP-Seq(GSE50066)/Homer	YCTTTGTTCC	1e-07	-17.91	0	139	0.1008	2887.6	0.0617
97	E2F3(E2F)/MEF-E2F3-ChIP-Seq(GSE71376)/Homer	BTKGGCGGGAAA	1e-07	-17.38	0	139	0.1008	2914	0.0623
98	AtGRF6(GRF)/col-AtGRF6-DAP-Seq(GSE60143)/Homer	NTGTCAGADNNNNNN	1e-07	-17.26	0	211	0.153	4930.8	0.1054
99	Rfx1(HTH)/NPC-H3K4me1-ChIP-Seq(GSE16256)/Homer	KGTTGCCATGGCAA	1e-07	-17.23	0	53	0.0384	773.3	0.0165
100	CUX1(Homeobox)/K562-CUX1-ChIP-Seq(GSE92882)/Homer	TATCGATNAN	1e-06	-16	0	102	0.074	1999.9	0.0428
101	RAP211(AP2EREBP)/colamp-RAP211-DAP-Seq(GSE60143)/Homer	RGCCGGCYWW	1e-06	-15.86	0	430	0.3118	11693.6	0.25
102	Tbx20(T-box)/Heart-Tbx20-ChIP-Seq(GSE29636)/Homer	GGTGYTGACAGS	1e-06	-15.77	0	58	0.0421	924.7	0.0198
103	Sox17(HMG)/Endoderm-Sox17-ChIP-Seq(GSE61475)/Homer	CCATTGTTYB	1e-06	-15.67	0	115	0.0834	2355.6	0.0504
104	Foxo1(Forkhead)/RAW-Foxo1-ChIP-Seq(Fan_et_al.)/Homer	CTGTTTAC	1e-06	-15.33	0	288	0.2088	7348.2	0.1571
105	Zic3(Zf)/mES-Zic3-ChIP-Seq(GSE37889)/Homer	GGCCYCCTGCTGDGH	1e-06	-15.01	0	210	0.1523	5055.5	0.1081
106	ATHB6(Homeobox)/col-ATHB6-DAP-Seq(GSE60143)/Homer	AATGATTG	1e-06	-14.63	0	177	0.1284	4129.3	0.0883
107	AMYB(HTH)/Testes-AMYB-ChIP-Seq(GSE44588)/Homer	TGGCAGTTGG	1e-06	-14.45	0	224	0.1624	5507.1	0.1177
108	Egr1(Zf)/K562-Egr1-ChIP-Seq(GSE32465)/Homer	TGCGTGGGYG	1e-06	-14.44	0	155	0.1124	3517.6	0.0752
109	SeqBias: GA-repeat	GAGAGAGAGA	1e-06	-14.11	0	973	0.7056	30126.4	0.644
110	Unknown-ESC-element(?)/mES-Nanog-ChIP-Seq(GSE11724)/Homer	CACAGCAGGGGG	1e-06	-13.89	0	185	0.1342	4409	0.0943
111	GRF9(GRF)/colamp-GRF9-DAP-Seq(GSE60143)/Homer	NWCTGACANNNNNNN	1e-05	-13.72	0	173	0.1255	4075.5	0.0871
112	RORgt(NR)/EL4-RORgt.Flag-ChIP-Seq(GSE56019)/Homer	AAYTAGGTCA	1e-05	-13.18	0	31	0.0225	398.4	0.0085
113	RORgt(NR)/EL4-RORgt.Flag-ChIP-Seq(GSE56019)/Homer	AAYTAGGTCA	1e-05	-13.18	0	31	0.0225	398.4	0.0085
114	HAT2(Homeobox)/colamp-HAT2-DAP-Seq(GSE60143)/Homer	CYAATSATTR	1e-05	-12.94	0	122	0.0885	2687.1	0.0574
115	JunD(bZIP)/K562-JunD-ChIP-Seq/Homer	ATGACGTCATCN	1e-05	-12.94	0	19	0.0138	177.9	0.0038
116	ATHB21(HB)/colamp-ATHB21-DAP-Seq(GSE60143)/Homer	YCAATWAT	1e-05	-12.91	0	75	0.0544	1436.6	0.0307
117	Sox15(HMG)/CPA-Sox15-ChIP-Seq(GSE62909)/Homer	RAACAATGGN	1e-05	-12.61	0	164	0.1189	3893.4	0.0832
118	AT3G10030(Trihelix)/colamp-AT3G10030-DAP-Seq(GSE60143)/Homer	GCCGTTAA	1e-05	-12.31	0	68	0.0493	1283.3	0.0274
119	ATHB5(HB)/colamp-ATHB5-DAP-Seq(GSE60143)/Homer	AATGATTG	1e-05	-12.29	0	131	0.095	2976.7	0.0636
120	RORg(NR)/Liver-Rorc-ChIP-Seq(GSE101115)/Homer	WAABTAGGTCAV	1e-05	-12.19	0	24	0.0174	278.4	0.006
121	LMI1(HB)/colamp-LMI1-DAP-Seq(GSE60143)/Homer	AATTATTG	1e-05	-11.95	0.0001	100	0.0725	2140.3	0.0458
122	Hoxd10(Homeobox)/ChickenMSG-Hoxd10.Flag-ChIP-Seq(GSE86088)/Homer	GGCMATGAAA	1e-05	-11.55	0.0001	157	0.1139	3766.9	0.0805
123	WT1(Zf)/Kidney-WT1-ChIP-Seq(GSE90016)/Homer	MCTCCCMCRCAB	0.0001	-11.48	0.0001	143	0.1037	3369.4	0.072
124	Egr2(Zf)/Thymocytes-Egr2-ChIP-Seq(GSE34254)/Homer	NGCGTGGGCGGR	0.0001	-11.2	0.0001	49	0.0355	854.5	0.0183
125	Znf263(Zf)/K562-Znf263-ChIP-Seq(GSE31477)/Homer	CVGTSCTCCC	0.0001	-11.17	0.0001	414	0.3002	11698.1	0.2501
126	ZSCAN22(Zf)/HEK293-ZSCAN22.GFP-ChIP-Seq(GSE58341)/Homer	SMCAGTCWGAKGGAGGAGGC	0.0001	-11.17	0.0001	32	0.0232	464	0.0099
127	ATHB13(Homeobox)/col-ATHB13-DAP-Seq(GSE60143)/Homer	CAATAATT	0.0001	-11.12	0.0001	147	0.1066	3509.7	0.075
128	Barx1(Homeobox)/Stomach-Barx1.3xFlag-ChIP-Seq(GSE69483)/Homer	AAACMATTAN	0.0001	-11.1	0.0001	73	0.0529	1463.8	0.0313
129	EBF1(EBF)/Near-E2A-ChIP-Seq(GSE21512)/Homer	GTCCCCWGGGGA	0.0001	-11.02	0.0001	278	0.2016	7441	0.1591
130	HOXA9(Homeobox)/HSC-Hoxa9-ChIP-Seq(GSE33509)/Homer	GGCCATAAATCA	0.0001	-10.84	0.0002	97	0.0703	2119.9	0.0453
131	TATA-Box(TBP)/Promoter/Homer	CCTTTTAWAGSC	0.0001	-10.66	0.0002	168	0.1218	4154	0.0888
132	Trl(Zf)/S2-GAGAfactor-ChIP-Seq(GSE40646)/Homer	RGAGAGAG	0.0001	-10.45	0.0002	485	0.3517	14080.4	0.301
133	Rfx5(HTH)/GM12878-Rfx5-ChIP-Seq(GSE31477)/Homer	SCCTAGCAACAG	0.0001	-10.3	0.0003	60	0.0435	1162.1	0.0248
134	ATHB53(HB)/col-ATHB53-DAP-Seq(GSE60143)/Homer	CAATAATT	0.0001	-10.17	0.0003	71	0.0515	1454.6	0.0311
135	Hoxd11(Homeobox)/ChickenMSG-Hoxd11.Flag-ChIP-Seq(GSE86088)/Homer	VGCCATAAAA	0.0001	-10.01	0.0003	306	0.2219	8418.2	0.18
136	AGL63(MADS)/col-AGL63-DAP-Seq(GSE60143)/Homer	TTCCAAWWWTGG	0.0001	-9.974	0.0003	108	0.0783	2476	0.0529
137	Sox9(HMG)/Limb-SOX9-ChIP-Seq(GSE73225)/Homer	AGGVNCCTTTGT	0.0001	-9.752	0.0004	133	0.0964	3204.8	0.0685
138	SeqBias: A/T bias	WWWWWWWWWW	0.0001	-9.536	0.0005	992	0.7194	31414	0.6716
139	ATHB6(Homeobox)/Arabidopsis-HB6-ChIP-Seq(GSE80564)/Homer	CAATNATTBN	0.0001	-9.512	0.0005	108	0.0783	2506.8	0.0536
140	EBF(EBF)/proBcell-EBF-ChIP-Seq(GSE21978)/Homer	DGTCCCYRGGGA	0.0001	-9.34	0.0006	64	0.0464	1309.4	0.028
141	LEF1(HMG)/H1-LEF1-ChIP-Seq(GSE64758)/Homer	CCTTTGATST	0.0001	-9.3	0.0007	88	0.0638	1961	0.0419
142	CRE(bZIP)/Promoter/Homer	CSGTGACGTCAC	0.0001	-9.247	0.0007	40	0.029	703.6	0.015
143	Hoxd13(Homeobox)/ChickenMSG-Hoxd13.Flag-ChIP-Seq(GSE86088)/Homer	NCYAATAAAA	0.001	-9.176	0.0007	204	0.1479	5361.2	0.1146
144	dof42(C2C2dof)/col-dof42-DAP-Seq(GSE60143)/Homer	AAAAAGGC	0.001	-9.098	0.0008	83	0.0602	1834.2	0.0392
145	NFAT(RHD)/Jurkat-NFATC1-ChIP-Seq(Jolma_et_al.)/Homer	ATTTTCCATT	0.001	-9.026	0.0008	114	0.0827	2710.8	0.058
146	TF3A(C2H2)/col-TF3A-DAP-Seq(GSE60143)/Homer	NNDDGAGGAGGWNNN	0.001	-8.975	0.0009	241	0.1748	6514.8	0.1393
147	OCT:OCT-short(POU,Homeobox)/NPC-OCT6-ChIP-Seq(GSE43916)/Homer	ATGCATWATGCATRW	0.001	-8.941	0.0009	91	0.066	2065	0.0441
148	PBX1(Homeobox)/MCF7-PBX1-ChIP-Seq(GSE28007)/Homer	GSCTGTCACTCA	0.001	-8.934	0.0009	24	0.0174	343.4	0.0073
149	Hoxa13(Homeobox)/ChickenMSG-Hoxa13.Flag-ChIP-Seq(GSE86088)/Homer	CYHATAAAAN	0.001	-8.82	0.001	302	0.219	8433.5	0.1803
150	Hoxc9(Homeobox)/Ainv15-Hoxc9-ChIP-Seq(GSE21812)/Homer	GGCCATAAATCA	0.001	-8.785	0.001	70	0.0508	1497.1	0.032
151	GFY-Staf(?,Zf)/Promoter/Homer	RACTACAATTCCCAGAAKGC	0.001	-8.777	0.001	12	0.0087	111.5	0.0024
152	Hoxa11(Homeobox)/ChickenMSG-Hoxa11.Flag-ChIP-Seq(GSE86088)/Homer	TTTTATGGCM	0.001	-8.468	0.0014	288	0.2088	8036.5	0.1718
153	EGL-5(Homeobox)/cElegans-L3-EGL5-ChIP-Seq(modEncode)/Homer	ATTTAATGGG	0.001	-8.439	0.0014	200	0.145	5313.9	0.1136
154	EBF2(EBF)/BrownAdipose-EBF2-ChIP-Seq(GSE97114)/Homer	NABTCCCWDGGGAVH	0.001	-8.281	0.0017	205	0.1487	5482	0.1172
155	Smad4(MAD)/ESC-SMAD4-ChIP-Seq(GSE29422)/Homer	VBSYGTCTGG	0.001	-8.13	0.0019	296	0.2146	8330.9	0.1781
156	Prop1(Homeobox)/GHFT1-PROP1.biotin-ChIP-Seq(GSE77302)/Homer	NTAATBNAATTA	0.001	-8.122	0.0019	81	0.0587	1838	0.0393
157	ATY13(MYB)/col-ATY13-DAP-Seq(GSE60143)/Homer	YYYAACYRHH	0.001	-8.044	0.0021	434	0.3147	12765	0.2729
158	Fra1(bZIP)/BT549-Fra1-ChIP-Seq(GSE46166)/Homer	NNATGASTCATH	0.001	-8.021	0.0021	77	0.0558	1732.5	0.037
159	TGA10(bZIP)/colamp-TGA10-DAP-Seq(GSE60143)/Homer	ATGACGTC	0.001	-7.994	0.0021	71	0.0515	1568.5	0.0335
160	HOXA1(Homeobox)/mES-Hoxa1-ChIP-Seq(SRP084292)/Homer	TGATKGATGR	0.001	-7.956	0.0022	43	0.0312	826.9	0.0177
161	Tcf4(HMG)/Hct116-Tcf4-ChIP-Seq(SRA012054)/Homer	ASATCAAAGGVA	0.001	-7.927	0.0023	59	0.0428	1246.3	0.0266
162	ATHB7(Homeobox)/col-ATHB7-DAP-Seq(GSE60143)/Homer	AATGATTG	0.001	-7.909	0.0023	99	0.0718	2360.9	0.0505
163	KLF10(Zf)/HEK293-KLF10.GFP-ChIP-Seq(GSE58341)/Homer	GGGGGTGTGTCC	0.001	-7.687	0.0028	117	0.0848	2898.7	0.062
164	ZNF317(Zf)/HEK293-ZNF317.GFP-ChIP-Seq(GSE58341)/Homer	GTCWGCTGTYYCTCT	0.001	-7.672	0.0029	22	0.016	330.9	0.0071
165	Unknown(Homeobox)/Limb-p300-ChIP-Seq/Homer	SSCMATWAAA	0.001	-7.535	0.0033	87	0.0631	2044.7	0.0437
166	MYB70(MYB)/col-MYB70-DAP-Seq(GSE60143)/Homer	WTAACNGTTA	0.001	-7.391	0.0037	147	0.1066	3813	0.0815
167	MYB73(MYB)/col-MYB73-DAP-Seq(GSE60143)/Homer	NNNNHAACNGHHDHN	0.001	-7.337	0.0039	195	0.1414	5277.6	0.1128
168	AtHB32(ZFHD)/col200-AtHB32-DAP-Seq(GSE60143)/Homer	CGAATTAT	0.001	-7.318	0.004	148	0.1073	3850.9	0.0823
169	Hoxa10(Homeobox)/ChickenMSG-Hoxa10.Flag-ChIP-Seq(GSE86088)/Homer	GGYAATGAAA	0.001	-7.287	0.0041	72	0.0522	1638.1	0.035
170	WRKY47(WRKY)/colamp-WRKY47-DAP-Seq(GSE60143)/Homer	WAAGTCAACGBT	0.001	-7.06	0.0051	28	0.0203	487.3	0.0104
171	CREB5(bZIP)/LNCaP-CREB5.V5-ChIP-Seq(GSE137775)/Homer	VVATGACGTCAT	0.001	-7.051	0.0051	59	0.0428	1293	0.0276
172	Smad3(MAD)/NPC-Smad3-ChIP-Seq(GSE36673)/Homer	TWGTCTGV	0.001	-7.029	0.0052	496	0.3597	14955.9	0.3197
173	Sox7(HMG)/ESC-Sox7-ChIP-Seq(GSE133899)/Homer	VVRRAACAATGG	0.001	-6.921	0.0057	46	0.0334	950.7	0.0203
174	At1g36060(AP2EREBP)/colamp-At1g36060-DAP-Seq(GSE60143)/Homer	NNWWKGTCGGTG	0.01	-6.866	0.006	66	0.0479	1497.4	0.032
175	AT1G77200(AP2EREBP)/colamp-AT1G77200-DAP-Seq(GSE60143)/Homer	ACCGACAHWD	0.01	-6.861	0.006	69	0.05	1581.2	0.0338
176	Brn2(POU,Homeobox)/NPC-Brn2-ChIP-Seq(GSE35496)/Homer	ATGAATATTC	0.01	-6.857	0.006	19	0.0138	284.6	0.0061
177	Rap210(AP2EREBP)/col-Rap210-DAP-Seq(GSE60143)/Homer	TGTCGGCA	0.01	-6.815	0.0062	58	0.0421	1279.2	0.0273
178	SMB(NAC)/colamp-SMB-DAP-Seq(GSE60143)/Homer	CTTVNNNNDBAAGHW	0.01	-6.716	0.0068	90	0.0653	2189.6	0.0468
179	E2F6(E2F)/Hela-E2F6-ChIP-Seq(GSE31477)/Homer	GGCGGGAARN	0.01	-6.629	0.0074	101	0.0732	2516.3	0.0538
180	NFIL3(bZIP)/HepG2-NFIL3-ChIP-Seq(Encode)/Homer	VTTACGTAAYNNNNN	0.01	-6.598	0.0076	78	0.0566	1853.9	0.0396
181	ATHB40(HB)/col-ATHB40-DAP-Seq(GSE60143)/Homer	HCAATWATTG	0.01	-6.585	0.0077	105	0.0761	2637.9	0.0564
182	Atf2(bZIP)/3T3L1-Atf2-ChIP-Seq(GSE56872)/Homer	NRRTGACGTCAT	0.01	-6.523	0.0081	61	0.0442	1379.9	0.0295
183	Unknown3/Drosophila-Promoters/Homer	ACVAKCTGGCAGCGC	0.01	-6.395	0.0092	26	0.0189	461.8	0.0099
184	WRKY11(WRKY)/col-WRKY11-DAP-Seq(GSE60143)/Homer	SCGTTGACTTTN	0.01	-6.39	0.0092	14	0.0102	188	0.004
185	VND1(NAC)/col-VND1-DAP-Seq(GSE60143)/Homer	CTTRWDNHWYAAGYW	0.01	-6.349	0.0095	75	0.0544	1786	0.0382
186	PAX6(Paired,Homeobox)/Forebrain-Pax6-ChIP-Seq(GSE66961)/Homer	NGTGTTCAVTSAAGCGKAAA	0.01	-6.21	0.0109	19	0.0138	301.6	0.0064
187	Unknown5/Drosophila-Promoters/Homer	GCTGATAASV	0.01	-6.118	0.0118	77	0.0558	1859.6	0.0398
188	Replumless(BLH)/Arabidopsis-RPL.GFP-ChIP-Seq(GSE78727)/Homer	HGTCWHATCA	0.01	-6.095	0.0121	146	0.1059	3913	0.0837
189	RRTF1(AP2EREBP)/colamp-RRTF1-DAP-Seq(GSE60143)/Homer	CCGCCGCHATTT	0.01	-6.093	0.0121	31	0.0225	598	0.0128
190	TGA6(bZIP)/colamp-TGA6-DAP-Seq(GSE60143)/Homer	TGACGTCABC	0.01	-6.081	0.0121	67	0.0486	1576.4	0.0337
191	TGA1(bZIP)/colamp-TGA1-DAP-Seq(GSE60143)/Homer	TGACGTCAKC	0.01	-5.987	0.0132	52	0.0377	1162.6	0.0249
192	Klf4(Zf)/mES-Klf4-ChIP-Seq(GSE11431)/Homer	GCCACACCCA	0.01	-5.934	0.0139	97	0.0703	2457.5	0.0525
193	IDD7(C2H2)/col-IDD7-DAP-Seq(GSE60143)/Homer	TTTGTCKTTTTN	0.01	-5.892	0.0144	46	0.0334	1003.5	0.0215
194	Atf3(bZIP)/GBM-ATF3-ChIP-Seq(GSE33912)/Homer	DATGASTCATHN	0.01	-5.822	0.0154	85	0.0616	2114.4	0.0452
195	ANAC103(NAC)/col-ANAC103-DAP-Seq(GSE60143)/Homer	AACTTGNWNWNCAAG	0.01	-5.734	0.0167	42	0.0305	903.7	0.0193
196	NF1-halfsite(CTF)/LNCaP-NF1-ChIP-Seq(Unpublished)/Homer	YTGCCAAG	0.01	-5.728	0.0167	337	0.2444	9990.6	0.2136
197	Phox2a(Homeobox)/Neuron-Phox2a-ChIP-Seq(GSE31456)/Homer	YTAATYNRATTA	0.01	-5.609	0.0187	51	0.037	1157.7	0.0247
198	ATHB20(Homeobox)/colamp-ATHB20-DAP-Seq(GSE60143)/Homer	CAATHATT	0.01	-5.576	0.0192	51	0.037	1159.7	0.0248
199	Eomes(T-box)/H9-Eomes-ChIP-Seq(GSE26097)/Homer	ATTAACACCT	0.01	-5.545	0.0198	292	0.2117	8571.6	0.1832
200	Six1(Homeobox)/Myoblast-Six1-ChIP-Chip(GSE20150)/Homer	GKVTCADRTTWC	0.01	-5.52	0.0202	34	0.0247	700.4	0.015
201	Initiator/Drosophila-Promoters/Homer	NTCAGTYG	0.01	-5.49	0.0207	278	0.2016	8131.7	0.1738
202	SeqBias: CG bias	SSSSSSSSSS	0.01	-5.473	0.0209	1239	0.8985	40941.8	0.8752
203	RKD2(RWPRK)/colamp-RKD2-DAP-Seq(GSE60143)/Homer	GACKTTTCRDCTTCC	0.01	-5.428	0.0218	83	0.0602	2088.8	0.0447
204	Tbx5(T-box)/HL1-Tbx5.biotin-ChIP-Seq(GSE21529)/Homer	AGGTGTCA	0.01	-5.406	0.0221	579	0.4199	18015.9	0.3851
205	Fos(bZIP)/TSC-Fos-ChIP-Seq(GSE110950)/Homer	NDATGASTCAYN	0.01	-5.402	0.0221	74	0.0537	1827.9	0.0391
206	AP-1(bZIP)/ThioMac-PU.1-ChIP-Seq(GSE21512)/Homer	VTGACTCATC	0.01	-5.376	0.0226	98	0.0711	2537.9	0.0543
207	DEAR2(AP2EREBP)/colamp-DEAR2-DAP-Seq(GSE60143)/Homer	HCACCGACAWHD	0.01	-5.369	0.0226	96	0.0696	2478.5	0.053
208	CDF3(C2C2dof)/colamp-CDF3-DAP-Seq(GSE60143)/Homer	AAAAGTRM	0.01	-5.344	0.0231	190	0.1378	5364.1	0.1147
209	Tcf7(HMG)/GM12878-TCF7-ChIP-Seq(Encode)/Homer	CTTTGATGTGSB	0.01	-5.312	0.0237	42	0.0305	926.9	0.0198
210	GATA:SCL(Zf,bHLH)/Ter119-SCL-ChIP-Seq(GSE18720)/Homer	CRGCTGBNGNSNNSAGATAA	0.01	-5.303	0.0238	23	0.0167	426.9	0.0091
211	HLF(bZIP)/HSC-HLF.Flag-ChIP-Seq(GSE69817)/Homer	RTTATGYAAB	0.01	-5.303	0.0238	97	0.0703	2514.6	0.0538
212	DDF1(AP2EREBP)/col-DDF1-DAP-Seq(GSE60143)/Homer	GCCGACAT	0.01	-5.298	0.0238	37	0.0268	791.7	0.0169
213	WRKY43(WRKY)/colamp-WRKY43-DAP-Seq(GSE60143)/Homer	NCGTTGACTTTT	0.01	-5.291	0.0238	32	0.0232	658.5	0.0141
214	TGA2(bZIP)/colamp-TGA2-DAP-Seq(GSE60143)/Homer	ACGTCAYCHH	0.01	-5.261	0.0244	62	0.045	1491.7	0.0319
215	CBF1(AP2EREBP)/colamp-CBF1-DAP-Seq(GSE60143)/Homer	YRCCGACATN	0.01	-5.244	0.0247	60	0.0435	1436	0.0307
216	WUS1(Homeobox)/colamp-WUS1-DAP-Seq(GSE60143)/Homer	CAWTCATTCA	0.01	-5.178	0.0263	57	0.0413	1354.2	0.0289
217	TFE3(bHLH)/MEF-TFE3-ChIP-Seq(GSE75757)/Homer	GTCACGTGACYV	0.01	-5.176	0.0263	14	0.0102	215.5	0.0046
218	DREF/Drosophila-Promoters/Homer	AVYTATCGATAD	0.01	-5.174	0.0263	3	0.0022	12.1	0.0003
219	At1g76110(ARID)/colamp-At1g76110-DAP-Seq(GSE60143)/Homer	ATTTAATG	0.01	-5.145	0.0268	78	0.0566	1965.1	0.042
220	Nur77(NR)/K562-NR4A1-ChIP-Seq(GSE31363)/Homer	TGACCTTTNCNT	0.01	-5.116	0.0274	22	0.016	409	0.0087
221	AT3G60490(AP2EREBP)/colamp-AT3G60490-DAP-Seq(GSE60143)/Homer	NNRCCGACANNNNNN	0.01	-5.097	0.0278	27	0.0196	536.1	0.0115
222	AT1G72740(MYBrelated)/colamp-AT1G72740-DAP-Seq(GSE60143)/Homer	NNWWAMCCTAAHWNN	0.01	-5.037	0.0294	123	0.0892	3327.1	0.0711
223	HAT5(Homeobox)/colamp-HAT5-DAP-Seq(GSE60143)/Homer	DCAATWATTG	0.01	-4.959	0.0317	20	0.0145	364.7	0.0078
224	At1g49010(MYBrelated)/col-At1g49010-DAP-Seq(GSE60143)/Homer	RGATAASNTT	0.01	-4.928	0.0325	215	0.1559	6212	0.1328
225	SOC1(MADS)/Seedling-SOC1-ChIP-Seq(GSE45846)/Homer	TWCCAWWTWTGG	0.01	-4.909	0.033	47	0.0341	1089.4	0.0233
226	AT2G31460(REMB3)/col-AT2G31460-DAP-Seq(GSE60143)/Homer	WNWARWDGAAATGAT	0.01	-4.87	0.0342	41	0.0297	924.7	0.0198
227	HOXD13(Homeobox)/Chicken-Hoxd13-ChIP-Seq(GSE38910)/Homer	NCYAATAAAA	0.01	-4.833	0.0353	126	0.0914	3442.2	0.0736
228	GFY(?)/Promoter/Homer	ACTACAATTCCC	0.01	-4.826	0.0354	12	0.0087	179.6	0.0038
229	At4g16750(AP2EREBP)/col-At4g16750-DAP-Seq(GSE60143)/Homer	HACCGACAHA	0.01	-4.821	0.0354	63	0.0457	1553.7	0.0332
230	Duxbl(Homeobox)/NIH3T3-Duxbl.HA-ChIP-Seq(GSE119782)/Homer	TAAYCYAATCAA	0.01	-4.813	0.0355	15	0.0109	249	0.0053
231	VND2(NAC)/col-VND2-DAP-Seq(GSE60143)/Homer	DNCKTNNNNNNNAAG	0.01	-4.813	0.0355	84	0.0609	2172.3	0.0464
232	Zic(Zf)/Cerebellum-ZIC1.2-ChIP-Seq(GSE60731)/Homer	CCTGCTGAGH	0.01	-4.798	0.0358	184	0.1334	5251.8	0.1123
233	MYB56(MYB)/colamp-MYB56-DAP-Seq(GSE60143)/Homer	HTAACGRMHY	0.01	-4.791	0.0358	84	0.0609	2174.5	0.0465
234	Tbox:Smad(T-box,MAD)/ESCd5-Smad2_3-ChIP-Seq(GSE29422)/Homer	AGGTGHCAGACA	0.01	-4.786	0.0359	41	0.0297	929.3	0.0199
235	USF1(bHLH)/GM12878-Usf1-ChIP-Seq(GSE32465)/Homer	SGTCACGTGR	0.01	-4.786	0.0359	76	0.0551	1937.2	0.0414
236	BATF(bZIP)/Th17-BATF-ChIP-Seq(GSE39756)/Homer	DATGASTCAT	0.01	-4.763	0.0364	82	0.0595	2117.6	0.0453
237	PCF/Arabidopsis-Promoters/Homer	NNWWWTGGGCYTDDN	0.01	-4.726	0.0376	37	0.0268	822.4	0.0176
238	At5g18450(AP2EREBP)/col-At5g18450-DAP-Seq(GSE60143)/Homer	CACCGCTT	0.01	-4.701	0.0384	219	0.1588	6373.7	0.1363
239	Pax7(Paired,Homeobox)/Myoblast-Pax7-ChIP-Seq(GSE25064)/Homer	TAATCAATTA	0.01	-4.674	0.0393	16	0.0116	276.1	0.0059
240	Smad2(MAD)/ES-SMAD2-ChIP-Seq(GSE29422)/Homer	CTGTCTGG	0.01	-4.67	0.0393	279	0.2023	8300.6	0.1774
241	JunB(bZIP)/DendriticCells-Junb-ChIP-Seq(GSE36099)/Homer	RATGASTCAT	0.01	-4.635	0.0405	70	0.0508	1773.2	0.0379
242	MYB81(MYB)/col-MYB81-DAP-Seq(GSE60143)/Homer	NWAACSGWTWNN	0.01	-4.622	0.0409	132	0.0957	3652	0.0781

## Sheet: De_Novo_Motifs
Rank	Motif	P-value	log P-pvalue	% of Targets	% of Background	STD (Bg STD)	Best Motif Match	Match Score	Similar Motif Matches
1		1E-407	-937.8	0.6171	0.1232	54.4bp (69.7bp)	NeuroD1(bHLH)/Islet-NeuroD1-ChIP-Seq(GSE30298)/Homer	0.976	NeuroG2 (0.97); Atoh1 (0.95); NEUROD1 (0.95); NEUROG2 (0.94); Olig2 (0.93); Twist2 (0.91); BHLHA15 (0.91); Ascl1 (0.90)
2		1e-85	-196.3	0.4699	0.2285	55.5bp (68.3bp)	En1(Homeobox)/SUM149-EN1-ChIP-Seq(GSE120957)/Homer	0.942	DLX2 (0.94); Lhx8 (0.93); VSX1 (0.93); Lhx2 (0.92); DLX1 (0.92); DLX5 (0.92); Lhx1 (0.92); DRGX (0.92); LHX9 (0.92)
3		1e-66	-153.9	0.3524	0.1604	55.8bp (67.5bp)	MEIS2/MA0774.1/Jaspar	0.922	Achi (0.90); MEIS3 (0.89); hth (0.88); vis (0.88); Pknox2 (0.87); Vis (0.87); Tgif1 (0.87); Hth (0.87)
4		1e-49	-113.5	0.1153	0.028	53.7bp (65.8bp)	Sp2(Zf)/HEK293-Sp2.eGFP-ChIP-Seq(Encode)/Homer	0.963	KLF15 (0.94); Sp1 (0.94); GC-box (0.93); KLF1 (0.90); Sp5 (0.90); KLF5 (0.89); btd (0.88); Klf7 (0.88); Bcl6b (0.88)
5		1e-21	-50.31	0.0812	0.0282	56.0bp (68.6bp)	DUX4(Homeobox)/Myoblasts-DUX4.V5-ChIP-Seq(GSE75791)/Homer	0.673	Duxbl (0.67); NFYA (0.66); DUXA (0.65); ONECUT1 (0.65); NFY (0.65); NFYC (0.65); CCAAT-box (0.65); ceh-48 (0.64)
6		1e-20	-47.34	0.1008	0.0413	53.7bp (69.8bp)	RBM45(RRM)/Homo_sapiens-RNCMPT00241-PBM/HughesRNA	0.844	ERF11 (0.82); ERF4 (0.81); SRSF7 (0.79); CRF10 (0.78); ERF7 (0.78); LEP (0.77); ERF3 (0.77); RAP211 (0.76); AP2EREBP (0.76)
7		1e-19	-45.15	0.0754	0.0268	53.3bp (63.9bp)	INO2/INO2_YPD/1-INO4,2-INO2(Harbison)/Yeast	0.756	twi (0.75); Pho4 (0.72); bHLH (0.72); sna (0.71); MSGN1 (0.71); Pho2 (0.71)
8		1e-19	-43.93	0.1197	0.0557	58.1bp (71.2bp)	NHLH1/MA0048.2/Jaspar	0.79	E2A (0.77); Ptf1a (0.76); BHLHE22 (0.76); Tcf12 (0.76); MyoG (0.76); MYF5 (0.75); MYOG (0.75); Ascl2 (0.74); MET4 (0.74)
9		1e-17	-41.06	0.0167	0.0012	47.5bp (64.1bp)	X-box(HTH)/NPC-H3K4me1-ChIP-Seq(GSE16256)/Homer	0.82	Rfx1 (0.81); RFX4 (0.78); RFX2 (0.78); RFX5 (0.77); RFX1 (0.75); RFX3 (0.73)
10		1e-15	-36.4	0.4126	0.3081	53.9bp (63.5bp)	HNRNPA2B1(RRM)/Homo_sapiens-RNCMPT00024-PBM/HughesRNA	0.794	YER130C (0.77); RGM1 (0.77); GIS1 (0.76); MSN4 (0.76); HNRNPA1 (0.75); C2C2dof (0.75); DOF5.7 (0.74); msn-1 (0.74)
11		1e-14	-33.32	0.0058	0.0001	48.4bp (42.7bp)	SD0002.1_at_AC_acceptor/Jaspar	0.686	tin (0.67); Barx1 (0.65); Hmx1 (0.65); Bsx (0.65); vnd (0.64); HOXB7 (0.63)
12		1e-13	-31.01	0.0406	0.0123	48.9bp (65.3bp)	Isl1/MA1608.1/Jaspar	0.759	pho (0.73); Nanog (0.70); Barx1 (0.70); VENTX (0.69); HOXB8 (0.66); HOXD8 (0.66)
13		1e-12	-29.53	0.0334	0.009	52.7bp (62.7bp)	PB0208.1_Zscan4_2/Jaspar	0.8	Sox12 (0.79); CNOT4 (0.79); SOX10 (0.78); HNRNPL (0.77); ARET (0.76); Sox21 (0.76); Sox14 (0.75); Sox10 (0.75); Oct4 (0.75)
14		1e-12	-28.99	0.0326	0.0088	51.1bp (59.4bp)	kni/dmmpmm(Papatsenko)/fly	0.893	Sox4 (0.76); SOX4 (0.72); EDS1 (0.70); Sox11 (0.70); HMG_class (0.70); Sox3 (0.69); HuR (0.69); SOX10 (0.69)
15 *		1e-11	-26.04	0.124	0.0719	60.6bp (69.3bp)	onecut/MA0235.1/Jaspar	0.869	HAT2 (0.81); ATHB34 (0.81); Dux (0.81); HAT22 (0.80); RBM46 (0.80); vvl (0.80); HAT1 (0.80); Pdx1 (0.79)
16 *		1e-11	-25.9	0.0196	0.0037	54.9bp (57.8bp)	bap/MA0211.1/Jaspar	0.836	HDG1 (0.78); ANL2 (0.78); EDT1 (0.78); Dfd (0.78); Btn (0.77)
17 *		1e-10	-23.38	0.008	0.0005	36.6bp (62.6bp)	HNRNPA1(RRM)/Homo_sapiens-RNCMPT00022-PBM/HughesRNA	0.707	HNRNPA2B1 (0.70); HNRNPA1L2 (0.70); EBF (0.68); zen (0.65); RPH1 (0.65); HNRNPH2 (0.65); EBF2 (0.64); EBF3 (0.63)
18 *		1e-09	-22.73	0.0109	0.0011	53.4bp (58.0bp)	Zic(Zf)/Cerebellum-ZIC1.2-ChIP-Seq(GSE60731)/Homer	0.644	Zic1::Zic2 (0.62); Zic1 (0.61); Zic2 (0.61); Zic3 (0.60); ROX1 (0.60); Unknown-ESC-element (0.59); Nr2e3 (0.58); RAP211 (0.57)
19 *		1e-09	-21.22	0.0044	0.0001	45.5bp (26.3bp)	Initiator/Drosophila-Promoters/Homer	0.688	MYB (0.64); REF6 (0.61); Six1 (0.60); bZIP52 (0.59); MyoG (0.59); ZNF317 (0.58); Myf6 (0.58); CG2931 (0.58); SIX2 (0.57)
20 *		1e-08	-20.35	0.0261	0.008	54.0bp (62.8bp)	Tcf12/MA0521.1/Jaspar	0.743	MyoG (0.69); E2A (0.69); MYOG (0.69); MyoD (0.68); BHLHE22 (0.68); MYOD1 (0.68); Ascl2 (0.68); SCL (0.67)
21 *		1e-08	-19	0.0036	0.0001	22.0bp (4.0bp)	SGR5(C2H2)/colamp-SGR5-DAP-Seq(GSE60143)/Homer	0.717	At5g66730 (0.67); IDD4 (0.66); IDD7 (0.64); RNP4F (0.64); SRSF10 (0.64); IDD2 (0.63); prd (0.62)
22 *		1e-06	-15.37	0.0181	0.0053	57.4bp (68.4bp)	CHA4/MA0283.1/Jaspar	0.741	ERF118 (0.73); CRF2 (0.71); STP1 (0.70); STP3 (0.70); At5g18450 (0.70); PUCHI (0.70); STP1 (0.69); RAP2-3 (0.69); ERF109 (0.69)
23 *		1e-06	-14.88	0.021	0.007	56.7bp (62.8bp)	SKN7/MA0381.1/Jaspar	0.748	NFYB (0.70); NFIX (0.70); Bcl11a (0.69); DEL1 (0.68); RIM101 (0.68); HAP2 (0.66); ZNF711 (0.65); E2F8 (0.65); E2F7 (0.63)
24 *		1e-06	-14.78	0.0044	0.0002	27.1bp (88.9bp)	unc-86/MA0926.1/Jaspar	0.823	nub (0.82); AtLEC2 (0.80); FUS3 (0.79); LEC2 (0.76); A2BP1 (0.75); Pou3f3 (0.75); Pit1 (0.74); Brn2 (0.73); FOX-1 (0.72)
25 *		1e-06	-14.55	0.0029	0.0001	58.2bp (7.5bp)	RBM6(RRM)/Homo_sapiens-RNCMPT00170-PBM/HughesRNA	0.727	HNRNPAB (0.71); At4g00250 (0.68); At5g47390 (0.65); At1g19000 (0.64); At1g74840 (0.64); At5g61620 (0.64); At5g56840 (0.62)
* possible false positive
