# Supplementary material for: Identification and Characterization of ATOH7-Regulated Target Genes and Pathways in Human Neuroretinal Development
Source: Cells. 2024 Jul 3;13(13):1142. doi: 10.3390/cells13131142 (PMC11240604; doi:10.3390/cells13131142)
Supplement: Supplementary file 1 [file cells-13-01142-s001.zip › Data_S08_RNA-seq_Differential_Expression.xlsx]

## Sheet: DEG
Gene Symbol	Gene Name	EntrezID	Gene Type	GO:BP	GO:CC	GO:MF	KEGG	REACTOME	WIKIPATHWAYS	Base Mean	log2FC	lfcSE	P-Value	FDR	MUT1	MUT2	MUT3	MUT4	WT1	WT2	WT3	WT4
AFAP1	actin filament associated protein 1	60312	protein-coding	GO:0009966~regulation of signal transduction,GO:0051493~regulation of cytoskeleton organization,	GO:0005829~cytosol,GO:0005925~focal adhesion,GO:0015629~actin cytoskeleton,	GO:0003779~actin binding,GO:0017124~SH3 domain binding,GO:0042169~SH2 domain binding,			WP5348~11p11.2 copy number variation syndrome ,WP5199~PtdIns(4,5)P2 in cytokinesis pathway,	7244.79	-1.93321	0.0816673	3.52e-125	5.83e-121	2864.97	3025.04	3081.95	2973.21	11012.7	11404.5	12457.6	11138.3
DCC	DCC netrin 1 receptor	1630	protein-coding	GO:0001764~neuron migration,GO:0006915~apoptotic process,GO:0007409~axonogenesis,GO:0007411~axon guidance,GO:0010977~negative regulation of neuron projection development,GO:0021965~spinal cord ventral commissure morphogenesis,GO:0033563~dorsal/ventral axon guidance,GO:0033564~anterior/posterior axon guidance,GO:0048671~negative regulation of collateral sprouting,GO:0098609~cell-cell adhesion,GO:1…	GO:0005829~cytosol,GO:0005886~plasma membrane,GO:0009986~cell surface,GO:0016021~integral component of membrane,GO:0044295~axonal growth cone,GO:0098685~Schaffer collateral - CA1 synapse,GO:0098839~postsynaptic density membrane,GO:0099061~integral component of postsynaptic density membrane,	GO:0004888~transmembrane signaling receptor activity,GO:0005042~netrin receptor activity,GO:0005515~protein binding,	hsa04360:Axon guidance,hsa05200:Pathways in cancer,hsa05210:Colorectal cancer,	R-HSA-109581~Apoptosis,R-HSA-1266738~Developmental Biology,R-HSA-373752~Netrin-1 signaling,R-HSA-376172~DSCAM interactions,R-HSA-376176~Signaling by ROBO receptors,R-HSA-418885~DCC mediated attractive signaling,R-HSA-418886~Netrin mediated repulsion signals,R-HSA-418889~Caspase activation via Dependence Receptors in the absence of ligand,R-HSA-418890~Role of second messengers in netrin-1 signalin…	WP4216~Chromosomal and microsatellite instability in colorectal cancer ,	3684.9	-6.27161	0.276885	1.33e-115	1.1e-111	100.116	72.3975	43.5989	144.194	6602.75	5651.82	8603.02	8261.28
LDB3	LIM domain binding 3	11155	protein-coding	GO:0007507~heart development,GO:0030036~actin cytoskeleton organization,GO:0045214~sarcomere organization,GO:0061061~muscle structure development,	GO:0001725~stress fiber,GO:0005856~cytoskeleton,GO:0005912~adherens junction,GO:0030018~Z disc,GO:0031143~pseudopodium,GO:0031941~filamentous actin,GO:0048471~perinuclear region of cytoplasm,	GO:0003779~actin binding,GO:0005080~protein kinase C binding,GO:0005515~protein binding,GO:0008092~cytoskeletal protein binding,GO:0046872~metal ion binding,GO:0051371~muscle alpha-actinin binding,				1865.15	-4.40784	0.205521	2.78e-103	1.54e-99	209.387	192.182	95.6994	162.467	3253.59	3730.81	3980.48	3296.58
EYA2	EYA transcriptional coactivator and phosphatase 2	2139	protein-coding	GO:0006281~DNA repair,GO:0006325~chromatin organization,GO:0006338~chromatin remodeling,GO:0006470~protein dephosphorylation,GO:0007501~mesodermal cell fate specification,GO:0014706~striated muscle tissue development,GO:0016576~histone dephosphorylation,GO:0030154~cell differentiation,GO:0045739~positive regulation of DNA repair,GO:0048856~anatomical structure development,GO:0097192~extrinsic apo…	GO:0005634~nucleus,GO:0005654~nucleoplasm,GO:0005739~mitochondrion,GO:0005829~cytosol,	GO:0000287~magnesium ion binding,GO:0004725~protein tyrosine phosphatase activity,GO:0005515~protein binding,GO:0046872~metal ion binding,		R-HSA-5693532~DNA Double-Strand Break Repair,R-HSA-5693565~Recruitment and ATM-mediated phosphorylation of repair and signaling proteins at DNA double strand breaks,R-HSA-5693606~DNA Double Strand Break Response,R-HSA-73894~DNA Repair,		1004.6	-2.92606	0.148374	2.29e-90	9.5e-87	240.256	234.002	200.214	242.716	1555.51	2067.05	1939.28	1557.77
ANK1	ankyrin 1	286	protein-coding	GO:0006887~exocytosis,GO:0006888~ER to Golgi vesicle-mediated transport,GO:0007010~cytoskeleton organization,GO:0007165~signal transduction,GO:0045199~maintenance of epithelial cell apical/basal polarity,GO:0051179~localization,GO:0072659~protein localization to plasma membrane,	GO:0005829~cytosol,GO:0005856~cytoskeleton,GO:0005886~plasma membrane,GO:0009898~cytoplasmic side of plasma membrane,GO:0014731~spectrin-associated cytoskeleton,GO:0016020~membrane,GO:0016323~basolateral plasma membrane,GO:0016529~sarcoplasmic reticulum,GO:0031430~M band,GO:0043005~neuron projection,	GO:0005198~structural molecule activity,GO:0005200~structural constituent of cytoskeleton,GO:0005515~protein binding,GO:0008093~cytoskeletal adaptor activity,GO:0019899~enzyme binding,GO:0019903~protein phosphatase binding,GO:0030507~spectrin binding,GO:0044325~ion channel binding,GO:0051117~ATPase binding,	hsa05205:Proteoglycans in cancer,	R-HSA-1266738~Developmental Biology,R-HSA-199977~ER to Golgi Anterograde Transport,R-HSA-199991~Membrane Trafficking,R-HSA-373760~L1CAM interactions,R-HSA-392499~Metabolism of proteins,R-HSA-422475~Axon guidance,R-HSA-445095~Interaction between L1 and Ankyrins,R-HSA-446203~Asparagine N-linked glycosylation,R-HSA-447038~NrCAM interactions,R-HSA-447041~CHL1 interactions,R-HSA-447043~Neurofascin int…		1293.3	-3.22316	0.163567	5.5e-90	1.82e-86	287.075	207.87	222.321	267.765	1936.06	2529.65	2151.06	2744.57
ADAM11	ADAM metallopeptidase domain 11	4185	protein-coding	GO:0006508~proteolysis,GO:0007229~integrin-mediated signaling pathway,GO:0033555~multicellular organismal response to stress,GO:0045184~establishment of protein localization,GO:0061367~behavioral response to acetic acid induced pain,GO:0061368~behavioral response to formalin induced pain,	GO:0005886~plasma membrane,GO:0016021~integral component of membrane,GO:0030424~axon,GO:0042734~presynaptic membrane,GO:0043204~perikaryon,	GO:0004222~metalloendopeptidase activity,GO:0005178~integrin binding,GO:0008237~metallopeptidase activity,		R-HSA-1266738~Developmental Biology,R-HSA-5682910~LGI-ADAM interactions,		10685.9	-2.00863	0.105111	7.39e-83	2.04e-79	4378.8	4592.66	4098.92	3750.54	15988.9	19094.4	16653.4	16929.5
CNTN2	contactin 2	6900	protein-coding	GO:0000226~microtubule cytoskeleton organization,GO:0001973~adenosine receptor signaling pathway,GO:0002023~reduction of food intake in response to dietary excess,GO:0007155~cell adhesion,GO:0007156~homophilic cell adhesion via plasma membrane adhesion molecules,GO:0007411~axon guidance,GO:0007413~axonal fasciculation,GO:0007612~learning,GO:0007628~adult walking behavior,GO:0010769~regulation of …	GO:0005886~plasma membrane,GO:0009986~cell surface,GO:0030424~axon,GO:0033268~node of Ranvier,GO:0043025~neuronal cell body,GO:0043194~axon initial segment,GO:0043209~myelin sheath,GO:0044224~juxtaparanode region of axon,GO:0045202~synapse,GO:0045211~postsynaptic membrane,GO:0099025~anchored component of postsynaptic membrane,	GO:0005515~protein binding,GO:0030246~carbohydrate binding,GO:0042802~identical protein binding,GO:0043621~protein self-association,GO:0098632~protein binding involved in cell-cell adhesion,	hsa04514:Cell adhesion molecules,	R-HSA-1266738~Developmental Biology,R-HSA-373760~L1CAM interactions,R-HSA-375165~NCAM signaling for neurite out-growth,R-HSA-419037~NCAM1 interactions,R-HSA-422475~Axon guidance,R-HSA-447038~NrCAM interactions,R-HSA-9675108~Nervous system development,	WP4754~IL-18 signaling pathway,	93626.2	-2.71604	0.144936	8.17e-82	1.93e-78	24766.6	29177.9	23471.7	19589.7	164142	150113	189217	148531
C14orf132	chromosome 14 open reading frame 132	56967	protein-coding		GO:0016020~membrane,GO:0016021~integral component of membrane,					10143.8	-1.95566	0.104816	4.87e-79	1.01e-75	4343.7	4079.8	4142	3881.22	14845.3	18141.3	17070.8	14646.6
PPP1R1A	protein phosphatase 1 regulatory inhibitor subunit 1A	5502	protein-coding	GO:0005977~glycogen metabolic process,GO:0007165~signal transduction,GO:0035556~intracellular signal transduction,	GO:0005737~cytoplasm,	GO:0004864~protein phosphatase inhibitor activity,GO:0004865~protein serine/threonine phosphatase inhibitor activity,GO:0005515~protein binding,	hsa04261:Adrenergic signaling in cardiomyocytes,hsa04720:Long-term potentiation,		WP2636~Common pathways underlying drug addiction,WP4861~Endoplasmic reticulum stress response in coronavirus infection,	2417.47	-2.51155	0.136891	4.72e-78	8.67e-75	785.801	750.417	561.526	731.847	4324.89	4485.73	3585.52	4114.02
FRAS1	Fraser extracellular matrix complex subunit 1	80144	protein-coding	GO:0002009~morphogenesis of an epithelium,GO:0003338~metanephros morphogenesis,GO:0007154~cell communication,GO:0009653~anatomical structure morphogenesis,GO:0015031~protein transport,GO:0030326~embryonic limb morphogenesis,GO:0043588~skin development,GO:0060021~palate development,	GO:0005604~basement membrane,GO:0005886~plasma membrane,GO:0016021~integral component of membrane,	GO:0005201~extracellular matrix structural constituent,GO:0046872~metal ion binding,	hsa04512:ECM-receptor interaction,		WP5053~Development of ureteric collection system,	415.88	-3.19158	0.176755	1.76e-76	2.91e-73	75.2147	97.5147	77.12	71.2296	805.417	614.911	834.101	751.534
CALB2	calbindin 2	794	protein-coding	GO:0051480~regulation of cytosolic calcium ion concentration,GO:0099509~regulation of presynaptic cytosolic calcium ion concentration,GO:1900271~regulation of long-term synaptic potentiation,	GO:0005634~nucleus,GO:0005829~cytosol,GO:0005921~gap junction,GO:0030425~dendrite,GO:0043005~neuron projection,GO:0043195~terminal bouton,GO:0045202~synapse,GO:0098688~parallel fiber to Purkinje cell synapse,GO:0098793~presynapse,	GO:0005509~calcium ion binding,GO:0099534~calcium ion binding involved in regulation of presynaptic cytosolic calcium ion concentration,				639.896	-4.42302	0.246007	1.54e-73	2.31e-70	48.4583	63.37	51.9893	57.1747	1070.21	1786.12	1221.32	820.53
RTN4RL2	reticulon 4 receptor like 2	349667	protein-coding	GO:0007166~cell surface receptor signaling pathway,GO:0010977~negative regulation of neuron projection development,GO:0031103~axon regeneration,	GO:0005576~extracellular region,GO:0005615~extracellular space,GO:0005886~plasma membrane,GO:0009986~cell surface,GO:0030424~axon,GO:0030425~dendrite,GO:0031012~extracellular matrix,GO:0043005~neuron projection,GO:0043204~perikaryon,GO:0045121~membrane raft,GO:0046658~anchored component of plasma membrane,GO:0070062~extracellular exosome,	GO:0038023~signaling receptor activity,		R-HSA-163125~Post-translational modification: synthesis of GPI-anchored proteins,R-HSA-392499~Metabolism of proteins,R-HSA-597592~Post-translational protein modification,		1057.08	-2.07953	0.119371	1.4e-69	1.93e-66	419.783	402.772	370.245	400.792	1582.11	1964.87	1572.24	1743.8
NKAIN4	sodium/potassium transporting ATPase interacting 4	128414	protein-coding	GO:0002028~regulation of sodium ion transport,	GO:0005886~plasma membrane,GO:0016021~integral component of membrane,	GO:0005515~protein binding,				1703.76	-2.13183	0.12684	3.94e-65	5.01e-62	573.812	659.321	557.573	696.912	2683.74	3016.58	2426.27	3015.86
CLDN5	claudin 5	7122	protein-coding	GO:0003151~outflow tract morphogenesis,GO:0007043~cell-cell junction assembly,GO:0007155~cell adhesion,GO:0007179~transforming growth factor beta receptor signaling pathway,GO:0007612~learning,GO:0008284~positive regulation of cell proliferation,GO:0010628~positive regulation of gene expression,GO:0010629~negative regulation of gene expression,GO:0016338~calcium-independent cell-cell adhesion via…	GO:0005886~plasma membrane,GO:0005911~cell-cell junction,GO:0005923~bicellular tight junction,GO:0016020~membrane,GO:0016021~integral component of membrane,GO:0016327~apicolateral plasma membrane,GO:0016328~lateral plasma membrane,GO:0030054~cell junction,GO:0030864~cortical actin cytoskeleton,GO:0033270~paranode region of axon,GO:0043220~Schmidt-Lanterman incisure,GO:0070160~occluding junction,	GO:0005198~structural molecule activity,GO:0005515~protein binding,GO:0042802~identical protein binding,	hsa04514:Cell adhesion molecules,hsa04530:Tight junction,hsa04670:Leukocyte transendothelial migration,hsa05130:Pathogenic Escherichia coli infection,hsa05160:Hepatitis C,	R-HSA-1500931~Cell-Cell communication,R-HSA-212436~Generic Transcription Pathway,R-HSA-420029~Tight junction interactions,R-HSA-421270~Cell-cell junction organization,R-HSA-446728~Cell junction organization,R-HSA-73857~RNA Polymerase II Transcription,R-HSA-74160~Gene expression (Transcription),R-HSA-8878171~Transcriptional regulation by RUNX1,R-HSA-8935964~RUNX1 regulates expression of components…	WP4932~7q11.23 copy number variation syndrome,WP4239~Epithelial to mesenchymal transition in colorectal cancer,WP4657~22q11.2 copy number variation syndrome,WP410~Exercise-induced circadian regulation,	1268.32	-2.79384	0.169947	2.51e-64	2.77e-61	314.618	252.782	282.811	395.268	2003.97	2470.75	1928.39	2497.96
ELN	elastin	2006	protein-coding	GO:0003151~outflow tract morphogenesis,GO:0003180~aortic valve morphogenesis,GO:0007519~skeletal muscle tissue development,GO:0007585~respiratory gaseous exchange,GO:0008015~blood circulation,GO:0009887~animal organ morphogenesis,GO:0030198~extracellular matrix organization,GO:0030833~regulation of actin filament polymerization,GO:0043149~stress fiber assembly,GO:0048660~regulation of smooth musc…	GO:0005576~extracellular region,GO:0031012~extracellular matrix,GO:0071953~elastic fiber,	GO:0005201~extracellular matrix structural constituent,GO:0005515~protein binding,GO:0030023~extracellular matrix constituent conferring elasticity,GO:0050840~extracellular matrix binding,	hsa04974:Protein digestion and absorption,	R-HSA-1474228~Degradation of the extracellular matrix,R-HSA-1474244~Extracellular matrix organization,R-HSA-1566948~Elastic fibre formation,R-HSA-2129379~Molecules associated with elastic fibres,	WP4932~7q11.23 copy number variation syndrome,WP5055~Burn wound healing,WP3624~Lung fibrosis,	287.956	-3.05875	0.186269	2.4e-64	2.77e-61	59.1438	61.1951	56.7997	63.1335	596.245	420.571	491.922	554.639
DLX1	distal-less homeobox 1	1745	protein-coding	GO:0000122~negative regulation of transcription from RNA polymerase II promoter,GO:0006357~regulation of transcription from RNA polymerase II promoter,GO:0007219~Notch signaling pathway,GO:0009790~embryo development,GO:0009954~proximal/distal pattern formation,GO:0014016~neuroblast differentiation,GO:0021544~subpallium development,GO:0021766~hippocampus development,GO:0021879~forebrain neuron dif…	GO:0000785~chromatin,GO:0005634~nucleus,GO:0005654~nucleoplasm,GO:0005829~cytosol,GO:0043231~intracellular membrane-bounded organelle,	GO:0000977~RNA polymerase II regulatory region sequence-specific DNA binding,GO:0000978~RNA polymerase II core promoter proximal region sequence-specific DNA binding,GO:0000981~RNA polymerase II transcription factor activity, sequence-specific DNA binding,GO:0003677~DNA binding,GO:0003682~chromatin binding,GO:0005515~protein binding,GO:1990837~sequence-specific double-stranded DNA binding,				750.485	-3.11097	0.190155	7.28e-64	7.53e-61	165.166	154.446	133.714	153.81	1073.49	1125.78	1437.44	1760.03
FOXG1	forkhead box G1	2290	protein-coding	GO:0000122~negative regulation of transcription from RNA polymerase II promoter,GO:0002052~positive regulation of neuroblast proliferation,GO:0006357~regulation of transcription from RNA polymerase II promoter,GO:0007346~regulation of mitotic cell cycle,GO:0007405~neuroblast proliferation,GO:0007420~brain development,GO:0007568~aging,GO:0009953~dorsal/ventral pattern formation,GO:0016199~axon mid…	GO:0000785~chromatin,GO:0005634~nucleus,GO:0005654~nucleoplasm,	GO:0000981~RNA polymerase II transcription factor activity, sequence-specific DNA binding,GO:0003677~DNA binding,GO:0005515~protein binding,GO:1990837~sequence-specific double-stranded DNA binding,	hsa04068:FoxO signaling pathway,	R-HSA-212436~Generic Transcription Pathway,R-HSA-73857~RNA Polymerase II Transcription,R-HSA-74160~Gene expression (Transcription),R-HSA-8986944~Transcriptional Regulation by MECP2,R-HSA-9022692~Regulation of MECP2 expression and activity,R-HSA-9614085~FOXO-mediated transcription,R-HSA-9617828~FOXO-mediated transcription of cell cycle genes,	WP3674~Tgif disruption of Shh signaling,WP3584~MECP2 and associated Rett syndrome,WP4312~Rett syndrome causing genes,	491.719	-3.65895	0.227263	9.87e-61	9.61e-58	44.6577	80.5544	88.1005	67.5492	747.564	1111.06	1029.37	764.891
PRPH	peripherin	5630	protein-coding	GO:0045104~intermediate filament cytoskeleton organization,	GO:0005737~cytoplasm,GO:0005882~intermediate filament,GO:0005886~plasma membrane,GO:0016020~membrane,GO:0030424~axon,GO:0043204~perikaryon,GO:0045098~type III intermediate filament,GO:0070062~extracellular exosome,	GO:0005198~structural molecule activity,GO:0005515~protein binding,	hsa05014:Amyotrophic lateral sclerosis,hsa05022:Pathways of neurodegeneration - multiple diseases,		WP2447~Amyotrophic lateral sclerosis (ALS),	5885.16	-3.56788	0.223413	4.53e-60	4.17e-57	1118.68	950.912	792.905	705.214	9015.91	15542.8	11179.4	7775.46
LOC124909363	uncharacterized LOC124909363	124909363	ncRNA	NA	NA	NA	NA	NA	NA	264.759	-2.9562	0.187803	1.38e-59	1.2e-56	52.4728	73.1471	47.9535	60.344	459.108	508.485	502.477	414.083
KIRREL3	kirre like nephrin family adhesion molecule 3	84623	protein-coding	GO:0001764~neuron migration,GO:0002121~inter-male aggressive behavior,GO:0007156~homophilic cell adhesion via plasma membrane adhesion molecules,GO:0007416~synapse assembly,GO:0021740~principal sensory nucleus of trigeminal nerve development,GO:0021766~hippocampus development,GO:0030097~hemopoiesis,GO:0048812~neuron projection morphogenesis,GO:0072102~glomerulus morphogenesis,GO:0098609~cell-cell…	GO:0005576~extracellular region,GO:0005886~plasma membrane,GO:0005887~integral component of plasma membrane,GO:0005911~cell-cell junction,GO:0008021~synaptic vesicle,GO:0016020~membrane,GO:0016021~integral component of membrane,GO:0030424~axon,GO:0030425~dendrite,GO:0043198~dendritic shaft,	GO:0005515~protein binding,GO:0050839~cell adhesion molecule binding,		R-HSA-1500931~Cell-Cell communication,R-HSA-373753~Nephrin family interactions,	WP2572~Primary focal segmental glomerulosclerosis (FSGS),	208.028	-2.98928	0.191355	8.98e-59	7.43e-56	57.1365	47.0863	35.9474	40.935	356.206	395.299	372.343	359.273
POU4F2	POU class 4 homeobox 2	5458	protein-coding	GO:0000122~negative regulation of transcription from RNA polymerase II promoter,GO:0000165~MAPK cascade,GO:0006357~regulation of transcription from RNA polymerase II promoter,GO:0007283~spermatogenesis,GO:0007411~axon guidance,GO:0007507~heart development,GO:0007605~sensory perception of sound,GO:0010666~positive regulation of cardiac muscle cell apoptotic process,GO:0030182~neuron differentiatio…	GO:0000785~chromatin,GO:0000791~euchromatin,GO:0005634~nucleus,GO:0005654~nucleoplasm,GO:0005667~transcription factor complex,GO:0005737~cytoplasm,GO:0016607~nuclear speck,	GO:0000978~RNA polymerase II core promoter proximal region sequence-specific DNA binding,GO:0000981~RNA polymerase II transcription factor activity, sequence-specific DNA binding,GO:0001227~transcriptional repressor activity, RNA polymerase II transcription regulatory region sequence-specific binding,GO:0001228~transcriptional activator activity, RNA polymerase II transcription regulatory region …		R-HSA-212436~Generic Transcription Pathway,R-HSA-3700989~Transcriptional Regulation by TP53,R-HSA-5633007~Regulation of TP53 Activity,R-HSA-6804759~Regulation of TP53 Activity through Association with Co-factors,R-HSA-73857~RNA Polymerase II Transcription,R-HSA-74160~Gene expression (Transcription),		7517.3	-2.46657	0.157035	2.57e-58	2.03e-55	2603.55	2664.78	2047.5	1666.21	12607.3	11925.4	13233.5	13390.3
CTNNA2	catenin alpha 2	1496	protein-coding	GO:0007010~cytoskeleton organization,GO:0007015~actin filament organization,GO:0007155~cell adhesion,GO:0007409~axonogenesis,GO:0010975~regulation of neuron projection development,GO:0016477~cell migration,GO:0021942~radial glia guided migration of Purkinje cell,GO:0030154~cell differentiation,GO:0034316~negative regulation of Arp2/3 complex-mediated actin nucleation,GO:0048813~dendrite morphogen…	GO:0005634~nucleus,GO:0005737~cytoplasm,GO:0005829~cytosol,GO:0005856~cytoskeleton,GO:0005912~adherens junction,GO:0015629~actin cytoskeleton,GO:0016020~membrane,GO:0016342~catenin complex,GO:0030424~axon,	GO:0005200~structural constituent of cytoskeleton,GO:0005515~protein binding,GO:0008013~beta-catenin binding,GO:0045296~cadherin binding,GO:0051015~actin filament binding,	hsa04390:Hippo signaling pathway,hsa04520:Adherens junction,hsa04670:Leukocyte transendothelial migration,hsa05100:Bacterial invasion of epithelial cells,hsa05200:Pathways in cancer,hsa05213:Endometrial cancer,hsa05226:Gastric cancer,hsa05412:Arrhythmogenic right ventricular cardiomyopathy,	R-HSA-1266738~Developmental Biology,R-HSA-525793~Myogenesis,	WP2118~Arrhythmogenic right ventricular cardiomyopathy,WP2858~Ectoderm differentiation,WP4155~Endometrial cancer,WP5087~Malignant pleural mesothelioma,	2862.79	-1.48413	0.0930434	4.58e-58	3.44e-55	1493.36	1473.19	1489.69	1530.78	4122.71	4635.69	4323.03	3833.85
TTC29	tetratricopeptide repeat domain 29	83894	protein-coding	GO:0003341~cilium movement,GO:0044782~cilium organization,	GO:0005737~cytoplasm,GO:0005856~cytoskeleton,GO:0036126~sperm flagellum,					202.234	-4.23739	0.268821	2.2e-57	1.58e-54	27.8802	16.648	17.8234	17.0669	368.01	282.746	433.342	454.355
POU4F1	POU class 4 homeobox 1	5457	protein-coding	GO:0000122~negative regulation of transcription from RNA polymerase II promoter,GO:0001764~neuron migration,GO:0001967~suckling behavior,GO:0003223~ventricular compact myocardium morphogenesis,GO:0006357~regulation of transcription from RNA polymerase II promoter,GO:0007409~axonogenesis,GO:0007416~synapse assembly,GO:0007498~mesoderm development,GO:0007507~heart development,GO:0010628~positive re…	GO:0000785~chromatin,GO:0005634~nucleus,GO:0005654~nucleoplasm,GO:0005737~cytoplasm,GO:0043005~neuron projection,GO:0090575~RNA polymerase II transcription factor complex,	GO:0000978~RNA polymerase II core promoter proximal region sequence-specific DNA binding,GO:0000981~RNA polymerase II transcription factor activity, sequence-specific DNA binding,GO:0001227~transcriptional repressor activity, RNA polymerase II transcription regulatory region sequence-specific binding,GO:0001228~transcriptional activator activity, RNA polymerase II transcription regulatory region …		R-HSA-212436~Generic Transcription Pathway,R-HSA-3700989~Transcriptional Regulation by TP53,R-HSA-5633007~Regulation of TP53 Activity,R-HSA-6804759~Regulation of TP53 Activity through Association with Co-factors,R-HSA-73857~RNA Polymerase II Transcription,R-HSA-74160~Gene expression (Transcription),	WP3584~MECP2 and associated Rett syndrome,	695.545	-4.17903	0.267661	2.03e-56	1.4e-53	36.8536	89.1349	81.2557	74.1373	1329.59	1682.01	1413.92	857.457
EBF3	EBF transcription factor 3	253738	protein-coding	GO:0006357~regulation of transcription from RNA polymerase II promoter,GO:0045893~positive regulation of transcription, DNA-templated,	GO:0000785~chromatin,GO:0005634~nucleus,	GO:0000978~RNA polymerase II core promoter proximal region sequence-specific DNA binding,GO:0000981~RNA polymerase II transcription factor activity, sequence-specific DNA binding,GO:0001228~transcriptional activator activity, RNA polymerase II transcription regulatory region sequence-specific binding,GO:0046872~metal ion binding,			WP2895~Differentiation of white and brown adipocyte,	3078.34	-2.11032	0.136397	1.09e-55	7.25e-53	986.908	1198.49	1127.9	1225.62	5207.84	5633.4	5245.78	4000.8
ATP2B4	ATPase plasma membrane Ca2+ transporting 4	493	protein-coding	GO:0003407~neural retina development,GO:0006357~regulation of transcription from RNA polymerase II promoter,GO:0006874~cellular calcium ion homeostasis,GO:0007283~spermatogenesis,GO:0010629~negative regulation of gene expression,GO:0010751~negative regulation of nitric oxide mediated signal transduction,GO:0014832~urinary bladder smooth muscle contraction,GO:0016525~negative regulation of angioge…	GO:0005886~plasma membrane,GO:0005887~integral component of plasma membrane,GO:0005901~caveola,GO:0016020~membrane,GO:0016021~integral component of membrane,GO:0016323~basolateral plasma membrane,GO:0030018~Z disc,GO:0030315~T-tubule,GO:0032991~macromolecular complex,GO:0036126~sperm flagellum,GO:0043005~neuron projection,GO:0043231~intracellular membrane-bounded organelle,GO:0045121~membrane raf…	GO:0005388~calcium-transporting ATPase activity,GO:0005515~protein binding,GO:0005516~calmodulin binding,GO:0005524~ATP binding,GO:0015085~calcium ion transmembrane transporter activity,GO:0016887~ATPase activity,GO:0017080~sodium channel regulator activity,GO:0019829~cation-transporting ATPase activity,GO:0019901~protein kinase binding,GO:0030165~PDZ domain binding,GO:0030346~protein phosphatase…	hsa04020:Calcium signaling pathway,hsa04022:cGMP-PKG signaling pathway,hsa04024:cAMP signaling pathway,hsa04261:Adrenergic signaling in cardiomyocytes,hsa04925:Aldosterone synthesis and secretion,hsa04961:Endocrine and other factor-regulated calcium reabsorption,hsa04970:Salivary secretion,hsa04972:Pancreatic secretion,hsa04978:Mineral absorption,	R-HSA-109582~Hemostasis,R-HSA-382551~Transport of small molecules,R-HSA-397014~Muscle contraction,R-HSA-418346~Platelet homeostasis,R-HSA-418359~Reduction of cytosolic Ca++ levels,R-HSA-418360~Platelet calcium homeostasis,R-HSA-5576891~Cardiac conduction,R-HSA-5578775~Ion homeostasis,R-HSA-936837~Ion transport by P-type ATPases,R-HSA-983712~Ion channel transport,	WP4698~Vitamin D-sensitive calcium signaling in depression,	1569.39	-1.99134	0.129735	1.34e-54	8.53e-52	702.8	571.904	606.9	599.019	2742.89	2088.28	2518.4	2724.94
VCAN	versican	1462	protein-coding	GO:0001501~skeletal system development,GO:0001649~osteoblast differentiation,GO:0002052~positive regulation of neuroblast proliferation,GO:0006024~glycosaminoglycan biosynthetic process,GO:0006027~glycosaminoglycan catabolic process,GO:0007155~cell adhesion,GO:0007275~multicellular organism development,GO:0007417~central nervous system development,GO:0008037~cell recognition,GO:0008347~glial cell…	GO:0001750~photoreceptor outer segment,GO:0005576~extracellular region,GO:0005615~extracellular space,GO:0005788~endoplasmic reticulum lumen,GO:0005796~Golgi lumen,GO:0012505~endomembrane system,GO:0016020~membrane,GO:0031012~extracellular matrix,GO:0033165~interphotoreceptor matrix,GO:0043202~lysosomal lumen,GO:0045202~synapse,GO:0072534~perineuronal net,	GO:0005509~calcium ion binding,GO:0005515~protein binding,GO:0005539~glycosaminoglycan binding,GO:0005540~hyaluronic acid binding,GO:0030021~extracellular matrix structural constituent conferring compression resistance,GO:0030246~carbohydrate binding,	hsa04514:Cell adhesion molecules,	R-HSA-1430728~Metabolism,R-HSA-1474244~Extracellular matrix organization,R-HSA-1630316~Glycosaminoglycan metabolism,R-HSA-1638091~Heparan sulfate/heparin (HS-GAG) metabolism,R-HSA-1643685~Disease,R-HSA-1793185~Chondroitin sulfate/dermatan sulfate metabolism,R-HSA-1971475~A tetrasaccharide linker sequence is required for GAG synthesis,R-HSA-2022870~Chondroitin sulfate biosynthesis,R-HSA-2022923~De…	WP2431~Spinal cord injury,	1332.99	-2.01576	0.131655	2.15e-54	1.32e-51	580.916	529.324	479.492	487.112	2347.83	1884.11	2413.76	1941.35
KLF7	KLF transcription factor 7	8609	protein-coding	GO:0000122~negative regulation of transcription from RNA polymerase II promoter,GO:0006357~regulation of transcription from RNA polymerase II promoter,GO:0007409~axonogenesis,GO:0007411~axon guidance,GO:0042593~glucose homeostasis,GO:0045604~regulation of epidermal cell differentiation,GO:0045893~positive regulation of transcription, DNA-templated,GO:0045944~positive regulation of transcription f…	GO:0000785~chromatin,GO:0005634~nucleus,GO:0005654~nucleoplasm,GO:0005829~cytosol,	GO:0000978~RNA polymerase II core promoter proximal region sequence-specific DNA binding,GO:0000981~RNA polymerase II transcription factor activity, sequence-specific DNA binding,GO:0001228~transcriptional activator activity, RNA polymerase II transcription regulatory region sequence-specific binding,GO:0003677~DNA binding,GO:0003700~transcription factor activity, sequence-specific DNA binding,GO…			WP236~Adipogenesis,	6099.72	-1.42765	0.0935039	2.03e-53	1.2e-50	2969.16	3462.97	3447.29	3251.13	8589.27	8391.6	9255.17	9431.2
NKAIN1	sodium/potassium transporting ATPase interacting 1	79570	protein-coding	GO:0002028~regulation of sodium ion transport,	GO:0005886~plasma membrane,GO:0016021~integral component of membrane,	GO:0051117~ATPase binding,				3364.71	-1.40978	0.0930117	1.1e-52	6.27e-50	1703.69	1938.86	1734.13	1931.01	4729.8	5277.03	4846.32	4756.84
PCDHGA6	protocadherin gamma subfamily A, 6	56109	protein-coding	GO:0007155~cell adhesion,GO:0007156~homophilic cell adhesion via plasma membrane adhesion molecules,GO:0007399~nervous system development,	GO:0005886~plasma membrane,GO:0005887~integral component of plasma membrane,	GO:0005509~calcium ion binding,				173.631	5.35865	0.357025	2.17e-52	1.2e-49	433.025	263.746	340.619	319.35	14.8806	9.00256	5.91306	2.51074
LRP1B	LDL receptor related protein 1B	53353	protein-coding	GO:0006897~endocytosis,GO:0006898~receptor-mediated endocytosis,GO:0015031~protein transport,	GO:0005886~plasma membrane,GO:0016020~membrane,GO:0016021~integral component of membrane,GO:0043235~receptor complex,	GO:0005041~low-density lipoprotein receptor activity,GO:0005509~calcium ion binding,GO:0005515~protein binding,			WP5323~Fatty Acids and Lipoproteins Transport in Hepatocytes,	215.94	-4.41526	0.294727	4.77e-52	2.55e-49	22.59	12.7738	20.6391	19.0522	376.987	461.835	537.758	275.886
EBF1	EBF transcription factor 1	1879	protein-coding	GO:0006357~regulation of transcription from RNA polymerase II promoter,	GO:0000785~chromatin,GO:0005634~nucleus,	GO:0000978~RNA polymerase II core promoter proximal region sequence-specific DNA binding,GO:0000981~RNA polymerase II transcription factor activity, sequence-specific DNA binding,GO:0003677~DNA binding,GO:0003700~transcription factor activity, sequence-specific DNA binding,GO:0005515~protein binding,GO:0046872~metal ion binding,GO:0070742~C2H2 zinc finger domain binding,		R-HSA-1266738~Developmental Biology,R-HSA-381340~Transcriptional regulation of white adipocyte differentiation,R-HSA-381753~Olfactory Signaling Pathway,R-HSA-9709957~Sensory Perception,R-HSA-9752946~Expression and translocation of olfactory receptors,	WP4149~White fat cell differentiation,WP236~Adipogenesis,WP3995~Prion disease pathway,	1825.92	-2.1282	0.143138	9.74e-52	5.04e-49	623.64	741.999	682.834	612.169	2561.14	3033.69	3657.81	2694.06
BEGAIN	brain enriched guanylate kinase associated	57596	protein-coding	GO:0098962~regulation of postsynaptic neurotransmitter receptor activity,	GO:0005737~cytoplasm,GO:0016020~membrane,GO:0045202~synapse,	GO:0005515~protein binding,GO:0016301~kinase activity,		R-HSA-112316~Neuronal System,R-HSA-6794361~Neurexins and neuroligins,R-HSA-6794362~Protein-protein interactions at synapses,		595.168	-2.71719	0.187048	3.13e-51	1.57e-48	168.8	170.706	112.889	155.573	1027.28	1025.04	833.041	1268.02
GAP43	growth associated protein 43	2596	protein-coding	GO:0007205~protein kinase C-activating G-protein coupled receptor signaling pathway,GO:0009611~response to wounding,GO:0010001~glial cell differentiation,GO:0016198~axon choice point recognition,GO:0031103~axon regeneration,GO:0040008~regulation of growth,GO:0042246~tissue regeneration,GO:0045165~cell fate commitment,GO:0048708~astrocyte differentiation,GO:0051489~regulation of filopodium assembl…	GO:0005737~cytoplasm,GO:0005886~plasma membrane,GO:0014069~postsynaptic density,GO:0030425~dendrite,GO:0031527~filopodium membrane,GO:0032584~growth cone membrane,GO:0043204~perikaryon,GO:0098793~presynapse,GO:0098982~GABA-ergic synapse,	GO:0001786~phosphatidylserine binding,GO:0005515~protein binding,GO:0005516~calmodulin binding,GO:0035727~lysophosphatidic acid binding,GO:1901981~phosphatidylinositol phosphate binding,		R-HSA-1266738~Developmental Biology,R-HSA-373760~L1CAM interactions,R-HSA-422475~Axon guidance,R-HSA-9675108~Nervous system development,	WP2276~Glial cell differentiation,WP2431~Spinal cord injury,	8186.43	-2.56664	0.176621	7.23e-51	3.52e-48	2390.56	2481.71	2368.86	1928.75	13520.4	17769.2	15050.5	9981.45
RBPMS2	RNA binding protein, mRNA processing factor 2	348093	protein-coding	GO:0030514~negative regulation of BMP signaling pathway,GO:0048557~embryonic digestive tract morphogenesis,GO:0048661~positive regulation of smooth muscle cell proliferation,GO:0051151~negative regulation of smooth muscle cell differentiation,	GO:0005737~cytoplasm,	GO:0003729~mRNA binding,GO:0005515~protein binding,GO:0042802~identical protein binding,GO:0042803~protein homodimerization activity,				570.334	-1.9874	0.135094	2.07e-50	9.8e-48	247.594	233.662	199.99	219.534	887.159	1057.03	847.68	870.024
SLC27A2	solute carrier family 27 member 2	11001	protein-coding	GO:0001561~fatty acid alpha-oxidation,GO:0001676~long-chain fatty acid metabolic process,GO:0006635~fatty acid beta-oxidation,GO:0006699~bile acid biosynthetic process,GO:0015908~fatty acid transport,GO:0042760~very long-chain fatty acid catabolic process,GO:0044539~long-chain fatty acid import,GO:0046949~fatty-acyl-CoA biosynthetic process,GO:0097089~methyl-branched fatty acid metabolic process,	GO:0005778~peroxisomal membrane,GO:0005779~integral component of peroxisomal membrane,GO:0005783~endoplasmic reticulum,GO:0005788~endoplasmic reticulum lumen,GO:0005789~endoplasmic reticulum membrane,GO:0005829~cytosol,GO:0005886~plasma membrane,GO:0016021~integral component of membrane,GO:0030176~integral component of endoplasmic reticulum membrane,GO:0035579~specific granule membrane,GO:0070062…	GO:0004467~long-chain fatty acid-CoA ligase activity,GO:0005324~long-chain fatty acid transporter activity,GO:0005524~ATP binding,GO:0015245~fatty acid transporter activity,GO:0019899~enzyme binding,GO:0031957~very long-chain fatty acid-CoA ligase activity,GO:0047676~arachidonate-CoA ligase activity,GO:0047747~cholate-CoA ligase activity,GO:0050197~phytanate-CoA ligase activity,GO:0070251~pristan…	hsa03320:PPAR signaling pathway,hsa04146:Peroxisome,hsa04931:Insulin resistance,	R-HSA-1430728~Metabolism,R-HSA-168249~Innate Immune System,R-HSA-168256~Immune System,R-HSA-192105~Synthesis of bile acids and bile salts,R-HSA-193368~Synthesis of bile acids and bile salts via 7alpha-hydroxycholesterol,R-HSA-193775~Synthesis of bile acids and bile salts via 24-hydroxycholesterol,R-HSA-194068~Bile acid and bile salt metabolism,R-HSA-389599~Alpha-oxidation of phytanate,R-HSA-39091…	WP5323~Fatty Acids and Lipoproteins Transport in Hepatocytes,WP5064~7-oxo-C and 7-beta-HC pathways,WP5329~Cholesterol biosynthesis pathway in hepatocytes,WP4545~Oxysterols derived from cholesterol,WP5176~Disorders of bile acid synthesis and biliary transport,WP3942~PPAR signaling pathway,	214.672	-3.28341	0.230874	2.67e-49	1.23e-46	45.4009	35.8161	37.3544	36.6258	305.76	442.785	471.223	342.41
SLIT1	slit guidance ligand 1	6585	protein-coding	GO:0007097~nuclear migration,GO:0007411~axon guidance,GO:0008045~motor neuron axon guidance,GO:0016043~cellular component organization,GO:0021510~spinal cord development,GO:0022028~tangential migration from the subventricular zone to the olfactory bulb,GO:0031290~retinal ganglion cell axon guidance,GO:0033563~dorsal/ventral axon guidance,GO:0048699~generation of neurons,GO:0048843~negative regula…	GO:0005576~extracellular region,GO:0005615~extracellular space,	GO:0005509~calcium ion binding,GO:0005515~protein binding,GO:0008201~heparin binding,GO:0043395~heparan sulfate proteoglycan binding,GO:0048495~Roundabout binding,	hsa04360:Axon guidance,	R-HSA-1266738~Developmental Biology,R-HSA-373752~Netrin-1 signaling,R-HSA-376176~Signaling by ROBO receptors,R-HSA-422475~Axon guidance,R-HSA-428542~Regulation of commissural axon pathfinding by SLIT and ROBO,R-HSA-8985801~Regulation of cortical dendrite branching,R-HSA-9010553~Regulation of expression of SLITs and ROBOs,R-HSA-9675108~Nervous system development,	WP2431~Spinal cord injury,	11554.3	-1.81931	0.124872	3.31e-49	1.48e-46	5227.19	5961.02	4408.37	4500.58	18686.9	16270.5	19166.4	18213.2
LOC124904952	uncharacterized LOC124904952	124904952	ncRNA	NA	NA	NA	NA	NA	NA	147.148	2.97818	0.210864	5.01e-49	2.18e-46	284.693	250.922	246.458	267.495	26.4235	32.0305	32.8723	36.2905
HEY1	hes related family bHLH transcription factor with YRPW motif 1	23462	protein-coding	GO:0000122~negative regulation of transcription from RNA polymerase II promoter,GO:0001525~angiogenesis,GO:0003161~cardiac conduction system development,GO:0003180~aortic valve morphogenesis,GO:0003184~pulmonary valve morphogenesis,GO:0003190~atrioventricular valve formation,GO:0003203~endocardial cushion morphogenesis,GO:0003208~cardiac ventricle morphogenesis,GO:0006355~regulation of transcript…	GO:0000785~chromatin,GO:0005634~nucleus,GO:0005654~nucleoplasm,GO:0005737~cytoplasm,	GO:0000978~RNA polymerase II core promoter proximal region sequence-specific DNA binding,GO:0000981~RNA polymerase II transcription factor activity, sequence-specific DNA binding,GO:0001227~transcriptional repressor activity, RNA polymerase II transcription regulatory region sequence-specific binding,GO:0003677~DNA binding,GO:0003700~transcription factor activity, sequence-specific DNA binding,GO…	hsa04330:Notch signaling pathway,hsa05165:Human papillomavirus infection,hsa05200:Pathways in cancer,hsa05224:Breast cancer,	R-HSA-1266738~Developmental Biology,R-HSA-157118~Signaling by NOTCH,R-HSA-162582~Signal Transduction,R-HSA-1643685~Disease,R-HSA-1980143~Signaling by NOTCH1,R-HSA-2122947~NOTCH1 Intracellular Domain Regulates Transcription,R-HSA-212436~Generic Transcription Pathway,R-HSA-2644602~Signaling by NOTCH1 PEST Domain Mutants in Cancer,R-HSA-2644603~Signaling by NOTCH1 in Cancer,R-HSA-2644606~Constitutiv…	WP4262~Breast cancer pathway,WP61~Notch signaling pathway,WP4787~Osteoblast differentiation and related diseases,WP3593~MicroRNA for targeting cancer growth and vascularization in glioblastoma,WP5265~Neurogenesis regulation in the olfactory epithelium,WP1591~Heart development,WP3845~Canonical and non-canonical Notch signaling,	2210.02	-3.46098	0.243605	8.75e-49	3.71e-46	301.147	250.452	323.149	548.64	3684.7	3496.78	3644.81	5430.48
PIEZO2	piezo type mechanosensitive ion channel component 2	63895	protein-coding	GO:0006812~cation transport,GO:0009612~response to mechanical stimulus,GO:0042391~regulation of membrane potential,GO:0050974~detection of mechanical stimulus involved in sensory perception,GO:0050982~detection of mechanical stimulus,GO:0071260~cellular response to mechanical stimulus,GO:0098655~cation transmembrane transport,	GO:0005886~plasma membrane,GO:0016020~membrane,GO:0016021~integral component of membrane,	GO:0005261~cation channel activity,GO:0008381~mechanically-gated ion channel activity,				270.211	-3.55553	0.252075	6.63e-48	2.74e-45	25.6032	49.7462	56.9677	30.1634	466.356	423.381	591.295	518.173
MYO16	myosin XVI	23026	protein-coding	GO:0008285~negative regulation of cell proliferation,GO:0014065~phosphatidylinositol 3-kinase signaling,GO:0021549~cerebellum development,GO:0048812~neuron projection morphogenesis,GO:2000134~negative regulation of G1/S transition of mitotic cell cycle,	GO:0005654~nucleoplasm,GO:0005737~cytoplasm,GO:0005829~cytosol,GO:0005886~plasma membrane,GO:0016020~membrane,GO:0016459~myosin complex,GO:0048471~perinuclear region of cytoplasm,	GO:0003774~motor activity,GO:0003779~actin binding,GO:0005515~protein binding,GO:0005524~ATP binding,GO:0019903~protein phosphatase binding,GO:0044877~macromolecular complex binding,GO:0051015~actin filament binding,	hsa04814:Motor proteins,			1502.66	-1.40757	0.0983779	3.1e-47	1.25e-44	869.401	863.321	803.183	730.673	2171.76	2094.09	2226.05	2262.81
TAGLN2	transgelin 2	8407	protein-coding	GO:0007015~actin filament organization,GO:0030855~epithelial cell differentiation,	GO:0005576~extracellular region,GO:0005829~cytosol,GO:0005856~cytoskeleton,GO:0015629~actin cytoskeleton,GO:0031982~vesicle,GO:0070062~extracellular exosome,	GO:0005515~protein binding,GO:0045296~cadherin binding,GO:0051015~actin filament binding,		R-HSA-109582~Hemostasis,R-HSA-114608~Platelet degranulation ,R-HSA-76002~Platelet activation, signaling and aggregation,R-HSA-76005~Response to elevated platelet cytosolic Ca2+,		2559.79	-2.33932	0.166862	5.61e-47	2.21e-44	783.087	705.434	687.593	1103.11	4149.36	4741.83	4480.49	3827.42
HIVEP3	HIVEP zinc finger 3	59269	protein-coding	GO:0006357~regulation of transcription from RNA polymerase II promoter,GO:0035914~skeletal muscle cell differentiation,GO:0045893~positive regulation of transcription, DNA-templated,	GO:0005634~nucleus,GO:0005737~cytoplasm,	GO:0000978~RNA polymerase II core promoter proximal region sequence-specific DNA binding,GO:0000981~RNA polymerase II transcription factor activity, sequence-specific DNA binding,GO:0005515~protein binding,GO:0046872~metal ion binding,		R-HSA-212436~Generic Transcription Pathway,R-HSA-73857~RNA Polymerase II Transcription,R-HSA-74160~Gene expression (Transcription),R-HSA-8878166~Transcriptional regulation by RUNX2,R-HSA-8939902~Regulation of RUNX2 expression and activity,		739.081	-1.67021	0.11728	5.99e-47	2.31e-44	340.091	377.891	316.155	361.42	1089.45	1166.84	1035.9	1224.9
PCDHGA7	protocadherin gamma subfamily A, 7	56108	protein-coding	GO:0007155~cell adhesion,GO:0007156~homophilic cell adhesion via plasma membrane adhesion molecules,GO:0007399~nervous system development,	GO:0005886~plasma membrane,GO:0005887~integral component of plasma membrane,	GO:0005509~calcium ion binding,				221.548	7.52608	0.544152	9.13e-47	3.44e-44	398.113	409.058	472.34	484.657	1.03327	2.81538	0	4.3665
P2RX3	purinergic receptor P2X 3	5024	protein-coding	GO:0001666~response to hypoxia,GO:0007165~signal transduction,GO:0007274~neuromuscular synaptic transmission,GO:0009408~response to heat,GO:0009409~response to cold,GO:0009612~response to mechanical stimulus,GO:0009743~response to carbohydrate,GO:0010524~positive regulation of calcium ion transport into cytosol,GO:0014832~urinary bladder smooth muscle contraction,GO:0019228~neuronal action potent…	GO:0005639~integral component of nuclear inner membrane,GO:0005791~rough endoplasmic reticulum,GO:0005794~Golgi apparatus,GO:0005886~plasma membrane,GO:0005887~integral component of plasma membrane,GO:0016020~membrane,GO:0042734~presynaptic membrane,GO:0043025~neuronal cell body,GO:0043195~terminal bouton,GO:0043197~dendritic spine,GO:0043235~receptor complex,GO:0045121~membrane raft,GO:0098685~S…	GO:0001614~purinergic nucleotide receptor activity,GO:0004931~extracellular ATP-gated cation channel activity,GO:0005216~ion channel activity,GO:0005524~ATP binding,GO:0042802~identical protein binding,	hsa04020:Calcium signaling pathway,hsa04080:Neuroactive ligand-receptor interaction,hsa04742:Taste transduction,	R-HSA-109582~Hemostasis,R-HSA-139853~Elevation of cytosolic Ca2+ levels,R-HSA-418346~Platelet homeostasis,R-HSA-418360~Platelet calcium homeostasis,	WP4900~Purinergic signaling,	2574.72	-2.59706	0.1879	1.49e-46	5.36e-44	695.906	807.147	658.672	660.294	4077.01	5635.47	4998.32	3064.91
SNCG	synuclein gamma	6623	protein-coding	GO:0007268~chemical synaptic transmission,GO:0008344~adult locomotory behavior,GO:0009306~protein secretion,GO:0014059~regulation of dopamine secretion,GO:0046928~regulation of neurotransmitter secretion,GO:0048488~synaptic vesicle endocytosis,GO:0050808~synapse organization,GO:1901214~regulation of neuron death,	GO:0005737~cytoplasm,GO:0005813~centrosome,GO:0005819~spindle,GO:0030424~axon,GO:0043025~neuronal cell body,GO:0043679~axon terminus,GO:0045202~synapse,GO:0048471~perinuclear region of cytoplasm,GO:0070062~extracellular exosome,	GO:0005515~protein binding,GO:1903136~cuprous ion binding,			WP5348~11p11.2 copy number variation syndrome ,	2288.03	-2.1871	0.155969	1.46e-46	5.36e-44	709.57	721.056	803.764	975.715	3675.74	4644.28	3235.62	3538.52
RPGR	retinitis pigmentosa GTPase regulator	6103	protein-coding	GO:0006511~ubiquitin-dependent protein catabolic process,GO:0006886~intracellular protein transport,GO:0007601~visual perception,GO:0016567~protein ubiquitination,GO:0042073~intraciliary transport,GO:0050896~response to stimulus,GO:0060271~cilium assembly,	GO:0001750~photoreceptor outer segment,GO:0005737~cytoplasm,GO:0005794~Golgi apparatus,GO:0005813~centrosome,GO:0036064~ciliary basal body,GO:0036126~sperm flagellum,	GO:0003723~RNA binding,GO:0005085~guanyl-nucleotide exchange factor activity,GO:0005515~protein binding,GO:0061630~ubiquitin protein ligase activity,			WP4352~Ciliary landscape,	476.781	2.22833	0.159532	2.43e-46	8.57e-44	724.507	880.552	890.133	667.022	168.076	143.163	156.535	184.263
SHC1	SHC adaptor protein 1	6464	protein-coding	GO:0001525~angiogenesis,GO:0007165~signal transduction,GO:0007169~transmembrane receptor protein tyrosine kinase signaling pathway,GO:0007173~epidermal growth factor receptor signaling pathway,GO:0007176~regulation of epidermal growth factor-activated receptor activity,GO:0007507~heart development,GO:0008284~positive regulation of cell proliferation,GO:0008286~insulin receptor signaling pathway,G…	GO:0005737~cytoplasm,GO:0005759~mitochondrial matrix,GO:0005829~cytosol,GO:0005886~plasma membrane,GO:0005925~focal adhesion,GO:0070435~Shc-EGFR complex,	GO:0001784~phosphotyrosine binding,GO:0005068~transmembrane receptor protein tyrosine kinase adaptor activity,GO:0005154~epidermal growth factor receptor binding,GO:0005158~insulin receptor binding,GO:0005159~insulin-like growth factor receptor binding,GO:0005168~neurotrophin TRKA receptor binding,GO:0005515~protein binding,GO:0005543~phospholipid binding,GO:0019901~protein kinase binding,GO:0030…	hsa01521:EGFR tyrosine kinase inhibitor resistance,hsa01522:Endocrine resistance,hsa04012:ErbB signaling pathway,hsa04014:Ras signaling pathway,hsa04062:Chemokine signaling pathway,hsa04072:Phospholipase D signaling pathway,hsa04510:Focal adhesion,hsa04650:Natural killer cell mediated cytotoxicity,hsa04722:Neurotrophin signaling pathway,hsa04910:Insulin signaling pathway,hsa04915:Estrogen signali…	R-HSA-109582~Hemostasis,R-HSA-1227986~Signaling by ERBB2,R-HSA-1227990~Signaling by ERBB2 in Cancer,R-HSA-1236382~Constitutive Signaling by Ligand-Responsive EGFR Cancer Variants,R-HSA-1236394~Signaling by ERBB4,R-HSA-1250196~SHC1 events in ERBB2 signaling,R-HSA-1250347~SHC1 events in ERBB4 signaling,R-HSA-1266738~Developmental Biology,R-HSA-1280215~Cytokine Signaling in Immune system,R-HSA-16258…	WP306~Focal adhesion,WP3668~Hypothesized pathways in pathogenesis of cardiovascular disease,WP185~Integrin-mediated cell adhesion,WP400~p38 MAPK signaling pathway,WP2374~Oncostatin M signaling pathway,WP3972~PDGFR-beta pathway,WP4262~Breast cancer pathway,WP4549~Fragile X syndrome,WP4806~EGFR tyrosine kinase inhibitor resistance,WP364~IL6 signaling pathway,WP4223~Ras signaling,WP673~ErbB signalin…	3416.16	-1.39396	0.0985791	3.34e-46	1.15e-43	1969.85	1994.64	1737.71	1772.25	4937.23	5298.81	5096.76	4522.05
ZNF578	zinc finger protein 578	147660	protein-coding	GO:0006355~regulation of transcription, DNA-templated,GO:0006357~regulation of transcription from RNA polymerase II promoter,	GO:0005634~nucleus,GO:0005737~cytoplasm,	GO:0000978~RNA polymerase II core promoter proximal region sequence-specific DNA binding,GO:0000981~RNA polymerase II transcription factor activity, sequence-specific DNA binding,GO:0005515~protein binding,GO:0046872~metal ion binding,	hsa05168:Herpes simplex virus 1 infection,			121.009	-5.49482	0.394466	1.19e-45	4.03e-43	7.93394	3.75997	2.26431	5.48611	208.548	223.39	226.748	289.94
RHOU	ras homolog family member U	58480	protein-coding	GO:0000082~G1/S transition of mitotic cell cycle,GO:0006897~endocytosis,GO:0007010~cytoskeleton organization,GO:0007015~actin filament organization,GO:0007163~establishment or maintenance of cell polarity,GO:0008360~regulation of cell shape,GO:0016477~cell migration,GO:0016601~Rac protein signal transduction,GO:0030031~cell projection assembly,GO:0030036~actin cytoskeleton organization,GO:0032488…	GO:0000139~Golgi membrane,GO:0002102~podosome,GO:0005829~cytosol,GO:0005886~plasma membrane,GO:0005925~focal adhesion,GO:0010008~endosome membrane,GO:0042995~cell projection,	GO:0003924~GTPase activity,GO:0005085~guanyl-nucleotide exchange factor activity,GO:0005515~protein binding,GO:0005525~GTP binding,GO:0019901~protein kinase binding,GO:0046872~metal ion binding,		R-HSA-1280215~Cytokine Signaling in Immune system,R-HSA-162582~Signal Transduction,R-HSA-168256~Immune System,R-HSA-194315~Signaling by Rho GTPases,R-HSA-449147~Signaling by Interleukins,R-HSA-6785807~Interleukin-4 and Interleukin-13 signaling,R-HSA-9012999~RHO GTPase cycle,R-HSA-9013420~RHOU GTPase cycle,R-HSA-9716542~Signaling by Rho GTPases, Miro GTPases and RHOBTB3,	WP5323~Fatty Acids and Lipoproteins Transport in Hepatocytes,	664.193	-1.70709	0.122032	1.94e-45	6.43e-43	297.532	292.705	314.532	323.629	1054.96	969.108	915.889	1145.19
MID1	midline 1	4281	protein-coding	GO:0000226~microtubule cytoskeleton organization,GO:0007026~negative regulation of microtubule depolymerization,GO:0007389~pattern specification process,GO:0032874~positive regulation of stress-activated MAPK cascade,GO:0035372~protein localization to microtubule,GO:0070507~regulation of microtubule cytoskeleton organization,	GO:0005737~cytoplasm,GO:0005794~Golgi apparatus,GO:0005819~spindle,GO:0005829~cytosol,GO:0005874~microtubule,GO:0005875~microtubule associated complex,GO:0005881~cytoplasmic microtubule,GO:0016021~integral component of membrane,GO:0034451~centriolar satellite,	GO:0005515~protein binding,GO:0008017~microtubule binding,GO:0008270~zinc ion binding,GO:0016740~transferase activity,GO:0019899~enzyme binding,GO:0031625~ubiquitin protein ligase binding,GO:0042802~identical protein binding,GO:0042803~protein homodimerization activity,GO:0046872~metal ion binding,GO:0051219~phosphoprotein binding,	hsa04120:Ubiquitin mediated proteolysis,	R-HSA-1280215~Cytokine Signaling in Immune system,R-HSA-168256~Immune System,R-HSA-877300~Interferon gamma signaling,R-HSA-913531~Interferon Signaling,		1454.85	2.04326	0.147115	2.12e-45	6.89e-43	2159.9	2352.32	2524.37	2380.06	697.486	458.744	491.908	574
TAGLN3	transgelin 3	29114	protein-coding	GO:0000122~negative regulation of transcription from RNA polymerase II promoter,GO:0007015~actin filament organization,GO:0007417~central nervous system development,	GO:0005634~nucleus,GO:0005856~cytoskeleton,GO:0015629~actin cytoskeleton,	GO:0051015~actin filament binding,				5071.42	-1.47086	0.105245	3.5e-45	1.12e-42	2634.38	2636.34	2603.01	2783.46	7287.32	8681.58	7207.81	6737.47
NSG1	neuronal vesicle trafficking associated 1	27065	protein-coding	GO:0001881~receptor recycling,GO:0001921~positive regulation of receptor recycling,GO:0006915~apoptotic process,GO:0007212~dopamine receptor signaling pathway,GO:0016197~endosomal transport,GO:0042982~amyloid precursor protein metabolic process,GO:0048268~clathrin coat assembly,GO:0098814~spontaneous synaptic transmission,GO:0098887~neurotransmitter receptor transport, endosome to postsynaptic me…	GO:0005634~nucleus,GO:0005737~cytoplasm,GO:0005768~endosome,GO:0005770~late endosome,GO:0005783~endoplasmic reticulum,GO:0005789~endoplasmic reticulum membrane,GO:0016021~integral component of membrane,GO:0016328~lateral plasma membrane,GO:0030425~dendrite,GO:0031901~early endosome membrane,GO:0032580~Golgi cisterna membrane,GO:0032585~multivesicular body membrane,GO:0032588~trans-Golgi network m…	GO:0005102~receptor binding,GO:0005515~protein binding,GO:0032051~clathrin light chain binding,GO:0035255~ionotropic glutamate receptor binding,				5756.12	-2.44474	0.18053	1.99e-44	6.21e-42	1923.57	1758.12	1618.5	1609.43	8203.85	13253.1	10208.9	7473.48
AKAP6	A-kinase anchoring protein 6	9472	protein-coding	GO:0001508~action potential,GO:0006605~protein targeting,GO:0010738~regulation of protein kinase A signaling,GO:0010880~regulation of release of sequestered calcium ion into cytosol by sarcoplasmic reticulum,GO:0019933~cAMP-mediated signaling,GO:0030307~positive regulation of cell growth,GO:0051281~positive regulation of release of sequestered calcium ion into cytosol,GO:0060306~regulation of mem…	GO:0005635~nuclear envelope,GO:0005737~cytoplasm,GO:0005901~caveola,GO:0014701~junctional sarcoplasmic reticulum membrane,GO:0014704~intercalated disc,GO:0016529~sarcoplasmic reticulum,GO:0030315~T-tubule,GO:0031965~nuclear membrane,GO:0034704~calcium channel complex,GO:0048471~perinuclear region of cytoplasm,	GO:0005515~protein binding,GO:0008179~adenylate cyclase binding,GO:0016301~kinase activity,GO:0034237~protein kinase A regulatory subunit binding,GO:0043495~protein anchor,GO:0044325~ion channel binding,GO:0051018~protein kinase A binding,GO:0060090~binding, bridging,			WP35~G protein signaling pathways,	3313.65	-1.91405	0.13959	4.47e-44	1.33e-41	1425.64	1437.66	1295.04	1291.54	5065.07	5450.73	6363.41	4180.08
CALM3	calmodulin 3	808	protein-coding	GO:0000086~G2/M transition of mitotic cell cycle,GO:0001975~response to amphetamine,GO:0002027~regulation of heart rate,GO:0002834~regulation of response to tumor cell,GO:0005513~detection of calcium ion,GO:0007186~G-protein coupled receptor signaling pathway,GO:0007190~activation of adenylate cyclase activity,GO:0010800~positive regulation of peptidyl-threonine phosphorylation,GO:0010801~negativ…	GO:0000922~spindle pole,GO:0005634~nucleus,GO:0005737~cytoplasm,GO:0005813~centrosome,GO:0005876~spindle microtubule,GO:0005886~plasma membrane,GO:0008076~voltage-gated potassium channel complex,GO:0030017~sarcomere,GO:0030426~growth cone,GO:0030672~synaptic vesicle membrane,GO:0031966~mitochondrial membrane,GO:0031982~vesicle,GO:0032991~macromolecular complex,GO:0034704~calcium channel complex,G…	GO:0005509~calcium ion binding,GO:0005515~protein binding,GO:0008179~adenylate cyclase binding,GO:0010856~adenylate cyclase activator activity,GO:0016301~kinase activity,GO:0019901~protein kinase binding,GO:0019904~protein domain specific binding,GO:0030234~enzyme regulator activity,GO:0030235~nitric-oxide synthase regulator activity,GO:0031432~titin binding,GO:0031800~type 3 metabotropic glutama…	hsa04014:Ras signaling pathway,hsa04015:Rap1 signaling pathway,hsa04020:Calcium signaling pathway,hsa04022:cGMP-PKG signaling pathway,hsa04024:cAMP signaling pathway,hsa04070:Phosphatidylinositol signaling system,hsa04114:Oocyte meiosis,hsa04218:Cellular senescence,hsa04261:Adrenergic signaling in cardiomyocytes,hsa04270:Vascular smooth muscle contraction,hsa04371:Apelin signaling pathway,hsa0462…	R-HSA-109582~Hemostasis,R-HSA-111885~Opioid Signalling,R-HSA-111931~PKA-mediated phosphorylation of CREB,R-HSA-111932~CaMK IV-mediated phosphorylation of CREB,R-HSA-111933~Calmodulin induced events,R-HSA-111957~Cam-PDE 1 activation,R-HSA-111996~Ca-dependent events,R-HSA-111997~CaM pathway,R-HSA-112040~G-protein mediated events,R-HSA-112043~PLC beta mediated events,R-HSA-112314~Neurotransmitter re…	WP5124~Alzheimer's disease,WP289~Myometrial relaxation and contraction pathways,WP4223~Ras signaling,WP4685~Melanoma,WP2059~Alzheimer's disease and miRNA effects,WP536~Calcium regulation in cardiac cells,WP500~Glycogen synthesis and degradation,WP4756~Renin-angiotensin-aldosterone system (RAAS),	9632.12	-1.14079	0.0831413	4.49e-44	1.33e-41	5875.1	5860.85	5859.93	6316.49	13164.4	14228.9	12355.7	13395.6
GAL	galanin and GMAP prepropeptide	51083	protein-coding	GO:0006954~inflammatory response,GO:0007218~neuropeptide signaling pathway,GO:0007631~feeding behavior,GO:0009410~response to xenobiotic stimulus,GO:0010737~protein kinase A signaling,GO:0019933~cAMP-mediated signaling,GO:0030073~insulin secretion,GO:0031943~regulation of glucocorticoid metabolic process,GO:0032868~response to insulin,GO:0035902~response to immobilization stress,GO:0043065~positi…	GO:0005576~extracellular region,GO:0005615~extracellular space,GO:0005794~Golgi apparatus,GO:0030141~secretory granule,GO:0043025~neuronal cell body,	GO:0004966~galanin receptor activity,GO:0005184~neuropeptide hormone activity,GO:0005515~protein binding,GO:0031763~galanin receptor binding,GO:0031764~type 1 galanin receptor binding,GO:0031765~type 2 galanin receptor binding,GO:0031766~type 3 galanin receptor binding,	hsa04080:Neuroactive ligand-receptor interaction,	R-HSA-162582~Signal Transduction,R-HSA-372790~Signaling by GPCR,R-HSA-373076~Class A/1 (Rhodopsin-like receptors),R-HSA-375276~Peptide ligand-binding receptors,R-HSA-388396~GPCR downstream signalling,R-HSA-418594~G alpha (i) signalling events,R-HSA-500792~GPCR ligand binding,	WP2817~Mammary gland development pathway - Pregnancy and lactation (Stage 3 of 4),	1182.45	-3.89037	0.286073	4.51e-44	1.33e-41	127.275	108.332	94.7917	243.177	1916.8	1972.88	1845.55	3150.76
IGFBPL1	insulin like growth factor binding protein like 1	347252	protein-coding	GO:0001558~regulation of cell growth,GO:0009966~regulation of signal transduction,GO:0071228~cellular response to tumor cell,	GO:0005576~extracellular region,GO:0005615~extracellular space,	GO:0005520~insulin-like growth factor binding,				15001.2	-1.3952	0.10176	1.35e-43	3.93e-41	7847.91	8176.01	7881.51	8879.69	19939.2	20617.8	22023.9	24643.7
LRP4	LDL receptor related protein 4	4038	protein-coding	GO:0001822~kidney development,GO:0001942~hair follicle development,GO:0006897~endocytosis,GO:0009953~dorsal/ventral pattern formation,GO:0009954~proximal/distal pattern formation,GO:0016055~Wnt signaling pathway,GO:0030279~negative regulation of ossification,GO:0042475~odontogenesis of dentin-containing tooth,GO:0042733~embryonic digit morphogenesis,GO:0048699~generation of neurons,GO:0048813~den…	GO:0005886~plasma membrane,GO:0009986~cell surface,GO:0014069~postsynaptic density,GO:0016021~integral component of membrane,GO:0030425~dendrite,GO:0031594~neuromuscular junction,GO:0043025~neuronal cell body,GO:0044853~plasma membrane raft,GO:0097060~synaptic membrane,	GO:0005509~calcium ion binding,GO:0005515~protein binding,GO:0030971~receptor tyrosine kinase binding,GO:0034185~apolipoprotein binding,GO:0042803~protein homodimerization activity,GO:0097110~scaffold protein binding,		R-HSA-1474244~Extracellular matrix organization,R-HSA-3000178~ECM proteoglycans,	WP5323~Fatty Acids and Lipoproteins Transport in Hepatocytes,WP5345~1p36 copy number variation syndrome,	832.365	1.77426	0.13083	5.87e-43	1.68e-40	1404.57	1362.43	1321.3	1089.7	363.126	343.996	355.167	418.62
RAB31	RAB31, member RAS oncogene family	11031	protein-coding	GO:0006886~intracellular protein transport,GO:0031623~receptor internalization,GO:0032869~cellular response to insulin stimulus,GO:0043001~Golgi to plasma membrane protein transport,GO:0045055~regulated exocytosis,GO:0060100~positive regulation of phagocytosis, engulfment,GO:0090382~phagosome maturation,	GO:0001891~phagocytic cup,GO:0005769~early endosome,GO:0005829~cytosol,GO:0005886~plasma membrane,GO:0012505~endomembrane system,GO:0030667~secretory granule membrane,GO:0031901~early endosome membrane,GO:0032588~trans-Golgi network membrane,GO:0036186~early phagosome membrane,GO:0045335~phagocytic vesicle,	GO:0003924~GTPase activity,GO:0005515~protein binding,GO:0005525~GTP binding,GO:0019003~GDP binding,	hsa04144:Endocytosis,	R-HSA-168249~Innate Immune System,R-HSA-168256~Immune System,R-HSA-199991~Membrane Trafficking,R-HSA-392499~Metabolism of proteins,R-HSA-5653656~Vesicle-mediated transport,R-HSA-597592~Post-translational protein modification,R-HSA-6798695~Neutrophil degranulation,R-HSA-8873719~RAB geranylgeranylation,R-HSA-8876198~RAB GEFs exchange GTP for GDP on RABs,R-HSA-9007101~Rab regulation of trafficking,		6010.97	-1.43231	0.106771	7.8e-42	2.19e-39	2874.84	3461.06	3140.39	3402.68	9316.48	8167.78	9547.06	8177.45
CSDC2	cold shock domain containing C2	27254	protein-coding	GO:0006397~mRNA processing,GO:0043488~regulation of mRNA stability,	GO:0005634~nucleus,GO:0005737~cytoplasm,	GO:0003676~nucleic acid binding,GO:0003723~RNA binding,GO:0003730~mRNA 3'-UTR binding,GO:0005515~protein binding,				1041.15	-1.65982	0.124002	8.79e-42	2.43e-39	561.571	525.918	465.037	422.408	1712.02	1601.53	1480.19	1560.49
C1QL1	complement C1q like 1	10882	protein-coding	GO:0007626~locomotory behavior,GO:0016322~neuron remodeling,GO:0061743~motor learning,GO:0099558~maintenance of synapse structure,GO:1905806~regulation of synapse disassembly,	GO:0005581~collagen trimer,GO:0005615~extracellular space,GO:0005737~cytoplasm,GO:0043083~synaptic cleft,GO:0044301~climbing fiber,GO:0098793~presynapse,	GO:0005102~receptor binding,GO:0005515~protein binding,				1781.41	-1.63198	0.123939	1.71e-40	4.64e-38	784.86	881.468	805.172	955.596	2423.25	2958.82	2457.91	2984.19
PTGER3	prostaglandin E receptor 3	5733	protein-coding	GO:0006954~inflammatory response,GO:0007186~G-protein coupled receptor signaling pathway,GO:0007189~adenylate cyclase-activating G-protein coupled receptor signaling pathway,GO:0007200~phospholipase C-activating G-protein coupled receptor signaling pathway,GO:0007204~positive regulation of cytosolic calcium ion concentration,GO:0008219~cell death,GO:0014827~intestine smooth muscle contraction,GO:…	GO:0005635~nuclear envelope,GO:0005886~plasma membrane,GO:0005887~integral component of plasma membrane,GO:0016020~membrane,GO:0016021~integral component of membrane,	GO:0004957~prostaglandin E receptor activity,	hsa04020:Calcium signaling pathway,hsa04024:cAMP signaling pathway,hsa04080:Neuroactive ligand-receptor interaction,hsa04923:Regulation of lipolysis in adipocytes,hsa05163:Human cytomegalovirus infection,hsa05200:Pathways in cancer,	R-HSA-162582~Signal Transduction,R-HSA-372790~Signaling by GPCR,R-HSA-373076~Class A/1 (Rhodopsin-like receptors),R-HSA-388396~GPCR downstream signalling,R-HSA-391903~Eicosanoid ligand-binding receptors,R-HSA-391908~Prostanoid ligand receptors,R-HSA-418594~G alpha (i) signalling events,R-HSA-500792~GPCR ligand binding,	WP98~Prostaglandin synthesis and regulation,WP4483~Relationship between inflammation, COX-2 and EGFR,WP5122~Prostaglandin and leukotriene metabolism in senescence ,WP455~GPCRs, class A rhodopsin-like,WP5322~CKAP4 signaling pathway map,WP247~Small ligand GPCRs,WP5321~Prostaglandin and leukotriene metabolism in senescence ,	172.339	-5.08176	0.389715	3.11e-40	8.31e-38	3.07747	12.7614	3.07403	16.551	251.787	289.381	375.711	426.366
SLC17A8	solute carrier family 17 member 8	246213	protein-coding	GO:0003407~neural retina development,GO:0006811~ion transport,GO:0006814~sodium ion transport,GO:0006820~anion transport,GO:0007420~brain development,GO:0007605~sensory perception of sound,GO:0015813~L-glutamate transport,GO:0035249~synaptic transmission, glutamatergic,GO:0035725~sodium ion transmembrane transport,GO:0044341~sodium-dependent phosphate transport,GO:0050803~regulation of synapse st…	GO:0005771~multivesicular body,GO:0005886~plasma membrane,GO:0016021~integral component of membrane,GO:0030285~integral component of synaptic vesicle membrane,GO:0030672~synaptic vesicle membrane,GO:0034707~chloride channel complex,GO:0043204~perikaryon,GO:0043679~axon terminus,GO:0060076~excitatory synapse,GO:0097440~apical dendrite,GO:0097441~basilar dendrite,GO:0097451~glial limiting end-foot,…	GO:0005254~chloride channel activity,GO:0005313~L-glutamate transmembrane transporter activity,GO:0005326~neurotransmitter transporter activity,GO:0005436~sodium:phosphate symporter activity,GO:0015293~symporter activity,GO:0022857~transmembrane transporter activity,	hsa04721:Synaptic vesicle cycle,hsa04723:Retrograde endocannabinoid signaling,hsa04724:Glutamatergic synapse,hsa05033:Nicotine addiction,	R-HSA-1643685~Disease,R-HSA-382551~Transport of small molecules,R-HSA-425393~Transport of inorganic cations/anions and amino acids/oligopeptides,R-HSA-425407~SLC-mediated transmembrane transport,R-HSA-428643~Organic anion transporters,R-HSA-5619076~Defective SLC17A8 causes autosomal dominant deafness 25 (DFNA25),R-HSA-5619102~SLC transporter disorders,R-HSA-5619115~Disorders of transmembrane tran…	WP2267~Synaptic vesicle pathway,	250.859	-4.30621	0.333397	1.35e-39	3.54e-37	28.5709	22.7472	18.2649	22.1228	590.392	550.735	556.442	217.593
ELAVL4	ELAV like RNA binding protein 4	1996	protein-coding	GO:0006396~RNA processing,GO:0006397~mRNA processing,GO:0007568~aging,GO:0007626~locomotory behavior,GO:0008306~associative learning,GO:0008380~RNA splicing,GO:0021895~cerebral cortex neuron differentiation,GO:0031099~regeneration,GO:0034976~response to endoplasmic reticulum stress,GO:0042220~response to cocaine,GO:0048813~dendrite morphogenesis,GO:0070935~3'-UTR-mediated mRNA stabilization,GO:00…	GO:0005635~nuclear envelope,GO:0005737~cytoplasm,GO:0005829~cytosol,GO:0005856~cytoskeleton,GO:0016020~membrane,GO:0030424~axon,GO:0030425~dendrite,GO:0030426~growth cone,GO:0042788~polysomal ribosome,GO:0043204~perikaryon,GO:0098794~postsynapse,GO:0098978~glutamatergic synapse,GO:1990904~ribonucleoprotein complex,	GO:0003723~RNA binding,GO:0003730~mRNA 3'-UTR binding,GO:0008143~poly(A) binding,GO:0035925~mRNA 3'-UTR AU-rich region binding,GO:0045182~translation regulator activity,GO:0097158~pre-mRNA intronic pyrimidine-rich binding,				5375.21	-3.39993	0.270871	2.79e-39	7.22e-37	883.545	906.069	854.462	923.841	9252.78	11698.7	13969.2	4513.16
SCHIP1	schwannomin interacting protein 1	29970	protein-coding	GO:0035332~positive regulation of hippo signaling,	GO:0005654~nucleoplasm,GO:0005737~cytoplasm,GO:0005829~cytosol,GO:0005886~plasma membrane,GO:0016604~nuclear body,GO:0030054~cell junction,	GO:0005515~protein binding,GO:0042802~identical protein binding,			WP2857~Mesodermal commitment pathway,WP2858~Ectoderm differentiation,	1731.47	-1.37654	0.106334	3.69e-39	9.4e-37	997.588	1069.19	900.622	849.639	2598.62	2522.07	2524.44	2389.61
TRIM45	tripartite motif containing 45	80263	protein-coding	GO:0045893~positive regulation of transcription, DNA-templated,GO:0050728~negative regulation of inflammatory response,GO:0060348~bone development,GO:0070936~protein K48-linked ubiquitination,	GO:0000785~chromatin,GO:0005654~nucleoplasm,GO:0005737~cytoplasm,GO:0005829~cytosol,GO:0045171~intercellular bridge,	GO:0004842~ubiquitin-protein transferase activity,GO:0008270~zinc ion binding,GO:0061630~ubiquitin protein ligase activity,		R-HSA-1280215~Cytokine Signaling in Immune system,R-HSA-168256~Immune System,R-HSA-877300~Interferon gamma signaling,R-HSA-913531~Interferon Signaling,		646.821	1.60522	0.124628	7.77e-39	1.95e-36	873.573	1020.91	1005.48	1011.55	328.092	286.122	293.917	354.922
LAMP5	lysosomal associated membrane protein family member 5	24141	protein-coding	GO:0072594~establishment of protein localization to organelle,	GO:0005764~lysosome,GO:0005765~lysosomal membrane,GO:0005770~late endosome,GO:0005886~plasma membrane,GO:0010008~endosome membrane,GO:0016021~integral component of membrane,GO:0030659~cytoplasmic vesicle membrane,GO:0030672~synaptic vesicle membrane,GO:0031901~early endosome membrane,GO:0031902~late endosome membrane,GO:0032584~growth cone membrane,GO:0032590~dendrite membrane,GO:0033116~endoplas…					214.361	4.43157	0.347902	1.57e-38	3.89e-36	409.169	408.855	370.154	454.43	35.891	5.93277	11.1492	19.3037
MN1	MN1 proto-oncogene, transcriptional regulator	4330	protein-coding	GO:0001957~intramembranous ossification,GO:0006355~regulation of transcription, DNA-templated,GO:0033689~negative regulation of osteoblast proliferation,GO:0070564~positive regulation of vitamin D receptor signaling pathway,GO:1902806~regulation of cell cycle G1/S phase transition,	GO:0005634~nucleus,	GO:0005515~protein binding,				1589.24	1.46233	0.114336	2.9e-38	7.07e-36	2385.84	2337.93	2351.95	2287.67	980.972	857.817	765.455	746.281
EPB41L3	erythrocyte membrane protein band 4.1 like 3	23136	protein-coding	GO:0001558~regulation of cell growth,GO:0002175~protein localization to paranode region of axon,GO:0006915~apoptotic process,GO:0007010~cytoskeleton organization,GO:0008360~regulation of cell shape,GO:0030865~cortical cytoskeleton organization,GO:0030866~cortical actin cytoskeleton organization,GO:0030913~paranodal junction assembly,GO:0031032~actomyosin structure organization,GO:0043217~myelin m…	GO:0005829~cytosol,GO:0005856~cytoskeleton,GO:0005886~plasma membrane,GO:0005911~cell-cell junction,GO:0016021~integral component of membrane,GO:0030054~cell junction,GO:0030673~axolemma,GO:0033270~paranode region of axon,GO:0044224~juxtaparanode region of axon,	GO:0003779~actin binding,GO:0005198~structural molecule activity,GO:0005200~structural constituent of cytoskeleton,GO:0005515~protein binding,GO:0008092~cytoskeletal protein binding,		R-HSA-112316~Neuronal System,R-HSA-6794361~Neurexins and neuroligins,R-HSA-6794362~Protein-protein interactions at synapses,R-HSA-9659379~Sensory processing of sound,R-HSA-9662360~Sensory processing of sound by inner hair cells of the cochlea,R-HSA-9662361~Sensory processing of sound by outer hair cells of the cochlea,R-HSA-9709957~Sensory Perception,	WP4148~Splicing factor NOVA regulated synaptic proteins,	2637.15	-1.53293	0.120651	8.18e-38	1.96e-35	1359.7	1345.94	1285.32	1359.35	4220.15	4047.75	4307.44	3171.55
PRDM8	PR/SET domain 8	56978	protein-coding	GO:0006355~regulation of transcription, DNA-templated,GO:0014003~oligodendrocyte development,GO:0032259~methylation,	GO:0005634~nucleus,GO:0005654~nucleoplasm,GO:0016604~nuclear body,	GO:0003677~DNA binding,GO:0005515~protein binding,GO:0008168~methyltransferase activity,GO:0046872~metal ion binding,				1429.52	-2.14393	0.173099	5.11e-37	1.21e-34	535.068	519.752	508.056	481.559	1684.18	2906.8	2659.87	2140.87
ID3	inhibitor of DNA binding 3	3399	protein-coding	GO:0000122~negative regulation of transcription from RNA polymerase II promoter,GO:0001656~metanephros development,GO:0006275~regulation of DNA replication,GO:0007275~multicellular organism development,GO:0007417~central nervous system development,GO:0007507~heart development,GO:0007517~muscle organ development,GO:0009611~response to wounding,GO:0010628~positive regulation of gene expression,GO:0…	GO:0005634~nucleus,GO:0005654~nucleoplasm,GO:0005737~cytoplasm,	GO:0005515~protein binding,GO:0019904~protein domain specific binding,GO:0043425~bHLH transcription factor binding,GO:0046983~protein dimerization activity,GO:1901707~leptomycin B binding,	hsa04350:TGF-beta signaling pathway,hsa04550:Signaling pathways regulating pluripotency of stem cells,	R-HSA-162582~Signal Transduction,R-HSA-166520~Signaling by NTRKs,R-HSA-187037~Signaling by NTRK1 (TRKA),R-HSA-198725~Nuclear Events (kinase and transcription factor activation),R-HSA-9006934~Signaling by Receptor Tyrosine Kinases,R-HSA-9031628~NGF-stimulated transcription,	WP236~Adipogenesis,WP3594~Circadian rhythm genes,WP53~ID signaling pathway,WP5094~Orexin receptor pathway,	294.701	-3.30515	0.273912	7.12e-37	1.66e-34	68.1031	45.3697	61.3358	33.3243	551.59	734.7	465.848	397.334
LGI4	leucine rich repeat LGI family member 4	163175	protein-coding	GO:0008344~adult locomotory behavior,GO:0014009~glial cell proliferation,GO:0022011~myelination in peripheral nervous system,GO:0031641~regulation of myelination,GO:0042551~neuron maturation,	GO:0005576~extracellular region,GO:0005615~extracellular space,			R-HSA-1266738~Developmental Biology,R-HSA-5682910~LGI-ADAM interactions,		2200.14	1.46871	0.117242	8.17e-37	1.88e-34	3715.73	3201.73	3323.96	2741.99	1153.9	1151.75	1095.81	1216.22
DCLK1	doublecortin like kinase 1	9201	protein-coding	GO:0001764~neuron migration,GO:0006468~protein phosphorylation,GO:0007399~nervous system development,GO:0007417~central nervous system development,GO:0009615~response to virus,GO:0016197~endosomal transport,GO:0018105~peptidyl-serine phosphorylation,GO:0021952~central nervous system projection neuron axonogenesis,GO:0030900~forebrain development,GO:0034504~protein localization to nucleus,GO:00355…	GO:0005886~plasma membrane,GO:0005887~integral component of plasma membrane,GO:0014069~postsynaptic density,	GO:0004672~protein kinase activity,GO:0004674~protein serine/threonine kinase activity,GO:0004712~protein serine/threonine/tyrosine kinase activity,GO:0005515~protein binding,GO:0005524~ATP binding,			WP5094~Orexin receptor pathway,	2325.88	-1.6172	0.130695	4.68e-36	1.06e-33	1171.09	1220.44	1056.21	1056.58	3558.39	3693.72	4008.31	2842.28
NCAN	neurocan	1463	protein-coding	GO:0001501~skeletal system development,GO:0002052~positive regulation of neuroblast proliferation,GO:0006024~glycosaminoglycan biosynthetic process,GO:0006027~glycosaminoglycan catabolic process,GO:0007155~cell adhesion,GO:0007417~central nervous system development,GO:0010001~glial cell differentiation,	GO:0005576~extracellular region,GO:0005615~extracellular space,GO:0005796~Golgi lumen,GO:0012505~endomembrane system,GO:0016021~integral component of membrane,GO:0031012~extracellular matrix,GO:0043202~lysosomal lumen,GO:0045202~synapse,GO:0072534~perineuronal net,	GO:0005509~calcium ion binding,GO:0005540~hyaluronic acid binding,GO:0030246~carbohydrate binding,		R-HSA-1266738~Developmental Biology,R-HSA-1430728~Metabolism,R-HSA-1474244~Extracellular matrix organization,R-HSA-1630316~Glycosaminoglycan metabolism,R-HSA-1638091~Heparan sulfate/heparin (HS-GAG) metabolism,R-HSA-1643685~Disease,R-HSA-1793185~Chondroitin sulfate/dermatan sulfate metabolism,R-HSA-1971475~A tetrasaccharide linker sequence is required for GAG synthesis,R-HSA-2022870~Chondroitin s…	WP2431~Spinal cord injury,	3503.87	-1.38791	0.112665	1.05e-35	2.36e-33	1993.97	1915.71	1826.69	1934.61	5762.52	5144.9	5165.65	4286.93
DLX2	distal-less homeobox 2	1746	protein-coding	GO:0000122~negative regulation of transcription from RNA polymerase II promoter,GO:0006357~regulation of transcription from RNA polymerase II promoter,GO:0007219~Notch signaling pathway,GO:0007420~brain development,GO:0009790~embryo development,GO:0009954~proximal/distal pattern formation,GO:0014016~neuroblast differentiation,GO:0021544~subpallium development,GO:0021766~hippocampus development,GO…	GO:0000785~chromatin,GO:0005634~nucleus,	GO:0000977~RNA polymerase II regulatory region sequence-specific DNA binding,GO:0000978~RNA polymerase II core promoter proximal region sequence-specific DNA binding,GO:0000981~RNA polymerase II transcription factor activity, sequence-specific DNA binding,GO:0001228~transcriptional activator activity, RNA polymerase II transcription regulatory region sequence-specific binding,GO:0003682~chromatin…			WP3527~Pre-implantation embryo,WP706~Sudden infant death syndrome (SIDS) susceptibility pathways,	436.771	-3.27793	0.277286	1.21e-35	2.67e-33	91.5484	73.1471	60.2206	86.463	541.681	630.601	766.395	1244.11
TMEFF1	transmembrane protein with EGF like and two follistatin like domains 1	8577	protein-coding	GO:0008045~motor neuron axon guidance,GO:0009887~animal organ morphogenesis,GO:0009888~tissue development,GO:0016358~dendrite development,	GO:0005604~basement membrane,GO:0005886~plasma membrane,GO:0016021~integral component of membrane,	GO:0005102~receptor binding,				3181.05	-1.09504	0.0899855	1.92e-35	4.19e-33	2105.61	1937.01	1960.52	2058.9	4170.51	4371.17	4736.43	4108.27
APBB2	amyloid beta precursor protein binding family B member 2	323	protein-coding	GO:0000122~negative regulation of transcription from RNA polymerase II promoter,GO:0006355~regulation of transcription, DNA-templated,GO:0006939~smooth muscle contraction,GO:0035556~intracellular signal transduction,GO:0036438~maintenance of lens transparency,GO:0045944~positive regulation of transcription from RNA polymerase II promoter,GO:0050808~synapse organization,GO:1901988~negative regulat…	GO:0005634~nucleus,GO:0005737~cytoplasm,GO:0005769~early endosome,GO:0005783~endoplasmic reticulum,GO:0005794~Golgi apparatus,GO:0016020~membrane,GO:0030027~lamellipodium,GO:0030426~growth cone,GO:0045202~synapse,	GO:0001540~beta-amyloid binding,GO:0005515~protein binding,GO:0008134~transcription factor binding,				1399.65	-1.17695	0.0969544	4.58e-35	9.84e-33	870.582	940.371	785.622	812.171	1915.45	1932.71	1985.36	1954.93
RGMB	repulsive guidance molecule BMP co-receptor b	285704	protein-coding	GO:0007155~cell adhesion,GO:0007165~signal transduction,GO:0030509~BMP signaling pathway,GO:0045893~positive regulation of transcription, DNA-templated,	GO:0005793~endoplasmic reticulum-Golgi intermediate compartment,GO:0005886~plasma membrane,GO:0045121~membrane raft,GO:0046658~anchored component of plasma membrane,	GO:0005515~protein binding,GO:0015026~coreceptor activity,GO:0042802~identical protein binding,	hsa04350:TGF-beta signaling pathway,	R-HSA-1266738~Developmental Biology,R-HSA-373752~Netrin-1 signaling,R-HSA-422475~Axon guidance,R-HSA-9675108~Nervous system development,	WP5352~10q11.21q11.23 copy number variation syndrome,	2438.08	-1.85393	0.153056	5.84e-35	1.24e-32	868.032	988.179	902.195	1368.5	3872.78	3788.28	3686.15	4030.5
PACSIN1	protein kinase C and casein kinase substrate in neurons 1	29993	protein-coding	GO:0007010~cytoskeleton organization,GO:0007015~actin filament organization,GO:0030100~regulation of endocytosis,GO:0045806~negative regulation of endocytosis,GO:0048488~synaptic vesicle endocytosis,GO:0048666~neuron development,GO:0048812~neuron projection morphogenesis,GO:0072657~protein localization to membrane,GO:0072659~protein localization to plasma membrane,GO:0097320~plasma membrane tubul…	GO:0005737~cytoplasm,GO:0005768~endosome,GO:0005829~cytosol,GO:0005886~plasma membrane,GO:0030137~COPI-coated vesicle,GO:0030659~cytoplasmic vesicle membrane,GO:0032587~ruffle membrane,GO:0043005~neuron projection,GO:0043679~axon terminus,GO:0045202~synapse,GO:0048471~perinuclear region of cytoplasm,GO:0098684~photoreceptor ribbon synapse,GO:0098833~presynaptic endocytic zone,	GO:0005515~protein binding,GO:0005543~phospholipid binding,GO:0008092~cytoskeletal protein binding,GO:0008289~lipid binding,GO:0016301~kinase activity,GO:0042802~identical protein binding,		R-HSA-199991~Membrane Trafficking,R-HSA-5653656~Vesicle-mediated transport,R-HSA-8856828~Clathrin-mediated endocytosis,	WP5323~Fatty Acids and Lipoproteins Transport in Hepatocytes,	626.861	1.97478	0.164003	8.43e-35	1.77e-32	1270.73	971.715	998.82	784.976	249.506	232.805	252.227	254.104
SUN2	Sad1 and UNC84 domain containing 2	25777	protein-coding	GO:0006998~nuclear envelope organization,GO:0007052~mitotic spindle organization,GO:0007097~nuclear migration,GO:0021817~nucleokinesis involved in cell motility in cerebral cortex radial glia guided migration,GO:0030335~positive regulation of cell migration,GO:0031022~nuclear migration along microfilament,GO:0051321~meiotic cell cycle,GO:0051642~centrosome localization,GO:0090292~nuclear matrix a…	GO:0000781~chromosome, telomeric region,GO:0000794~condensed nuclear chromosome,GO:0005635~nuclear envelope,GO:0005637~nuclear inner membrane,GO:0005639~integral component of nuclear inner membrane,GO:0010008~endosome membrane,GO:0031965~nuclear membrane,GO:0034993~LINC complex,	GO:0005515~protein binding,GO:0005521~lamin binding,GO:0008017~microtubule binding,GO:0042802~identical protein binding,GO:0043495~protein anchor,		R-HSA-1221632~Meiotic synapsis,R-HSA-1474165~Reproduction,R-HSA-1500620~Meiosis,R-HSA-1640170~Cell Cycle,		2652.98	-1.13257	0.094194	1.42e-34	2.95e-32	1614.09	1800.02	1603.96	1583.49	3390.2	3663.03	3656.72	3912.32
GPR156	G protein-coupled receptor 156	165829	protein-coding	GO:0007186~G-protein coupled receptor signaling pathway,GO:0007214~gamma-aminobutyric acid signaling pathway,	GO:0005886~plasma membrane,GO:0016021~integral component of membrane,GO:0038039~G-protein coupled receptor heterodimeric complex,	GO:0004888~transmembrane signaling receptor activity,GO:0004965~G-protein coupled GABA receptor activity,	hsa04080:Neuroactive ligand-receptor interaction,			135.814	-2.54789	0.217801	1.48e-34	3.03e-32	40.6139	35.0992	31.0877	43.9584	241.096	203.723	256.178	234.757
DUSP4	dual specificity phosphatase 4	1846	protein-coding	GO:0001706~endoderm formation,GO:0006470~protein dephosphorylation,GO:0016311~dephosphorylation,GO:0043409~negative regulation of MAPK cascade,GO:0070373~negative regulation of ERK1 and ERK2 cascade,	GO:0005634~nucleus,GO:0005654~nucleoplasm,GO:0005737~cytoplasm,	GO:0004721~phosphoprotein phosphatase activity,GO:0004725~protein tyrosine phosphatase activity,GO:0005515~protein binding,GO:0008330~protein tyrosine/threonine phosphatase activity,GO:0016791~phosphatase activity,GO:0017017~MAP kinase tyrosine/serine/threonine phosphatase activity,GO:0017018~myosin phosphatase activity,GO:0033550~MAP kinase tyrosine phosphatase activity,GO:1990439~MAP kinase thr…	hsa04010:MAPK signaling pathway,	R-HSA-112409~RAF-independent MAPK1/3 activation,R-HSA-1280215~Cytokine Signaling in Immune system,R-HSA-162582~Signal Transduction,R-HSA-166016~Toll Like Receptor 4 (TLR4) Cascade,R-HSA-166058~MyD88:MAL(TIRAP) cascade initiated on plasma membrane,R-HSA-166166~MyD88-independent TLR4 cascade ,R-HSA-166520~Signaling by NTRKs,R-HSA-168138~Toll Like Receptor 9 (TLR9) Cascade,R-HSA-168142~Toll Like Rec…	WP2853~Endoderm differentiation,WP5353~A network map of Macrophage-stimulating protein (MSP) signaling,WP382~MAPK signaling pathway,WP5094~Orexin receptor pathway,	2323.73	-1.75327	0.145394	1.58e-34	3.2e-32	1138.34	1011.34	868.901	1148.38	3027.91	3461.45	3610.21	4323.3
CHRNB3	cholinergic receptor nicotinic beta 3 subunit	1142	protein-coding	GO:0007165~signal transduction,GO:0007268~chemical synaptic transmission,GO:0007271~synaptic transmission, cholinergic,GO:0034220~ion transmembrane transport,GO:0035094~response to nicotine,GO:0042391~regulation of membrane potential,GO:0050877~neurological system process,GO:0060079~excitatory postsynaptic potential,GO:2000300~regulation of synaptic vesicle exocytosis,	GO:0005886~plasma membrane,GO:0005887~integral component of plasma membrane,GO:0005892~acetylcholine-gated channel complex,GO:0016020~membrane,GO:0016021~integral component of membrane,GO:0043005~neuron projection,GO:0045202~synapse,GO:0045211~postsynaptic membrane,GO:0098793~presynapse,	GO:0004888~transmembrane signaling receptor activity,GO:0015267~channel activity,GO:0015464~acetylcholine receptor activity,GO:0022848~acetylcholine-gated cation-selective channel activity,GO:0030594~neurotransmitter receptor activity,GO:0042166~acetylcholine binding,GO:1901363~heterocyclic compound binding,	hsa04080:Neuroactive ligand-receptor interaction,	R-HSA-112314~Neurotransmitter receptors and postsynaptic signal transmission,R-HSA-112315~Transmission across Chemical Synapses,R-HSA-112316~Neuronal System,R-HSA-181431~Acetylcholine binding and downstream events,R-HSA-622323~Presynaptic nicotinic acetylcholine receptors,R-HSA-622327~Postsynaptic nicotinic acetylcholine receptors,R-HSA-629594~Highly calcium permeable postsynaptic nicotinic acety…		645.144	-2.15892	0.182168	3.15e-34	6.28e-32	204.229	266.151	226.259	214.544	971.024	1135.31	1336.88	806.762
LRRTM3	leucine rich repeat transmembrane neuronal 3	347731	protein-coding	GO:0051965~positive regulation of synapse assembly,GO:0099054~presynapse assembly,GO:1902004~positive regulation of beta-amyloid formation,GO:1905606~regulation of presynapse assembly,	GO:0005615~extracellular space,GO:0031012~extracellular matrix,GO:0098839~postsynaptic density membrane,GO:0098978~glutamatergic synapse,GO:0099061~integral component of postsynaptic density membrane,			R-HSA-112316~Neuronal System,R-HSA-6794361~Neurexins and neuroligins,R-HSA-6794362~Protein-protein interactions at synapses,		115.296	-3.85317	0.327237	4.1e-34	8.07e-32	21.2124	9.25912	12.2672	14.4105	204.782	224.214	280.823	155.398
NRP1	neuropilin 1	8829	protein-coding	GO:0001525~angiogenesis,GO:0001569~branching involved in blood vessel morphogenesis,GO:0001570~vasculogenesis,GO:0001755~neural crest cell migration,GO:0001764~neuron migration,GO:0001938~positive regulation of endothelial cell proliferation,GO:0002040~sprouting angiogenesis,GO:0002042~cell migration involved in sprouting angiogenesis,GO:0003148~outflow tract septum morphogenesis,GO:0006930~subst…	GO:0002116~semaphorin receptor complex,GO:0005615~extracellular space,GO:0005769~early endosome,GO:0005829~cytosol,GO:0005883~neurofilament,GO:0005886~plasma membrane,GO:0005925~focal adhesion,GO:0016020~membrane,GO:0016021~integral component of membrane,GO:0030424~axon,GO:0031410~cytoplasmic vesicle,GO:0031966~mitochondrial membrane,GO:0043005~neuron projection,GO:0043235~receptor complex,GO:004…	GO:0005021~vascular endothelial growth factor-activated receptor activity,GO:0005096~GTPase activator activity,GO:0005515~protein binding,GO:0008201~heparin binding,GO:0015026~coreceptor activity,GO:0017154~semaphorin receptor activity,GO:0019838~growth factor binding,GO:0019901~protein kinase binding,GO:0019955~cytokine binding,GO:0038085~vascular endothelial growth factor binding,GO:0046872~met…	hsa04360:Axon guidance,hsa05166:Human T-cell leukemia virus 1 infection,hsa05171:Coronavirus disease - COVID-19,	R-HSA-1266738~Developmental Biology,R-HSA-162582~Signal Transduction,R-HSA-1643685~Disease,R-HSA-194138~Signaling by VEGF,R-HSA-194306~Neurophilin interactions with VEGF and VEGFR,R-HSA-373755~Semaphorin interactions,R-HSA-373760~L1CAM interactions,R-HSA-376176~Signaling by ROBO receptors,R-HSA-399954~Sema3A PAK dependent Axon repulsion,R-HSA-399955~SEMA3A-Plexin repulsion signaling by inhibiting…	WP4846~SARS-CoV-2 and COVID-19 pathway,WP5284~Cell interactions of the pancreatic cancer microenvironment,WP5144~NRP1-triggered signaling pathways in pancreatic cancer ,WP5065~SARS-CoV-2 altering angiogenesis via NRP1,	1107.72	-1.78886	0.149583	4.72e-34	9.2e-32	508.076	562.698	494.559	380.593	1754.22	1576.96	1589.52	1995.17
LOC283731	uncharacterized LOC283731	283731	ncRNA	NA	NA	NA	NA	NA	NA	1571.13	-1.8052	0.151793	9.92e-34	1.91e-31	522.15	759.752	730.453	720.239	2567.78	2647.03	2592.69	2028.94
NRG1	neuregulin 1	3084	protein-coding	GO:0000165~MAPK cascade,GO:0000902~cell morphogenesis,GO:0003161~cardiac conduction system development,GO:0003222~ventricular trabecula myocardium morphogenesis,GO:0006351~transcription, DNA-templated,GO:0007154~cell communication,GO:0007169~transmembrane receptor protein tyrosine kinase signaling pathway,GO:0007171~activation of transmembrane receptor protein tyrosine kinase activity,GO:0007399~…	GO:0005576~extracellular region,GO:0005615~extracellular space,GO:0005654~nucleoplasm,GO:0005737~cytoplasm,GO:0005886~plasma membrane,GO:0005887~integral component of plasma membrane,GO:0016020~membrane,GO:0016021~integral component of membrane,GO:0016324~apical plasma membrane,GO:0030424~axon,GO:0031594~neuromuscular junction,GO:0098978~glutamatergic synapse,GO:0098982~GABA-ergic synapse,GO:0099…	GO:0003712~transcription cofactor activity,GO:0005102~receptor binding,GO:0005125~cytokine activity,GO:0005176~ErbB-2 class receptor binding,GO:0005178~integrin binding,GO:0008083~growth factor activity,GO:0030296~protein tyrosine kinase activator activity,GO:0030297~transmembrane receptor protein tyrosine kinase activator activity,GO:0030971~receptor tyrosine kinase binding,GO:0043125~ErbB-3 cla…	hsa01521:EGFR tyrosine kinase inhibitor resistance,hsa04012:ErbB signaling pathway,hsa05014:Amyotrophic lateral sclerosis,	R-HSA-112314~Neurotransmitter receptors and postsynaptic signal transmission,R-HSA-112315~Transmission across Chemical Synapses,R-HSA-112316~Neuronal System,R-HSA-1227986~Signaling by ERBB2,R-HSA-1227990~Signaling by ERBB2 in Cancer,R-HSA-1236394~Signaling by ERBB4,R-HSA-1250196~SHC1 events in ERBB2 signaling,R-HSA-1250342~PI3K events in ERBB4 signaling,R-HSA-1250347~SHC1 events in ERBB4 signalin…	WP4932~7q11.23 copy number variation syndrome,WP4806~EGFR tyrosine kinase inhibitor resistance,WP2864~Apoptosis-related network due to altered Notch3 in ovarian cancer,WP2406~Cardiac progenitor differentiation,WP673~ErbB signaling pathway,WP1544~MicroRNAs in cardiomyocyte hypertrophy,WP2882~Nuclear receptors meta-pathway,WP5265~Neurogenesis regulation in the olfactory epithelium,WP2884~NRF2 pathw…	1380.52	-2.27513	0.194636	1.04e-33	1.98e-31	601.799	406.769	343.782	467.169	2006.39	2399.52	2865.49	1953.23
SMAD9	SMAD family member 9	4093	protein-coding	GO:0006355~regulation of transcription, DNA-templated,GO:0006357~regulation of transcription from RNA polymerase II promoter,GO:0007179~transforming growth factor beta receptor signaling pathway,GO:0009653~anatomical structure morphogenesis,GO:0030154~cell differentiation,GO:0030509~BMP signaling pathway,GO:0060395~SMAD protein signal transduction,GO:0071773~cellular response to BMP stimulus,GO:0…	GO:0000785~chromatin,GO:0005634~nucleus,GO:0005654~nucleoplasm,GO:0005667~transcription factor complex,GO:0005737~cytoplasm,GO:0005829~cytosol,GO:0071141~SMAD protein complex,GO:0071144~SMAD2-SMAD3 protein complex,	GO:0000978~RNA polymerase II core promoter proximal region sequence-specific DNA binding,GO:0000981~RNA polymerase II transcription factor activity, sequence-specific DNA binding,GO:0003677~DNA binding,GO:0005515~protein binding,GO:0046872~metal ion binding,GO:0070411~I-SMAD binding,	hsa04350:TGF-beta signaling pathway,hsa04550:Signaling pathways regulating pluripotency of stem cells,	R-HSA-162582~Signal Transduction,R-HSA-201451~Signaling by BMP,R-HSA-9006936~Signaling by TGFB family members,	WP4816~TGF-beta receptor signaling in skeletal dysplasias,WP4787~Osteoblast differentiation and related diseases,WP5353~A network map of Macrophage-stimulating protein (MSP) signaling,WP5205~Clock-controlled autophagy in bone metabolism,WP2895~Differentiation of white and brown adipocyte,WP560~TGF-beta receptor signaling,WP3876~BMP2-WNT4-FOXO1 pathway in primary endometrial stromal cell different…	3038.45	-2.00803	0.16999	1.12e-33	2.1e-31	1432.15	1222.18	1190.37	852.847	4571.75	5003.62	5798.26	4236.41
NEUROD1	neuronal differentiation 1	4760	protein-coding	GO:0003326~pancreatic A cell fate commitment,GO:0003329~pancreatic PP cell fate commitment,GO:0006355~regulation of transcription, DNA-templated,GO:0006357~regulation of transcription from RNA polymerase II promoter,GO:0006366~transcription from RNA polymerase II promoter,GO:0006913~nucleocytoplasmic transport,GO:0007259~JAK-STAT cascade,GO:0007263~nitric oxide mediated signal transduction,GO:000…	GO:0000785~chromatin,GO:0005634~nucleus,GO:0005654~nucleoplasm,GO:0005737~cytoplasm,GO:0090575~RNA polymerase II transcription factor complex,	GO:0000978~RNA polymerase II core promoter proximal region sequence-specific DNA binding,GO:0000981~RNA polymerase II transcription factor activity, sequence-specific DNA binding,GO:0001228~transcriptional activator activity, RNA polymerase II transcription regulatory region sequence-specific binding,GO:0003677~DNA binding,GO:0003682~chromatin binding,GO:0003700~transcription factor activity, seq…	hsa04950:Maturity onset diabetes of the young,	R-HSA-1266738~Developmental Biology,R-HSA-186712~Regulation of beta-cell development,R-HSA-210745~Regulation of gene expression in beta cells,R-HSA-210746~Regulation of gene expression in endocrine-committed (NEUROG3+) progenitor cells,	WP706~Sudden infant death syndrome (SIDS) susceptibility pathways,WP5265~Neurogenesis regulation in the olfactory epithelium,WP2855~Dopaminergic neurogenesis,	8707.82	1.23867	0.104256	1.41e-33	2.62e-31	12748	11076	12653.1	12625.1	4497.52	5282.98	5177.1	5602.74
AIPL1	aryl hydrocarbon receptor interacting protein like 1	23746	protein-coding	GO:0001895~retina homeostasis,GO:0006915~apoptotic process,GO:0007601~visual perception,GO:0007603~phototransduction, visible light,GO:0018343~protein farnesylation,GO:0022400~regulation of rhodopsin mediated signaling pathway,GO:0043066~negative regulation of apoptotic process,	GO:0001917~photoreceptor inner segment,GO:0005634~nucleus,GO:0005654~nucleoplasm,GO:0005737~cytoplasm,GO:0005829~cytosol,GO:0016607~nuclear speck,	GO:0001918~farnesylated protein binding,GO:0003755~peptidyl-prolyl cis-trans isomerase activity,GO:0005515~protein binding,GO:0051082~unfolded protein binding,	hsa04934:Cushing syndrome,hsa05207:Chemical carcinogenesis - receptor activation,			864.419	1.9367	0.163998	1.61e-33	2.96e-31	1752.45	1324.11	1258.96	1185.9	407.563	352.211	336.265	297.897
SH3KBP1	SH3 domain containing kinase binding protein 1	30011	protein-coding	GO:0006897~endocytosis,GO:0006915~apoptotic process,GO:0007010~cytoskeleton organization,GO:0007015~actin filament organization,GO:0007267~cell-cell signaling,GO:0008360~regulation of cell shape,GO:0016477~cell migration,GO:0050871~positive regulation of B cell activation,	GO:0005737~cytoplasm,GO:0005829~cytosol,GO:0005856~cytoskeleton,GO:0005886~plasma membrane,GO:0005911~cell-cell junction,GO:0005925~focal adhesion,GO:0016020~membrane,GO:0016021~integral component of membrane,GO:0030139~endocytic vesicle,GO:0030659~cytoplasmic vesicle membrane,GO:0043005~neuron projection,GO:0045202~synapse,	GO:0005515~protein binding,GO:0016301~kinase activity,GO:0017124~SH3 domain binding,GO:0031625~ubiquitin protein ligase binding,	hsa04144:Endocytosis,	R-HSA-1266738~Developmental Biology,R-HSA-1280218~Adaptive Immune System,R-HSA-162582~Signal Transduction,R-HSA-1643685~Disease,R-HSA-168256~Immune System,R-HSA-177929~Signaling by EGFR,R-HSA-182971~EGFR downregulation,R-HSA-199991~Membrane Trafficking,R-HSA-422475~Axon guidance,R-HSA-5653656~Vesicle-mediated transport,R-HSA-5663205~Infectious disease,R-HSA-6806834~Signaling by MET,R-HSA-6807004~…	WP5323~Fatty Acids and Lipoproteins Transport in Hepatocytes,WP437~EGF/EGFR signaling pathway,	445.142	1.96869	0.167119	1.97e-33	3.59e-31	785.796	665.652	754.087	648.81	231.753	157.093	164.874	153.069
GRIK3	glutamate ionotropic receptor kainate type subunit 3	2899	protein-coding	GO:0007196~adenylate cyclase-inhibiting G-protein coupled glutamate receptor signaling pathway,GO:0007215~glutamate receptor signaling pathway,GO:0007216~G-protein coupled glutamate receptor signaling pathway,GO:0034220~ion transmembrane transport,GO:0035235~ionotropic glutamate receptor signaling pathway,GO:0035249~synaptic transmission, glutamatergic,GO:0042391~regulation of membrane potential,…	GO:0005886~plasma membrane,GO:0005887~integral component of plasma membrane,GO:0016021~integral component of membrane,GO:0030424~axon,GO:0030425~dendrite,GO:0032839~dendrite cytoplasm,GO:0032983~kainate selective glutamate receptor complex,GO:0042734~presynaptic membrane,GO:0043195~terminal bouton,GO:0043204~perikaryon,GO:0045211~postsynaptic membrane,GO:0098839~postsynaptic density membrane,GO:0…	GO:0001640~adenylate cyclase inhibiting G-protein coupled glutamate receptor activity,GO:0004970~ionotropic glutamate receptor activity,GO:0008066~glutamate receptor activity,GO:0015276~ligand-gated ion channel activity,GO:0015277~kainate selective glutamate receptor activity,GO:0038023~signaling receptor activity,GO:0099507~ligand-gated ion channel activity involved in regulation of presynaptic …	hsa04080:Neuroactive ligand-receptor interaction,hsa04724:Glutamatergic synapse,	R-HSA-112314~Neurotransmitter receptors and postsynaptic signal transmission,R-HSA-112315~Transmission across Chemical Synapses,R-HSA-112316~Neuronal System,R-HSA-451306~Ionotropic activity of kainate receptors,R-HSA-451308~Activation of Ca-permeable Kainate Receptor,R-HSA-451326~Activation of kainate receptors upon glutamate binding,R-HSA-500657~Presynaptic function of Kainate receptors,	WP5083~Neuroinflammation and glutamatergic signaling,	4663.6	1.5153	0.128073	3.95e-33	7.12e-31	6834.87	7058.23	6485.98	7396.19	2028	2222.12	2906.85	2376.56
MYC	MYC proto-oncogene, bHLH transcription factor	4609	protein-coding	GO:0000082~G1/S transition of mitotic cell cycle,GO:0000122~negative regulation of transcription from RNA polymerase II promoter,GO:0000165~MAPK cascade,GO:0000320~re-entry into mitotic cell cycle,GO:0001541~ovarian follicle development,GO:0001658~branching involved in ureteric bud morphogenesis,GO:0001701~in utero embryonic development,GO:0002053~positive regulation of mesenchymal cell prolifera…	GO:0000785~chromatin,GO:0005634~nucleus,GO:0005635~nuclear envelope,GO:0005654~nucleoplasm,GO:0005730~nucleolus,GO:0005739~mitochondrion,GO:0005791~rough endoplasmic reticulum,GO:0016021~integral component of membrane,GO:0032991~macromolecular complex,GO:0044195~nucleoplasmic reticulum,GO:0071943~Myc-Max complex,GO:0090571~RNA polymerase II transcription repressor complex,	GO:0000978~RNA polymerase II core promoter proximal region sequence-specific DNA binding,GO:0000981~RNA polymerase II transcription factor activity, sequence-specific DNA binding,GO:0001046~core promoter sequence-specific DNA binding,GO:0001221~transcription cofactor binding,GO:0001227~transcriptional repressor activity, RNA polymerase II transcription regulatory region sequence-specific binding,…	hsa04010:MAPK signaling pathway,hsa04012:ErbB signaling pathway,hsa04110:Cell cycle,hsa04151:PI3K-Akt signaling pathway,hsa04218:Cellular senescence,hsa04310:Wnt signaling pathway,hsa04350:TGF-beta signaling pathway,hsa04390:Hippo signaling pathway,hsa04550:Signaling pathways regulating pluripotency of stem cells,hsa04630:JAK-STAT signaling pathway,hsa04919:Thyroid hormone signaling pathway,hsa05…	R-HSA-1266738~Developmental Biology,R-HSA-1280215~Cytokine Signaling in Immune system,R-HSA-1362277~Transcription of E2F targets under negative control by DREAM complex,R-HSA-1538133~G0 and Early G1,R-HSA-157118~Signaling by NOTCH,R-HSA-162582~Signal Transduction,R-HSA-1640170~Cell Cycle,R-HSA-1643685~Disease,R-HSA-168256~Immune System,R-HSA-170834~Signaling by TGF-beta Receptor Complex,R-HSA-195…	WP2064~Neural crest differentiation,WP4932~7q11.23 copy number variation syndrome,WP3640~Imatinib and chronic myeloid leukemia,WP1971~Integrated cancer pathway,WP3651~Pathways affected in adenoid cystic carcinoma,WP400~p38 MAPK signaling pathway,WP5092~Interactions of natural killer cells in pancreatic cancer,WP4216~Chromosomal and microsatellite instability in colorectal cancer ,WP428~Wnt signal…	562.458	-2.1723	0.187059	4.84e-33	8.62e-31	252.306	152.878	156.836	225.636	992.642	1014.02	826.313	879.032
RGS10	regulator of G protein signaling 10	6001	protein-coding	GO:0007186~G-protein coupled receptor signaling pathway,GO:0007213~G-protein coupled acetylcholine receptor signaling pathway,GO:0008277~regulation of G-protein coupled receptor protein signaling pathway,GO:0009968~negative regulation of signal transduction,GO:0043547~positive regulation of GTPase activity,	GO:0005634~nucleus,GO:0005654~nucleoplasm,GO:0005829~cytosol,GO:0005886~plasma membrane,GO:0016604~nuclear body,GO:0045202~synapse,	GO:0001965~G-protein alpha-subunit binding,GO:0003924~GTPase activity,GO:0005096~GTPase activator activity,GO:0005515~protein binding,		R-HSA-162582~Signal Transduction,R-HSA-372790~Signaling by GPCR,R-HSA-388396~GPCR downstream signalling,R-HSA-418594~G alpha (i) signalling events,	WP289~Myometrial relaxation and contraction pathways,WP2853~Endoderm differentiation,WP2857~Mesodermal commitment pathway,WP536~Calcium regulation in cardiac cells,	298.485	-2.75597	0.244293	6.04e-33	1.06e-30	80.3638	79.5234	62.5083	69.6186	491.766	742.46	497.269	364.369
RPLP0P2	ribosomal protein lateral stalk subunit P0 pseudogene 2	113157	pseudo	NA	NA	NA	NA	NA	NA	146.269	-5.74662	0.496198	1.01e-32	1.76e-30	1.11644	5.55547	4.46079	7.20525	246.619	212.202	174.693	518.302
PARM1	prostate androgen-regulated mucin-like protein 1	25849	protein-coding	GO:0051973~positive regulation of telomerase activity,	GO:0000139~Golgi membrane,GO:0005654~nucleoplasm,GO:0005769~early endosome,GO:0005770~late endosome,GO:0005794~Golgi apparatus,GO:0005829~cytosol,GO:0005886~plasma membrane,GO:0010008~endosome membrane,GO:0016021~integral component of membrane,GO:0043231~intracellular membrane-bounded organelle,	GO:0005515~protein binding,				1283.02	-1.48681	0.126772	1.36e-32	2.34e-30	631.918	725.928	624.521	680.007	1686.73	1700.65	2143.31	2071.09
PPP1R14B	protein phosphatase 1 regulatory inhibitor subunit 14B	26472	protein-coding	GO:0042325~regulation of phosphorylation,GO:0045087~innate immune response,	GO:0005737~cytoplasm,	GO:0004864~protein phosphatase inhibitor activity,GO:0004865~protein serine/threonine phosphatase inhibitor activity,			WP4861~Endoplasmic reticulum stress response in coronavirus infection,	1959.66	-1.39047	0.118593	1.37e-32	2.34e-30	1124.26	1099.06	1043.82	1013.24	2825.11	3358.2	2699.29	2514.28
PRUNE2	prune homolog 2 with BCH domain	158471	protein-coding	GO:0006915~apoptotic process,	GO:0005654~nucleoplasm,GO:0005730~nucleolus,GO:0005737~cytoplasm,GO:0005794~Golgi apparatus,GO:0005829~cytosol,GO:0016021~integral component of membrane,	GO:0005515~protein binding,GO:0016462~pyrophosphatase activity,GO:0046872~metal ion binding,				970.055	-1.91447	0.164661	1.52e-32	2.57e-30	524.859	387.929	310.313	359.746	1644	1603.63	1522.73	1407.23
RBMS1	RNA binding motif single stranded interacting protein 1	5937	protein-coding	GO:0006260~DNA replication,GO:0006396~RNA processing,	GO:0005634~nucleus,GO:0005829~cytosol,GO:1990904~ribonucleoprotein complex,	GO:0003690~double-stranded DNA binding,GO:0003697~single-stranded DNA binding,GO:0003723~RNA binding,GO:0003730~mRNA 3'-UTR binding,GO:0005515~protein binding,GO:0008143~poly(A) binding,GO:0008266~poly(U) RNA binding,				832.504	-1.48239	0.126614	1.74e-32	2.9e-30	436.83	432.589	475.924	388.06	1140.21	1139.77	1422.01	1224.63
FOXD1	forkhead box D1	2297	protein-coding	GO:0006357~regulation of transcription from RNA polymerase II promoter,GO:0007411~axon guidance,GO:0009653~anatomical structure morphogenesis,GO:0010628~positive regulation of gene expression,GO:0030154~cell differentiation,GO:0030513~positive regulation of BMP signaling pathway,GO:0032275~luteinizing hormone secretion,GO:0045892~negative regulation of transcription, DNA-templated,GO:0045944~posi…	GO:0000785~chromatin,GO:0005634~nucleus,	GO:0000978~RNA polymerase II core promoter proximal region sequence-specific DNA binding,GO:0000981~RNA polymerase II transcription factor activity, sequence-specific DNA binding,GO:0001228~transcriptional activator activity, RNA polymerase II transcription regulatory region sequence-specific binding,GO:0003677~DNA binding,GO:0003700~transcription factor activity, sequence-specific DNA binding,GO…			WP3527~Pre-implantation embryo,WP4823~Genes controlling nephrogenesis,WP5236~Markers of kidney cell lineage,WP5052~Nephrogenesis,	248.047	3.46237	0.30757	2.06e-32	3.41e-30	491.235	326.847	362.439	646.671	58.3519	25.0238	31.9331	41.8736
CDH7	cadherin 7	1005	protein-coding	GO:0000902~cell morphogenesis,GO:0007043~cell-cell junction assembly,GO:0007156~homophilic cell adhesion via plasma membrane adhesion molecules,GO:0007275~multicellular organism development,GO:0016339~calcium-dependent cell-cell adhesion via plasma membrane cell adhesion molecules,GO:0034332~adherens junction organization,GO:0044331~cell-cell adhesion mediated by cadherin,GO:0098609~cell-cell adh…	GO:0005886~plasma membrane,GO:0005912~adherens junction,GO:0016021~integral component of membrane,GO:0016342~catenin complex,	GO:0005509~calcium ion binding,GO:0045296~cadherin binding,		R-HSA-1500931~Cell-Cell communication,R-HSA-418990~Adherens junctions interactions,R-HSA-421270~Cell-cell junction organization,R-HSA-446728~Cell junction organization,	WP2064~Neural crest differentiation,WP4540~Hippo signaling regulation pathways,WP4541~Hippo-Merlin signaling dysregulation,WP5087~Malignant pleural mesothelioma,	654.148	1.37416	0.117692	2.38e-32	3.9e-30	976.249	976.846	896.123	942.898	328.668	329.234	381.407	401.757
SYT13	synaptotagmin 13	57586	protein-coding	GO:0006906~vesicle fusion,GO:0014059~regulation of dopamine secretion,GO:0016192~vesicle-mediated transport,GO:0017156~calcium ion regulated exocytosis,GO:0017158~regulation of calcium ion-dependent exocytosis,GO:0071277~cellular response to calcium ion,	GO:0005886~plasma membrane,GO:0005887~integral component of plasma membrane,GO:0030133~transport vesicle,GO:0030424~axon,GO:0043231~intracellular membrane-bounded organelle,GO:0045202~synapse,GO:0070382~exocytic vesicle,	GO:0000149~SNARE binding,GO:0001786~phosphatidylserine binding,GO:0005509~calcium ion binding,GO:0005544~calcium-dependent phospholipid binding,GO:0019905~syntaxin binding,GO:0030276~clathrin binding,			WP5348~11p11.2 copy number variation syndrome ,	848.519	-2.07251	0.180065	2.81e-32	4.57e-30	397.015	288.679	263.251	311.308	1475.04	1581.82	1437.55	1033.49
C1orf21	chromosome 1 open reading frame 21	81563	protein-coding			GO:0005515~protein binding,				1973.9	-1.3313	0.114304	3.07e-32	4.93e-30	1221.39	1185.17	955.723	1082.59	2851.53	2648.52	3092.82	2753.42
GAB2	GRB2 associated binding protein 2	9846	protein-coding	GO:0007165~signal transduction,GO:0007169~transmembrane receptor protein tyrosine kinase signaling pathway,GO:0008284~positive regulation of cell proliferation,GO:0030316~osteoclast differentiation,GO:0043306~positive regulation of mast cell degranulation,GO:0048015~phosphatidylinositol-mediated signaling,	GO:0005737~cytoplasm,GO:0005829~cytosol,GO:0005886~plasma membrane,GO:0045121~membrane raft,	GO:0005068~transmembrane receptor protein tyrosine kinase adaptor activity,GO:0005515~protein binding,GO:0005547~phosphatidylinositol-3,4,5-trisphosphate binding,GO:0043325~phosphatidylinositol-3,4-bisphosphate binding,	hsa04014:Ras signaling pathway,hsa04071:Sphingolipid signaling pathway,hsa04072:Phospholipase D signaling pathway,hsa04380:Osteoclast differentiation,hsa04664:Fc epsilon RI signaling pathway,hsa04666:Fc gamma R-mediated phagocytosis,hsa05220:Chronic myeloid leukemia,	R-HSA-109704~PI3K Cascade,R-HSA-112399~IRS-mediated signalling,R-HSA-1226099~Signaling by FGFR in disease,R-HSA-1257604~PIP3 activates AKT signaling,R-HSA-1266738~Developmental Biology,R-HSA-1280215~Cytokine Signaling in Immune system,R-HSA-1433557~Signaling by SCF-KIT,R-HSA-162582~Signal Transduction,R-HSA-1643685~Disease,R-HSA-168249~Innate Immune System,R-HSA-168256~Immune System,R-HSA-1839117…	WP3640~Imatinib and chronic myeloid leukemia,WP4223~Ras signaling,WP286~IL-3 signaling pathway,WP69~T-cell receptor signaling pathway,WP395~IL-4 signaling pathway,WP3676~BDNF-TrkB signaling,WP49~IL-2 signaling pathway,WP23~B cell receptor signaling pathway,WP437~EGF/EGFR signaling pathway,WP2037~Prolactin signaling pathway,WP2203~Thymic stromal lymphopoietin (TSLP) signaling pathway,WP2018~RANKL/…	2242.14	-1.28792	0.111266	6.24e-32	9.94e-30	1221.91	1320.05	1240.5	1378.78	3090.15	2856.74	3163.07	3665.92
NEFM	neurofilament medium chain	4741	protein-coding	GO:0033693~neurofilament bundle assembly,	GO:0005737~cytoplasm,GO:0005882~intermediate filament,GO:0005883~neurofilament,GO:0030424~axon,GO:0045111~intermediate filament cytoskeleton,GO:0097418~neurofibrillary tangle,	GO:0005198~structural molecule activity,GO:0005200~structural constituent of cytoskeleton,GO:0005515~protein binding,GO:0008017~microtubule binding,	hsa05014:Amyotrophic lateral sclerosis,hsa05022:Pathways of neurodegeneration - multiple diseases,		WP2447~Amyotrophic lateral sclerosis (ALS),WP4352~Ciliary landscape,WP3680~Physico-chemical features and toxicity-associated pathways,	4315.21	-2.77345	0.250639	6.5e-32	1.03e-29	790.719	965.104	846.362	1567.44	6282.53	9534.95	9078.65	5455.89
PRICKLE2	prickle planar cell polarity protein 2	166336	protein-coding	GO:0060071~Wnt signaling pathway, planar cell polarity pathway,	GO:0005737~cytoplasm,GO:0031965~nuclear membrane,	GO:0008270~zinc ion binding,	hsa04310:Wnt signaling pathway,		WP428~Wnt signaling,	853.799	1.77034	0.153507	7.72e-32	1.2e-29	1384.66	1354.21	1326.78	1251.67	394.213	282.274	374.285	462.297
KLHL1	kelch like family member 1	57626	protein-coding	GO:0007628~adult walking behavior,GO:0016358~dendrite development,GO:0021680~cerebellar Purkinje cell layer development,GO:0030036~actin cytoskeleton organization,	GO:0005737~cytoplasm,GO:0005856~cytoskeleton,GO:0030425~dendrite,GO:0043025~neuronal cell body,	GO:0003779~actin binding,GO:0005515~protein binding,				706.595	-2.7792	0.25271	1.36e-31	2.11e-29	204.633	166.127	173.056	136.815	1344.09	1492.32	1458.83	676.89
MAP1B	microtubule associated protein 1B	4131	protein-coding	GO:0000226~microtubule cytoskeleton organization,GO:0001578~microtubule bundle formation,GO:0001764~neuron migration,GO:0007026~negative regulation of microtubule depolymerization,GO:0007399~nervous system development,GO:0007409~axonogenesis,GO:0007416~synapse assembly,GO:0009410~response to xenobiotic stimulus,GO:0009612~response to mechanical stimulus,GO:0009743~response to carbohydrate,GO:0010…	GO:0001750~photoreceptor outer segment,GO:0005829~cytosol,GO:0005874~microtubule,GO:0005875~microtubule associated complex,GO:0005886~plasma membrane,GO:0014069~postsynaptic density,GO:0030424~axon,GO:0030425~dendrite,GO:0030426~growth cone,GO:0036477~somatodendritic compartment,GO:0043025~neuronal cell body,GO:0043196~varicosity,GO:0043197~dendritic spine,GO:0043204~perikaryon,GO:0045202~synapse…	GO:0003779~actin binding,GO:0005198~structural molecule activity,GO:0005515~protein binding,GO:0005543~phospholipid binding,GO:0008017~microtubule binding,GO:0044877~macromolecular complex binding,	hsa03250:Viral life cycle - HIV-1,		WP4549~Fragile X syndrome,WP2038~Microtubule cytoskeleton regulation,WP5265~Neurogenesis regulation in the olfactory epithelium,	33070.5	-1.41302	0.122596	1.43e-31	2.19e-29	17577.1	18496	17323.2	17957	43220.4	46911.5	59488.8	43590.5
STRA6	signaling receptor and transporter of retinol STRA6	64220	protein-coding	GO:0001568~blood vessel development,GO:0001822~kidney development,GO:0003184~pulmonary valve morphogenesis,GO:0003281~ventricular septum development,GO:0007507~heart development,GO:0007612~learning,GO:0007631~feeding behavior,GO:0030324~lung development,GO:0030325~adrenal gland development,GO:0030540~female genitalia development,GO:0032526~response to retinoic acid,GO:0034633~retinol transport,GO…	GO:0005886~plasma membrane,GO:0005887~integral component of plasma membrane,GO:0016021~integral component of membrane,GO:0032991~macromolecular complex,	GO:0016918~retinal binding,GO:0019841~retinol binding,GO:0034632~retinol transporter activity,GO:0038023~signaling receptor activity,		R-HSA-1643685~Disease,R-HSA-2187338~Visual phototransduction,R-HSA-2453864~Retinoid cycle disease events,R-HSA-2453902~The canonical retinoid cycle in rods (twilight vision),R-HSA-2474795~Diseases associated with visual transduction,R-HSA-9675143~Diseases of the neuronal system,R-HSA-9709957~Sensory Perception,		1112.92	-1.87858	0.164693	2.25e-31	3.42e-29	493.441	529.13	495.112	335.737	1813.16	2001.39	1509.15	1726.21
CRX	cone-rod homeobox	1406	protein-coding	GO:0006355~regulation of transcription, DNA-templated,GO:0006357~regulation of transcription from RNA polymerase II promoter,GO:0007399~nervous system development,GO:0007601~visual perception,GO:0009887~animal organ morphogenesis,GO:0030154~cell differentiation,GO:0045944~positive regulation of transcription from RNA polymerase II promoter,GO:0050896~response to stimulus,	GO:0000785~chromatin,GO:0005634~nucleus,GO:0090575~RNA polymerase II transcription factor complex,	GO:0000977~RNA polymerase II regulatory region sequence-specific DNA binding,GO:0000978~RNA polymerase II core promoter proximal region sequence-specific DNA binding,GO:0000981~RNA polymerase II transcription factor activity, sequence-specific DNA binding,GO:0001216~bacterial-type RNA polymerase transcriptional activator activity, sequence-specific DNA binding,GO:0001228~transcriptional activator…			WP3594~Circadian rhythm genes,WP4803~Ciliopathies,WP5234~Bardet-Biedl syndrome,	3459.87	1.50751	0.131921	4.47e-31	6.72e-29	5911.57	5146.22	5253.69	4272.71	1524.86	1868.78	1758.2	1942.94
NFASC	neurofascin	23114	protein-coding	GO:0007155~cell adhesion,GO:0007411~axon guidance,GO:0007420~brain development,GO:0007422~peripheral nervous system development,GO:0019226~transmission of nerve impulse,GO:0042552~myelination,GO:0050808~synapse organization,GO:0072659~protein localization to plasma membrane,GO:0098609~cell-cell adhesion,	GO:0005886~plasma membrane,GO:0005887~integral component of plasma membrane,GO:0005925~focal adhesion,GO:0016021~integral component of membrane,GO:0030424~axon,GO:0030425~dendrite,GO:0033010~paranodal junction,GO:0033268~node of Ranvier,GO:0043194~axon initial segment,GO:0097454~Schwann cell microvillus,GO:0101003~ficolin-1-rich granule membrane,	GO:0005515~protein binding,GO:0019904~protein domain specific binding,GO:0098632~protein binding involved in cell-cell adhesion,	hsa04514:Cell adhesion molecules,	R-HSA-1266738~Developmental Biology,R-HSA-168249~Innate Immune System,R-HSA-168256~Immune System,R-HSA-373760~L1CAM interactions,R-HSA-422475~Axon guidance,R-HSA-445095~Interaction between L1 and Ankyrins,R-HSA-447043~Neurofascin interactions,R-HSA-6798695~Neutrophil degranulation,R-HSA-9675108~Nervous system development,		4306.47	-1.59217	0.139527	4.86e-31	7.25e-29	2257.76	2059.59	1753.76	2361.52	5477.85	6088.19	7216.26	7236.85
NHSL2	NHS like 2	340527	protein-coding	GO:0030154~cell differentiation,	GO:0005737~cytoplasm,	GO:0005509~calcium ion binding,GO:0005515~protein binding,				241.917	2.36939	0.213848	6.01e-31	8.88e-29	488.58	398.36	356.336	391.557	78.7589	59.5296	60.8312	101.383
PXYLP1	2-phosphoxylose phosphatase 1	92370	protein-coding	GO:0006024~glycosaminoglycan biosynthetic process,GO:0010909~positive regulation of heparan sulfate proteoglycan biosynthetic process,GO:0016311~dephosphorylation,GO:0050650~chondroitin sulfate proteoglycan biosynthetic process,	GO:0000139~Golgi membrane,GO:0005794~Golgi apparatus,GO:0016021~integral component of membrane,	GO:0005515~protein binding,GO:0016791~phosphatase activity,				1304.19	-1.04977	0.0934001	8.18e-31	1.2e-28	852.312	895.537	774.644	850.153	1696.38	1767.95	1762.49	1834.06
FRMD3	FERM domain containing 3	257019	protein-coding	GO:0031032~actomyosin structure organization,	GO:0005856~cytoskeleton,GO:0016020~membrane,GO:0016021~integral component of membrane,	GO:0005515~protein binding,GO:0008092~cytoskeletal protein binding,				532.529	-1.41173	0.124495	1.21e-30	1.76e-28	322.457	278.306	264.19	284.48	834.798	783.79	699.105	793.107
CALCB	calcitonin related polypeptide beta	797	protein-coding	GO:0006874~cellular calcium ion homeostasis,GO:0007165~signal transduction,GO:0007189~adenylate cyclase-activating G-protein coupled receptor signaling pathway,GO:0051480~regulation of cytosolic calcium ion concentration,	GO:0005576~extracellular region,GO:0005615~extracellular space,	GO:0005179~hormone activity,GO:0005184~neuropeptide hormone activity,GO:0005515~protein binding,GO:0031716~calcitonin receptor binding,	hsa04080:Neuroactive ligand-receptor interaction,hsa04270:Vascular smooth muscle contraction,	R-HSA-162582~Signal Transduction,R-HSA-372790~Signaling by GPCR,R-HSA-373080~Class B/2 (Secretin family receptors),R-HSA-388396~GPCR downstream signalling,R-HSA-418555~G alpha (s) signalling events,R-HSA-419812~Calcitonin-like ligand receptors,R-HSA-500792~GPCR ligand binding,		106.91	-3.55515	0.325971	1.66e-30	2.39e-28	25.6782	12.0369	16.7279	9.90722	220.196	168.16	164.362	238.214
WNT10A	Wnt family member 10A	80326	protein-coding	GO:0001942~hair follicle development,GO:0010628~positive regulation of gene expression,GO:0014033~neural crest cell differentiation,GO:0016055~Wnt signaling pathway,GO:0030182~neuron differentiation,GO:0031069~hair follicle morphogenesis,GO:0042476~odontogenesis,GO:0042487~regulation of odontogenesis of dentin-containing tooth,GO:0043586~tongue development,GO:0043588~skin development,GO:0045165~c…	GO:0005576~extracellular region,GO:0005615~extracellular space,	GO:0005102~receptor binding,GO:0005109~frizzled binding,GO:0005125~cytokine activity,GO:0048018~receptor agonist activity,	hsa04150:mTOR signaling pathway,hsa04310:Wnt signaling pathway,hsa04390:Hippo signaling pathway,hsa04550:Signaling pathways regulating pluripotency of stem cells,hsa04916:Melanogenesis,hsa04934:Cushing syndrome,hsa05010:Alzheimer disease,hsa05022:Pathways of neurodegeneration - multiple diseases,hsa05165:Human papillomavirus infection,hsa05200:Pathways in cancer,hsa05205:Proteoglycans in cancer,h…	R-HSA-162582~Signal Transduction,R-HSA-195721~Signaling by WNT,R-HSA-3238698~WNT ligand biogenesis and trafficking,R-HSA-372790~Signaling by GPCR,R-HSA-373080~Class B/2 (Secretin family receptors),R-HSA-500792~GPCR ligand binding,	WP428~Wnt signaling,WP5124~Alzheimer's disease,WP4262~Breast cancer pathway,WP399~Wnt signaling pathway and pluripotency,WP4787~Osteoblast differentiation and related diseases,WP4239~Epithelial to mesenchymal transition in colorectal cancer,WP2059~Alzheimer's disease and miRNA effects,WP4258~lncRNA in canonical Wnt signaling and colorectal cancer,WP710~DNA damage response (only ATM dependent),WP4…	85.0158	-4.28598	0.384576	2.23e-30	3.18e-28	8.88699	7.07227	10.6476	4.35693	211.643	125.194	184.186	128.139
CALB1	calbindin 1	793	protein-coding	GO:0007614~short-term memory,GO:0007616~long-term memory,GO:0007626~locomotory behavior,GO:0010842~retina layer formation,GO:0035502~metanephric part of ureteric bud development,GO:0051480~regulation of cytosolic calcium ion concentration,GO:0055074~calcium ion homeostasis,GO:0071310~cellular response to organic substance,GO:0072205~metanephric collecting duct development,GO:0072221~metanephric d…	GO:0005634~nucleus,GO:0005829~cytosol,GO:0030424~axon,GO:0030425~dendrite,GO:0032420~stereocilium,GO:0032437~cuticular plate,GO:0043005~neuron projection,GO:0043025~neuronal cell body,GO:0043195~terminal bouton,GO:0043197~dendritic spine,GO:0044305~calyx of Held,GO:0045202~synapse,GO:0070062~extracellular exosome,GO:0098686~hippocampal mossy fiber to CA3 synapse,GO:0098978~glutamatergic synapse,G…	GO:0005499~vitamin D binding,GO:0005509~calcium ion binding,GO:0005515~protein binding,GO:0008270~zinc ion binding,GO:0099534~calcium ion binding involved in regulation of presynaptic cytosolic calcium ion concentration,GO:0099567~calcium ion binding involved in regulation of postsynaptic cytosolic calcium ion concentration,	hsa04961:Endocrine and other factor-regulated calcium reabsorption,	R-HSA-392499~Metabolism of proteins,R-HSA-977225~Amyloid fiber formation,	WP4698~Vitamin D-sensitive calcium signaling in depression,	286.227	2.09436	0.188506	2.36e-30	3.34e-28	456.625	432.401	501.838	480.95	105.694	74.0706	103.313	134.926
COL1A1	collagen type I alpha 1 chain	1277	protein-coding	GO:0001501~skeletal system development,GO:0001503~ossification,GO:0001568~blood vessel development,GO:0001649~osteoblast differentiation,GO:0001957~intramembranous ossification,GO:0001958~endochondral ossification,GO:0007155~cell adhesion,GO:0007601~visual perception,GO:0007605~sensory perception of sound,GO:0009410~response to xenobiotic stimulus,GO:0009612~response to mechanical stimulus,GO:001…	GO:0005576~extracellular region,GO:0005581~collagen trimer,GO:0005584~collagen type I trimer,GO:0005615~extracellular space,GO:0005737~cytoplasm,GO:0005788~endoplasmic reticulum lumen,GO:0005794~Golgi apparatus,GO:0016021~integral component of membrane,GO:0030141~secretory granule,GO:0031012~extracellular matrix,	GO:0002020~protease binding,GO:0005201~extracellular matrix structural constituent,GO:0005515~protein binding,GO:0030020~extracellular matrix structural constituent conferring tensile strength,GO:0042802~identical protein binding,GO:0046872~metal ion binding,GO:0048407~platelet-derived growth factor binding,	hsa04151:PI3K-Akt signaling pathway,hsa04510:Focal adhesion,hsa04512:ECM-receptor interaction,hsa04611:Platelet activation,hsa04926:Relaxin signaling pathway,hsa04933:AGE-RAGE signaling pathway in diabetic complications,hsa04974:Protein digestion and absorption,hsa05146:Amoebiasis,hsa05165:Human papillomavirus infection,hsa05205:Proteoglycans in cancer,hsa05415:Diabetic cardiomyopathy,	R-HSA-109582~Hemostasis,R-HSA-114604~GPVI-mediated activation cascade,R-HSA-1280218~Adaptive Immune System,R-HSA-1442490~Collagen degradation,R-HSA-1474228~Degradation of the extracellular matrix,R-HSA-1474244~Extracellular matrix organization,R-HSA-1474290~Collagen formation,R-HSA-162582~Signal Transduction,R-HSA-1650814~Collagen biosynthesis and modifying enzymes,R-HSA-168256~Immune System,R-HS…	WP4786~Type I collagen synthesis in the context of osteogenesis imperfecta,WP306~Focal adhesion,WP5036~Angiotensin II receptor type 1 pathway,WP2643~Nanoparticle-mediated activation of receptor signaling,WP5055~Burn wound healing,WP4754~IL-18 signaling pathway,WP3932~Focal adhesion: PI3K-Akt-mTOR-signaling pathway,WP5158~Urotensin-II-mediated signaling pathway,WP453~Inflammatory response pathway,…	538.203	3.56099	0.328381	3.38e-30	4.74e-28	1057.3	929.196	1027.18	973.652	130.179	31.8259	54.126	102.156
GABRR2	gamma-aminobutyric acid type A receptor subunit rho2	2570	protein-coding	GO:0006821~chloride transport,GO:0007165~signal transduction,GO:0007214~gamma-aminobutyric acid signaling pathway,GO:0007268~chemical synaptic transmission,GO:0007601~visual perception,GO:0034220~ion transmembrane transport,GO:0042391~regulation of membrane potential,GO:0050877~neurological system process,GO:0060078~regulation of postsynaptic membrane potential,GO:1902476~chloride transmembrane t…	GO:0005886~plasma membrane,GO:0005887~integral component of plasma membrane,GO:0034707~chloride channel complex,GO:0043005~neuron projection,GO:0045202~synapse,GO:0045211~postsynaptic membrane,GO:0098982~GABA-ergic synapse,GO:1902711~GABA-A receptor complex,	GO:0004890~GABA-A receptor activity,GO:0005230~extracellular ligand-gated ion channel activity,GO:0005254~chloride channel activity,GO:0019904~protein domain specific binding,GO:0030594~neurotransmitter receptor activity,GO:1904315~transmitter-gated ion channel activity involved in regulation of postsynaptic membrane potential,	hsa04080:Neuroactive ligand-receptor interaction,hsa04723:Retrograde endocannabinoid signaling,hsa04727:GABAergic synapse,hsa05032:Morphine addiction,hsa05033:Nicotine addiction,	R-HSA-112314~Neurotransmitter receptors and postsynaptic signal transmission,R-HSA-112315~Transmission across Chemical Synapses,R-HSA-112316~Neuronal System,R-HSA-977443~GABA receptor activation,	WP3584~MECP2 and associated Rett syndrome,WP3998~Prader-Willi and Angelman syndrome,	842.898	2.38799	0.219372	4.55e-30	6.33e-28	1674.9	1655.7	1416.53	966.841	305.279	212.232	201.213	310.489
ZNF558	zinc finger protein 558	148156	protein-coding	GO:0000122~negative regulation of transcription from RNA polymerase II promoter,GO:0006357~regulation of transcription from RNA polymerase II promoter,	GO:0005634~nucleus,	GO:0000977~RNA polymerase II regulatory region sequence-specific DNA binding,GO:0000981~RNA polymerase II transcription factor activity, sequence-specific DNA binding,GO:0001227~transcriptional repressor activity, RNA polymerase II transcription regulatory region sequence-specific binding,GO:0003677~DNA binding,GO:0005515~protein binding,GO:0046872~metal ion binding,	hsa05168:Herpes simplex virus 1 infection,	R-HSA-212436~Generic Transcription Pathway,R-HSA-73857~RNA Polymerase II Transcription,R-HSA-74160~Gene expression (Transcription),		433.899	-9.88836	0.940721	6.29e-30	8.68e-28	0.925547	0	0	1.49331	1094.21	470.928	512.236	1391.4
SGCG	sarcoglycan gamma	6445	protein-coding	GO:0007517~muscle organ development,GO:0010467~gene expression,GO:0048738~cardiac muscle tissue development,GO:0060047~heart contraction,	GO:0005737~cytoplasm,GO:0005856~cytoskeleton,GO:0005886~plasma membrane,GO:0016012~sarcoglycan complex,GO:0016021~integral component of membrane,GO:0042383~sarcolemma,	GO:0005515~protein binding,	hsa05410:Hypertrophic cardiomyopathy,hsa05412:Arrhythmogenic right ventricular cardiomyopathy,hsa05414:Dilated cardiomyopathy,hsa05416:Viral myocarditis,		WP2118~Arrhythmogenic right ventricular cardiomyopathy,WP4298~Acute viral myocarditis,	91.7347	-3.53141	0.331093	1.97e-29	2.7e-27	20.7546	15.4008	4.50091	14.0995	161.421	192.671	175.182	149.848
ABCA4	ATP binding cassette subfamily A member 4	24	protein-coding	GO:0001523~retinoid metabolic process,GO:0006649~phospholipid transfer to membrane,GO:0006869~lipid transport,GO:0007601~visual perception,GO:0007603~phototransduction, visible light,GO:0034633~retinol transport,GO:0042574~retinal metabolic process,GO:0045332~phospholipid translocation,GO:0045494~photoreceptor cell maintenance,GO:0055085~transmembrane transport,	GO:0001750~photoreceptor outer segment,GO:0005783~endoplasmic reticulum,GO:0005886~plasma membrane,GO:0005887~integral component of plasma membrane,GO:0016020~membrane,GO:0016021~integral component of membrane,GO:0031410~cytoplasmic vesicle,GO:0043231~intracellular membrane-bounded organelle,GO:0097381~photoreceptor disc membrane,	GO:0003924~GTPase activity,GO:0005215~transporter activity,GO:0005319~lipid transporter activity,GO:0005501~retinoid binding,GO:0005502~11-cis retinal binding,GO:0005503~all-trans retinal binding,GO:0005524~ATP binding,GO:0005548~phospholipid transporter activity,GO:0016887~ATPase activity,GO:0034632~retinol transporter activity,GO:0042626~ATPase activity, coupled to transmembrane movement of sub…	hsa02010:ABC transporters,	R-HSA-1643685~Disease,R-HSA-2187338~Visual phototransduction,R-HSA-2453864~Retinoid cycle disease events,R-HSA-2453902~The canonical retinoid cycle in rods (twilight vision),R-HSA-2474795~Diseases associated with visual transduction,R-HSA-382551~Transport of small molecules,R-HSA-382556~ABC-family proteins mediated transport,R-HSA-9675143~Diseases of the neuronal system,R-HSA-9709957~Sensory Perc…		1037.27	2.15042	0.198326	3.31e-29	4.49e-27	2040.33	1679.15	1614.53	1501.11	413.597	255.958	315.354	478.109
PDE1C	phosphodiesterase 1C	5137	protein-coding	GO:0007165~signal transduction,	GO:0005764~lysosome,GO:0005829~cytosol,GO:0043025~neuronal cell body,	GO:0004114~3',5'-cyclic-nucleotide phosphodiesterase activity,GO:0004115~3',5'-cyclic-AMP phosphodiesterase activity,GO:0004117~calmodulin-dependent cyclic-nucleotide phosphodiesterase activity,GO:0005516~calmodulin binding,GO:0046872~metal ion binding,GO:0047555~3',5'-cyclic-GMP phosphodiesterase activity,GO:0048101~calcium- and calmodulin-regulated 3',5'-cyclic-GMP phosphodiesterase activity,	hsa00230:Purine metabolism,hsa01100:Metabolic pathways,hsa04020:Calcium signaling pathway,hsa04740:Olfactory transduction,hsa04742:Taste transduction,hsa04924:Renin secretion,hsa05032:Morphine addiction,	R-HSA-111885~Opioid Signalling,R-HSA-111933~Calmodulin induced events,R-HSA-111957~Cam-PDE 1 activation,R-HSA-111996~Ca-dependent events,R-HSA-111997~CaM pathway,R-HSA-112040~G-protein mediated events,R-HSA-112043~PLC beta mediated events,R-HSA-1489509~DAG and IP3 signaling,R-HSA-162582~Signal Transduction,R-HSA-372790~Signaling by GPCR,R-HSA-388396~GPCR downstream signalling,R-HSA-418594~G alpha…	WP35~G protein signaling pathways,WP4222~Phosphodiesterases in neuronal function,	2816.89	1.58781	0.143891	3.42e-29	4.6e-27	4276.36	4408.04	4502.47	3825.8	1390.03	1104.84	1310.75	1716.84
TSHZ1	teashirt zinc finger homeobox 1	10194	protein-coding	GO:0006357~regulation of transcription from RNA polymerase II promoter,GO:0009952~anterior/posterior pattern specification,GO:0010468~regulation of gene expression,GO:0042474~middle ear morphogenesis,GO:0060023~soft palate development,	GO:0000785~chromatin,GO:0005634~nucleus,	GO:0000981~RNA polymerase II transcription factor activity, sequence-specific DNA binding,GO:0003677~DNA binding,GO:0005515~protein binding,GO:0046872~metal ion binding,			WP4754~IL-18 signaling pathway,	291.652	-1.5567	0.141153	3.84e-29	5.12e-27	141.34	163.725	127.452	148.141	431.65	448.428	412.596	459.883
TMEM74	transmembrane protein 74	157753	protein-coding	GO:0006914~autophagy,GO:0016236~macroautophagy,GO:0051867~general adaptation syndrome, behavioral process,GO:2001257~regulation of cation channel activity,	GO:0000421~autophagosome membrane,GO:0005765~lysosomal membrane,GO:0005886~plasma membrane,GO:0016021~integral component of membrane,GO:0031410~cytoplasmic vesicle,	GO:0005515~protein binding,GO:0044325~ion channel binding,				184.021	-2.20551	0.204716	5.07e-29	6.71e-27	62.5208	53.7029	50.1838	83.761	284.052	289.276	311.817	336.85
GRID2	glutamate ionotropic receptor delta type subunit 2	2895	protein-coding	GO:0007157~heterophilic cell-cell adhesion via plasma membrane cell adhesion molecules,GO:0007215~glutamate receptor signaling pathway,GO:0008104~protein localization,GO:0010975~regulation of neuron projection development,GO:0021707~cerebellar granule cell differentiation,GO:0034220~ion transmembrane transport,GO:0034613~cellular protein localization,GO:0035235~ionotropic glutamate receptor signa…	GO:0005886~plasma membrane,GO:0005887~integral component of plasma membrane,GO:0008328~ionotropic glutamate receptor complex,GO:0016021~integral component of membrane,GO:0043197~dendritic spine,GO:0045202~synapse,GO:0045211~postsynaptic membrane,GO:0098688~parallel fiber to Purkinje cell synapse,GO:0098839~postsynaptic density membrane,GO:0098978~glutamatergic synapse,GO:0099061~integral componen…	GO:0004970~ionotropic glutamate receptor activity,GO:0005515~protein binding,GO:0008066~glutamate receptor activity,GO:0015276~ligand-gated ion channel activity,GO:0030165~PDZ domain binding,GO:0038023~signaling receptor activity,GO:0097110~scaffold protein binding,GO:1904315~transmitter-gated ion channel activity involved in regulation of postsynaptic membrane potential,	hsa04080:Neuroactive ligand-receptor interaction,hsa04730:Long-term depression,			539.802	1.72248	0.157008	5.15e-29	6.76e-27	908.197	743.115	915.701	771.283	244.063	190.457	276.098	269.502
DPYSL5	dihydropyrimidinase like 5	56896	protein-coding	GO:0007165~signal transduction,GO:0007399~nervous system development,GO:0007411~axon guidance,GO:0050774~negative regulation of dendrite morphogenesis,	GO:0005737~cytoplasm,GO:0005829~cytosol,GO:0030425~dendrite,GO:0032991~macromolecular complex,GO:0043025~neuronal cell body,	GO:0005515~protein binding,GO:0008017~microtubule binding,GO:0016810~hydrolase activity, acting on carbon-nitrogen (but not peptide) bonds,GO:0016812~hydrolase activity, acting on carbon-nitrogen (but not peptide) bonds, in cyclic amides,	hsa04360:Axon guidance,	R-HSA-1266738~Developmental Biology,R-HSA-373755~Semaphorin interactions,R-HSA-399956~CRMPs in Sema3A signaling,R-HSA-422475~Axon guidance,R-HSA-9675108~Nervous system development,		9845.65	-0.872332	0.0806536	5.24e-29	6.83e-27	7156.46	6757.06	6651.51	7063.58	12294.1	13745.4	12723	12374.1
HPCA	hippocalcin	3208	protein-coding	GO:0007420~brain development,GO:0019722~calcium-mediated signaling,GO:0031283~negative regulation of guanylate cyclase activity,GO:0031584~activation of phospholipase D activity,GO:0045762~positive regulation of adenylate cyclase activity,GO:0048839~inner ear development,GO:0060041~retina development in camera-type eye,GO:0071257~cellular response to electrical stimulus,GO:0071277~cellular respon…	GO:0005737~cytoplasm,GO:0005829~cytosol,GO:0019898~extrinsic component of membrane,GO:0030424~axon,GO:0032590~dendrite membrane,GO:0032809~neuronal cell body membrane,GO:0032839~dendrite cytoplasm,GO:0043204~perikaryon,GO:0044327~dendritic spine head,GO:0098978~glutamatergic synapse,	GO:0003779~actin binding,GO:0005509~calcium ion binding,GO:0005515~protein binding,GO:0019900~kinase binding,GO:0042802~identical protein binding,			WP5093~Opioid receptor pathways,	312.715	1.60712	0.146242	5.46e-29	7.07e-27	515.938	505.865	417.043	456.257	154.755	145.425	139.114	167.323
TENM4	teneurin transmembrane protein 4	26011	protein-coding	GO:0001702~gastrulation with mouth forming second,GO:0007157~heterophilic cell-cell adhesion via plasma membrane cell adhesion molecules,GO:0007165~signal transduction,GO:0031641~regulation of myelination,GO:0031643~positive regulation of myelination,GO:0032289~central nervous system myelin formation,GO:0048666~neuron development,GO:0048714~positive regulation of oligodendrocyte differentiation,G…	GO:0005634~nucleus,GO:0005737~cytoplasm,GO:0005886~plasma membrane,GO:0005887~integral component of plasma membrane,GO:0016021~integral component of membrane,GO:0043005~neuron projection,	GO:0005515~protein binding,GO:0042803~protein homodimerization activity,GO:0046982~protein heterodimerization activity,GO:0050839~cell adhesion molecule binding,				1907.99	-1.35233	0.123199	6.46e-29	8.29e-27	1003.82	1140.07	1037.06	1062.47	3058.54	2831.23	2881.25	2249.5
CORO2B	coronin 2B	10391	protein-coding	GO:0003093~regulation of glomerular filtration,GO:0010812~negative regulation of cell-substrate adhesion,GO:0030036~actin cytoskeleton organization,GO:0032956~regulation of actin cytoskeleton organization,GO:0048041~focal adhesion assembly,GO:0051497~negative regulation of stress fiber assembly,GO:0080135~regulation of cellular response to stress,GO:1904950~negative regulation of establishment of…	GO:0005737~cytoplasm,GO:0005925~focal adhesion,GO:0015629~actin cytoskeleton,GO:0016020~membrane,	GO:0003779~actin binding,GO:0005515~protein binding,GO:0017166~vinculin binding,GO:0051015~actin filament binding,GO:1990147~talin binding,				4357.78	-1.11365	0.103085	1.52e-28	1.93e-26	2841.83	2769.97	2946.11	2369.2	5922.88	6393.92	5952.91	5665.46
FAM107A	family with sequence similarity 107 member A	11170	protein-coding	GO:0001558~regulation of cell growth,GO:0007049~cell cycle,GO:0030041~actin filament polymerization,GO:0030335~positive regulation of cell migration,GO:0031398~positive regulation of protein ubiquitination,GO:0031647~regulation of protein stability,GO:0031669~cellular response to nutrient levels,GO:0032956~regulation of actin cytoskeleton organization,GO:0050890~cognition,GO:0051017~actin filamen…	GO:0001725~stress fiber,GO:0005634~nucleus,GO:0005737~cytoplasm,GO:0005925~focal adhesion,GO:0015629~actin cytoskeleton,GO:0016607~nuclear speck,GO:0032587~ruffle membrane,GO:0043005~neuron projection,GO:0045202~synapse,	GO:0003779~actin binding,GO:0005515~protein binding,				349.573	2.11359	0.197371	1.75e-28	2.21e-26	750.86	528.834	490.965	522.206	133.397	126.361	98.0828	145.875
ISLR2	immunoglobulin superfamily containing leucine rich repeat 2	57611	protein-coding	GO:0007399~nervous system development,GO:0045773~positive regulation of axon extension,	GO:0005886~plasma membrane,GO:0009986~cell surface,GO:0016021~integral component of membrane,	GO:0005515~protein binding,				9866.69	-2.11202	0.197756	2.4e-28	3.01e-26	3495.87	3617.38	3669.58	3445.5	14374.8	21261.6	18802.8	10265.9
CMIP	c-Maf inducing protein	80790	protein-coding	GO:0001701~in utero embryonic development,	GO:0005654~nucleoplasm,GO:0005829~cytosol,	GO:0005515~protein binding,				3562.77	-0.860366	0.0806169	2.53e-28	3.14e-26	2613.05	2504.46	2409.38	2523.51	4327.64	4780.52	4638.22	4705.39
SMAD1	SMAD family member 1	4086	protein-coding	GO:0000165~MAPK cascade,GO:0001649~osteoblast differentiation,GO:0001657~ureteric bud development,GO:0001710~mesodermal cell fate commitment,GO:0002051~osteoblast fate commitment,GO:0003161~cardiac conduction system development,GO:0006351~transcription, DNA-templated,GO:0006355~regulation of transcription, DNA-templated,GO:0006357~regulation of transcription from RNA polymerase II promoter,GO:000…	GO:0000785~chromatin,GO:0005634~nucleus,GO:0005637~nuclear inner membrane,GO:0005654~nucleoplasm,GO:0005667~transcription factor complex,GO:0005737~cytoplasm,GO:0005829~cytosol,GO:0016020~membrane,GO:0016021~integral component of membrane,GO:0032991~macromolecular complex,GO:0071141~SMAD protein complex,GO:0071142~SMAD2 protein complex,GO:0071144~SMAD2-SMAD3 protein complex,	GO:0000978~RNA polymerase II core promoter proximal region sequence-specific DNA binding,GO:0000981~RNA polymerase II transcription factor activity, sequence-specific DNA binding,GO:0001228~transcriptional activator activity, RNA polymerase II transcription regulatory region sequence-specific binding,GO:0003700~transcription factor activity, sequence-specific DNA binding,GO:0005515~protein bindin…	hsa04350:TGF-beta signaling pathway,hsa04390:Hippo signaling pathway,hsa04550:Signaling pathways regulating pluripotency of stem cells,hsa05202:Transcriptional misregulation in cancer,	R-HSA-1266738~Developmental Biology,R-HSA-162582~Signal Transduction,R-HSA-201451~Signaling by BMP,R-HSA-212436~Generic Transcription Pathway,R-HSA-392499~Metabolism of proteins,R-HSA-5688426~Deubiquitination,R-HSA-5689880~Ub-specific processing proteases,R-HSA-597592~Post-translational protein modification,R-HSA-73857~RNA Polymerase II Transcription,R-HSA-74160~Gene expression (Transcription),R-…	WP2064~Neural crest differentiation,WP5115~Network map of SARS-CoV-2 signaling pathway,WP1539~Angiogenesis,WP3927~BMP signaling in eyelid development,WP4816~TGF-beta receptor signaling in skeletal dysplasias,WP2840~Hair follicle development: cytodifferentiation - part 3 of 3,WP4787~Osteoblast differentiation and related diseases,WP5053~Development of ureteric collection system,WP2857~Mesodermal c…	884.173	-1.35071	0.124633	2.96e-28	3.65e-26	434.502	465.803	479.398	586.589	1320.58	1228.75	1323.94	1233.82
DENND2B	DENN domain containing 2B	6764	protein-coding	GO:0070374~positive regulation of ERK1 and ERK2 cascade,	GO:0005886~plasma membrane,GO:0005938~cell cortex,GO:0055037~recycling endosome,	GO:0005085~guanyl-nucleotide exchange factor activity,GO:0005515~protein binding,		R-HSA-199991~Membrane Trafficking,R-HSA-5653656~Vesicle-mediated transport,R-HSA-8876198~RAB GEFs exchange GTP for GDP on RABs,R-HSA-9007101~Rab regulation of trafficking,		1828.49	1.75554	0.162843	3.74e-28	4.59e-26	2781.79	2669.44	3074.22	2844.63	970.5	616.234	701.152	969.985
SH3BGRL3	SH3 domain binding glutamate rich protein like 3	83442	protein-coding	GO:0007010~cytoskeleton organization,	GO:0005737~cytoplasm,GO:0005829~cytosol,GO:0016604~nuclear body,GO:0032587~ruffle membrane,GO:0070062~extracellular exosome,	GO:0005515~protein binding,			WP3888~VEGFA-VEGFR2 signaling,	3446.45	-1.41786	0.131246	4.73e-28	5.75e-26	1797.47	1787.01	1652.72	2166.08	4236.57	5652.39	5019.13	5260.26
ISL1	ISL LIM homeobox 1	3670	protein-coding	GO:0000122~negative regulation of transcription from RNA polymerase II promoter,GO:0001755~neural crest cell migration,GO:0003139~secondary heart field specification,GO:0003148~outflow tract septum morphogenesis,GO:0003151~outflow tract morphogenesis,GO:0003203~endocardial cushion morphogenesis,GO:0003215~cardiac right ventricle morphogenesis,GO:0003266~regulation of secondary heart field cardiob…	GO:0000785~chromatin,GO:0005634~nucleus,GO:0005667~transcription factor complex,GO:0005737~cytoplasm,	GO:0000978~RNA polymerase II core promoter proximal region sequence-specific DNA binding,GO:0000981~RNA polymerase II transcription factor activity, sequence-specific DNA binding,GO:0000987~core promoter proximal region sequence-specific DNA binding,GO:0001228~transcriptional activator activity, RNA polymerase II transcription regulatory region sequence-specific binding,GO:0005515~protein binding…	hsa04550:Signaling pathways regulating pluripotency of stem cells,	R-HSA-1266738~Developmental Biology,R-HSA-2980736~Peptide hormone metabolism,R-HSA-376176~Signaling by ROBO receptors,R-HSA-392499~Metabolism of proteins,R-HSA-400508~Incretin synthesis, secretion, and inactivation,R-HSA-400511~Synthesis, secretion, and inactivation of Glucose-dependent Insulinotropic Polypeptide (GIP),R-HSA-422475~Axon guidance,R-HSA-9010553~Regulation of expression of SLITs and…	WP2064~Neural crest differentiation,WP2406~Cardiac progenitor differentiation,WP1591~Heart development,	2420.93	-2.13461	0.201397	5.03e-28	6.08e-26	854.047	1060.23	897.789	629.655	3704.51	5080.56	4253.23	2887.42
MSTN	myostatin	2660	protein-coding	GO:0007179~transforming growth factor beta receptor signaling pathway,GO:0007517~muscle organ development,GO:0009408~response to heat,GO:0009629~response to gravity,GO:0010592~positive regulation of lamellipodium assembly,GO:0010759~positive regulation of macrophage chemotaxis,GO:0010862~positive regulation of pathway-restricted SMAD protein phosphorylation,GO:0014732~skeletal muscle atrophy,GO:0…	GO:0005615~extracellular space,GO:0005737~cytoplasm,	GO:0005102~receptor binding,GO:0005125~cytokine activity,GO:0005515~protein binding,GO:0008083~growth factor activity,GO:0008201~heparin binding,GO:0042802~identical protein binding,GO:0042803~protein homodimerization activity,	hsa04060:Cytokine-cytokine receptor interaction,	R-HSA-212436~Generic Transcription Pathway,R-HSA-73857~RNA Polymerase II Transcription,R-HSA-74160~Gene expression (Transcription),R-HSA-9614085~FOXO-mediated transcription,R-HSA-9617828~FOXO-mediated transcription of cell cycle genes,	WP3850~Factors and pathways affecting insulin-like growth factor (IGF1)-Akt signaling,WP5120~Inclusion body myositis,WP4879~Overlap between signal transduction pathways contributing to LMNA laminopathies,WP516~Hypertrophy model,	192.511	-3.21199	0.314896	6.65e-28	7.97e-26	42.4249	33.3328	35.6863	29.7216	328.092	519.495	352.203	199.132
FGF13	fibroblast growth factor 13	2258	protein-coding	GO:0000165~MAPK cascade,GO:0001764~neuron migration,GO:0006814~sodium ion transport,GO:0007026~negative regulation of microtubule depolymerization,GO:0007165~signal transduction,GO:0007267~cell-cell signaling,GO:0007399~nervous system development,GO:0007612~learning,GO:0007613~memory,GO:0021766~hippocampus development,GO:0021795~cerebral cortex cell migration,GO:0045200~establishment of neuroblas…	GO:0005576~extracellular region,GO:0005634~nucleus,GO:0005730~nucleolus,GO:0005737~cytoplasm,GO:0005829~cytosol,GO:0005874~microtubule,GO:0005886~plasma membrane,GO:0014704~intercalated disc,GO:0016328~lateral plasma membrane,GO:0030175~filopodium,GO:0030424~axon,GO:0030425~dendrite,GO:0030426~growth cone,GO:0042383~sarcolemma,GO:0043005~neuron projection,	GO:0005515~protein binding,GO:0008017~microtubule binding,GO:0008083~growth factor activity,GO:0017080~sodium channel regulator activity,GO:0030295~protein kinase activator activity,GO:0044325~ion channel binding,GO:0048487~beta-tubulin binding,		R-HSA-397014~Muscle contraction,R-HSA-5576891~Cardiac conduction,R-HSA-5576892~Phase 0 - rapid depolarisation,	WP5200~Dravet syndrome,WP51~Regulation of actin cytoskeleton,WP2882~Nuclear receptors meta-pathway,WP3932~Focal adhesion: PI3K-Akt-mTOR-signaling pathway,WP382~MAPK signaling pathway,WP2884~NRF2 pathway,WP5087~Malignant pleural mesothelioma,WP4172~PI3K-Akt signaling pathway,WP3931~Embryonic stem cell pluripotency pathways,	1191.49	-1.7904	0.167385	8.33e-28	9.92e-26	487.715	534.334	476.404	580.204	2440.57	1633.01	1510.1	1869.58
PIP4P2	phosphatidylinositol-4,5-bisphosphate 4-phosphatase 2	55529	protein-coding	GO:0046856~phosphatidylinositol dephosphorylation,GO:0050765~negative regulation of phagocytosis,	GO:0005765~lysosomal membrane,GO:0005886~plasma membrane,GO:0016021~integral component of membrane,GO:0030670~phagocytic vesicle membrane,GO:0031902~late endosome membrane,	GO:0005515~protein binding,GO:0034597~phosphatidylinositol-4,5-bisphosphate 4-phosphatase activity,	hsa04070:Phosphatidylinositol signaling system,		WP4971~Phosphoinositides metabolism,	439.961	-1.49726	0.13964	1.14e-27	1.35e-25	206.542	258.33	200.735	238.674	631.962	599.571	724.13	659.742
TUBA1A	tubulin alpha 1a	7846	protein-coding	GO:0000226~microtubule cytoskeleton organization,GO:0000278~mitotic cell cycle,GO:0001764~neuron migration,GO:0001964~startle response,GO:0006886~intracellular protein transport,GO:0007017~microtubule-based process,GO:0007098~centrosome cycle,GO:0007224~smoothened signaling pathway,GO:0007613~memory,GO:0008344~adult locomotory behavior,GO:0008542~visual learning,GO:0009612~response to mechanical …	GO:0000793~condensed chromosome,GO:0005634~nucleus,GO:0005737~cytoplasm,GO:0005829~cytosol,GO:0005874~microtubule,GO:0005881~cytoplasmic microtubule,GO:0005886~plasma membrane,GO:0015630~microtubule cytoskeleton,GO:0031594~neuromuscular junction,GO:0036464~cytoplasmic ribonucleoprotein granule,GO:0055037~recycling endosome,GO:0070062~extracellular exosome,	GO:0003924~GTPase activity,GO:0005198~structural molecule activity,GO:0005200~structural constituent of cytoskeleton,GO:0005515~protein binding,GO:0005525~GTP binding,GO:0016787~hydrolase activity,GO:0042802~identical protein binding,GO:0044877~macromolecular complex binding,GO:0046872~metal ion binding,GO:0046982~protein heterodimerization activity,	hsa04145:Phagosome,hsa04210:Apoptosis,hsa04530:Tight junction,hsa04540:Gap junction,hsa04814:Motor proteins,hsa05010:Alzheimer disease,hsa05012:Parkinson disease,hsa05014:Amyotrophic lateral sclerosis,hsa05016:Huntington disease,hsa05020:Prion disease,hsa05022:Pathways of neurodegeneration - multiple diseases,hsa05130:Pathogenic Escherichia coli infection,hsa05132:Salmonella infection,	R-HSA-109582~Hemostasis,R-HSA-112314~Neurotransmitter receptors and postsynaptic signal transmission,R-HSA-112315~Transmission across Chemical Synapses,R-HSA-112316~Neuronal System,R-HSA-1266738~Developmental Biology,R-HSA-1280218~Adaptive Immune System,R-HSA-1445148~Translocation of SLC2A4 (GLUT4) to the plasma membrane,R-HSA-157858~Gap junction trafficking and regulation,R-HSA-162582~Signal Tra…	WP5124~Alzheimer's disease,WP2059~Alzheimer's disease and miRNA effects,WP2272~Pathogenic Escherichia coli infection,WP2359~Parkin-ubiquitin proteasomal system pathway,	66544.7	-1.72559	0.161748	1.37e-27	1.61e-25	30308.9	33288.2	30730.9	26231.1	102375	124487	111233	73703.1
FAM20C	FAM20C golgi associated secretory pathway kinase	56975	protein-coding	GO:0006468~protein phosphorylation,GO:0019538~protein metabolic process,GO:0030501~positive regulation of bone mineralization,GO:0031214~biomineral tissue development,GO:0036179~osteoclast maturation,GO:0040036~regulation of fibroblast growth factor receptor signaling pathway,GO:0043687~post-translational protein modification,GO:0044267~cellular protein metabolic process,GO:0045669~positive regul…	GO:0000139~Golgi membrane,GO:0005615~extracellular space,GO:0005654~nucleoplasm,GO:0005788~endoplasmic reticulum lumen,GO:0005794~Golgi apparatus,GO:0070062~extracellular exosome,	GO:0002020~protease binding,GO:0004672~protein kinase activity,GO:0004674~protein serine/threonine kinase activity,GO:0004712~protein serine/threonine/tyrosine kinase activity,GO:0005509~calcium ion binding,GO:0005515~protein binding,GO:0005524~ATP binding,GO:0016773~phosphotransferase activity, alcohol group as acceptor,GO:0030145~manganese ion binding,GO:0043621~protein self-association,		R-HSA-381426~Regulation of Insulin-like Growth Factor (IGF) transport and uptake by Insulin-like Growth Factor Binding Proteins (IGFBPs),R-HSA-392499~Metabolism of proteins,R-HSA-597592~Post-translational protein modification,R-HSA-8957275~Post-translational protein phosphorylation,	WP4790~FGF23 signaling in hypophosphatemic rickets and related disorders,	775.639	-1.42132	0.132876	1.5e-27	1.74e-25	427.424	420.328	395.896	418.863	1095.48	1368.03	1089.46	989.632
MGAT5B	alpha-1,6-mannosylglycoprotein 6-beta-N-acetylglucosaminyltransferase B	146664	protein-coding	GO:0006487~protein N-linked glycosylation,GO:0018242~protein O-linked glycosylation via serine,	GO:0000139~Golgi membrane,GO:0005794~Golgi apparatus,GO:0016021~integral component of membrane,	GO:0005515~protein binding,GO:0030144~alpha-1,6-mannosylglycoprotein 6-beta-N-acetylglucosaminyltransferase activity,GO:0030145~manganese ion binding,	hsa00510:N-Glycan biosynthesis,hsa00515:Mannose type O-glycan biosynthesis,hsa01100:Metabolic pathways,		WP5153~N-glycan biosynthesis,	1059.37	-1.28357	0.120332	1.54e-27	1.79e-25	674.791	603.621	537.403	623.926	1520.74	1585.27	1322.61	1606.58
PPM1H	protein phosphatase, Mg2+/Mn2+ dependent 1H	57460	protein-coding	GO:0006470~protein dephosphorylation,GO:1904184~positive regulation of pyruvate dehydrogenase activity,	GO:0005634~nucleus,GO:0005654~nucleoplasm,GO:0005737~cytoplasm,GO:0005739~mitochondrion,GO:0098978~glutamatergic synapse,	GO:0004721~phosphoprotein phosphatase activity,GO:0004741~[pyruvate dehydrogenase (lipoamide)] phosphatase activity,GO:0005515~protein binding,GO:0017018~myosin phosphatase activity,GO:0042802~identical protein binding,				473.66	-1.227	0.115539	2.03e-27	2.33e-25	273.488	255.892	296.009	297.472	664.292	658.74	647.649	695.74
DCX	doublecortin	1641	protein-coding	GO:0001764~neuron migration,GO:0007399~nervous system development,GO:0007417~central nervous system development,GO:0021766~hippocampus development,GO:0021819~layer formation in cerebral cortex,GO:0021860~pyramidal neuron development,GO:0021952~central nervous system projection neuron axonogenesis,GO:0035082~axoneme assembly,GO:0035556~intracellular signal transduction,GO:0042461~photoreceptor cel…	GO:0005737~cytoplasm,GO:0005829~cytosol,GO:0005856~cytoskeleton,GO:0005874~microtubule,GO:0005875~microtubule associated complex,GO:0005930~axoneme,GO:0042995~cell projection,GO:0043005~neuron projection,	GO:0005515~protein binding,GO:0008017~microtubule binding,GO:0019901~protein kinase binding,		R-HSA-1266738~Developmental Biology,R-HSA-373760~L1CAM interactions,R-HSA-422475~Axon guidance,R-HSA-447043~Neurofascin interactions,R-HSA-9675108~Nervous system development,		19496.6	-1.27254	0.119715	2.21e-27	2.52e-25	11215.4	12129.9	10738.6	11073.4	26884.2	28608	32210.5	23112.5
NDRG1	N-myc downstream regulated 1	10397	protein-coding	GO:0007165~signal transduction,GO:0008285~negative regulation of cell proliferation,GO:0010038~response to metal ion,GO:0030330~DNA damage response, signal transduction by p53 class mediator,GO:0032287~peripheral nervous system myelin maintenance,GO:0042127~regulation of cell proliferation,GO:0045576~mast cell activation,GO:0071456~cellular response to hypoxia,	GO:0005634~nucleus,GO:0005737~cytoplasm,GO:0005813~centrosome,GO:0005829~cytosol,GO:0005874~microtubule,GO:0005886~plasma membrane,GO:0005912~adherens junction,GO:0015630~microtubule cytoskeleton,GO:0048471~perinuclear region of cytoplasm,GO:0055038~recycling endosome membrane,GO:0070062~extracellular exosome,	GO:0005515~protein binding,GO:0008017~microtubule binding,GO:0031267~small GTPase binding,GO:0043015~gamma-tubulin binding,GO:0045296~cadherin binding,		R-HSA-212436~Generic Transcription Pathway,R-HSA-3700989~Transcriptional Regulation by TP53,R-HSA-5633008~TP53 Regulates Transcription of Cell Death Genes,R-HSA-6803205~TP53 regulates transcription of several additional cell death genes whose specific roles in p53-dependent apoptosis remain uncertain,R-HSA-73857~RNA Polymerase II Transcription,R-HSA-74160~Gene expression (Transcription),	WP4856~Intracellular trafficking proteins involved in CMT neuropathy,WP5353~A network map of Macrophage-stimulating protein (MSP) signaling,WP4537~Hippo-YAP signaling,WP2263~Androgen receptor network in prostate cancer,WP4542~Leukocyte-intrinsic Hippo pathway functions,WP5087~Malignant pleural mesothelioma,WP3888~VEGFA-VEGFR2 signaling,	3616.68	1.11752	0.105973	2.47e-27	2.8e-25	5454.02	5014.55	5015.78	4402.76	2448.87	2071.77	2272.74	2252.98
RIPOR2	RHO family interacting cell polarization regulator 2	9750	protein-coding	GO:0006935~chemotaxis,GO:0007155~cell adhesion,GO:0007162~negative regulation of cell adhesion,GO:0007517~muscle organ development,GO:0007605~sensory perception of sound,GO:0009968~negative regulation of signal transduction,GO:0030154~cell differentiation,GO:0035024~negative regulation of Rho protein signal transduction,GO:0042130~negative regulation of T cell proliferation,GO:0045184~establishme…	GO:0005737~cytoplasm,GO:0005856~cytoskeleton,GO:0016324~apical plasma membrane,GO:0030175~filopodium,GO:0032420~stereocilium,GO:0060171~stereocilium membrane,	GO:0005515~protein binding,GO:0042802~identical protein binding,GO:0071889~14-3-3 protein binding,		R-HSA-9659379~Sensory processing of sound,R-HSA-9662360~Sensory processing of sound by inner hair cells of the cochlea,R-HSA-9662361~Sensory processing of sound by outer hair cells of the cochlea,R-HSA-9709957~Sensory Perception,		1057.5	-1.932	0.184061	4.11e-27	4.62e-25	408.002	463.908	379.659	444.616	1629.17	1297.07	1518.54	2319.06
FAIM2	Fas apoptotic inhibitory molecule 2	23017	protein-coding	GO:0002931~response to ischemia,GO:0006915~apoptotic process,GO:0021549~cerebellum development,GO:0021680~cerebellar Purkinje cell layer development,GO:0021681~cerebellar granular layer development,GO:0021702~cerebellar Purkinje cell differentiation,GO:0043066~negative regulation of apoptotic process,GO:0043523~regulation of neuron apoptotic process,GO:0043524~negative regulation of neuron apopto…	GO:0005783~endoplasmic reticulum,GO:0005794~Golgi apparatus,GO:0016020~membrane,GO:0016021~integral component of membrane,GO:0045121~membrane raft,GO:0045211~postsynaptic membrane,	GO:0005515~protein binding,				687.914	-1.54682	0.146088	4.62e-27	5.17e-25	355.388	340.932	289.003	390.783	1207.37	1057.23	929.07	933.541
EGF	epidermal growth factor	1950	protein-coding	GO:0001525~angiogenesis,GO:0001938~positive regulation of endothelial cell proliferation,GO:0002092~positive regulation of receptor internalization,GO:0007173~epidermal growth factor receptor signaling pathway,GO:0008284~positive regulation of cell proliferation,GO:0010595~positive regulation of endothelial cell migration,GO:0010628~positive regulation of gene expression,GO:0010800~positive regul…	GO:0005576~extracellular region,GO:0005615~extracellular space,GO:0005765~lysosomal membrane,GO:0005886~plasma membrane,GO:0016021~integral component of membrane,GO:0030669~clathrin-coated endocytic vesicle membrane,GO:0031093~platelet alpha granule lumen,GO:0070062~extracellular exosome,	GO:0005085~guanyl-nucleotide exchange factor activity,GO:0005154~epidermal growth factor receptor binding,GO:0005509~calcium ion binding,GO:0005515~protein binding,GO:0008083~growth factor activity,GO:0030297~transmembrane receptor protein tyrosine kinase activator activity,GO:0048018~receptor agonist activity,	hsa01521:EGFR tyrosine kinase inhibitor resistance,hsa04010:MAPK signaling pathway,hsa04012:ErbB signaling pathway,hsa04014:Ras signaling pathway,hsa04015:Rap1 signaling pathway,hsa04020:Calcium signaling pathway,hsa04066:HIF-1 signaling pathway,hsa04068:FoxO signaling pathway,hsa04072:Phospholipase D signaling pathway,hsa04151:PI3K-Akt signaling pathway,hsa04510:Focal adhesion,hsa04540:Gap junct…	R-HSA-109582~Hemostasis,R-HSA-114608~Platelet degranulation ,R-HSA-1227986~Signaling by ERBB2,R-HSA-1227990~Signaling by ERBB2 in Cancer,R-HSA-1236382~Constitutive Signaling by Ligand-Responsive EGFR Cancer Variants,R-HSA-1236394~Signaling by ERBB4,R-HSA-1250196~SHC1 events in ERBB2 signaling,R-HSA-1251932~PLCG1 events in ERBB2 signaling,R-HSA-1257604~PIP3 activates AKT signaling,R-HSA-157118~Sig…	WP306~Focal adhesion,WP3853~ERK pathway in Huntington's disease,WP4816~TGF-beta receptor signaling in skeletal dysplasias,WP4262~Breast cancer pathway,WP4806~EGFR tyrosine kinase inhibitor resistance,WP2828~Bladder cancer,WP673~ErbB signaling pathway,WP1544~MicroRNAs in cardiomyocyte hypertrophy,WP2814~Mammary gland development pathway - Puberty (Stage 2 of 4),WP4300~Extracellular vesicles in the…	120.929	3.33142	0.33251	6.47e-27	7.19e-25	314.578	224.715	139.826	206.26	25.1193	14.8938	18.6335	23.4071
CYYR1	cysteine and tyrosine rich 1	116159	protein-coding		GO:0016020~membrane,GO:0016021~integral component of membrane,					194.945	-1.88244	0.180257	8.84e-27	9.75e-25	88.6455	78.3085	73.9568	81.2473	351.575	283.01	338.395	264.419
DNM1	dynamin 1	1759	protein-coding	GO:0006897~endocytosis,GO:0006898~receptor-mediated endocytosis,GO:0007032~endosome organization,GO:0016185~synaptic vesicle budding from presynaptic endocytic zone membrane,GO:0031623~receptor internalization,GO:0048488~synaptic vesicle endocytosis,GO:0050804~modulation of synaptic transmission,GO:1901998~toxin transport,	GO:0001917~photoreceptor inner segment,GO:0005654~nucleoplasm,GO:0005737~cytoplasm,GO:0005874~microtubule,GO:0005886~plasma membrane,GO:0016020~membrane,GO:0030117~membrane coat,GO:0045202~synapse,GO:0070062~extracellular exosome,GO:0098684~photoreceptor ribbon synapse,GO:0098835~presynaptic endocytic zone membrane,GO:0098978~glutamatergic synapse,	GO:0003723~RNA binding,GO:0003924~GTPase activity,GO:0005515~protein binding,GO:0005525~GTP binding,GO:0008017~microtubule binding,GO:0019901~protein kinase binding,GO:0042802~identical protein binding,	hsa04072:Phospholipase D signaling pathway,hsa04144:Endocytosis,hsa04721:Synaptic vesicle cycle,hsa04961:Endocrine and other factor-regulated calcium reabsorption,hsa05100:Bacterial invasion of epithelial cells,	R-HSA-1266738~Developmental Biology,R-HSA-1280218~Adaptive Immune System,R-HSA-157858~Gap junction trafficking and regulation,R-HSA-162582~Signal Transduction,R-HSA-166016~Toll Like Receptor 4 (TLR4) Cascade,R-HSA-166520~Signaling by NTRKs,R-HSA-168249~Innate Immune System,R-HSA-168256~Immune System,R-HSA-168898~Toll-like Receptor Cascades,R-HSA-177504~Retrograde neurotrophin signalling,R-HSA-187…	WP2572~Primary focal segmental glomerulosclerosis (FSGS),WP2525~Trans-sulfuration, one-carbon metabolism and related pathways,WP4549~Fragile X syndrome,WP5323~Fatty Acids and Lipoproteins Transport in Hepatocytes,WP5180~DYRK1A involvement regarding cell proliferation in brain development,WP2267~Synaptic vesicle pathway,WP437~EGF/EGFR signaling pathway,	4297.58	1.45813	0.138731	1.1e-26	1.21e-24	6993.08	6585.2	5723.34	6051.5	1983.78	2169.33	2051.72	2822.73
EXT1	exostosin glycosyltransferase 1	2131	protein-coding	GO:0000271~polysaccharide biosynthetic process,GO:0001501~skeletal system development,GO:0001503~ossification,GO:0001958~endochondral ossification,GO:0001974~blood vessel remodeling,GO:0002067~glandular epithelial cell differentiation,GO:0002524~hypersensitivity,GO:0003128~heart field specification,GO:0003415~chondrocyte hypertrophy,GO:0003416~endochondral bone growth,GO:0006024~glycosaminoglycan…	GO:0000139~Golgi membrane,GO:0005783~endoplasmic reticulum,GO:0005789~endoplasmic reticulum membrane,GO:0005794~Golgi apparatus,GO:0016020~membrane,GO:0016021~integral component of membrane,GO:0030176~integral component of endoplasmic reticulum membrane,GO:0045202~synapse,	GO:0005515~protein binding,GO:0008375~acetylglucosaminyltransferase activity,GO:0015020~glucuronosyltransferase activity,GO:0016757~transferase activity, transferring glycosyl groups,GO:0042328~heparan sulfate N-acetylglucosaminyltransferase activity,GO:0042803~protein homodimerization activity,GO:0046872~metal ion binding,GO:0046982~protein heterodimerization activity,GO:0050508~glucuronosyl-N-a…	hsa00534:Glycosaminoglycan biosynthesis - heparan sulfate / heparin,hsa01100:Metabolic pathways,	R-HSA-1430728~Metabolism,R-HSA-1630316~Glycosaminoglycan metabolism,R-HSA-1638091~Heparan sulfate/heparin (HS-GAG) metabolism,R-HSA-1643685~Disease,R-HSA-2022928~HS-GAG biosynthesis,R-HSA-3560782~Diseases associated with glycosaminoglycan metabolism,R-HSA-3656237~Defective EXT2 causes exostoses 2,R-HSA-3656253~Defective EXT1 causes exostoses 1, TRPS2 and CHDS,R-HSA-3781865~Diseases of glycosylati…	WP4784~Proteoglycan biosynthesis,WP2853~Endoderm differentiation,WP2857~Mesodermal commitment pathway,WP5348~11p11.2 copy number variation syndrome ,	854.066	-1.46635	0.139959	1.57e-26	1.71e-24	482.304	431.475	470.613	402.593	1280.44	1462.39	1271.69	1031.02
ASXL3	ASXL transcriptional regulator 3	80816	protein-coding	GO:0006355~regulation of transcription, DNA-templated,GO:0009887~animal organ morphogenesis,GO:0045944~positive regulation of transcription from RNA polymerase II promoter,GO:0051055~negative regulation of lipid biosynthetic process,	GO:0005634~nucleus,GO:0035517~PR-DUB complex,	GO:0003677~DNA binding,GO:0003682~chromatin binding,GO:0042975~peroxisome proliferator activated receptor binding,GO:0046872~metal ion binding,				620.422	-1.19681	0.115242	2.07e-26	2.24e-24	362.589	364.513	345.274	418.432	918.45	839.36	886.067	828.692
CDHR1	cadherin related family member 1	92211	protein-coding	GO:0007155~cell adhesion,GO:0007156~homophilic cell adhesion via plasma membrane adhesion molecules,GO:0008594~photoreceptor cell morphogenesis,GO:0035845~photoreceptor cell outer segment organization,GO:0045494~photoreceptor cell maintenance,GO:0098609~cell-cell adhesion,	GO:0005886~plasma membrane,GO:0005887~integral component of plasma membrane,GO:0016020~membrane,GO:0016021~integral component of membrane,GO:0042622~photoreceptor outer segment membrane,	GO:0005509~calcium ion binding,				5234.93	1.65474	0.158756	2.21e-26	2.37e-24	8979.45	8189.46	7742.5	7106.58	2008.81	2166.54	2473.74	3212.39
SEMA6A	semaphorin 6A	57556	protein-coding	GO:0001755~neural crest cell migration,GO:0006915~apoptotic process,GO:0007010~cytoskeleton organization,GO:0007166~cell surface receptor signaling pathway,GO:0007399~nervous system development,GO:0007411~axon guidance,GO:0009887~animal organ morphogenesis,GO:0016525~negative regulation of angiogenesis,GO:0030154~cell differentiation,GO:0030335~positive regulation of cell migration,GO:0035924~cel…	GO:0005615~extracellular space,GO:0005886~plasma membrane,GO:0005887~integral component of plasma membrane,GO:0016020~membrane,GO:0016021~integral component of membrane,GO:0030424~axon,	GO:0005515~protein binding,GO:0030215~semaphorin receptor binding,GO:0045499~chemorepellent activity,	hsa04360:Axon guidance,	R-HSA-1266738~Developmental Biology,R-HSA-373755~Semaphorin interactions,R-HSA-416700~Other semaphorin interactions,R-HSA-422475~Axon guidance,R-HSA-9675108~Nervous system development,	WP2431~Spinal cord injury,	2486.38	-1.54288	0.14788	2.39e-26	2.55e-24	1095.83	1290.76	1233.41	1365.47	3720.81	4286.7	4056.87	2841.19
STAT6	signal transducer and activator of transcription 6	6778	protein-coding	GO:0000122~negative regulation of transcription from RNA polymerase II promoter,GO:0002296~T-helper 1 cell lineage commitment,GO:0002829~negative regulation of type 2 immune response,GO:0006357~regulation of transcription from RNA polymerase II promoter,GO:0006952~defense response,GO:0007165~signal transduction,GO:0007259~JAK-STAT cascade,GO:0019221~cytokine-mediated signaling pathway,GO:0033598~…	GO:0000785~chromatin,GO:0005634~nucleus,GO:0005654~nucleoplasm,GO:0005737~cytoplasm,GO:0005829~cytosol,GO:0045121~membrane raft,GO:0090575~RNA polymerase II transcription factor complex,	GO:0000977~RNA polymerase II regulatory region sequence-specific DNA binding,GO:0000978~RNA polymerase II core promoter proximal region sequence-specific DNA binding,GO:0000981~RNA polymerase II transcription factor activity, sequence-specific DNA binding,GO:0001223~transcription coactivator binding,GO:0001228~transcriptional activator activity, RNA polymerase II transcription regulatory region s…	hsa04217:Necroptosis,hsa04630:JAK-STAT signaling pathway,hsa04658:Th1 and Th2 cell differentiation,hsa04659:Th17 cell differentiation,hsa05161:Hepatitis B,hsa05200:Pathways in cancer,hsa05321:Inflammatory bowel disease,	R-HSA-1280215~Cytokine Signaling in Immune system,R-HSA-162582~Signal Transduction,R-HSA-168249~Innate Immune System,R-HSA-168256~Immune System,R-HSA-1834941~STING mediated induction of host immune responses,R-HSA-1834949~Cytosolic sensors of pathogen-associated DNA ,R-HSA-186763~Downstream signal transduction,R-HSA-186797~Signaling by PDGF,R-HSA-3249367~STAT6-mediated induction of chemokines,R-H…	WP5083~Neuroinflammation and glutamatergic signaling,WP4666~Hepatitis B infection,WP3972~PDGFR-beta pathway,WP5198~Inflammatory bowel disease signaling,WP236~Adipogenesis,WP395~IL-4 signaling pathway,WP5174~Ulcerative colitis signaling,WP5130~Th17 cell differentiation pathway,WP2203~Thymic stromal lymphopoietin (TSLP) signaling pathway,WP4559~Interactions between immune cells and microRNAs in tum…	1923.87	1.67058	0.160753	2.95e-26	3.13e-24	2845.64	3128.66	3428.75	2396.41	1004.78	769.737	762.149	1054.87
VSX1	visual system homeobox 1	30813	protein-coding	GO:0006355~regulation of transcription, DNA-templated,GO:0006357~regulation of transcription from RNA polymerase II promoter,GO:0007601~visual perception,GO:0042551~neuron maturation,GO:0048666~neuron development,GO:0050896~response to stimulus,GO:0060040~retinal bipolar neuron differentiation,	GO:0000785~chromatin,GO:0005634~nucleus,	GO:0000976~transcription regulatory region sequence-specific DNA binding,GO:0000981~RNA polymerase II transcription factor activity, sequence-specific DNA binding,GO:0003677~DNA binding,GO:0003700~transcription factor activity, sequence-specific DNA binding,GO:0005515~protein binding,GO:1990837~sequence-specific double-stranded DNA binding,				1040.8	2.51005	0.251904	3.33e-26	3.51e-24	1772.49	1822.81	2086.16	1479.18	356.14	179.129	214.38	416.136
KATNIP	katanin interacting protein	23247	protein-coding	GO:0090660~cerebrospinal fluid circulation,	GO:0005615~extracellular space,GO:0005737~cytoplasm,GO:0005856~cytoskeleton,GO:0042995~cell projection,				WP4803~Ciliopathies,	1401.89	1.67167	0.161895	5.88e-26	6.16e-24	2504.57	2312.55	2163.11	1620.92	574.571	682.217	595.866	761.324
ELAVL2	ELAV like RNA binding protein 2	1993	protein-coding	GO:0006355~regulation of transcription, DNA-templated,	GO:0005654~nucleoplasm,GO:1990904~ribonucleoprotein complex,	GO:0003723~RNA binding,GO:0003730~mRNA 3'-UTR binding,GO:0005515~protein binding,				3259.16	-1.39112	0.134637	6.76e-26	7.04e-24	1485.8	1737.42	1943.6	1925.37	5242.08	3931.3	4989.45	4818.25
SLC37A1	solute carrier family 37 member 1	54020	protein-coding	GO:0008643~carbohydrate transport,GO:0015760~glucose-6-phosphate transport,GO:0035435~phosphate ion transmembrane transport,	GO:0005789~endoplasmic reticulum membrane,GO:0016020~membrane,GO:0030176~integral component of endoplasmic reticulum membrane,	GO:0061513~glucose 6-phosphate:inorganic phosphate antiporter activity,		R-HSA-1430728~Metabolism,R-HSA-70263~Gluconeogenesis,R-HSA-70326~Glucose metabolism,R-HSA-71387~Metabolism of carbohydrates,		983.992	-1.02852	0.101125	7.32e-26	7.58e-24	621.089	681.95	654.12	609.155	1429.47	1332.3	1266.98	1276.88
NACAD	NAC alpha domain containing	23148	protein-coding	GO:0006612~protein targeting to membrane,	GO:0005634~nucleus,GO:0005737~cytoplasm,GO:0005854~nascent polypeptide-associated complex,	GO:0005515~protein binding,GO:0051082~unfolded protein binding,				2539.65	-1.01134	0.0997834	9.66e-26	9.93e-24	1625.82	1721.31	1590.59	1739.17	3155.97	3794.65	3448.87	3240.81
LIPC	lipase C, hepatic type	3990	protein-coding	GO:0006629~lipid metabolic process,GO:0006633~fatty acid biosynthetic process,GO:0008203~cholesterol metabolic process,GO:0016042~lipid catabolic process,GO:0019433~triglyceride catabolic process,GO:0034372~very-low-density lipoprotein particle remodeling,GO:0034373~intermediate-density lipoprotein particle remodeling,GO:0034374~low-density lipoprotein particle remodeling,GO:0034375~high-density …	GO:0005576~extracellular region,GO:0005615~extracellular space,GO:0005788~endoplasmic reticulum lumen,GO:0034364~high-density lipoprotein particle,	GO:0004465~lipoprotein lipase activity,GO:0004620~phospholipase activity,GO:0004622~lysophospholipase activity,GO:0004806~triglyceride lipase activity,GO:0005515~protein binding,GO:0008201~heparin binding,GO:0008970~phosphatidylcholine 1-acylhydrolase activity,GO:0016298~lipase activity,GO:0030169~low-density lipoprotein particle binding,GO:0034185~apolipoprotein binding,GO:0046872~metal ion bind…	hsa00561:Glycerolipid metabolism,hsa01100:Metabolic pathways,hsa04979:Cholesterol metabolism,	R-HSA-174824~Plasma lipoprotein assembly, remodeling, and clearance,R-HSA-382551~Transport of small molecules,R-HSA-8963889~Assembly of active LPL and LIPC lipase complexes,R-HSA-8963899~Plasma lipoprotein remodeling,R-HSA-8964026~Chylomicron clearance,R-HSA-8964043~Plasma lipoprotein clearance,	WP5112~Familial hyperlipidemia type 5,WP5323~Fatty Acids and Lipoproteins Transport in Hepatocytes,WP5109~Familial hyperlipidemia type 2,WP430~Statin inhibition of cholesterol production,WP5111~Familial hyperlipidemia type 4,WP5110~Familial hyperlipidemia type 3,WP5304~Cholesterol metabolism,WP143~Fatty acid beta-oxidation,WP325~Triacylglyceride synthesis,WP4522~Metabolic pathway of LDL, HDL and …	188.907	-2.94733	0.30654	1.86e-25	1.9e-23	53.5893	40.7401	37.9167	29.7216	452.502	243.232	236.681	416.875
HSPB8	heat shock protein family B (small) member 8	26353	protein-coding	GO:0034620~cellular response to unfolded protein,GO:1905337~positive regulation of aggrephagy,	GO:0005634~nucleus,GO:0005654~nucleoplasm,GO:0005737~cytoplasm,GO:0005829~cytosol,GO:0016604~nuclear body,GO:0101031~chaperone complex,	GO:0005515~protein binding,GO:0042802~identical protein binding,GO:0042803~protein homodimerization activity,		R-HSA-2262752~Cellular responses to stress,R-HSA-3371556~Cellular response to heat stress,R-HSA-3371571~HSF1-dependent transactivation,R-HSA-8953897~Cellular responses to stimuli,	WP4856~Intracellular trafficking proteins involved in CMT neuropathy,WP4754~IL-18 signaling pathway,	545.551	1.79035	0.176334	2.49e-25	2.53e-23	829.518	738.878	776.177	1070.88	206.984	212.202	233.863	295.907
KIF19	kinesin family member 19	124602	protein-coding	GO:0007018~microtubule-based movement,GO:0060404~axonemal microtubule depolymerization,GO:0070462~plus-end specific microtubule depolymerization,	GO:0005737~cytoplasm,GO:0005871~kinesin complex,GO:0005874~microtubule,GO:0005929~cilium,GO:0005930~axoneme,	GO:0003777~microtubule motor activity,GO:0005524~ATP binding,GO:0008017~microtubule binding,GO:0008574~ATP-dependent microtubule motor activity, plus-end-directed,GO:0016887~ATPase activity,	hsa04814:Motor proteins,	R-HSA-109582~Hemostasis,R-HSA-199991~Membrane Trafficking,R-HSA-5653656~Vesicle-mediated transport,R-HSA-6811434~COPI-dependent Golgi-to-ER retrograde traffic,R-HSA-6811442~Intra-Golgi and retrograde Golgi-to-ER traffic,R-HSA-8856688~Golgi-to-ER retrograde transport,R-HSA-983189~Kinesins,R-HSA-983231~Factors involved in megakaryocyte development and platelet production,		909.472	-1.95659	0.19405	2.68e-25	2.7e-23	390.745	324.527	292.235	425.808	1378.22	1497.41	1074.76	1892.08
IL17RD	interleukin 17 receptor D	54756	protein-coding	GO:0010719~negative regulation of epithelial to mesenchymal transition,GO:0019221~cytokine-mediated signaling pathway,GO:0030512~negative regulation of transforming growth factor beta receptor signaling pathway,	GO:0000139~Golgi membrane,GO:0005654~nucleoplasm,GO:0005794~Golgi apparatus,GO:0005886~plasma membrane,GO:0016021~integral component of membrane,	GO:0030368~interleukin-17 receptor activity,		R-HSA-162582~Signal Transduction,R-HSA-5673001~RAF/MAP kinase cascade,R-HSA-5674135~MAP2K and MAPK activation,R-HSA-5683057~MAPK family signaling cascades,R-HSA-5684996~MAPK1/MAPK3 signaling,	WP3651~Pathways affected in adenoid cystic carcinoma,WP2112~IL-17 signaling pathway,	828.444	-1.39472	0.137007	3.26e-25	3.27e-23	406.434	447.269	501.898	442.898	1391.8	1058.13	1290.63	1088.49
COL27A1	collagen type XXVII alpha 1 chain	85301	protein-coding	GO:0001501~skeletal system development,GO:0001525~angiogenesis,GO:0001886~endothelial cell morphogenesis,GO:0003431~growth plate cartilage chondrocyte development,GO:0030198~extracellular matrix organization,GO:0030199~collagen fibril organization,GO:0030903~notochord development,	GO:0005576~extracellular region,GO:0005581~collagen trimer,GO:0005583~fibrillar collagen trimer,GO:0005615~extracellular space,GO:0005788~endoplasmic reticulum lumen,GO:0031012~extracellular matrix,	GO:0005201~extracellular matrix structural constituent,GO:0030020~extracellular matrix structural constituent conferring tensile strength,GO:0046872~metal ion binding,	hsa04974:Protein digestion and absorption,	R-HSA-1474244~Extracellular matrix organization,R-HSA-1474290~Collagen formation,R-HSA-162582~Signal Transduction,R-HSA-1650814~Collagen biosynthesis and modifying enzymes,R-HSA-2022090~Assembly of collagen fibrils and other multimeric structures,R-HSA-6806834~Signaling by MET,R-HSA-8874081~MET activates PTK2 signaling,R-HSA-8875878~MET promotes cell motility,R-HSA-8948216~Collagen chain trimeriz…		1357.56	2.17909	0.219432	3.9e-25	3.89e-23	2472.03	2392.73	1929.13	2200.15	366.576	309.547	537.063	653.224
CRAT	carnitine O-acetyltransferase	1384	protein-coding	GO:0006635~fatty acid beta-oxidation,GO:0019254~carnitine metabolic process, CoA-linked,GO:0033540~fatty acid beta-oxidation using acyl-CoA oxidase,GO:0046459~short-chain fatty acid metabolic process,GO:0051791~medium-chain fatty acid metabolic process,	GO:0005739~mitochondrion,GO:0005743~mitochondrial inner membrane,GO:0005777~peroxisome,GO:0005782~peroxisomal matrix,GO:0005783~endoplasmic reticulum,GO:0005829~cytosol,	GO:0003997~acyl-CoA oxidase activity,GO:0004092~carnitine O-acetyltransferase activity,GO:0008458~carnitine O-octanoyltransferase activity,GO:0016746~transferase activity, transferring acyl groups,	hsa04146:Peroxisome,	R-HSA-1430728~Metabolism,R-HSA-389887~Beta-oxidation of pristanoyl-CoA,R-HSA-390918~Peroxisomal lipid metabolism,R-HSA-556833~Metabolism of lipids,R-HSA-8978868~Fatty acid metabolism,R-HSA-9033241~Peroxisomal protein import,R-HSA-9609507~Protein localization,	WP143~Fatty acid beta-oxidation,	1142.78	-1.34228	0.132225	3.97e-25	3.94e-23	678.187	683.533	643.59	545.683	1588.63	1807.79	1788.53	1406.27
LOC105376084	uncharacterized LOC105376084	105376084	ncRNA	NA	NA	NA	NA	NA	NA	211.144	3.6997	0.378595	4.23e-25	4.17e-23	508.792	323.005	279.684	462.97	58.4214	18.9152	21.3074	16.0606
OLFM1	olfactomedin 1	10439	protein-coding	GO:0003190~atrioventricular valve formation,GO:0007165~signal transduction,GO:0007399~nervous system development,GO:0010628~positive regulation of gene expression,GO:0010629~negative regulation of gene expression,GO:0010718~positive regulation of epithelial to mesenchymal transition,GO:0023041~neuronal signal transduction,GO:0030516~regulation of axon extension,GO:0043065~positive regulation of a…	GO:0005576~extracellular region,GO:0005615~extracellular space,GO:0005783~endoplasmic reticulum,GO:0030424~axon,GO:0043025~neuronal cell body,GO:0043204~perikaryon,GO:0044295~axonal growth cone,GO:0045202~synapse,	GO:0005515~protein binding,				7269.13	-1.82416	0.181042	4.87e-25	4.77e-23	3433.43	3117.97	2714.46	3130.71	10669.4	15336.2	11676.6	8074.23
GNGT2	G protein subunit gamma transducin 2	2793	protein-coding	GO:0007186~G-protein coupled receptor signaling pathway,GO:0007602~phototransduction,	GO:0005834~heterotrimeric G-protein complex,	GO:0003924~GTPase activity,GO:0031681~G-protein beta-subunit binding,	hsa04014:Ras signaling pathway,hsa04062:Chemokine signaling pathway,hsa04151:PI3K-Akt signaling pathway,hsa04371:Apelin signaling pathway,hsa04713:Circadian entrainment,hsa04723:Retrograde endocannabinoid signaling,hsa04724:Glutamatergic synapse,hsa04725:Cholinergic synapse,hsa04726:Serotonergic synapse,hsa04727:GABAergic synapse,hsa04728:Dopaminergic synapse,hsa04926:Relaxin signaling pathway,hs…	R-HSA-109582~Hemostasis,R-HSA-111885~Opioid Signalling,R-HSA-112314~Neurotransmitter receptors and postsynaptic signal transmission,R-HSA-112315~Transmission across Chemical Synapses,R-HSA-112316~Neuronal System,R-HSA-1296041~Activation of G protein gated Potassium channels,R-HSA-1296059~G protein gated Potassium channels,R-HSA-1296065~Inwardly rectifying K+ channels,R-HSA-1296071~Potassium Chann…	WP35~G protein signaling pathways,WP4223~Ras signaling,WP3929~Chemokine signaling pathway,WP3932~Focal adhesion: PI3K-Akt-mTOR-signaling pathway,WP4172~PI3K-Akt signaling pathway,	218.716	1.8871	0.187752	4.95e-25	4.82e-23	368.358	364.031	362.624	295.901	100.002	78.806	71.7959	108.211
OPCML	opioid binding protein/cell adhesion molecule like	4978	protein-coding	GO:0007155~cell adhesion,GO:0008038~neuron recognition,	GO:0005576~extracellular region,GO:0005886~plasma membrane,GO:0031225~anchored component of membrane,	GO:0005515~protein binding,		R-HSA-163125~Post-translational modification: synthesis of GPI-anchored proteins,R-HSA-392499~Metabolism of proteins,R-HSA-597592~Post-translational protein modification,		334.017	1.69594	0.167991	5.9e-25	5.71e-23	591.969	441.667	456.134	568.359	175.158	132.878	160.314	145.659
SLC17A6	solute carrier family 17 member 6	57084	protein-coding	GO:0006811~ion transport,GO:0006814~sodium ion transport,GO:0006817~phosphate ion transport,GO:0006820~anion transport,GO:0015813~L-glutamate transport,GO:0035249~synaptic transmission, glutamatergic,GO:0035725~sodium ion transmembrane transport,GO:0044341~sodium-dependent phosphate transport,GO:0050803~regulation of synapse structure or activity,GO:0051938~L-glutamate import,GO:0055062~phosphate…	GO:0005886~plasma membrane,GO:0016021~integral component of membrane,GO:0030285~integral component of synaptic vesicle membrane,GO:0030672~synaptic vesicle membrane,GO:0034707~chloride channel complex,GO:0043005~neuron projection,GO:0060076~excitatory synapse,	GO:0005254~chloride channel activity,GO:0005313~L-glutamate transmembrane transporter activity,GO:0005326~neurotransmitter transporter activity,GO:0005436~sodium:phosphate symporter activity,GO:0015293~symporter activity,GO:0015386~potassium:proton antiporter activity,GO:0022857~transmembrane transporter activity,	hsa04721:Synaptic vesicle cycle,hsa04723:Retrograde endocannabinoid signaling,hsa04724:Glutamatergic synapse,hsa05033:Nicotine addiction,	R-HSA-382551~Transport of small molecules,R-HSA-425393~Transport of inorganic cations/anions and amino acids/oligopeptides,R-HSA-425407~SLC-mediated transmembrane transport,R-HSA-428643~Organic anion transporters,	WP5083~Neuroinflammation and glutamatergic signaling,WP2267~Synaptic vesicle pathway,	476.211	-1.98199	0.199102	8.7e-25	8.37e-23	213.241	202.775	150.552	172.025	669.395	807.77	1000.26	593.675
RBP3	retinol binding protein 3	5949	protein-coding	GO:0001523~retinoid metabolic process,GO:0006508~proteolysis,GO:0006629~lipid metabolic process,GO:0007601~visual perception,	GO:0005576~extracellular region,GO:0005615~extracellular space,GO:0033165~interphotoreceptor matrix,GO:0090658~cone matrix sheath,GO:1903561~extracellular vesicle,	GO:0005501~retinoid binding,GO:0005515~protein binding,GO:0008236~serine-type peptidase activity,GO:0016918~retinal binding,GO:0019841~retinol binding,		R-HSA-2187335~The retinoid cycle in cones (daylight vision),R-HSA-2187338~Visual phototransduction,R-HSA-2453902~The canonical retinoid cycle in rods (twilight vision),R-HSA-9709957~Sensory Perception,		3494.23	1.27088	0.126478	9.1e-25	8.71e-23	5786.53	5009.19	4364.88	4705.03	1767.07	2130.03	2220.29	1970.85
XKR7	XK related 7	343702	protein-coding	GO:0043652~engulfment of apoptotic cell,GO:0070782~phosphatidylserine exposure on apoptotic cell surface,GO:1902742~apoptotic process involved in development,	GO:0005886~plasma membrane,GO:0016020~membrane,GO:0016021~integral component of membrane,					5216.63	-1.29382	0.12893	1.13e-24	1.07e-22	3284.58	3090.7	2988.73	2572.27	6363.66	7341	7407.54	8684.59
ARHGEF4	Rho guanine nucleotide exchange factor 4	50649	protein-coding	GO:0030032~lamellipodium assembly,GO:0035556~intracellular signal transduction,GO:0046847~filopodium assembly,GO:0051056~regulation of small GTPase mediated signal transduction,	GO:0005829~cytosol,GO:0032587~ruffle membrane,	GO:0005085~guanyl-nucleotide exchange factor activity,GO:0005515~protein binding,GO:0019904~protein domain specific binding,	hsa04810:Regulation of actin cytoskeleton,	R-HSA-162582~Signal Transduction,R-HSA-193648~NRAGE signals death through JNK,R-HSA-193704~p75 NTR receptor-mediated signalling,R-HSA-194315~Signaling by Rho GTPases,R-HSA-204998~Cell death signalling via NRAGE, NRIF and NADE,R-HSA-372790~Signaling by GPCR,R-HSA-388396~GPCR downstream signalling,R-HSA-416482~G alpha (12/13) signalling events,R-HSA-73887~Death Receptor Signaling,R-HSA-8980692~RHOA…	WP51~Regulation of actin cytoskeleton,WP5223~2q21.1 copy number variation syndrome,	1438.45	1.48184	0.147439	1.27e-24	1.2e-22	2361.6	2093.04	2246.08	1827.55	814.886	851.553	587.491	725.424
C2orf88	chromosome 2 open reading frame 88	84281	protein-coding		GO:0005886~plasma membrane,	GO:0005515~protein binding,GO:0034237~protein kinase A regulatory subunit binding,				61.0396	-3.71884	0.384961	1.37e-24	1.29e-22	2.25411	6.543	10.1322	12.5643	112.997	119.656	106.415	117.756
ZNF736	zinc finger protein 736	728927	protein-coding	GO:0006355~regulation of transcription, DNA-templated,GO:0006357~regulation of transcription from RNA polymerase II promoter,	GO:0005634~nucleus,	GO:0000978~RNA polymerase II core promoter proximal region sequence-specific DNA binding,GO:0000981~RNA polymerase II transcription factor activity, sequence-specific DNA binding,GO:0046872~metal ion binding,	hsa05168:Herpes simplex virus 1 infection,	R-HSA-212436~Generic Transcription Pathway,R-HSA-73857~RNA Polymerase II Transcription,R-HSA-74160~Gene expression (Transcription),		160.443	10.2079	1.09546	1.53e-24	1.43e-22	409.186	284.043	371.577	218.739	0	0	0	0
DYNC1LI1	dynein cytoplasmic 1 light intermediate chain 1	51143	protein-coding	GO:0000226~microtubule cytoskeleton organization,GO:0007018~microtubule-based movement,GO:0007049~cell cycle,GO:0051301~cell division,GO:0090267~positive regulation of mitotic cell cycle spindle assembly checkpoint,	GO:0000776~kinetochore,GO:0000922~spindle pole,GO:0005737~cytoplasm,GO:0005813~centrosome,GO:0005829~cytosol,GO:0005868~cytoplasmic dynein complex,GO:0005874~microtubule,GO:0005886~plasma membrane,GO:0016020~membrane,GO:0030667~secretory granule membrane,GO:0101003~ficolin-1-rich granule membrane,	GO:0003723~RNA binding,GO:0005515~protein binding,GO:0005524~ATP binding,GO:0019003~GDP binding,GO:0045504~dynein heavy chain binding,GO:0060090~binding, bridging,	hsa04145:Phagosome,hsa04814:Motor proteins,hsa04962:Vasopressin-regulated water reabsorption,hsa05132:Salmonella infection,	R-HSA-1280218~Adaptive Immune System,R-HSA-141424~Amplification of signal from the kinetochores,R-HSA-141444~Amplification of signal from unattached kinetochores via a MAD2 inhibitory signal,R-HSA-162582~Signal Transduction,R-HSA-1632852~Macroautophagy,R-HSA-1640170~Cell Cycle,R-HSA-1643685~Disease,R-HSA-168249~Innate Immune System,R-HSA-168256~Immune System,R-HSA-194315~Signaling by Rho GTPases,…	WP4532~Intraflagellar transport proteins binding to dynein,WP5085~Vasopressin-regulated water reabsorption,WP4352~Ciliary landscape,	2054.97	-1.11146	0.11221	1.71e-24	1.59e-22	1168.71	1261.98	1206.39	1509.87	2950.12	2732.66	2783.32	2826.68
SPON1	spondin 1	10418	protein-coding	GO:0007155~cell adhesion,GO:0010954~positive regulation of protein processing,GO:0016485~protein processing,GO:0032092~positive regulation of protein binding,GO:1902430~negative regulation of beta-amyloid formation,GO:1902993~positive regulation of amyloid precursor protein catabolic process,	GO:0005615~extracellular space,GO:0005788~endoplasmic reticulum lumen,GO:0031012~extracellular matrix,	GO:0005201~extracellular matrix structural constituent,GO:0005515~protein binding,GO:0046872~metal ion binding,GO:0050693~LBD domain binding,		R-HSA-1643685~Disease,R-HSA-3781865~Diseases of glycosylation,R-HSA-3906995~Diseases associated with O-glycosylation of proteins,R-HSA-392499~Metabolism of proteins,R-HSA-5083635~Defective B3GALTL causes PpS,R-HSA-5173105~O-linked glycosylation,R-HSA-5173214~O-glycosylation of TSR domain-containing proteins,R-HSA-5668914~Diseases of metabolism,R-HSA-597592~Post-translational protein modification,	WP4754~IL-18 signaling pathway,	592.475	1.77665	0.178583	2.06e-24	1.9e-22	924.415	850.913	833.052	1093.4	274.144	183.175	308.061	272.644
TUBB2A	tubulin beta 2A class IIa	7280	protein-coding	GO:0000226~microtubule cytoskeleton organization,GO:0000278~mitotic cell cycle,GO:0001764~neuron migration,GO:0007017~microtubule-based process,GO:0021987~cerebral cortex development,	GO:0005634~nucleus,GO:0005737~cytoplasm,GO:0005874~microtubule,GO:0015630~microtubule cytoskeleton,GO:0045171~intercellular bridge,GO:0070062~extracellular exosome,GO:0072686~mitotic spindle,GO:1903561~extracellular vesicle,	GO:0003924~GTPase activity,GO:0005200~structural constituent of cytoskeleton,GO:0005515~protein binding,GO:0005525~GTP binding,GO:0046872~metal ion binding,	hsa04145:Phagosome,hsa04540:Gap junction,hsa04814:Motor proteins,hsa05010:Alzheimer disease,hsa05012:Parkinson disease,hsa05014:Amyotrophic lateral sclerosis,hsa05016:Huntington disease,hsa05020:Prion disease,hsa05022:Pathways of neurodegeneration - multiple diseases,hsa05130:Pathogenic Escherichia coli infection,hsa05132:Salmonella infection,	R-HSA-109582~Hemostasis,R-HSA-112314~Neurotransmitter receptors and postsynaptic signal transmission,R-HSA-112315~Transmission across Chemical Synapses,R-HSA-112316~Neuronal System,R-HSA-1266738~Developmental Biology,R-HSA-1280218~Adaptive Immune System,R-HSA-1445148~Translocation of SLC2A4 (GLUT4) to the plasma membrane,R-HSA-157858~Gap junction trafficking and regulation,R-HSA-162582~Signal Tra…	WP5124~Alzheimer's disease,WP2059~Alzheimer's disease and miRNA effects,WP2272~Pathogenic Escherichia coli infection,WP2359~Parkin-ubiquitin proteasomal system pathway,	5084.83	-1.60149	0.16029	2.06e-24	1.9e-22	2609.4	2642.95	2299.91	2300.18	7418.79	9882.16	7759.16	5766.08
TUBB3	tubulin beta 3 class III	10381	protein-coding	GO:0000226~microtubule cytoskeleton organization,GO:0000278~mitotic cell cycle,GO:0007017~microtubule-based process,GO:0007411~axon guidance,GO:0038007~netrin-activated signaling pathway,GO:1990791~dorsal root ganglion development,	GO:0005634~nucleus,GO:0005737~cytoplasm,GO:0005874~microtubule,GO:0015630~microtubule cytoskeleton,GO:0030027~lamellipodium,GO:0030175~filopodium,GO:0030424~axon,GO:0030425~dendrite,GO:0030426~growth cone,GO:0043025~neuronal cell body,GO:0045171~intercellular bridge,GO:0070062~extracellular exosome,GO:0071944~cell periphery,GO:0072686~mitotic spindle,	GO:0003924~GTPase activity,GO:0005200~structural constituent of cytoskeleton,GO:0005515~protein binding,GO:0005525~GTP binding,GO:0042277~peptide binding,GO:0046872~metal ion binding,GO:1990890~netrin receptor binding,	hsa04145:Phagosome,hsa04540:Gap junction,hsa04814:Motor proteins,hsa05010:Alzheimer disease,hsa05012:Parkinson disease,hsa05014:Amyotrophic lateral sclerosis,hsa05016:Huntington disease,hsa05020:Prion disease,hsa05022:Pathways of neurodegeneration - multiple diseases,hsa05130:Pathogenic Escherichia coli infection,hsa05132:Salmonella infection,	R-HSA-109582~Hemostasis,R-HSA-112314~Neurotransmitter receptors and postsynaptic signal transmission,R-HSA-112315~Transmission across Chemical Synapses,R-HSA-112316~Neuronal System,R-HSA-1266738~Developmental Biology,R-HSA-1280218~Adaptive Immune System,R-HSA-1445148~Translocation of SLC2A4 (GLUT4) to the plasma membrane,R-HSA-157858~Gap junction trafficking and regulation,R-HSA-162582~Signal Tra…	WP5124~Alzheimer's disease,WP2059~Alzheimer's disease and miRNA effects,WP2272~Pathogenic Escherichia coli infection,WP410~Exercise-induced circadian regulation,WP2359~Parkin-ubiquitin proteasomal system pathway,	28557.1	-1.11208	0.11276	2.63e-24	2.41e-22	17879.5	17880.2	16437	19328.1	36452.1	45784.9	38821.8	35873.6
PRICKLE1	prickle planar cell polarity protein 1	144165	protein-coding	GO:0001843~neural tube closure,GO:0001894~tissue homeostasis,GO:0003151~outflow tract morphogenesis,GO:0003402~planar cell polarity pathway involved in axis elongation,GO:0006606~protein import into nucleus,GO:0006915~apoptotic process,GO:0007173~epidermal growth factor receptor signaling pathway,GO:0007409~axonogenesis,GO:0009410~response to xenobiotic stimulus,GO:0010467~gene expression,GO:0016…	GO:0000502~proteasome complex,GO:0005634~nucleus,GO:0005829~cytosol,GO:0031254~cell trailing edge,GO:0031965~nuclear membrane,	GO:0005515~protein binding,GO:0008270~zinc ion binding,GO:0044877~macromolecular complex binding,	hsa04310:Wnt signaling pathway,	R-HSA-162582~Signal Transduction,R-HSA-195721~Signaling by WNT,R-HSA-3858494~Beta-catenin independent WNT signaling,R-HSA-4086400~PCP/CE pathway,R-HSA-4608870~Asymmetric localization of PCP proteins,	WP428~Wnt signaling,	197.839	-2.2071	0.22821	4.27e-24	3.88e-22	54.2604	62.531	63.4536	85.6965	305.747	286.897	288.528	435.597
SYT7	synaptotagmin 7	9066	protein-coding	GO:0001778~plasma membrane repair,GO:0006887~exocytosis,GO:0006906~vesicle fusion,GO:0006909~phagocytosis,GO:0014059~regulation of dopamine secretion,GO:0016192~vesicle-mediated transport,GO:0017156~calcium ion regulated exocytosis,GO:0017158~regulation of calcium ion-dependent exocytosis,GO:0036465~synaptic vesicle recycling,GO:0045956~positive regulation of calcium ion-dependent exocytosis,GO:0…	GO:0005764~lysosome,GO:0005765~lysosomal membrane,GO:0005777~peroxisome,GO:0005778~peroxisomal membrane,GO:0005829~cytosol,GO:0005886~plasma membrane,GO:0008021~synaptic vesicle,GO:0016020~membrane,GO:0016021~integral component of membrane,GO:0030424~axon,GO:0030670~phagocytic vesicle membrane,GO:0030672~synaptic vesicle membrane,GO:0031045~dense core granule,GO:0032009~early phagosome,GO:0042734…	GO:0000149~SNARE binding,GO:0001786~phosphatidylserine binding,GO:0005509~calcium ion binding,GO:0005515~protein binding,GO:0005516~calmodulin binding,GO:0005544~calcium-dependent phospholipid binding,GO:0005546~phosphatidylinositol-4,5-bisphosphate binding,GO:0019905~syntaxin binding,GO:0030276~clathrin binding,		R-HSA-112316~Neuronal System,R-HSA-6794361~Neurexins and neuroligins,R-HSA-6794362~Protein-protein interactions at synapses,		11534.9	-1.40977	0.142166	4.72e-24	4.27e-22	6586.42	6775.88	5591.03	5868.98	15178.3	14794	16139.8	21345.1
ZDHHC22	zinc finger DHHC-type palmitoyltransferase 22	283576	protein-coding	GO:0006612~protein targeting to membrane,GO:0018230~peptidyl-L-cysteine S-palmitoylation,GO:0018345~protein palmitoylation,GO:0072659~protein localization to plasma membrane,	GO:0000139~Golgi membrane,GO:0005783~endoplasmic reticulum,GO:0005789~endoplasmic reticulum membrane,GO:0005794~Golgi apparatus,GO:0005886~plasma membrane,GO:0016021~integral component of membrane,	GO:0005515~protein binding,GO:0019706~protein-cysteine S-palmitoyltransferase activity,				1155.49	1.41489	0.14283	5.26e-24	4.73e-22	1970.87	1732.73	1647.22	1413.65	662.148	597.119	529.695	690.481
DMBX1	diencephalon/mesencephalon homeobox 1	127343	protein-coding	GO:0000122~negative regulation of transcription from RNA polymerase II promoter,GO:0006357~regulation of transcription from RNA polymerase II promoter,GO:0007417~central nervous system development,GO:0007420~brain development,GO:0008343~adult feeding behavior,GO:0008344~adult locomotory behavior,GO:0045892~negative regulation of transcription, DNA-templated,GO:0048589~developmental growth,	GO:0000785~chromatin,GO:0005634~nucleus,GO:0005667~transcription factor complex,	GO:0000977~RNA polymerase II regulatory region sequence-specific DNA binding,GO:0000981~RNA polymerase II transcription factor activity, sequence-specific DNA binding,GO:0001227~transcriptional repressor activity, RNA polymerase II transcription regulatory region sequence-specific binding,GO:0003677~DNA binding,GO:0003700~transcription factor activity, sequence-specific DNA binding,GO:0042802~ide…			WP2064~Neural crest differentiation,	162.15	4.89319	0.500445	5.42e-24	4.85e-22	463.283	366.433	321.23	108.65	17.5077	2.99378	4.68185	12.4226
LINC00693	long intergenic non-protein coding RNA 693	645206	ncRNA	NA	NA	NA	NA	NA	NA	121.328	-2.94491	0.318092	5.86e-24	5.21e-22	18.9795	29.6292	31.2255	23.4171	186.065	302.288	232.924	146.092
SORCS3	sortilin related VPS10 domain containing receptor 3	22986	protein-coding	GO:0007218~neuropeptide signaling pathway,GO:0007612~learning,GO:0007613~memory,GO:1900452~regulation of long term synaptic depression,	GO:0005886~plasma membrane,GO:0016020~membrane,GO:0016021~integral component of membrane,GO:0098839~postsynaptic density membrane,GO:0098978~glutamatergic synapse,GO:0099061~integral component of postsynaptic density membrane,	GO:0005515~protein binding,GO:0008188~neuropeptide receptor activity,				320.867	-1.91543	0.195875	6.69e-24	5.92e-22	154.081	136.412	97.3709	129.303	435.577	537.675	633.207	443.31
JUP	junction plakoglobin	3728	protein-coding	GO:0001954~positive regulation of cell-matrix adhesion,GO:0002159~desmosome assembly,GO:0007155~cell adhesion,GO:0016477~cell migration,GO:0042127~regulation of cell proliferation,GO:0042307~positive regulation of protein import into nucleus,GO:0043537~negative regulation of blood vessel endothelial cell migration,GO:0043588~skin development,GO:0045766~positive regulation of angiogenesis,GO:00459…	GO:0001533~cornified envelope,GO:0005576~extracellular region,GO:0005634~nucleus,GO:0005737~cytoplasm,GO:0005829~cytosol,GO:0005856~cytoskeleton,GO:0005882~intermediate filament,GO:0005886~plasma membrane,GO:0005911~cell-cell junction,GO:0005912~adherens junction,GO:0005915~zonula adherens,GO:0005916~fascia adherens,GO:0005925~focal adhesion,GO:0009898~cytoplasmic side of plasma membrane,GO:00147…	GO:0003713~transcription coactivator activity,GO:0005198~structural molecule activity,GO:0005515~protein binding,GO:0019901~protein kinase binding,GO:0019903~protein phosphatase binding,GO:0042803~protein homodimerization activity,GO:0044877~macromolecular complex binding,GO:0045294~alpha-catenin binding,GO:0045296~cadherin binding,GO:0050839~cell adhesion molecule binding,GO:0086083~cell adhesiv…	hsa05200:Pathways in cancer,hsa05202:Transcriptional misregulation in cancer,hsa05221:Acute myeloid leukemia,hsa05226:Gastric cancer,hsa05412:Arrhythmogenic right ventricular cardiomyopathy,	R-HSA-1266738~Developmental Biology,R-HSA-1500931~Cell-Cell communication,R-HSA-162582~Signal Transduction,R-HSA-168249~Innate Immune System,R-HSA-168256~Immune System,R-HSA-194138~Signaling by VEGF,R-HSA-194315~Signaling by Rho GTPases,R-HSA-418990~Adherens junctions interactions,R-HSA-421270~Cell-cell junction organization,R-HSA-4420097~VEGFA-VEGFR2 Pathway,R-HSA-446728~Cell junction organizati…	WP4239~Epithelial to mesenchymal transition in colorectal cancer,WP2118~Arrhythmogenic right ventricular cardiomyopathy,WP2355~Corticotropin-releasing hormone signaling pathway,WP2858~Ectoderm differentiation,WP5093~Opioid receptor pathways,WP3658~Wnt/beta-catenin signaling pathway in leukemia,	3208.58	-1.00934	0.104115	7.88e-24	6.94e-22	2264.69	2153.76	2014.97	2004.49	4248.16	4851.44	4165.72	3965.41
STON1	stonin 1	11037	protein-coding	GO:0006897~endocytosis,GO:0006929~substrate-dependent cell migration,GO:0016192~vesicle-mediated transport,GO:0030100~regulation of endocytosis,GO:0048008~platelet-derived growth factor receptor signaling pathway,GO:0048041~focal adhesion assembly,GO:0048488~synaptic vesicle endocytosis,GO:0072583~clathrin-dependent endocytosis,GO:0097178~ruffle assembly,	GO:0005737~cytoplasm,GO:0008021~synaptic vesicle,GO:0016020~membrane,GO:0030122~AP-2 adaptor complex,GO:0030136~clathrin-coated vesicle,GO:0031252~cell leading edge,GO:0031410~cytoplasmic vesicle,GO:0042995~cell projection,	GO:0035615~clathrin adaptor activity,		R-HSA-199991~Membrane Trafficking,R-HSA-5653656~Vesicle-mediated transport,R-HSA-8856825~Cargo recognition for clathrin-mediated endocytosis,R-HSA-8856828~Clathrin-mediated endocytosis,	WP5323~Fatty Acids and Lipoproteins Transport in Hepatocytes,	418.618	1.73185	0.176259	8.01e-24	7.02e-22	771.895	621.495	670.801	532.741	211.418	150.367	215.681	174.545
ATP1B2	ATPase Na+/K+ transporting subunit beta 2	482	protein-coding	GO:0001895~retina homeostasis,GO:0006813~potassium ion transport,GO:0006814~sodium ion transport,GO:0006883~cellular sodium ion homeostasis,GO:0010976~positive regulation of neuron projection development,GO:0021670~lateral ventricle development,GO:0021678~third ventricle development,GO:0021944~neuronal-glial interaction involved in hindbrain glial-mediated radial cell migration,GO:0030007~cellula…	GO:0001917~photoreceptor inner segment,GO:0005737~cytoplasm,GO:0005886~plasma membrane,GO:0005890~sodium:potassium-exchanging ATPase complex,GO:0009897~external side of plasma membrane,GO:0016020~membrane,GO:0016324~apical plasma membrane,GO:0016328~lateral plasma membrane,GO:0031253~cell projection membrane,GO:0044298~cell body membrane,GO:0071944~cell periphery,GO:0097449~astrocyte projection,G…	GO:0001671~ATPase activator activity,GO:0005515~protein binding,GO:0030674~protein binding, bridging,GO:0046982~protein heterodimerization activity,GO:0051117~ATPase binding,	hsa04022:cGMP-PKG signaling pathway,hsa04024:cAMP signaling pathway,hsa04260:Cardiac muscle contraction,hsa04261:Adrenergic signaling in cardiomyocytes,hsa04911:Insulin secretion,hsa04918:Thyroid hormone synthesis,hsa04919:Thyroid hormone signaling pathway,hsa04925:Aldosterone synthesis and secretion,hsa04960:Aldosterone-regulated sodium reabsorption,hsa04961:Endocrine and other factor-regulated …	R-HSA-109582~Hemostasis,R-HSA-1643685~Disease,R-HSA-202733~Cell surface interactions at the vascular wall,R-HSA-210991~Basigin interactions,R-HSA-382551~Transport of small molecules,R-HSA-397014~Muscle contraction,R-HSA-5576891~Cardiac conduction,R-HSA-5578775~Ion homeostasis,R-HSA-5663205~Infectious disease,R-HSA-936837~Ion transport by P-type ATPases,R-HSA-9679191~Potential therapeutics for SAR…	WP536~Calcium regulation in cardiac cells,	4162.06	1.25195	0.127635	9.16e-24	7.98e-22	6370.16	5924.94	5879.31	5400.56	2136.2	2427.71	2215.41	2942.18
MYO1B	myosin IB	4430	protein-coding	GO:0006892~post-Golgi vesicle-mediated transport,GO:0007015~actin filament organization,GO:0030048~actin filament-based movement,GO:0030050~vesicle transport along actin filament,GO:0051017~actin filament bundle assembly,	GO:0005737~cytoplasm,GO:0005769~early endosome,GO:0005884~actin filament,GO:0005886~plasma membrane,GO:0005902~microvillus,GO:0005903~brush border,GO:0010008~endosome membrane,GO:0015629~actin cytoskeleton,GO:0016459~myosin complex,GO:0030175~filopodium,GO:0031982~vesicle,GO:0032588~trans-Golgi network membrane,GO:0045177~apical part of cell,GO:0048471~perinuclear region of cytoplasm,GO:0070062~e…	GO:0000146~microfilament motor activity,GO:0003774~motor activity,GO:0003779~actin binding,GO:0005515~protein binding,GO:0005516~calmodulin binding,GO:0005524~ATP binding,GO:0005546~phosphatidylinositol-4,5-bisphosphate binding,GO:0005547~phosphatidylinositol-3,4,5-trisphosphate binding,GO:0045296~cadherin binding,GO:0051015~actin filament binding,	hsa04814:Motor proteins,hsa05130:Pathogenic Escherichia coli infection,			2946.99	-1.10942	0.114016	9.51e-24	8.24e-22	1599.76	1892.34	1798.26	2096.68	3855.36	3837.56	4344.16	4151.78
TMEM132E	transmembrane protein 132E	124842	protein-coding	GO:0035677~posterior lateral line neuromast hair cell development,	GO:0016020~membrane,GO:0016021~integral component of membrane,GO:0044297~cell body,				WP5287~17q12 copy number variation syndrome,WP4673~Male infertility,	1357.96	-1.81978	0.186802	1.39e-23	1.2e-21	481.187	514.807	514.106	805.186	1763.77	2258.15	2052.17	2474.27
TTN	titin	7273	protein-coding	GO:0003300~cardiac muscle hypertrophy,GO:0006468~protein phosphorylation,GO:0006936~muscle contraction,GO:0006941~striated muscle contraction,GO:0007076~mitotic chromosome condensation,GO:0010628~positive regulation of gene expression,GO:0010737~protein kinase A signaling,GO:0030240~skeletal muscle thin filament assembly,GO:0030241~skeletal muscle myosin thick filament assembly,GO:0035995~detecti…	GO:0000794~condensed nuclear chromosome,GO:0005576~extracellular region,GO:0005829~cytosol,GO:0005865~striated muscle thin filament,GO:0005886~plasma membrane,GO:0030018~Z disc,GO:0031430~M band,GO:0031674~I band,GO:0043229~intracellular organelle,GO:0070062~extracellular exosome,GO:1990733~titin-telethonin complex,	GO:0002020~protease binding,GO:0004672~protein kinase activity,GO:0004674~protein serine/threonine kinase activity,GO:0004712~protein serine/threonine/tyrosine kinase activity,GO:0004713~protein tyrosine kinase activity,GO:0005509~calcium ion binding,GO:0005515~protein binding,GO:0005516~calmodulin binding,GO:0005524~ATP binding,GO:0008307~structural constituent of muscle,GO:0019899~enzyme bindin…	hsa05410:Hypertrophic cardiomyopathy,hsa05414:Dilated cardiomyopathy,	R-HSA-109582~Hemostasis,R-HSA-114608~Platelet degranulation ,R-HSA-390522~Striated Muscle Contraction,R-HSA-397014~Muscle contraction,R-HSA-76002~Platelet activation, signaling and aggregation,R-HSA-76005~Response to elevated platelet cytosolic Ca2+,	WP383~Striated muscle contraction pathway,WP5344~Cardiomyocyte signaling pathways converging on Titin,	343.919	2.22515	0.233478	1.5e-23	1.28e-21	665.441	675.887	567.136	384.6	101.504	85.6589	141.895	129.23
AGRN	agrin	375790	protein-coding	GO:0007010~cytoskeleton organization,GO:0007165~signal transduction,GO:0007213~G-protein coupled acetylcholine receptor signaling pathway,GO:0007268~chemical synaptic transmission,GO:0007528~neuromuscular junction development,GO:0009887~animal organ morphogenesis,GO:0009888~tissue development,GO:0030154~cell differentiation,GO:0043113~receptor clustering,GO:0043547~positive regulation of GTPase a…	GO:0005576~extracellular region,GO:0005604~basement membrane,GO:0005796~Golgi lumen,GO:0005886~plasma membrane,GO:0016021~integral component of membrane,GO:0043202~lysosomal lumen,GO:0045202~synapse,GO:0070062~extracellular exosome,GO:0071944~cell periphery,	GO:0002162~dystroglycan binding,GO:0005200~structural constituent of cytoskeleton,GO:0005201~extracellular matrix structural constituent,GO:0005509~calcium ion binding,GO:0005515~protein binding,GO:0033691~sialic acid binding,GO:0035374~chondroitin sulfate binding,GO:0043236~laminin binding,GO:0043395~heparan sulfate proteoglycan binding,	hsa04512:ECM-receptor interaction,	R-HSA-1266738~Developmental Biology,R-HSA-1430728~Metabolism,R-HSA-1474244~Extracellular matrix organization,R-HSA-1630316~Glycosaminoglycan metabolism,R-HSA-1638091~Heparan sulfate/heparin (HS-GAG) metabolism,R-HSA-1643685~Disease,R-HSA-1793185~Chondroitin sulfate/dermatan sulfate metabolism,R-HSA-196854~Metabolism of vitamins and cofactors,R-HSA-1971475~A tetrasaccharide linker sequence is requ…	WP2572~Primary focal segmental glomerulosclerosis (FSGS),WP4148~Splicing factor NOVA regulated synaptic proteins,WP5265~Neurogenesis regulation in the olfactory epithelium,WP5345~1p36 copy number variation syndrome,	10918.1	-1.25241	0.128741	2.02e-23	1.72e-21	6712.98	6766.97	6298.11	5715.93	13512	17853.3	16902.7	13582.7
ACSL4	acyl-CoA synthetase long chain family member 4	2182	protein-coding	GO:0001676~long-chain fatty acid metabolic process,GO:0006629~lipid metabolic process,GO:0006631~fatty acid metabolic process,GO:0008610~lipid biosynthetic process,GO:0030182~neuron differentiation,GO:0030307~positive regulation of cell growth,GO:0032024~positive regulation of insulin secretion,GO:0032307~negative regulation of prostaglandin secretion,GO:0035336~long-chain fatty-acyl-CoA metaboli…	GO:0005737~cytoplasm,GO:0005741~mitochondrial outer membrane,GO:0005778~peroxisomal membrane,GO:0005783~endoplasmic reticulum,GO:0005789~endoplasmic reticulum membrane,GO:0005811~lipid particle,GO:0005886~plasma membrane,GO:0016020~membrane,GO:0016021~integral component of membrane,GO:0044233~ER-mitochondrion membrane contact site,GO:0070062~extracellular exosome,	GO:0004467~long-chain fatty acid-CoA ligase activity,GO:0005524~ATP binding,GO:0031957~very long-chain fatty acid-CoA ligase activity,GO:0047676~arachidonate-CoA ligase activity,GO:0090433~palmitoyl-CoA ligase activity,	hsa00061:Fatty acid biosynthesis,hsa00071:Fatty acid degradation,hsa01100:Metabolic pathways,hsa01212:Fatty acid metabolism,hsa03320:PPAR signaling pathway,hsa04146:Peroxisome,hsa04216:Ferroptosis,hsa04714:Thermogenesis,hsa04920:Adipocytokine signaling pathway,	R-HSA-1430728~Metabolism,R-HSA-163685~Integration of energy metabolism,R-HSA-400451~Free fatty acids regulate insulin secretion,R-HSA-422356~Regulation of insulin secretion,R-HSA-434313~Intracellular metabolism of fatty acids regulates insulin secretion,R-HSA-556833~Metabolism of lipids,R-HSA-75105~Fatty acyl-CoA biosynthesis,R-HSA-75876~Synthesis of very long-chain fatty acyl-CoAs,R-HSA-8978868~…	WP368~Mitochondrial long chain fatty acid beta-oxidation,WP4321~Thermogenesis,WP4724~Omega-9 fatty acid synthesis,WP5061~Fatty acid transporters,WP4718~Cholesterol metabolism with Bloch and Kandutsch-Russell pathways,WP4313~Ferroptosis,WP357~Fatty acid biosynthesis,WP5123~Mitochondrial fatty acid oxidation disorders,WP143~Fatty acid beta-oxidation,WP3942~PPAR signaling pathway,WP4723~Omega-3 / om…	5010.52	-1.66457	0.170788	2.07e-23	1.76e-21	2148.69	2206.87	2059.75	2939.31	6400.14	7885.14	9796.72	6647.55
SLC24A2	solute carrier family 24 member 2	25769	protein-coding	GO:0006811~ion transport,GO:0006874~cellular calcium ion homeostasis,GO:0007601~visual perception,GO:0007602~phototransduction,GO:0007612~learning,GO:0007613~memory,GO:0034220~ion transmembrane transport,GO:0035725~sodium ion transmembrane transport,GO:0036368~cone photoresponse recovery,GO:0051649~establishment of localization in cell,GO:0060291~long-term synaptic potentiation,GO:0060292~long te…	GO:0001917~photoreceptor inner segment,GO:0005886~plasma membrane,GO:0005887~integral component of plasma membrane,	GO:0005262~calcium channel activity,GO:0008273~calcium, potassium:sodium antiporter activity,GO:0015293~symporter activity,		R-HSA-382551~Transport of small molecules,R-HSA-425393~Transport of inorganic cations/anions and amino acids/oligopeptides,R-HSA-425407~SLC-mediated transmembrane transport,R-HSA-425561~Sodium/Calcium exchangers,		294.479	1.86114	0.192741	2.75e-23	2.33e-21	453.1	397.882	403.412	611.556	119.183	109.358	142.413	118.932
HHIPL1	HHIP like 1	84439	protein-coding	GO:0006897~endocytosis,	GO:0005576~extracellular region,GO:0016020~membrane,	GO:0003824~catalytic activity,GO:0005044~scavenger receptor activity,			WP5323~Fatty Acids and Lipoproteins Transport in Hepatocytes,	264.927	1.75577	0.18128	2.96e-23	2.49e-21	467.211	474.279	368.415	340.528	108.508	134.377	103.335	122.762
SHE	Src homology 2 domain containing E	126669	protein-coding			GO:0001784~phosphotyrosine binding,GO:0005515~protein binding,				111.431	-3.65812	0.393303	3.06e-23	2.56e-21	12.7492	23.7894	5.45782	19.7136	171.725	146.676	225.756	285.577
EPB41L4A	erythrocyte membrane protein band 4.1 like 4A	64097	protein-coding	GO:0031032~actomyosin structure organization,	GO:0005737~cytoplasm,GO:0005856~cytoskeleton,	GO:0008092~cytoskeletal protein binding,				1010.51	-0.870279	0.0914059	3.2e-23	2.66e-21	669.778	711.819	726.787	723.944	1293.08	1284.8	1301.56	1372.28
GALNT14	polypeptide N-acetylgalactosaminyltransferase 14	79623	protein-coding	GO:0006493~protein O-linked glycosylation,GO:0016266~O-glycan processing,	GO:0000139~Golgi membrane,GO:0005794~Golgi apparatus,GO:0016021~integral component of membrane,	GO:0004653~polypeptide N-acetylgalactosaminyltransferase activity,GO:0030246~carbohydrate binding,GO:0046872~metal ion binding,	hsa00512:Mucin type O-glycan biosynthesis,hsa00514:Other types of O-glycan biosynthesis,hsa01100:Metabolic pathways,	R-HSA-392499~Metabolism of proteins,R-HSA-5173105~O-linked glycosylation,R-HSA-597592~Post-translational protein modification,R-HSA-913709~O-linked glycosylation of mucins,		318.743	-2.41012	0.259059	3.99e-23	3.3e-21	78.3826	99.6613	79.2747	118.902	459.021	670.533	693.957	350.215
RAB2A	RAB2A, member RAS oncogene family	5862	protein-coding	GO:0006888~ER to Golgi vesicle-mediated transport,GO:0007030~Golgi organization,GO:0015031~protein transport,GO:0016192~vesicle-mediated transport,	GO:0000139~Golgi membrane,GO:0001669~acrosomal vesicle,GO:0005634~nucleus,GO:0005765~lysosomal membrane,GO:0005789~endoplasmic reticulum membrane,GO:0005794~Golgi apparatus,GO:0005829~cytosol,GO:0033116~endoplasmic reticulum-Golgi intermediate compartment membrane,GO:0042470~melanosome,GO:0070062~extracellular exosome,	GO:0003924~GTPase activity,GO:0005515~protein binding,GO:0005525~GTP binding,GO:0019003~GDP binding,	hsa04152:AMPK signaling pathway,	R-HSA-162658~Golgi Cisternae Pericentriolar Stack Reorganization,R-HSA-1640170~Cell Cycle,R-HSA-392499~Metabolism of proteins,R-HSA-597592~Post-translational protein modification,R-HSA-68875~Mitotic Prophase,R-HSA-68886~M Phase,R-HSA-69278~Cell Cycle, Mitotic,R-HSA-8873719~RAB geranylgeranylation,	WP3932~Focal adhesion: PI3K-Akt-mTOR-signaling pathway,WP4352~Ciliary landscape,	2542.89	-0.90788	0.0957339	4.57e-23	3.76e-21	1645.58	1708.4	1706.23	1944.67	3244.43	3540.33	3304.08	3249.36
SIPA1L2	signal induced proliferation associated 1 like 2	57568	protein-coding	GO:0051056~regulation of small GTPase mediated signal transduction,GO:0090630~activation of GTPase activity,	GO:0005737~cytoplasm,	GO:0005096~GTPase activator activity,	hsa04015:Rap1 signaling pathway,			1320.5	-1.56546	0.161945	5.36e-23	4.4e-21	529.743	582.734	638.877	854.059	1838.02	2194.62	2089.91	1836
FNDC5	fibronectin type III domain containing 5	252995	protein-coding	GO:0007165~signal transduction,GO:0014850~response to muscle activity,GO:0090336~positive regulation of brown fat cell differentiation,	GO:0005576~extracellular region,GO:0005778~peroxisomal membrane,GO:0005783~endoplasmic reticulum,GO:0005886~plasma membrane,GO:0016021~integral component of membrane,	GO:0005179~hormone activity,				5549.81	-1.25821	0.130783	5.87e-23	4.79e-21	3090.99	3509.16	3539.41	2777.9	6962.85	8494.33	7141.45	8882.41
PPP4R4	protein phosphatase 4 regulatory subunit 4	57718	protein-coding	GO:0001835~blastocyst hatching,GO:0032515~negative regulation of phosphoprotein phosphatase activity,GO:0080163~regulation of protein serine/threonine phosphatase activity,	GO:0005737~cytoplasm,GO:0005829~cytosol,GO:0008287~protein serine/threonine phosphatase complex,	GO:0005515~protein binding,GO:0019888~protein phosphatase regulator activity,			WP4949~16p11.2 proximal deletion syndrome,	262.481	1.74668	0.182389	8.72e-23	7.08e-21	392.75	365.648	424.945	450.095	102.877	91.507	145.265	126.764
SYK	spleen associated tyrosine kinase	6850	protein-coding	GO:0001525~angiogenesis,GO:0001775~cell activation,GO:0001945~lymph vessel development,GO:0002092~positive regulation of receptor internalization,GO:0002223~stimulatory C-type lectin receptor signaling pathway,GO:0002250~adaptive immune response,GO:0002281~macrophage activation involved in immune response,GO:0002283~neutrophil activation involved in immune response,GO:0002366~leukocyte activation…	GO:0005634~nucleus,GO:0005737~cytoplasm,GO:0005829~cytosol,GO:0005886~plasma membrane,GO:0019815~B cell receptor complex,GO:0031234~extrinsic component of cytoplasmic side of plasma membrane,GO:0032009~early phagosome,GO:0032991~macromolecular complex,GO:0042101~T cell receptor complex,	GO:0001784~phosphotyrosine binding,GO:0004672~protein kinase activity,GO:0004674~protein serine/threonine kinase activity,GO:0004712~protein serine/threonine/tyrosine kinase activity,GO:0004713~protein tyrosine kinase activity,GO:0004715~non-membrane spanning protein tyrosine kinase activity,GO:0005102~receptor binding,GO:0005178~integrin binding,GO:0005515~protein binding,GO:0005524~ATP binding,…	hsa04064:NF-kappa B signaling pathway,hsa04072:Phospholipase D signaling pathway,hsa04151:PI3K-Akt signaling pathway,hsa04380:Osteoclast differentiation,hsa04611:Platelet activation,hsa04613:Neutrophil extracellular trap formation,hsa04625:C-type lectin receptor signaling pathway,hsa04650:Natural killer cell mediated cytotoxicity,hsa04662:B cell receptor signaling pathway,hsa04664:Fc epsilon RI s…	R-HSA-109582~Hemostasis,R-HSA-114604~GPVI-mediated activation cascade,R-HSA-1280215~Cytokine Signaling in Immune system,R-HSA-1280218~Adaptive Immune System,R-HSA-162582~Signal Transduction,R-HSA-1643685~Disease,R-HSA-168249~Innate Immune System,R-HSA-168256~Immune System,R-HSA-2029480~Fcgamma receptor (FCGR) dependent phagocytosis,R-HSA-2029481~FCGR activation,R-HSA-2029482~Regulation of actin d…	WP5218~Extrafollicular and follicular B cell activation by SARS-CoV-2,WP286~IL-3 signaling pathway,WP127~IL-5 signaling pathway,WP3937~Microglia pathogen phagocytosis pathway,WP49~IL-2 signaling pathway,WP23~B cell receptor signaling pathway,WP2018~RANKL/RANK signaling pathway,WP4136~Fibrin complement receptor 3 signaling pathway,WP4172~PI3K-Akt signaling pathway,	685.884	1.3922	0.144897	9.45e-23	7.63e-21	991.336	904.473	911.258	1191.98	315.125	408.095	393.466	371.346
AKAP12	A-kinase anchoring protein 12	9590	protein-coding	GO:0007165~signal transduction,GO:0007186~G-protein coupled receptor signaling pathway,GO:0007193~adenylate cyclase-inhibiting G-protein coupled receptor signaling pathway,GO:0010738~regulation of protein kinase A signaling,GO:0010739~positive regulation of protein kinase A signaling,GO:0032496~response to lipopolysaccharide,GO:0032760~positive regulation of tumor necrosis factor production,GO:00…	GO:0005737~cytoplasm,GO:0005829~cytosol,GO:0005856~cytoskeleton,GO:0005886~plasma membrane,GO:0005925~focal adhesion,GO:0005938~cell cortex,GO:0043025~neuronal cell body,GO:0098685~Schaffer collateral - CA1 synapse,	GO:0005515~protein binding,GO:0005516~calmodulin binding,GO:0008179~adenylate cyclase binding,GO:0051018~protein kinase A binding,		R-HSA-162582~Signal Transduction,R-HSA-194315~Signaling by Rho GTPases,R-HSA-9012999~RHO GTPase cycle,R-HSA-9013405~RHOD GTPase cycle,R-HSA-9035034~RHOF GTPase cycle,R-HSA-9716542~Signaling by Rho GTPases, Miro GTPases and RHOBTB3,	WP35~G protein signaling pathways,	2881.22	-1.14621	0.120521	9.82e-23	7.89e-21	1838.43	1940.29	1757.07	1556.34	3695.55	3680.66	4591.14	3990.31
NFATC4	nuclear factor of activated T cells 4	4776	protein-coding	GO:0000122~negative regulation of transcription from RNA polymerase II promoter,GO:0001569~branching involved in blood vessel morphogenesis,GO:0001816~cytokine production,GO:0006357~regulation of transcription from RNA polymerase II promoter,GO:0006366~transcription from RNA polymerase II promoter,GO:0006954~inflammatory response,GO:0007507~heart development,GO:0007616~long-term memory,GO:0008630…	GO:0000785~chromatin,GO:0005634~nucleus,GO:0005667~transcription factor complex,GO:0005829~cytosol,GO:0016607~nuclear speck,	GO:0000978~RNA polymerase II core promoter proximal region sequence-specific DNA binding,GO:0000981~RNA polymerase II transcription factor activity, sequence-specific DNA binding,GO:0001227~transcriptional repressor activity, RNA polymerase II transcription regulatory region sequence-specific binding,GO:0003677~DNA binding,GO:0003700~transcription factor activity, sequence-specific DNA binding,GO…	hsa04020:Calcium signaling pathway,hsa04022:cGMP-PKG signaling pathway,hsa04218:Cellular senescence,hsa04310:Wnt signaling pathway,hsa04360:Axon guidance,hsa04625:C-type lectin receptor signaling pathway,hsa04921:Oxytocin signaling pathway,hsa05161:Hepatitis B,hsa05163:Human cytomegalovirus infection,hsa05166:Human T-cell leukemia virus 1 infection,hsa05167:Kaposi sarcoma-associated herpesvirus i…		WP428~Wnt signaling,WP4666~Hepatitis B infection,WP3414~Initiation of transcription and translation elongation at the HIV-1 LTR,WP1528~Physiological and pathological hypertrophy of the heart,WP1544~MicroRNAs in cardiomyocyte hypertrophy,WP4585~Cancer immunotherapy by PD-1 blockade,WP4754~IL-18 signaling pathway,WP2380~Brain-derived neurotrophic factor (BDNF) signaling pathway,WP1591~Heart develop…	1173.98	1.24178	0.130586	1.59e-22	1.27e-20	1557.91	1657.35	1953.56	1469.01	715.432	609.51	684.177	744.917
KCNV2	potassium voltage-gated channel modifier subfamily V member 2	169522	protein-coding	GO:0034765~regulation of ion transmembrane transport,GO:0051260~protein homooligomerization,GO:0071805~potassium ion transmembrane transport,	GO:0005886~plasma membrane,GO:0008076~voltage-gated potassium channel complex,GO:0016021~integral component of membrane,	GO:0005249~voltage-gated potassium channel activity,GO:0005515~protein binding,		R-HSA-112316~Neuronal System,R-HSA-1296071~Potassium Channels,R-HSA-1296072~Voltage gated Potassium channels,		697.104	1.8305	0.193035	1.64e-22	1.31e-20	1283.91	1083.32	982.488	1047.46	356.717	226.216	229.167	367.557
PARP14	poly(ADP-ribose) polymerase family member 14	54625	protein-coding	GO:0006471~protein ADP-ribosylation,GO:0010629~negative regulation of gene expression,GO:0042531~positive regulation of tyrosine phosphorylation of STAT protein,GO:0042532~negative regulation of tyrosine phosphorylation of STAT protein,GO:0045087~innate immune response,GO:0045892~negative regulation of transcription, DNA-templated,GO:0060336~negative regulation of interferon-gamma-mediated signal…	GO:0005634~nucleus,GO:0005737~cytoplasm,GO:0005829~cytosol,GO:0005886~plasma membrane,GO:0016020~membrane,	GO:0003714~transcription corepressor activity,GO:0003950~NAD+ ADP-ribosyltransferase activity,GO:0005515~protein binding,GO:0016779~nucleotidyltransferase activity,GO:0019899~enzyme binding,GO:0070403~NAD+ binding,GO:1990404~protein ADP-ribosylase activity,		R-HSA-1430728~Metabolism,R-HSA-1643685~Disease,R-HSA-196807~Nicotinate metabolism,R-HSA-196849~Metabolism of water-soluble vitamins and cofactors,R-HSA-196854~Metabolism of vitamins and cofactors,R-HSA-197264~Nicotinamide salvaging,R-HSA-5663205~Infectious disease,R-HSA-9678108~SARS-CoV-1 Infection,R-HSA-9679506~SARS-CoV Infections,R-HSA-9683610~Maturation of nucleoprotein,R-HSA-9683701~Translati…		327.443	1.47086	0.154067	1.8e-22	1.43e-20	513.429	508.849	455.155	462.29	144.23	159.272	168.731	207.59
DDC	dopa decarboxylase	1644	protein-coding	GO:0006520~cellular amino acid metabolic process,GO:0006584~catecholamine metabolic process,GO:0007623~circadian rhythm,GO:0010259~multicellular organism aging,GO:0015842~aminergic neurotransmitter loading into synaptic vesicle,GO:0033076~isoquinoline alkaloid metabolic process,GO:0042416~dopamine biosynthetic process,GO:0042423~catecholamine biosynthetic process,GO:0042427~serotonin biosynthetic…	GO:0005737~cytoplasm,GO:0005829~cytosol,GO:0008021~synaptic vesicle,GO:0030424~axon,GO:0043025~neuronal cell body,GO:0070062~extracellular exosome,	GO:0004058~aromatic-L-amino-acid decarboxylase activity,GO:0005515~protein binding,GO:0016597~amino acid binding,GO:0016831~carboxy-lyase activity,GO:0019899~enzyme binding,GO:0019904~protein domain specific binding,GO:0030170~pyridoxal phosphate binding,GO:0036467~5-hydroxy-L-tryptophan decarboxylase activity,GO:0036468~L-dopa decarboxylase activity,	hsa00350:Tyrosine metabolism,hsa00360:Phenylalanine metabolism,hsa00380:Tryptophan metabolism,hsa01100:Metabolic pathways,hsa04726:Serotonergic synapse,hsa04728:Dopaminergic synapse,hsa05030:Cocaine addiction,hsa05031:Amphetamine addiction,hsa05034:Alcoholism,	R-HSA-1430728~Metabolism,R-HSA-209776~Metabolism of amine-derived hormones,R-HSA-209905~Catecholamine biosynthesis,R-HSA-209931~Serotonin and melatonin biosynthesis,R-HSA-71291~Metabolism of amino acids and derivatives,	WP2436~Dopamine metabolism,WP2371~Parkinson's disease pathway,WP706~Sudden infant death syndrome (SIDS) susceptibility pathways,WP465~Tryptophan metabolism,WP3594~Circadian rhythm genes,WP2855~Dopaminergic neurogenesis,WP1602~Nicotine effect on dopaminergic neurons,WP4220~Neurotransmitter disorders,WP3925~Amino acid metabolism,WP550~Biogenic amine synthesis,	249.245	-2.32765	0.253315	1.98e-22	1.56e-20	45.3579	72.3483	91.8943	100.005	446.582	362.058	351.605	524.107
EML1	EMAP like 1	2009	protein-coding	GO:0000226~microtubule cytoskeleton organization,GO:0002244~hematopoietic progenitor cell differentiation,GO:0007052~mitotic spindle organization,GO:0007405~neuroblast proliferation,GO:0007420~brain development,	GO:0005829~cytosol,GO:0005874~microtubule,GO:0005875~microtubule associated complex,GO:0015630~microtubule cytoskeleton,GO:0048471~perinuclear region of cytoplasm,GO:0072686~mitotic spindle,GO:0097431~mitotic spindle pole,GO:1990023~mitotic spindle midzone,	GO:0005509~calcium ion binding,GO:0005515~protein binding,GO:0008017~microtubule binding,GO:0015631~tubulin binding,				2542.96	0.853485	0.0914827	2.05e-22	1.61e-20	3317.94	3218.04	3222.85	3403.97	1926.73	1657.52	1718.76	1877.86
PLEKHB1	pleckstrin homology domain containing B1	58473	protein-coding	GO:0007602~phototransduction,GO:0045595~regulation of cell differentiation,	GO:0005737~cytoplasm,GO:0016020~membrane,GO:0016021~integral component of membrane,	GO:0005515~protein binding,				1298.36	1.57288	0.165122	2.07e-22	1.62e-20	2363.68	1839.78	1841.8	1789.97	827.809	603.731	535.802	584.296
CMTM7	CKLF like MARVEL transmembrane domain containing 7	112616	protein-coding	GO:0002337~B-1a B cell differentiation,GO:0006935~chemotaxis,GO:0007165~signal transduction,	GO:0005615~extracellular space,GO:0016020~membrane,GO:0016021~integral component of membrane,	GO:0005125~cytokine activity,GO:0005515~protein binding,				75.8106	-2.90373	0.327481	2.36e-22	1.83e-20	24.569	19.12	12.0627	10.6277	133.848	145.081	149.473	111.703
UCHL1	ubiquitin C-terminal hydrolase L1	7345	protein-coding	GO:0002176~male germ cell proliferation,GO:0002931~response to ischemia,GO:0006511~ubiquitin-dependent protein catabolic process,GO:0007412~axon target recognition,GO:0007628~adult walking behavior,GO:0008283~cell proliferation,GO:0016241~regulation of macroautophagy,GO:0016579~protein deubiquitination,GO:0019233~sensory perception of pain,GO:0019896~axonal transport of mitochondrion,GO:0021762~s…	GO:0005654~nucleoplasm,GO:0005737~cytoplasm,GO:0005789~endoplasmic reticulum membrane,GO:0005829~cytosol,GO:0005886~plasma membrane,GO:0043025~neuronal cell body,GO:0044306~neuron projection terminus,GO:1904115~axon cytoplasm,	GO:0004197~cysteine-type endopeptidase activity,GO:0004843~thiol-dependent ubiquitin-specific protease activity,GO:0005515~protein binding,GO:0008242~omega peptidase activity,GO:0016874~ligase activity,GO:0031625~ubiquitin protein ligase binding,GO:0031694~alpha-2A adrenergic receptor binding,GO:0043130~ubiquitin binding,	hsa05012:Parkinson disease,hsa05022:Pathways of neurodegeneration - multiple diseases,	R-HSA-392499~Metabolism of proteins,R-HSA-5688426~Deubiquitination,R-HSA-5689603~UCH proteinases,R-HSA-597592~Post-translational protein modification,	WP183~Proteasome degradation,WP2371~Parkinson's disease pathway,WP3646~Hepatitis C and hepatocellular carcinoma,	5159.82	-1.44092	0.152016	3.42e-22	2.64e-20	2710.72	2720.33	2776.84	2692.96	7169.57	9745.29	7652.68	5810.2
TOX2	TOX high mobility group box family member 2	84969	protein-coding	GO:0006357~regulation of transcription from RNA polymerase II promoter,GO:0045944~positive regulation of transcription from RNA polymerase II promoter,	GO:0005634~nucleus,GO:0005654~nucleoplasm,	GO:0003677~DNA binding,GO:0003713~transcription coactivator activity,GO:0031490~chromatin DNA binding,			WP4018~Clear cell renal cell carcinoma pathways,	1014.12	-1.4773	0.155859	3.46e-22	2.66e-20	621.66	481.703	497.869	500.108	1467.4	1833.84	1495.75	1214.64
MMP15	matrix metallopeptidase 15	4324	protein-coding	GO:0006464~cellular protein modification process,GO:0006508~proteolysis,GO:0022617~extracellular matrix disassembly,GO:0030198~extracellular matrix organization,GO:0030574~collagen catabolic process,GO:0032355~response to estradiol,GO:0035987~endodermal cell differentiation,GO:0036211~protein modification process,	GO:0005615~extracellular space,GO:0005886~plasma membrane,GO:0005887~integral component of plasma membrane,GO:0031012~extracellular matrix,	GO:0004222~metalloendopeptidase activity,GO:0005515~protein binding,GO:0008047~enzyme activator activity,GO:0008270~zinc ion binding,GO:0070006~metalloaminopeptidase activity,	hsa04928:Parathyroid hormone synthesis, secretion and action,	R-HSA-1442490~Collagen degradation,R-HSA-1474228~Degradation of the extracellular matrix,R-HSA-1474244~Extracellular matrix organization,R-HSA-1592389~Activation of Matrix Metalloproteinases,	WP5283~Chronic hyperglycemia impairment of neuron function,WP4239~Epithelial to mesenchymal transition in colorectal cancer,WP129~Matrix metalloproteinases,	1401.16	-1.04571	0.112512	4.36e-22	3.34e-20	909.901	825.914	836.397	1045.66	1813.31	1925.84	1898.14	1954.1
ZNF662	zinc finger protein 662	389114	protein-coding	GO:0006355~regulation of transcription, DNA-templated,GO:0006357~regulation of transcription from RNA polymerase II promoter,	GO:0005634~nucleus,	GO:0000978~RNA polymerase II core promoter proximal region sequence-specific DNA binding,GO:0003700~transcription factor activity, sequence-specific DNA binding,GO:0046872~metal ion binding,	hsa05168:Herpes simplex virus 1 infection,	R-HSA-212436~Generic Transcription Pathway,R-HSA-73857~RNA Polymerase II Transcription,R-HSA-74160~Gene expression (Transcription),		156.101	9.39605	1.091	4.65e-22	3.55e-20	269.764	321.675	312.529	343.895	0	0	0	0.944962
MARCHF4	membrane associated ring-CH-type finger 4	57574	protein-coding	GO:0016567~protein ubiquitination,	GO:0000139~Golgi membrane,GO:0005795~Golgi stack,GO:0005802~trans-Golgi network,GO:0016021~integral component of membrane,	GO:0004842~ubiquitin-protein transferase activity,GO:0008270~zinc ion binding,			WP5348~11p11.2 copy number variation syndrome ,	1225.1	1.38575	0.146944	5.1e-22	3.88e-20	1641.17	1914.79	1952.71	1625.68	779.493	601.573	738.218	547.149
RGS8	regulator of G protein signaling 8	85397	protein-coding	GO:0007186~G-protein coupled receptor signaling pathway,GO:0007213~G-protein coupled acetylcholine receptor signaling pathway,GO:0009968~negative regulation of signal transduction,GO:0043547~positive regulation of GTPase activity,GO:0060159~regulation of dopamine receptor signaling pathway,	GO:0005634~nucleus,GO:0005886~plasma membrane,GO:0030425~dendrite,GO:0031234~extrinsic component of cytoplasmic side of plasma membrane,GO:0032809~neuronal cell body membrane,GO:0043204~perikaryon,GO:0045202~synapse,	GO:0003924~GTPase activity,GO:0005096~GTPase activator activity,GO:0005515~protein binding,		R-HSA-162582~Signal Transduction,R-HSA-372790~Signaling by GPCR,R-HSA-388396~GPCR downstream signalling,R-HSA-418594~G alpha (i) signalling events,		2547.06	-0.957818	0.103781	5.56e-22	4.2e-20	1595.11	1716.41	1633.74	1907.18	3701.92	3235.1	3253.99	3333
SPNS2	sphingolipid transporter 2	124976	protein-coding	GO:0001782~B cell homeostasis,GO:0002920~regulation of humoral immune response,GO:0003376~sphingosine-1-phosphate signaling pathway,GO:0006869~lipid transport,GO:0007605~sensory perception of sound,GO:0030148~sphingolipid biosynthetic process,GO:0043029~T cell homeostasis,GO:0048073~regulation of eye pigmentation,GO:0048535~lymph node development,GO:0055085~transmembrane transport,GO:0060348~bone…	GO:0005886~plasma membrane,GO:0010008~endosome membrane,GO:0016020~membrane,GO:0016021~integral component of membrane,	GO:0022857~transmembrane transporter activity,GO:0046624~sphingolipid transporter activity,		R-HSA-1430728~Metabolism,R-HSA-1660661~Sphingolipid de novo biosynthesis,R-HSA-428157~Sphingolipid metabolism,R-HSA-556833~Metabolism of lipids,		1097.39	-0.975131	0.105638	5.78e-22	4.35e-20	739.613	733.918	674.429	780.874	1459.16	1390.98	1396.52	1603.66
AFF3	ALF transcription elongation factor 3	3899	protein-coding	GO:0006355~regulation of transcription, DNA-templated,GO:0010468~regulation of gene expression,GO:0034612~response to tumor necrosis factor,GO:0035116~embryonic hindlimb morphogenesis,	GO:0005634~nucleus,GO:0005654~nucleoplasm,GO:0005829~cytosol,GO:0016604~nuclear body,GO:0032783~ELL-EAF complex,	GO:0003690~double-stranded DNA binding,GO:0003700~transcription factor activity, sequence-specific DNA binding,				726.515	-1.32584	0.141883	1.01e-21	7.56e-20	443.37	433.262	436.263	319.426	1073.2	1134.56	950.201	1021.83
SYNDIG1	synapse differentiation inducing 1	79953	protein-coding	GO:0006886~intracellular protein transport,GO:0051965~positive regulation of synapse assembly,GO:0097091~synaptic vesicle clustering,	GO:0005886~plasma membrane,GO:0005887~integral component of plasma membrane,GO:0014069~postsynaptic density,GO:0016020~membrane,GO:0030672~synaptic vesicle membrane,GO:0031901~early endosome membrane,GO:0043197~dendritic spine,GO:0043198~dendritic shaft,GO:0043231~intracellular membrane-bounded organelle,GO:0044297~cell body,GO:0060076~excitatory synapse,GO:0098839~postsynaptic density membrane,	GO:0005515~protein binding,GO:0035254~glutamate receptor binding,GO:0042803~protein homodimerization activity,				306.466	1.69765	0.181904	1.02e-21	7.58e-20	466.079	442.486	507.777	475.83	167.236	109.518	114.18	168.623
CSGALNACT1	chondroitin sulfate N-acetylgalactosaminyltransferase 1	55790	protein-coding	GO:0001958~endochondral ossification,GO:0015014~heparan sulfate proteoglycan biosynthetic process, polysaccharide chain biosynthetic process,GO:0019276~UDP-N-acetylgalactosamine metabolic process,GO:0030166~proteoglycan biosynthetic process,GO:0030198~extracellular matrix organization,GO:0030206~chondroitin sulfate biosynthetic process,GO:0030210~heparin biosynthetic process,GO:0046398~UDP-glucur…	GO:0000139~Golgi membrane,GO:0030173~integral component of Golgi membrane,GO:0032580~Golgi cisterna membrane,	GO:0008376~acetylgalactosaminyltransferase activity,GO:0008955~peptidoglycan glycosyltransferase activity,GO:0015020~glucuronosyltransferase activity,GO:0046872~metal ion binding,GO:0047237~glucuronylgalactosylproteoglycan 4-beta-N-acetylgalactosaminyltransferase activity,GO:0047238~glucuronosyl-N-acetylgalactosaminyl-proteoglycan 4-beta-N-acetylgalactosaminyltransferase activity,	hsa00532:Glycosaminoglycan biosynthesis - chondroitin sulfate / dermatan sulfate,hsa01100:Metabolic pathways,	R-HSA-1430728~Metabolism,R-HSA-1630316~Glycosaminoglycan metabolism,R-HSA-1793185~Chondroitin sulfate/dermatan sulfate metabolism,R-HSA-2022870~Chondroitin sulfate biosynthesis,R-HSA-71387~Metabolism of carbohydrates,	WP4784~Proteoglycan biosynthesis,	122.412	-2.70897	0.309304	1.12e-21	8.33e-20	36.3686	21.8294	23.5736	38.2235	147.123	207.095	291.948	213.133
SLC1A7	solute carrier family 1 member 7	6512	protein-coding	GO:0001504~neurotransmitter uptake,GO:0006811~ion transport,GO:0006835~dicarboxylic acid transport,GO:0006836~neurotransmitter transport,GO:0015804~neutral amino acid transport,GO:0015813~L-glutamate transport,GO:0060079~excitatory postsynaptic potential,GO:0098810~neurotransmitter reuptake,GO:1902476~chloride transmembrane transport,	GO:0005886~plasma membrane,GO:0016021~integral component of membrane,GO:0097060~synaptic membrane,GO:0098793~presynapse,GO:0098794~postsynapse,	GO:0005313~L-glutamate transmembrane transporter activity,GO:0005314~high-affinity glutamate transmembrane transporter activity,GO:0008068~extracellular-glutamate-gated chloride channel activity,GO:0008514~organic anion transmembrane transporter activity,GO:0015175~neutral amino acid transmembrane transporter activity,GO:0015179~L-amino acid transmembrane transporter activity,GO:0015293~symporter…	hsa04721:Synaptic vesicle cycle,hsa04724:Glutamatergic synapse,	R-HSA-112310~Neurotransmitter release cycle,R-HSA-112315~Transmission across Chemical Synapses,R-HSA-112316~Neuronal System,R-HSA-210500~Glutamate Neurotransmitter Release Cycle,R-HSA-382551~Transport of small molecules,R-HSA-425393~Transport of inorganic cations/anions and amino acids/oligopeptides,R-HSA-425407~SLC-mediated transmembrane transport,		1231.89	1.72991	0.185874	1.19e-21	8.78e-20	2393.66	2075.87	1852.33	1325.28	489.77	602.946	493.774	621.479
CACNA1F	calcium voltage-gated channel subunit alpha1 F	778	protein-coding	GO:0006816~calcium ion transport,GO:0007601~visual perception,GO:0034765~regulation of ion transmembrane transport,GO:0050908~detection of light stimulus involved in visual perception,GO:0070509~calcium ion import,GO:0098703~calcium ion import across plasma membrane,GO:1901386~negative regulation of voltage-gated calcium channel activity,	GO:0001750~photoreceptor outer segment,GO:0005891~voltage-gated calcium channel complex,GO:0016020~membrane,GO:0016021~integral component of membrane,GO:0043204~perikaryon,	GO:0005245~voltage-gated calcium channel activity,GO:0008331~high voltage-gated calcium channel activity,GO:0046872~metal ion binding,	hsa04010:MAPK signaling pathway,hsa04020:Calcium signaling pathway,hsa04022:cGMP-PKG signaling pathway,hsa04024:cAMP signaling pathway,hsa04260:Cardiac muscle contraction,hsa04261:Adrenergic signaling in cardiomyocytes,hsa04270:Vascular smooth muscle contraction,hsa04723:Retrograde endocannabinoid signaling,hsa04725:Cholinergic synapse,hsa04726:Serotonergic synapse,hsa04727:GABAergic synapse,hsa0…		WP5124~Alzheimer's disease,WP2059~Alzheimer's disease and miRNA effects,WP2118~Arrhythmogenic right ventricular cardiomyopathy,WP382~MAPK signaling pathway,WP5356~Disturbed pathways in Duchenne Muscular Dystrophy,	1114.31	1.63853	0.175889	1.36e-21	9.99e-20	1903.49	1768.5	1854.49	1282.57	392.447	603.468	551.894	557.659
COL5A1	collagen type V alpha 1 chain	1289	protein-coding	GO:0001568~blood vessel development,GO:0003007~heart morphogenesis,GO:0007155~cell adhesion,GO:0016477~cell migration,GO:0030198~extracellular matrix organization,GO:0030199~collagen fibril organization,GO:0032964~collagen biosynthetic process,GO:0035313~wound healing, spreading of epidermal cells,GO:0035989~tendon development,GO:0043588~skin development,GO:0045112~integrin biosynthetic process,G…	GO:0005576~extracellular region,GO:0005581~collagen trimer,GO:0005588~collagen type V trimer,GO:0005592~collagen type XI trimer,GO:0005604~basement membrane,GO:0005615~extracellular space,GO:0005788~endoplasmic reticulum lumen,GO:0031012~extracellular matrix,	GO:0005178~integrin binding,GO:0005201~extracellular matrix structural constituent,GO:0005515~protein binding,GO:0008201~heparin binding,GO:0030020~extracellular matrix structural constituent conferring tensile strength,GO:0043394~proteoglycan binding,GO:0046872~metal ion binding,GO:0048407~platelet-derived growth factor binding,	hsa04974:Protein digestion and absorption,	R-HSA-1266738~Developmental Biology,R-HSA-1442490~Collagen degradation,R-HSA-1474228~Degradation of the extracellular matrix,R-HSA-1474244~Extracellular matrix organization,R-HSA-1474290~Collagen formation,R-HSA-162582~Signal Transduction,R-HSA-1650814~Collagen biosynthesis and modifying enzymes,R-HSA-186797~Signaling by PDGF,R-HSA-2022090~Assembly of collagen fibrils and other multimeric structu…	WP3932~Focal adhesion: PI3K-Akt-mTOR-signaling pathway,WP2328~Allograft rejection,WP2911~miRNA targets in ECM and membrane receptors,WP3967~miR-509-3p alteration of YAP1/ECM axis,	5217.26	1.98018	0.215738	1.55e-21	1.13e-19	8926.12	7892.54	6976.7	9901.35	1388.4	1807.21	1855.28	2990.5
RBP1	retinol binding protein 1	5947	protein-coding	GO:0002138~retinoic acid biosynthetic process,GO:0006776~vitamin A metabolic process,GO:0015908~fatty acid transport,GO:0030852~regulation of granulocyte differentiation,GO:0033189~response to vitamin A,GO:0042572~retinol metabolic process,GO:0055088~lipid homeostasis,	GO:0005634~nucleus,GO:0005654~nucleoplasm,GO:0005811~lipid particle,GO:0005829~cytosol,GO:0044297~cell body,	GO:0005501~retinoid binding,GO:0005504~fatty acid binding,GO:0005515~protein binding,GO:0008289~lipid binding,GO:0016918~retinal binding,GO:0019841~retinol binding,GO:1904768~all-trans-retinol binding,		R-HSA-1430728~Metabolism,R-HSA-1643685~Disease,R-HSA-196854~Metabolism of vitamins and cofactors,R-HSA-2187338~Visual phototransduction,R-HSA-2453864~Retinoid cycle disease events,R-HSA-2453902~The canonical retinoid cycle in rods (twilight vision),R-HSA-2474795~Diseases associated with visual transduction,R-HSA-6806667~Metabolism of fat-soluble vitamins,R-HSA-9675143~Diseases of the neuronal sys…	WP2446~Retinoblastoma gene in cancer,WP716~Vitamin A and carotenoid metabolism,	5582.61	-0.989309	0.108355	1.55e-21	1.13e-19	3691.95	3505.15	3315.63	4287.08	7456.22	7702.36	7091.35	7611.16
LAMC2	laminin subunit gamma 2	3918	protein-coding	GO:0007155~cell adhesion,GO:0008045~motor neuron axon guidance,GO:0008284~positive regulation of cell proliferation,GO:0008544~epidermis development,GO:0009887~animal organ morphogenesis,GO:0009888~tissue development,GO:0016358~dendrite development,GO:0030335~positive regulation of cell migration,	GO:0005576~extracellular region,GO:0005604~basement membrane,GO:0005607~laminin-2 complex,GO:0005615~extracellular space,GO:0005938~cell cortex,GO:0016020~membrane,GO:0048471~perinuclear region of cytoplasm,	GO:0005102~receptor binding,GO:0005201~extracellular matrix structural constituent,GO:0008201~heparin binding,	hsa04151:PI3K-Akt signaling pathway,hsa04510:Focal adhesion,hsa04512:ECM-receptor interaction,hsa05145:Toxoplasmosis,hsa05146:Amoebiasis,hsa05165:Human papillomavirus infection,hsa05200:Pathways in cancer,hsa05222:Small cell lung cancer,	R-HSA-1474228~Degradation of the extracellular matrix,R-HSA-1474244~Extracellular matrix organization,R-HSA-1474290~Collagen formation,R-HSA-1500931~Cell-Cell communication,R-HSA-162582~Signal Transduction,R-HSA-2022090~Assembly of collagen fibrils and other multimeric structures,R-HSA-2214320~Anchoring fibril formation,R-HSA-3000157~Laminin interactions,R-HSA-3000171~Non-integrin membrane-ECM in…	WP306~Focal adhesion,WP244~Alpha 6 beta 4 signaling pathway,WP3932~Focal adhesion: PI3K-Akt-mTOR-signaling pathway,WP453~Inflammatory response pathway,WP4658~Small cell lung cancer,WP5087~Malignant pleural mesothelioma,WP4172~PI3K-Akt signaling pathway,	58.5763	-4.56117	0.498355	1.72e-21	1.25e-19	2.09964	7.83591	5.30558	1.69382	159.342	120.943	88.4554	82.9348
STX1A	syntaxin 1A	6804	protein-coding	GO:0001956~positive regulation of neurotransmitter secretion,GO:0006836~neurotransmitter transport,GO:0006886~intracellular protein transport,GO:0006887~exocytosis,GO:0006906~vesicle fusion,GO:0009629~response to gravity,GO:0010701~positive regulation of norepinephrine secretion,GO:0010807~regulation of synaptic vesicle priming,GO:0016079~synaptic vesicle exocytosis,GO:0016081~synaptic vesicle do…	GO:0001669~acrosomal vesicle,GO:0005576~extracellular region,GO:0005829~cytosol,GO:0005886~plasma membrane,GO:0008021~synaptic vesicle,GO:0008076~voltage-gated potassium channel complex,GO:0012505~endomembrane system,GO:0014069~postsynaptic density,GO:0016021~integral component of membrane,GO:0030141~secretory granule,GO:0030285~integral component of synaptic vesicle membrane,GO:0030424~axon,GO:0…	GO:0000149~SNARE binding,GO:0005484~SNAP receptor activity,GO:0005515~protein binding,GO:0019855~calcium channel inhibitor activity,GO:0019869~chloride channel inhibitor activity,GO:0019900~kinase binding,GO:0019904~protein domain specific binding,GO:0032028~myosin head/neck binding,GO:0042802~identical protein binding,GO:0043008~ATP-dependent protein binding,GO:0044325~ion channel binding,GO:004…	hsa04130:SNARE interactions in vesicular transport,hsa04721:Synaptic vesicle cycle,hsa04911:Insulin secretion,hsa05016:Huntington disease,hsa05022:Pathways of neurodegeneration - multiple diseases,hsa05031:Amphetamine addiction,	R-HSA-112310~Neurotransmitter release cycle,R-HSA-112315~Transmission across Chemical Synapses,R-HSA-112316~Neuronal System,R-HSA-1266738~Developmental Biology,R-HSA-1280215~Cytokine Signaling in Immune system,R-HSA-1430728~Metabolism,R-HSA-163685~Integration of energy metabolism,R-HSA-1643685~Disease,R-HSA-168256~Immune System,R-HSA-168799~Neurotoxicity of clostridium toxins,R-HSA-181429~Seroton…	WP4932~7q11.23 copy number variation syndrome,WP4875~Disruption of postsynaptic signaling by CNV,WP2267~Synaptic vesicle pathway,WP727~Monoamine transport,WP1455~Serotonin transporter activity,	1997.67	-1.54875	0.166575	1.84e-21	1.33e-19	978.89	1162.26	1058.3	774.417	2403.48	3017.93	2929.75	3656.36
FOXN4	forkhead box N4	121643	protein-coding	GO:0001947~heart looping,GO:0006355~regulation of transcription, DNA-templated,GO:0008016~regulation of heart contraction,GO:0010842~retina layer formation,GO:0021514~ventral spinal cord interneuron differentiation,GO:0035881~amacrine cell differentiation,GO:0036302~atrioventricular canal development,GO:0045944~positive regulation of transcription from RNA polymerase II promoter,GO:0060579~ventra…	GO:0000785~chromatin,GO:0005634~nucleus,	GO:0000981~RNA polymerase II transcription factor activity, sequence-specific DNA binding,GO:0000987~core promoter proximal region sequence-specific DNA binding,GO:0003682~chromatin binding,GO:0003700~transcription factor activity, sequence-specific DNA binding,GO:0005515~protein binding,GO:0043565~sequence-specific DNA binding,				1082.65	1.57919	0.169957	1.87e-21	1.35e-19	1692.05	1411.81	1822.76	1618.09	623.574	397.499	469.515	625.858
LAMC1	laminin subunit gamma 1	3915	protein-coding	GO:0007155~cell adhesion,GO:0007492~endoderm development,GO:0009887~animal organ morphogenesis,GO:0009888~tissue development,GO:0016477~cell migration,GO:0022617~extracellular matrix disassembly,GO:0031581~hemidesmosome assembly,GO:0034446~substrate adhesion-dependent cell spreading,GO:0035633~maintenance of permeability of blood-brain barrier,GO:0045785~positive regulation of cell adhesion,GO:00…	GO:0005576~extracellular region,GO:0005604~basement membrane,GO:0005606~laminin-1 complex,GO:0005615~extracellular space,GO:0005788~endoplasmic reticulum lumen,GO:0016020~membrane,GO:0043259~laminin-10 complex,GO:0043260~laminin-11 complex,GO:0070062~extracellular exosome,GO:0098637~protein complex involved in cell-matrix adhesion,	GO:0005201~extracellular matrix structural constituent,GO:0030023~extracellular matrix constituent conferring elasticity,	hsa04151:PI3K-Akt signaling pathway,hsa04510:Focal adhesion,hsa04512:ECM-receptor interaction,hsa05020:Prion disease,hsa05145:Toxoplasmosis,hsa05146:Amoebiasis,hsa05165:Human papillomavirus infection,hsa05200:Pathways in cancer,hsa05222:Small cell lung cancer,	R-HSA-1266738~Developmental Biology,R-HSA-1474228~Degradation of the extracellular matrix,R-HSA-1474244~Extracellular matrix organization,R-HSA-162582~Signal Transduction,R-HSA-3000157~Laminin interactions,R-HSA-3000171~Non-integrin membrane-ECM interactions,R-HSA-3000178~ECM proteoglycans,R-HSA-373760~L1CAM interactions,R-HSA-381426~Regulation of Insulin-like Growth Factor (IGF) transport and up…	WP306~Focal adhesion,WP2806~Complement system,WP5316~Primary ovarian insufficiency,WP2853~Endoderm differentiation,WP244~Alpha 6 beta 4 signaling pathway,WP3932~Focal adhesion: PI3K-Akt-mTOR-signaling pathway,WP453~Inflammatory response pathway,WP4658~Small cell lung cancer,WP2911~miRNA targets in ECM and membrane receptors,WP5087~Malignant pleural mesothelioma,WP4172~PI3K-Akt signaling pathway,	770.149	-1.33797	0.144242	1.98e-21	1.42e-19	452.16	439.808	375.821	449.427	1156.03	1078.03	1299.87	910.053
CDKL5	cyclin dependent kinase like 5	6792	protein-coding	GO:0001764~neuron migration,GO:0006468~protein phosphorylation,GO:0043547~positive regulation of GTPase activity,GO:0045773~positive regulation of axon extension,GO:0046777~protein autophosphorylation,GO:0050773~regulation of dendrite development,GO:0050775~positive regulation of dendrite morphogenesis,GO:0050804~modulation of synaptic transmission,GO:0051726~regulation of cell cycle,GO:1902017~r…	GO:0005634~nucleus,GO:0005654~nucleoplasm,GO:0005813~centrosome,GO:0032587~ruffle membrane,GO:0032839~dendrite cytoplasm,GO:0036064~ciliary basal body,GO:0044294~dendritic growth cone,GO:0097542~ciliary tip,GO:0098978~glutamatergic synapse,	GO:0004672~protein kinase activity,GO:0004674~protein serine/threonine kinase activity,GO:0004693~cyclin-dependent protein serine/threonine kinase activity,GO:0004712~protein serine/threonine/tyrosine kinase activity,GO:0005515~protein binding,GO:0005524~ATP binding,GO:0016301~kinase activity,GO:0031267~small GTPase binding,			WP2380~Brain-derived neurotrophic factor (BDNF) signaling pathway,WP4312~Rett syndrome causing genes,	1392.32	1.5288	0.164723	2.18e-21	1.55e-19	2421.07	2181.52	1713.39	2021.52	646.677	614.391	635.837	904.194
PHF19	PHD finger protein 19	26147	protein-coding	GO:0000122~negative regulation of transcription from RNA polymerase II promoter,GO:0006325~chromatin organization,GO:0006355~regulation of transcription, DNA-templated,GO:0019827~stem cell population maintenance,GO:0045814~negative regulation of gene expression, epigenetic,GO:0048863~stem cell differentiation,GO:0061087~positive regulation of histone H3-K27 methylation,	GO:0005634~nucleus,GO:0005654~nucleoplasm,GO:0035098~ESC/E(Z) complex,	GO:0003677~DNA binding,GO:0003682~chromatin binding,GO:0005515~protein binding,GO:0035064~methylated histone binding,GO:0046872~metal ion binding,		R-HSA-212165~Epigenetic regulation of gene expression,R-HSA-212300~PRC2 methylates histones and DNA,R-HSA-74160~Gene expression (Transcription),	WP5033~Genes associated with the development of rheumatoid arthritis,	435.225	1.67239	0.180664	2.19e-21	1.56e-19	826.016	713.161	599.924	536.887	172.741	203.644	189.967	239.459
SHANK2	SH3 and multiple ankyrin repeat domains 2	22941	protein-coding	GO:0007416~synapse assembly,GO:0007420~brain development,GO:0007584~response to nutrient,GO:0007612~learning,GO:0008284~positive regulation of cell proliferation,GO:0008306~associative learning,GO:0008344~adult locomotory behavior,GO:0009410~response to xenobiotic stimulus,GO:0030534~adult behavior,GO:0035176~social behavior,GO:0035331~negative regulation of hippo signaling,GO:0050807~regulation …	GO:0001750~photoreceptor outer segment,GO:0001917~photoreceptor inner segment,GO:0005829~cytosol,GO:0005883~neurofilament,GO:0005886~plasma membrane,GO:0014069~postsynaptic density,GO:0016021~integral component of membrane,GO:0016324~apical plasma membrane,GO:0030426~growth cone,GO:0031526~brush border membrane,GO:0043005~neuron projection,GO:0043025~neuronal cell body,GO:0043197~dendritic spine,…	GO:0005515~protein binding,GO:0008022~protein C-terminus binding,GO:0017124~SH3 domain binding,GO:0030160~GKAP/Homer scaffold activity,GO:0035255~ionotropic glutamate receptor binding,GO:0098919~structural constituent of postsynaptic density,	hsa04724:Glutamatergic synapse,	R-HSA-112316~Neuronal System,R-HSA-6794361~Neurexins and neuroligins,R-HSA-6794362~Protein-protein interactions at synapses,		898.221	1.26696	0.137522	2.85e-21	2.01e-19	1369.13	1409.08	1245.07	1083.86	482.076	583.343	460.455	552.749
NOTUM	notum, palmitoleoyl-protein carboxylesterase	147111	protein-coding	GO:0016055~Wnt signaling pathway,GO:0030178~negative regulation of Wnt signaling pathway,GO:0030500~regulation of bone mineralization,GO:0060348~bone development,GO:0090090~negative regulation of canonical Wnt signaling pathway,GO:1990697~protein depalmitoleylation,	GO:0005576~extracellular region,GO:0005788~endoplasmic reticulum lumen,	GO:0004629~phospholipase C activity,GO:0005515~protein binding,GO:0016787~hydrolase activity,GO:1990699~palmitoleyl hydrolase activity,	hsa04310:Wnt signaling pathway,	R-HSA-162582~Signal Transduction,R-HSA-381426~Regulation of Insulin-like Growth Factor (IGF) transport and uptake by Insulin-like Growth Factor Binding Proteins (IGFBPs),R-HSA-392499~Metabolism of proteins,R-HSA-5358346~Hedgehog ligand biogenesis,R-HSA-5358351~Signaling by Hedgehog,R-HSA-5362798~Release of Hh-Np from the secreting cell,R-HSA-597592~Post-translational protein modification,R-HSA-89…	WP428~Wnt signaling,WP4258~lncRNA in canonical Wnt signaling and colorectal cancer,WP4336~ncRNAs involved in Wnt signaling in hepatocellular carcinoma,WP5087~Malignant pleural mesothelioma,	68.5749	-4.86787	0.535053	3.24e-21	2.28e-19	0	7.4073	3.34559	4.50328	128.814	146.139	68.5623	189.827
MCC	MCC regulator of WNT signaling pathway	4163	protein-coding	GO:0007165~signal transduction,GO:0010633~negative regulation of epithelial cell migration,GO:0016055~Wnt signaling pathway,GO:0045184~establishment of protein localization,GO:0050680~negative regulation of epithelial cell proliferation,GO:0090090~negative regulation of canonical Wnt signaling pathway,	GO:0005634~nucleus,GO:0005654~nucleoplasm,GO:0005737~cytoplasm,GO:0005829~cytosol,GO:0005886~plasma membrane,GO:0030027~lamellipodium,GO:0036464~cytoplasmic ribonucleoprotein granule,	GO:0005515~protein binding,GO:0038023~signaling receptor activity,				4822.82	1.22992	0.133955	3.26e-21	2.29e-19	7098.02	7241.8	7194.54	5676.96	2484.4	2579.07	3229.07	3078.66
RALGDS	ral guanine nucleotide dissociation stimulator	5900	protein-coding	GO:0007165~signal transduction,GO:0007264~small GTPase mediated signal transduction,GO:0007265~Ras protein signal transduction,GO:0043547~positive regulation of GTPase activity,	GO:0005634~nucleus,GO:0005829~cytosol,GO:0005886~plasma membrane,GO:0005903~brush border,	GO:0005085~guanyl-nucleotide exchange factor activity,GO:0005515~protein binding,GO:0030695~GTPase regulator activity,	hsa04014:Ras signaling pathway,hsa04015:Rap1 signaling pathway,hsa04072:Phospholipase D signaling pathway,hsa05200:Pathways in cancer,hsa05210:Colorectal cancer,hsa05212:Pancreatic cancer,hsa05231:Choline metabolism in cancer,	R-HSA-162582~Signal Transduction,R-HSA-166520~Signaling by NTRKs,R-HSA-167044~Signalling to RAS,R-HSA-171007~p38MAPK events,R-HSA-187037~Signaling by NTRK1 (TRKA),R-HSA-187687~Signalling to ERKs,R-HSA-5673001~RAF/MAP kinase cascade,R-HSA-5683057~MAPK family signaling cascades,R-HSA-5684996~MAPK1/MAPK3 signaling,R-HSA-9006934~Signaling by Receptor Tyrosine Kinases,	WP4216~Chromosomal and microsatellite instability in colorectal cancer ,WP2032~Thyroid stimulating hormone (TSH) signaling pathway,WP4223~Ras signaling,WP437~EGF/EGFR signaling pathway,WP4263~Pancreatic adenocarcinoma pathway,	4818.61	-0.895389	0.0991877	3.29e-21	2.29e-19	3358.5	3541.24	3441.13	2999.87	6081.01	6793.99	6462.82	5870.35
LINC00461	long intergenic non-protein coding RNA 461	645323	ncRNA	GO:0035195~gene silencing by miRNA,	GO:0016442~RISC complex,					844.878	1.87928	0.205677	3.5e-21	2.43e-19	1217.48	1523.15	1391.42	1242.58	406.239	224.661	302.455	451.032
CD200	CD200 molecule	4345	protein-coding	GO:0002695~negative regulation of leukocyte activation,GO:0008285~negative regulation of cell proliferation,GO:0032088~negative regulation of NF-kappaB transcription factor activity,GO:0032715~negative regulation of interleukin-6 production,GO:0032793~positive regulation of CREB transcription factor activity,GO:0034113~heterotypic cell-cell adhesion,GO:0043031~negative regulation of macrophage ac…	GO:0005886~plasma membrane,GO:0005887~integral component of plasma membrane,GO:0009986~cell surface,GO:0016020~membrane,GO:0016021~integral component of membrane,GO:0030424~axon,GO:0043005~neuron projection,GO:0043025~neuronal cell body,GO:0044297~cell body,	GO:0005515~protein binding,GO:0086080~protein binding involved in heterotypic cell-cell adhesion,GO:0098632~protein binding involved in cell-cell adhesion,		R-HSA-1280218~Adaptive Immune System,R-HSA-168256~Immune System,R-HSA-198933~Immunoregulatory interactions between a Lymphoid and a non-Lymphoid cell,	WP2840~Hair follicle development: cytodifferentiation - part 3 of 3,WP2877~Vitamin D receptor pathway,	1473.84	-1.35876	0.147671	4.13e-21	2.86e-19	855.089	739.696	829.897	826.402	2072.81	2422.33	2411.55	1632.97
ZIC1	Zic family member 1	7545	protein-coding	GO:0006357~regulation of transcription from RNA polymerase II promoter,GO:0007389~pattern specification process,GO:0007417~central nervous system development,GO:0007420~brain development,GO:0007628~adult walking behavior,GO:0008589~regulation of smoothened signaling pathway,GO:0010467~gene expression,GO:0021510~spinal cord development,GO:0021766~hippocampus development,GO:0021772~olfactory bulb d…	GO:0005634~nucleus,GO:0005654~nucleoplasm,GO:0005737~cytoplasm,	GO:0000978~RNA polymerase II core promoter proximal region sequence-specific DNA binding,GO:0000981~RNA polymerase II transcription factor activity, sequence-specific DNA binding,GO:0001228~transcriptional activator activity, RNA polymerase II transcription regulatory region sequence-specific binding,GO:0003700~transcription factor activity, sequence-specific DNA binding,GO:0005515~protein bindin…			WP2064~Neural crest differentiation,WP2895~Differentiation of white and brown adipocyte,	104.601	-4.04279	0.453462	4.76e-21	3.29e-19	4.46577	10.185	18.9583	9.90722	131.016	324.309	221.653	116.316
VTN	vitronectin	7448	protein-coding	GO:0006897~endocytosis,GO:0006955~immune response,GO:0007155~cell adhesion,GO:0007160~cell-matrix adhesion,GO:0010811~positive regulation of cell-substrate adhesion,GO:0010951~negative regulation of endopeptidase activity,GO:0014911~positive regulation of smooth muscle cell migration,GO:0016477~cell migration,GO:0030155~regulation of cell adhesion,GO:0030195~negative regulation of blood coagulati…	GO:0005576~extracellular region,GO:0005604~basement membrane,GO:0005615~extracellular space,GO:0005783~endoplasmic reticulum,GO:0005796~Golgi lumen,GO:0043231~intracellular membrane-bounded organelle,GO:0048237~rough endoplasmic reticulum lumen,GO:0070062~extracellular exosome,GO:0071062~alphav-beta3 integrin-vitronectin complex,GO:0072562~blood microparticle,GO:0098637~protein complex involved i…	GO:0005044~scavenger receptor activity,GO:0005178~integrin binding,GO:0005201~extracellular matrix structural constituent,GO:0005515~protein binding,GO:0005518~collagen binding,GO:0008201~heparin binding,GO:0030247~polysaccharide binding,GO:0042802~identical protein binding,GO:0050840~extracellular matrix binding,	hsa04151:PI3K-Akt signaling pathway,hsa04510:Focal adhesion,hsa04512:ECM-receptor interaction,hsa04610:Complement and coagulation cascades,hsa05165:Human papillomavirus infection,hsa05205:Proteoglycans in cancer,	R-HSA-1474244~Extracellular matrix organization,R-HSA-1566948~Elastic fibre formation,R-HSA-166658~Complement cascade,R-HSA-168249~Innate Immune System,R-HSA-168256~Immune System,R-HSA-2129379~Molecules associated with elastic fibres,R-HSA-216083~Integrin cell surface interactions,R-HSA-3000170~Syndecan interactions,R-HSA-3000171~Non-integrin membrane-ECM interactions,R-HSA-3000178~ECM proteoglyc…	WP306~Focal adhesion,WP2806~Complement system,WP2572~Primary focal segmental glomerulosclerosis (FSGS),WP5090~Complement system in neuronal development and plasticity,WP5323~Fatty Acids and Lipoproteins Transport in Hepatocytes,WP4239~Epithelial to mesenchymal transition in colorectal cancer,WP3932~Focal adhesion: PI3K-Akt-mTOR-signaling pathway,WP453~Inflammatory response pathway,WP5345~1p36 cop…	999.174	1.30436	0.142433	5.36e-21	3.68e-19	1473.71	1477.76	1523.36	1251.01	593.427	622.593	608.607	442.93
GNG3	G protein subunit gamma 3	2785	protein-coding	GO:0007186~G-protein coupled receptor signaling pathway,GO:0007204~positive regulation of cytosolic calcium ion concentration,	GO:0005834~heterotrimeric G-protein complex,GO:0005886~plasma membrane,GO:0014069~postsynaptic density,GO:0030425~dendrite,GO:0044297~cell body,	GO:0003924~GTPase activity,GO:0005515~protein binding,GO:0031681~G-protein beta-subunit binding,	hsa04014:Ras signaling pathway,hsa04062:Chemokine signaling pathway,hsa04151:PI3K-Akt signaling pathway,hsa04371:Apelin signaling pathway,hsa04713:Circadian entrainment,hsa04723:Retrograde endocannabinoid signaling,hsa04724:Glutamatergic synapse,hsa04725:Cholinergic synapse,hsa04726:Serotonergic synapse,hsa04727:GABAergic synapse,hsa04728:Dopaminergic synapse,hsa04926:Relaxin signaling pathway,hs…	R-HSA-109582~Hemostasis,R-HSA-111885~Opioid Signalling,R-HSA-112314~Neurotransmitter receptors and postsynaptic signal transmission,R-HSA-112315~Transmission across Chemical Synapses,R-HSA-112316~Neuronal System,R-HSA-1296041~Activation of G protein gated Potassium channels,R-HSA-1296059~G protein gated Potassium channels,R-HSA-1296065~Inwardly rectifying K+ channels,R-HSA-1296071~Potassium Chann…	WP35~G protein signaling pathways,WP289~Myometrial relaxation and contraction pathways,WP4223~Ras signaling,WP3929~Chemokine signaling pathway,WP3932~Focal adhesion: PI3K-Akt-mTOR-signaling pathway,WP536~Calcium regulation in cardiac cells,WP4172~PI3K-Akt signaling pathway,	1097.99	-1.64621	0.179796	5.9e-21	4.03e-19	490.616	531.043	603.989	439.376	1683.03	2105.26	1718.64	1211.98
TJP3	tight junction protein 3	27134	protein-coding	GO:0035633~maintenance of permeability of blood-brain barrier,GO:0045216~cell-cell junction organization,GO:0090557~establishment of endothelial intestinal barrier,GO:0098609~cell-cell adhesion,GO:1905605~positive regulation of maintenance of permeability of blood-brain barrier,	GO:0005634~nucleus,GO:0005654~nucleoplasm,GO:0005886~plasma membrane,GO:0005923~bicellular tight junction,GO:0030054~cell junction,	GO:0005515~protein binding,GO:0050839~cell adhesion molecule binding,	hsa04530:Tight junction,		WP4905~1q21.1 copy number variation syndrome,	783.548	1.00855	0.112268	6.43e-21	4.38e-19	1090.77	1024.98	1029.33	1066.38	455.805	524.5	504.355	572.273
GNAO1	G protein subunit alpha o1	2775	protein-coding	GO:0006457~protein folding,GO:0006936~muscle contraction,GO:0007186~G-protein coupled receptor signaling pathway,GO:0007188~adenylate cyclase-modulating G-protein coupled receptor signaling pathway,GO:0007212~dopamine receptor signaling pathway,	GO:0005834~heterotrimeric G-protein complex,GO:0005886~plasma membrane,	GO:0001664~G-protein coupled receptor binding,GO:0003924~GTPase activity,GO:0005515~protein binding,GO:0005525~GTP binding,GO:0019001~guanyl nucleotide binding,GO:0031683~G-protein beta/gamma-subunit complex binding,GO:0031821~G-protein coupled serotonin receptor binding,GO:0031852~mu-type opioid receptor binding,GO:0046872~metal ion binding,GO:0051430~corticotropin-releasing hormone receptor 1 b…	hsa04015:Rap1 signaling pathway,hsa04713:Circadian entrainment,hsa04723:Retrograde endocannabinoid signaling,hsa04724:Glutamatergic synapse,hsa04725:Cholinergic synapse,hsa04726:Serotonergic synapse,hsa04727:GABAergic synapse,hsa04728:Dopaminergic synapse,hsa04730:Long-term depression,hsa04915:Estrogen signaling pathway,hsa04916:Melanogenesis,hsa04921:Oxytocin signaling pathway,hsa04926:Relaxin s…	R-HSA-162582~Signal Transduction,R-HSA-195721~Signaling by WNT,R-HSA-3858494~Beta-catenin independent WNT signaling,R-HSA-4086398~Ca2+ pathway,	WP35~G protein signaling pathways,WP4900~Purinergic signaling,WP2032~Thyroid stimulating hormone (TSH) signaling pathway,WP2355~Corticotropin-releasing hormone signaling pathway,WP4312~Rett syndrome causing genes,WP536~Calcium regulation in cardiac cells,WP4673~Male infertility,WP722~Serotonin HTR1 group and FOS pathway,	1520.88	-1.48163	0.161711	6.65e-21	4.51e-19	933.692	886.041	664.915	653.244	2271.23	2592.94	2287.81	1877.15
BHLHE23	basic helix-loop-helix family member e23	128408	protein-coding	GO:0006357~regulation of transcription from RNA polymerase II promoter,GO:0007423~sensory organ development,GO:0030182~neuron differentiation,GO:0045944~positive regulation of transcription from RNA polymerase II promoter,GO:0046548~retinal rod cell development,GO:0046671~negative regulation of retinal cell programmed cell death,GO:0048050~post-embryonic eye morphogenesis,GO:0048468~cell developm…	GO:0000785~chromatin,GO:0005634~nucleus,	GO:0000978~RNA polymerase II core promoter proximal region sequence-specific DNA binding,GO:0000981~RNA polymerase II transcription factor activity, sequence-specific DNA binding,GO:0003700~transcription factor activity, sequence-specific DNA binding,GO:0005515~protein binding,GO:0046983~protein dimerization activity,GO:0070888~E-box binding,GO:1990837~sequence-specific double-stranded DNA bindin…				53.6199	-2.93618	0.346136	6.98e-21	4.72e-19	13.3973	7.4073	11.152	13.5098	90.2802	95.0906	92.0425	106.08
NLK	nemo like kinase	51701	protein-coding	GO:0000165~MAPK cascade,GO:0006355~regulation of transcription, DNA-templated,GO:0006468~protein phosphorylation,GO:0007179~transforming growth factor beta receptor signaling pathway,GO:0007223~Wnt signaling pathway, calcium modulating pathway,GO:0018107~peptidyl-threonine phosphorylation,GO:0030178~negative regulation of Wnt signaling pathway,GO:0035556~intracellular signal transduction,GO:00425…	GO:0005634~nucleus,GO:0005654~nucleoplasm,GO:0005737~cytoplasm,GO:0005829~cytosol,GO:0043231~intracellular membrane-bounded organelle,	GO:0000287~magnesium ion binding,GO:0004672~protein kinase activity,GO:0004674~protein serine/threonine kinase activity,GO:0004707~MAP kinase activity,GO:0004712~protein serine/threonine/tyrosine kinase activity,GO:0005515~protein binding,GO:0005524~ATP binding,GO:0031625~ubiquitin protein ligase binding,GO:0042169~SH2 domain binding,	hsa04010:MAPK signaling pathway,hsa04068:FoxO signaling pathway,hsa04310:Wnt signaling pathway,hsa04520:Adherens junction,	R-HSA-162582~Signal Transduction,R-HSA-195721~Signaling by WNT,R-HSA-3858494~Beta-catenin independent WNT signaling,R-HSA-4086398~Ca2+ pathway,	WP428~Wnt signaling,WP2853~Endoderm differentiation,WP364~IL6 signaling pathway,WP399~Wnt signaling pathway and pluripotency,WP2857~Mesodermal commitment pathway,WP4258~lncRNA in canonical Wnt signaling and colorectal cancer,WP363~Wnt signaling pathway,WP382~MAPK signaling pathway,WP2858~Ectoderm differentiation,WP4336~ncRNAs involved in Wnt signaling in hepatocellular carcinoma,	3818.01	0.962749	0.107755	8.48e-21	5.71e-19	5403.62	5006.35	5105.74	4785.76	2212.27	2688.25	2804.95	2537.17
GIPR	gastric inhibitory polypeptide receptor	2696	protein-coding	GO:0002029~desensitization of G-protein coupled receptor protein signaling pathway,GO:0006091~generation of precursor metabolites and energy,GO:0007166~cell surface receptor signaling pathway,GO:0007188~adenylate cyclase-modulating G-protein coupled receptor signaling pathway,GO:0007189~adenylate cyclase-activating G-protein coupled receptor signaling pathway,GO:0007190~activation of adenylate cy…	GO:0005886~plasma membrane,GO:0016020~membrane,GO:0016021~integral component of membrane,	GO:0004888~transmembrane signaling receptor activity,GO:0005515~protein binding,GO:0008528~G-protein coupled peptide receptor activity,GO:0016519~gastric inhibitory peptide receptor activity,GO:0017046~peptide hormone binding,	hsa04024:cAMP signaling pathway,hsa04080:Neuroactive ligand-receptor interaction,	R-HSA-162582~Signal Transduction,R-HSA-372790~Signaling by GPCR,R-HSA-373080~Class B/2 (Secretin family receptors),R-HSA-388396~GPCR downstream signalling,R-HSA-418555~G alpha (s) signalling events,R-HSA-420092~Glucagon-type ligand receptors,R-HSA-500792~GPCR ligand binding,	WP334~GPCRs, class B secretin-like,	262.692	1.93021	0.21427	9.22e-21	6.18e-19	522.873	339.405	413.552	409.792	74.9786	135.891	103.762	101.283
PIRT	phosphoinositide interacting regulator of transient receptor potential channels	644139	protein-coding	GO:0009408~response to heat,GO:0048015~phosphatidylinositol-mediated signaling,GO:0048266~behavioral response to pain,GO:2001259~positive regulation of cation channel activity,	GO:0005886~plasma membrane,GO:0016021~integral component of membrane,	GO:0005547~phosphatidylinositol-3,4,5-trisphosphate binding,GO:0044325~ion channel binding,GO:1902936~phosphatidylinositol bisphosphate binding,				93.502	-2.08284	0.233348	9.36e-21	6.25e-19	40.192	35.1847	30.1103	29.7216	143.127	145.138	178.45	146.092
SNN	stannin	8303	protein-coding	GO:0009636~response to toxic substance,	GO:0005737~cytoplasm,GO:0005741~mitochondrial outer membrane,GO:0016020~membrane,GO:0016021~integral component of membrane,	GO:0046872~metal ion binding,				3201.39	-1.03224	0.115584	1.15e-20	7.67e-19	2033.66	1944.75	1903.08	2430.85	4294.24	4288.83	4026.78	4688.97
DBNDD1	dysbindin domain containing 1	79007	protein-coding	GO:0006469~negative regulation of protein kinase activity,	GO:0005737~cytoplasm,					952.017	-1.48017	0.16264	1.17e-20	7.73e-19	475.083	493.13	435.909	560.256	1162.43	1805.15	1409.04	1275.13
ITGB1	integrin subunit beta 1	3688	protein-coding	GO:0000082~G1/S transition of mitotic cell cycle,GO:0000132~establishment of mitotic spindle orientation,GO:0001701~in utero embryonic development,GO:0001708~cell fate specification,GO:0002042~cell migration involved in sprouting angiogenesis,GO:0002052~positive regulation of neuroblast proliferation,GO:0006909~phagocytosis,GO:0006968~cellular defense response,GO:0007155~cell adhesion,GO:0007156~…	GO:0001726~ruffle,GO:0005737~cytoplasm,GO:0005886~plasma membrane,GO:0005925~focal adhesion,GO:0008305~integrin complex,GO:0009897~external side of plasma membrane,GO:0009986~cell surface,GO:0010008~endosome membrane,GO:0014704~intercalated disc,GO:0016020~membrane,GO:0030027~lamellipodium,GO:0030175~filopodium,GO:0031594~neuromuscular junction,GO:0032154~cleavage furrow,GO:0032587~ruffle membran…	GO:0000287~magnesium ion binding,GO:0001618~virus receptor activity,GO:0001968~fibronectin binding,GO:0002020~protease binding,GO:0003779~actin binding,GO:0005178~integrin binding,GO:0005509~calcium ion binding,GO:0005515~protein binding,GO:0015026~coreceptor activity,GO:0019960~C-X3-C chemokine binding,GO:0038023~signaling receptor activity,GO:0043236~laminin binding,GO:0044877~macromolecular co…	hsa04015:Rap1 signaling pathway,hsa04145:Phagosome,hsa04151:PI3K-Akt signaling pathway,hsa04360:Axon guidance,hsa04510:Focal adhesion,hsa04512:ECM-receptor interaction,hsa04514:Cell adhesion molecules,hsa04530:Tight junction,hsa04611:Platelet activation,hsa04670:Leukocyte transendothelial migration,hsa04810:Regulation of actin cytoskeleton,hsa05100:Bacterial invasion of epithelial cells,hsa05130:…	R-HSA-109582~Hemostasis,R-HSA-1266738~Developmental Biology,R-HSA-1280215~Cytokine Signaling in Immune system,R-HSA-1280218~Adaptive Immune System,R-HSA-1474244~Extracellular matrix organization,R-HSA-1500931~Cell-Cell communication,R-HSA-1566948~Elastic fibre formation,R-HSA-1566977~Fibronectin matrix formation,R-HSA-162582~Signal Transduction,R-HSA-1643685~Disease,R-HSA-168256~Immune System,R-H…	WP2064~Neural crest differentiation,WP306~Focal adhesion,WP185~Integrin-mediated cell adhesion,WP2572~Primary focal segmental glomerulosclerosis (FSGS),WP3850~Factors and pathways affecting insulin-like growth factor (IGF1)-Akt signaling,WP4493~Cells and molecules involved in local acute inflammatory response ,WP5053~Development of ureteric collection system,WP2118~Arrhythmogenic right ventricula…	3802.36	-0.913716	0.10331	1.74e-20	1.15e-18	2353.07	2556.8	2577.29	2945.35	5043.42	4738.87	5290.84	4913.22
HSPB1	heat shock protein family B (small) member 1	3315	protein-coding	GO:0001895~retina homeostasis,GO:0001932~regulation of protein phosphorylation,GO:0006446~regulation of translational initiation,GO:0006469~negative regulation of protein kinase activity,GO:0006986~response to unfolded protein,GO:0009408~response to heat,GO:0009615~response to virus,GO:0010506~regulation of autophagy,GO:0032731~positive regulation of interleukin-1 beta production,GO:0032760~posit…	GO:0000502~proteasome complex,GO:0001533~cornified envelope,GO:0005615~extracellular space,GO:0005634~nucleus,GO:0005737~cytoplasm,GO:0005819~spindle,GO:0005829~cytosol,GO:0005856~cytoskeleton,GO:0005886~plasma membrane,GO:0005925~focal adhesion,GO:0030018~Z disc,GO:0070062~extracellular exosome,GO:1904115~axon cytoplasm,	GO:0003723~RNA binding,GO:0005080~protein kinase C binding,GO:0005515~protein binding,GO:0008426~protein kinase C inhibitor activity,GO:0019901~protein kinase binding,GO:0042802~identical protein binding,GO:0042803~protein homodimerization activity,GO:0043130~ubiquitin binding,GO:0044183~protein binding involved in protein folding,GO:0051082~unfolded protein binding,GO:0061629~RNA polymerase II s…	hsa04010:MAPK signaling pathway,hsa04370:VEGF signaling pathway,hsa05146:Amoebiasis,	R-HSA-162582~Signal Transduction,R-HSA-194138~Signaling by VEGF,R-HSA-4420097~VEGFA-VEGFR2 Pathway,R-HSA-450408~AUF1 (hnRNP D0) binds and destabilizes mRNA,R-HSA-450531~Regulation of mRNA stability by proteins that bind AU-rich elements,R-HSA-5683057~MAPK family signaling cascades,R-HSA-5687128~MAPK6/MAPK4 signaling,R-HSA-8939211~ESR-mediated signaling,R-HSA-8953854~Metabolism of RNA,R-HSA-900693…	WP400~p38 MAPK signaling pathway,WP2864~Apoptosis-related network due to altered Notch3 in ovarian cancer,WP4856~Intracellular trafficking proteins involved in CMT neuropathy,WP5353~A network map of Macrophage-stimulating protein (MSP) signaling,WP4300~Extracellular vesicles in the crosstalk of cardiac cells,WP4754~IL-18 signaling pathway,WP4313~Ferroptosis,WP382~MAPK signaling pathway,WP314~Fas …	501.156	-1.36309	0.150744	1.78e-20	1.17e-18	267.946	255.552	253.15	324.236	837.845	764.729	632.088	673.7
SPINK5	serine peptidase inhibitor Kazal type 5	11005	protein-coding	GO:0002787~negative regulation of antibacterial peptide production,GO:0007275~multicellular organism development,GO:0007417~central nervous system development,GO:0009913~epidermal cell differentiation,GO:0016525~negative regulation of angiogenesis,GO:0030154~cell differentiation,GO:0030155~regulation of cell adhesion,GO:0030198~extracellular matrix organization,GO:0030855~epithelial cell differen…	GO:0005576~extracellular region,GO:0005737~cytoplasm,GO:0005783~endoplasmic reticulum,GO:0005789~endoplasmic reticulum membrane,GO:0005829~cytosol,GO:0005938~cell cortex,GO:0043231~intracellular membrane-bounded organelle,GO:0048471~perinuclear region of cytoplasm,GO:0097209~epidermal lamellar body,	GO:0004867~serine-type endopeptidase inhibitor activity,		R-HSA-1266738~Developmental Biology,R-HSA-6805567~Keratinization,R-HSA-6809371~Formation of the cornified envelope,	WP2840~Hair follicle development: cytodifferentiation - part 3 of 3,	66.1884	3.97941	0.456481	2.13e-20	1.39e-18	122.093	160.697	155.863	62.1824	7.30019	10.5817	4.53043	6.26003
RAB6A	RAB6A, member RAS oncogene family	5870	protein-coding	GO:0006886~intracellular protein transport,GO:0006890~retrograde vesicle-mediated transport, Golgi to ER,GO:0006891~intra-Golgi vesicle-mediated transport,GO:0018125~peptidyl-cysteine methylation,GO:0019882~antigen processing and presentation,GO:0031175~neuron projection development,GO:0034067~protein localization to Golgi apparatus,GO:0034498~early endosome to Golgi transport,GO:0042147~retrogra…	GO:0000139~Golgi membrane,GO:0002080~acrosomal membrane,GO:0005789~endoplasmic reticulum membrane,GO:0005794~Golgi apparatus,GO:0005802~trans-Golgi network,GO:0005829~cytosol,GO:0005886~plasma membrane,GO:0012505~endomembrane system,GO:0016020~membrane,GO:0030667~secretory granule membrane,GO:0031410~cytoplasmic vesicle,GO:0032588~trans-Golgi network membrane,GO:0070062~extracellular exosome,GO:0…	GO:0003924~GTPase activity,GO:0005515~protein binding,GO:0005525~GTP binding,GO:0019904~protein domain specific binding,GO:0031489~myosin V binding,		R-HSA-157118~Signaling by NOTCH,R-HSA-162582~Signal Transduction,R-HSA-168249~Innate Immune System,R-HSA-168256~Immune System,R-HSA-1912420~Pre-NOTCH Processing in Golgi,R-HSA-1912422~Pre-NOTCH Expression and Processing,R-HSA-199991~Membrane Trafficking,R-HSA-392499~Metabolism of proteins,R-HSA-5653656~Vesicle-mediated transport,R-HSA-597592~Post-translational protein modification,R-HSA-6798695~N…		3542.22	-1.08001	0.12171	2.46e-20	1.6e-18	2315.89	2276.01	2291.48	2106.06	4937.43	5189.91	5295.89	3925.09
SEPTIN3	septin 3	55964	protein-coding	GO:0034613~cellular protein localization,GO:0061640~cytoskeleton-dependent cytokinesis,	GO:0005737~cytoplasm,GO:0005856~cytoskeleton,GO:0005940~septin ring,GO:0015630~microtubule cytoskeleton,GO:0031105~septin complex,GO:0032153~cell division site,GO:0043005~neuron projection,GO:0098793~presynapse,GO:0099569~presynaptic cytoskeleton,	GO:0003924~GTPase activity,GO:0005515~protein binding,GO:0005525~GTP binding,GO:0042802~identical protein binding,GO:0060090~binding, bridging,	hsa05100:Bacterial invasion of epithelial cells,hsa05131:Shigellosis,			5687.66	-1.13774	0.127925	2.8e-20	1.82e-18	3396.75	3685.07	3536.24	3414.8	7569.94	9402.3	8017.17	6478.98
SLN	sarcolipin	6588	protein-coding	GO:0006816~calcium ion transport,GO:0043086~negative regulation of catalytic activity,GO:0043242~negative regulation of protein complex disassembly,GO:0051924~regulation of calcium ion transport,GO:0070296~sarcoplasmic reticulum calcium ion transport,GO:0090281~negative regulation of calcium ion import,GO:1901020~negative regulation of calcium ion transmembrane transporter activity,GO:1901077~reg…	GO:0016020~membrane,GO:0016021~integral component of membrane,GO:0016529~sarcoplasmic reticulum,GO:0033017~sarcoplasmic reticulum membrane,	GO:0004857~enzyme inhibitor activity,GO:0005515~protein binding,GO:0030234~enzyme regulator activity,GO:0051117~ATPase binding,	hsa04020:Calcium signaling pathway,	R-HSA-382551~Transport of small molecules,R-HSA-397014~Muscle contraction,R-HSA-5576891~Cardiac conduction,R-HSA-5578775~Ion homeostasis,R-HSA-936837~Ion transport by P-type ATPases,R-HSA-983712~Ion channel transport,	WP5356~Disturbed pathways in Duchenne Muscular Dystrophy,WP4950~16p11.2 distal deletion syndrome,	76.6004	3.12443	0.37617	3.3e-20	2.13e-18	122.809	110.184	111.52	210.754	13.2117	20.0191	12.2097	12.0968
RALYL	RALY RNA binding protein like	138046	protein-coding		GO:0005634~nucleus,GO:0005654~nucleoplasm,	GO:0003676~nucleic acid binding,GO:0003723~RNA binding,GO:0005515~protein binding,GO:0042802~identical protein binding,				190.098	-2.71736	0.325158	3.68e-20	2.37e-18	60.6315	33.1121	66.0742	25.2826	370.504	430.096	283.155	251.925
LINC02735	long intergenic non-protein coding RNA 2735	101927120	ncRNA	NA	NA	NA	NA	NA	NA	130.706	-4.29835	0.490993	3.85e-20	2.47e-18	14.6853	14.0528	12.4121	4.35025	228.268	371.855	323.403	76.6228
ANXA6	annexin A6	309	protein-coding	GO:0001755~neural crest cell migration,GO:0001778~plasma membrane repair,GO:0003418~growth plate cartilage chondrocyte differentiation,GO:0006816~calcium ion transport,GO:0006937~regulation of muscle contraction,GO:0034220~ion transmembrane transport,GO:0051179~localization,GO:0051283~negative regulation of sequestering of calcium ion,GO:0051560~mitochondrial calcium ion homeostasis,GO:0070588~ca…	GO:0005737~cytoplasm,GO:0005739~mitochondrion,GO:0005765~lysosomal membrane,GO:0005925~focal adhesion,GO:0016020~membrane,GO:0031902~late endosome membrane,GO:0042383~sarcolemma,GO:0042470~melanosome,GO:0048471~perinuclear region of cytoplasm,GO:0070062~extracellular exosome,	GO:0001786~phosphatidylserine binding,GO:0005262~calcium channel activity,GO:0005509~calcium ion binding,GO:0005515~protein binding,GO:0005525~GTP binding,GO:0005544~calcium-dependent phospholipid binding,GO:0008289~lipid binding,GO:0015276~ligand-gated ion channel activity,GO:0015485~cholesterol binding,GO:0035374~chondroitin sulfate binding,GO:0042802~identical protein binding,GO:0048306~calciu…		R-HSA-397014~Muscle contraction,R-HSA-445355~Smooth Muscle Contraction,	WP98~Prostaglandin synthesis and regulation,WP536~Calcium regulation in cardiac cells,	426.048	-1.58526	0.177017	4.05e-20	2.59e-18	236.661	220.258	217.288	155.155	612.967	769.841	650.671	545.542
EGFLAM	EGF like, fibronectin type III and laminin G domains	133584	protein-coding	GO:0009887~animal organ morphogenesis,GO:0009888~tissue development,GO:0010811~positive regulation of cell-substrate adhesion,GO:0019800~peptide cross-linking via chondroitin 4-sulfate glycosaminoglycan,GO:0030198~extracellular matrix organization,	GO:0005604~basement membrane,GO:0005614~interstitial matrix,GO:0009986~cell surface,GO:0042995~cell projection,GO:0043083~synaptic cleft,GO:0048786~presynaptic active zone,GO:0098684~photoreceptor ribbon synapse,	GO:0005509~calcium ion binding,GO:0005515~protein binding,GO:0005539~glycosaminoglycan binding,				2104.66	1.41637	0.158272	4.47e-20	2.84e-18	3764.27	3180.21	3055.81	2341.89	1098.25	1173.8	1251.48	971.552
ROM1	retinal outer segment membrane protein 1	6094	protein-coding	GO:0007155~cell adhesion,GO:0007601~visual perception,GO:0010468~regulation of gene expression,GO:0035845~photoreceptor cell outer segment organization,GO:0050908~detection of light stimulus involved in visual perception,GO:0051260~protein homooligomerization,GO:0051291~protein heterooligomerization,GO:0060219~camera-type eye photoreceptor cell differentiation,GO:0061298~retina vasculature develo…	GO:0005886~plasma membrane,GO:0005887~integral component of plasma membrane,GO:0042622~photoreceptor outer segment membrane,	GO:0005515~protein binding,GO:0042803~protein homodimerization activity,				308.035	1.62998	0.182654	5.01e-20	3.18e-18	541.475	480.548	485.111	373.772	135.42	169.161	161.544	117.246
TUBA1C	tubulin alpha 1c	84790	protein-coding	GO:0000226~microtubule cytoskeleton organization,GO:0000278~mitotic cell cycle,GO:0007017~microtubule-based process,GO:0030705~cytoskeleton-dependent intracellular transport,GO:0051301~cell division,	GO:0005634~nucleus,GO:0005737~cytoplasm,GO:0005874~microtubule,GO:0005881~cytoplasmic microtubule,GO:0015630~microtubule cytoskeleton,GO:0031982~vesicle,GO:0045121~membrane raft,	GO:0003924~GTPase activity,GO:0005198~structural molecule activity,GO:0005200~structural constituent of cytoskeleton,GO:0005515~protein binding,GO:0005525~GTP binding,GO:0016787~hydrolase activity,GO:0046872~metal ion binding,	hsa04145:Phagosome,hsa04210:Apoptosis,hsa04530:Tight junction,hsa04540:Gap junction,hsa04814:Motor proteins,hsa05010:Alzheimer disease,hsa05012:Parkinson disease,hsa05014:Amyotrophic lateral sclerosis,hsa05016:Huntington disease,hsa05020:Prion disease,hsa05022:Pathways of neurodegeneration - multiple diseases,hsa05130:Pathogenic Escherichia coli infection,hsa05132:Salmonella infection,	R-HSA-109582~Hemostasis,R-HSA-112314~Neurotransmitter receptors and postsynaptic signal transmission,R-HSA-112315~Transmission across Chemical Synapses,R-HSA-112316~Neuronal System,R-HSA-1266738~Developmental Biology,R-HSA-1280218~Adaptive Immune System,R-HSA-1445148~Translocation of SLC2A4 (GLUT4) to the plasma membrane,R-HSA-157858~Gap junction trafficking and regulation,R-HSA-162582~Signal Tra…	WP5124~Alzheimer's disease,WP2059~Alzheimer's disease and miRNA effects,WP2272~Pathogenic Escherichia coli infection,WP2359~Parkin-ubiquitin proteasomal system pathway,WP3888~VEGFA-VEGFR2 signaling,	1497.1	-1.44155	0.161403	5.34e-20	3.37e-18	741.812	788.26	764.8	858.316	2093.95	2757.54	2327.04	1645.05
LINC01551	long intergenic non-protein coding RNA 1551	387978	ncRNA	NA	NA	NA	NA	NA	NA	48.6198	-3.46098	0.414395	5.74e-20	3.61e-18	8.6581	4.30831	6.0539	10.477	99.3267	73.0643	71.9817	115.088
UNC119	unc-119 lipid binding chaperone	9094	protein-coding	GO:0000281~mitotic cytokinesis,GO:0006897~endocytosis,GO:0007268~chemical synaptic transmission,GO:0007399~nervous system development,GO:0007601~visual perception,GO:0007602~phototransduction,GO:0042953~lipoprotein transport,GO:0061098~positive regulation of protein tyrosine kinase activity,GO:1900186~negative regulation of clathrin-dependent endocytosis,GO:2001287~negative regulation of caveolin…	GO:0000922~spindle pole,GO:0005813~centrosome,GO:0005829~cytosol,GO:0045171~intercellular bridge,GO:0045202~synapse,GO:0051233~spindle midzone,	GO:0005515~protein binding,GO:0008289~lipid binding,			WP4656~Joubert syndrome,WP5323~Fatty Acids and Lipoproteins Transport in Hepatocytes,WP4803~Ciliopathies,	1955.79	1.1815	0.133828	6.29e-20	3.94e-18	3315.38	2478.95	2513.1	2619.37	1073.28	1248.54	1110.47	1287.27
KLHL35	kelch like family member 35	283212	protein-coding			GO:0005515~protein binding,				1388.66	-1.3492	0.151669	6.44e-20	4.03e-18	812.771	891.654	676.924	692.604	2003.78	2412.3	1957.31	1661.92
LOC441666	zinc finger protein 91 pseudogene	441666	pseudo	NA	NA	NA	NA	NA	NA	331.001	-1.63115	0.183435	6.64e-20	4.13e-18	120.576	160.183	148.321	196.343	502.046	426.406	586.066	508.066
MPP4	MAGUK p55 scaffold protein 4	58538	protein-coding	GO:0035418~protein localization to synapse,	GO:0005829~cytosol,GO:0005886~plasma membrane,GO:0005912~adherens junction,GO:0015629~actin cytoskeleton,GO:0032991~macromolecular complex,	GO:0005515~protein binding,	hsa04530:Tight junction,			258.175	3.08059	0.374955	6.79e-20	4.21e-18	612.691	458.769	438.42	357.627	50.9851	32.9808	22.2427	91.6841
PDZD7	PDZ domain containing 7	79955	protein-coding	GO:0007605~sensory perception of sound,GO:0045184~establishment of protein localization,GO:0050910~detection of mechanical stimulus involved in sensory perception of sound,GO:0051649~establishment of localization in cell,GO:0060088~auditory receptor cell stereocilium organization,GO:0060113~inner ear receptor cell differentiation,GO:0060117~auditory receptor cell development,	GO:0002141~stereocilia ankle link,GO:0002142~stereocilia ankle link complex,GO:0005615~extracellular space,GO:0005634~nucleus,GO:0005654~nucleoplasm,GO:0005886~plasma membrane,GO:0005929~cilium,GO:0032420~stereocilium,GO:0032426~stereocilium tip,GO:1990696~USH2 complex,	GO:0005515~protein binding,GO:0042802~identical protein binding,				409.489	-1.68221	0.189639	7.25e-20	4.46e-18	210.355	203.542	187.426	151.582	463.33	711.938	605.871	741.87
TUBB2B	tubulin beta 2B class IIb	347733	protein-coding	GO:0000226~microtubule cytoskeleton organization,GO:0000278~mitotic cell cycle,GO:0001764~neuron migration,GO:0007017~microtubule-based process,GO:0021987~cerebral cortex development,GO:0050804~modulation of synaptic transmission,GO:1902669~positive regulation of axon guidance,GO:1990403~embryonic brain development,	GO:0005634~nucleus,GO:0005737~cytoplasm,GO:0005874~microtubule,GO:0015630~microtubule cytoskeleton,GO:0045171~intercellular bridge,GO:0072686~mitotic spindle,GO:0098685~Schaffer collateral - CA1 synapse,	GO:0003924~GTPase activity,GO:0005200~structural constituent of cytoskeleton,GO:0005515~protein binding,GO:0005525~GTP binding,GO:0046872~metal ion binding,GO:0046982~protein heterodimerization activity,	hsa04145:Phagosome,hsa04540:Gap junction,hsa04814:Motor proteins,hsa05010:Alzheimer disease,hsa05012:Parkinson disease,hsa05014:Amyotrophic lateral sclerosis,hsa05016:Huntington disease,hsa05020:Prion disease,hsa05022:Pathways of neurodegeneration - multiple diseases,hsa05130:Pathogenic Escherichia coli infection,hsa05132:Salmonella infection,	R-HSA-109582~Hemostasis,R-HSA-112314~Neurotransmitter receptors and postsynaptic signal transmission,R-HSA-112315~Transmission across Chemical Synapses,R-HSA-112316~Neuronal System,R-HSA-1266738~Developmental Biology,R-HSA-1280218~Adaptive Immune System,R-HSA-1445148~Translocation of SLC2A4 (GLUT4) to the plasma membrane,R-HSA-157858~Gap junction trafficking and regulation,R-HSA-162582~Signal Tra…	WP5124~Alzheimer's disease,WP2059~Alzheimer's disease and miRNA effects,WP2272~Pathogenic Escherichia coli infection,WP2359~Parkin-ubiquitin proteasomal system pathway,	25202.8	-1.26984	0.143388	7.25e-20	4.46e-18	14924.6	14903.5	14745.1	13588.2	34335.1	43753.7	37780.6	27591.9
SEMA5A	semaphorin 5A	9037	protein-coding	GO:0001755~neural crest cell migration,GO:0001938~positive regulation of endothelial cell proliferation,GO:0002043~blood vessel endothelial cell proliferation involved in sprouting angiogenesis,GO:0007155~cell adhesion,GO:0007162~negative regulation of cell adhesion,GO:0007267~cell-cell signaling,GO:0007399~nervous system development,GO:0007411~axon guidance,GO:0007413~axonal fasciculation,GO:002…	GO:0005886~plasma membrane,GO:0016020~membrane,GO:0016021~integral component of membrane,GO:0070062~extracellular exosome,	GO:0030215~semaphorin receptor binding,GO:0035373~chondroitin sulfate proteoglycan binding,GO:0043395~heparan sulfate proteoglycan binding,GO:0045499~chemorepellent activity,GO:0045545~syndecan binding,	hsa04360:Axon guidance,	R-HSA-1266738~Developmental Biology,R-HSA-1643685~Disease,R-HSA-373755~Semaphorin interactions,R-HSA-3781865~Diseases of glycosylation,R-HSA-3906995~Diseases associated with O-glycosylation of proteins,R-HSA-392499~Metabolism of proteins,R-HSA-416700~Other semaphorin interactions,R-HSA-422475~Axon guidance,R-HSA-5083635~Defective B3GALTL causes PpS,R-HSA-5173105~O-linked glycosylation,R-HSA-51732…		4116.89	1.11903	0.127559	7.43e-20	4.56e-18	6452.37	5887.73	5450.33	4897.74	2362.78	2570.11	2942.97	2371.11
LRRN1	leucine rich repeat neuronal 1	57633	protein-coding	GO:0051965~positive regulation of synapse assembly,	GO:0005615~extracellular space,GO:0016020~membrane,GO:0016021~integral component of membrane,GO:0031012~extracellular matrix,	GO:0005515~protein binding,				5137.14	-1.12844	0.12881	8.69e-20	5.31e-18	3047.78	3053.87	3119.88	3506.04	7409.3	5640.46	7619.41	7700.39
RPH3A	rabphilin 3A	22895	protein-coding	GO:0006886~intracellular protein transport,GO:0006887~exocytosis,GO:0016082~synaptic vesicle priming,GO:0017158~regulation of calcium ion-dependent exocytosis,GO:0061669~spontaneous neurotransmitter secretion,	GO:0005794~Golgi apparatus,GO:0005829~cytosol,GO:0008021~synaptic vesicle,GO:0016020~membrane,GO:0019898~extrinsic component of membrane,GO:0030141~secretory granule,GO:0030672~synaptic vesicle membrane,GO:0032991~macromolecular complex,GO:0043005~neuron projection,GO:0043197~dendritic spine,GO:0045202~synapse,GO:0045211~postsynaptic membrane,GO:0098850~extrinsic component of synaptic vesicle mem…	GO:0005509~calcium ion binding,GO:0005515~protein binding,GO:0005544~calcium-dependent phospholipid binding,GO:0005546~phosphatidylinositol-4,5-bisphosphate binding,GO:0008270~zinc ion binding,GO:0008430~selenium binding,GO:0031267~small GTPase binding,GO:0042301~phosphate ion binding,GO:0044877~macromolecular complex binding,GO:0046872~metal ion binding,GO:0070679~inositol 1,4,5 trisphosphate bi…			WP4875~Disruption of postsynaptic signaling by CNV,WP2291~Deregulation of Rab and Rab effector genes in bladder cancer,	165.046	-1.74194	0.197266	8.89e-20	5.41e-18	92.2054	61.947	59.5612	79.2806	270.442	278.885	246.126	231.924
SP8	Sp8 transcription factor	221833	protein-coding	GO:0006357~regulation of transcription from RNA polymerase II promoter,GO:0006807~nitrogen compound metabolic process,GO:0009953~dorsal/ventral pattern formation,GO:0009954~proximal/distal pattern formation,GO:0030326~embryonic limb morphogenesis,	GO:0000785~chromatin,GO:0005634~nucleus,	GO:0000978~RNA polymerase II core promoter proximal region sequence-specific DNA binding,GO:0000981~RNA polymerase II transcription factor activity, sequence-specific DNA binding,GO:0016787~hydrolase activity,GO:0016811~hydrolase activity, acting on carbon-nitrogen (but not peptide) bonds, in linear amides,GO:0046872~metal ion binding,GO:1990837~sequence-specific double-stranded DNA binding,				702.85	-2.21351	0.257934	9.35e-20	5.67e-18	198.558	273.844	264.671	193.359	1180.32	670.747	1126.27	1715.03
TLE4	TLE family member 4, transcriptional corepressor	7091	protein-coding	GO:0000122~negative regulation of transcription from RNA polymerase II promoter,GO:0006355~regulation of transcription, DNA-templated,GO:0016055~Wnt signaling pathway,GO:0090090~negative regulation of canonical Wnt signaling pathway,GO:1990830~cellular response to leukemia inhibitory factor,	GO:0005634~nucleus,GO:0005654~nucleoplasm,GO:0005667~transcription factor complex,GO:1990907~beta-catenin-TCF complex,	GO:0003682~chromatin binding,GO:0003714~transcription corepressor activity,GO:0005515~protein binding,	hsa04310:Wnt signaling pathway,hsa04330:Notch signaling pathway,	R-HSA-157118~Signaling by NOTCH,R-HSA-162582~Signal Transduction,R-HSA-195253~Degradation of beta-catenin by the destruction complex,R-HSA-195721~Signaling by WNT,R-HSA-1980143~Signaling by NOTCH1,R-HSA-201681~TCF dependent signaling in response to WNT,R-HSA-201722~Formation of the beta-catenin:TCF transactivating complex,R-HSA-2122947~NOTCH1 Intracellular Domain Regulates Transcription,R-HSA-376…		1244.09	-1.04007	0.119649	9.96e-20	6.02e-18	787.549	911.836	778.079	739.327	1478.72	1768.78	1786.17	1702.29
USP49	ubiquitin specific peptidase 49	25862	protein-coding	GO:0000398~mRNA splicing, via spliceosome,GO:0006325~chromatin organization,GO:0006338~chromatin remodeling,GO:0006511~ubiquitin-dependent protein catabolic process,GO:0016579~protein deubiquitination,GO:0035616~histone H2B conserved C-terminal lysine deubiquitination,	GO:0005654~nucleoplasm,GO:0005737~cytoplasm,	GO:0004197~cysteine-type endopeptidase activity,GO:0004843~thiol-dependent ubiquitin-specific protease activity,GO:0005515~protein binding,GO:0008270~zinc ion binding,GO:0042393~histone binding,		R-HSA-392499~Metabolism of proteins,R-HSA-5688426~Deubiquitination,R-HSA-5689880~Ub-specific processing proteases,R-HSA-597592~Post-translational protein modification,		1380.36	1.00693	0.116116	1.03e-19	6.22e-18	1976.09	1827.92	1900.46	1713.87	913.066	773.838	970.32	967.307
GLIS2	GLIS family zinc finger 2	84662	protein-coding	GO:0000122~negative regulation of transcription from RNA polymerase II promoter,GO:0006355~regulation of transcription, DNA-templated,GO:0006357~regulation of transcription from RNA polymerase II promoter,GO:0007417~central nervous system development,GO:0043433~negative regulation of sequence-specific DNA binding transcription factor activity,GO:0045879~negative regulation of smoothened signaling…	GO:0005634~nucleus,GO:0005654~nucleoplasm,GO:0005737~cytoplasm,GO:0016607~nuclear speck,GO:0097730~non-motile cilium,	GO:0000976~transcription regulatory region sequence-specific DNA binding,GO:0000978~RNA polymerase II core promoter proximal region sequence-specific DNA binding,GO:0000981~RNA polymerase II transcription factor activity, sequence-specific DNA binding,GO:0001228~transcriptional activator activity, RNA polymerase II transcription regulatory region sequence-specific binding,GO:0005515~protein bindi…			WP4803~Ciliopathies,WP5094~Orexin receptor pathway,	1044.56	-0.950713	0.109928	1.05e-19	6.31e-18	761.257	760.65	662.213	632.657	1394.17	1355.14	1447.29	1343.09
OLIG2	oligodendrocyte transcription factor 2	10215	protein-coding	GO:0000122~negative regulation of transcription from RNA polymerase II promoter,GO:0006357~regulation of transcription from RNA polymerase II promoter,GO:0007423~sensory organ development,GO:0021522~spinal cord motor neuron differentiation,GO:0021530~spinal cord oligodendrocyte cell fate specification,GO:0021778~oligodendrocyte cell fate specification,GO:0021794~thalamus development,GO:0030182~ne…	GO:0000785~chromatin,GO:0005634~nucleus,GO:0005737~cytoplasm,	GO:0000978~RNA polymerase II core promoter proximal region sequence-specific DNA binding,GO:0000981~RNA polymerase II transcription factor activity, sequence-specific DNA binding,GO:0003700~transcription factor activity, sequence-specific DNA binding,GO:0005515~protein binding,GO:0042802~identical protein binding,GO:0046983~protein dimerization activity,GO:0070888~E-box binding,GO:0071837~HMG box…			WP2064~Neural crest differentiation,WP4304~Oligodendrocyte specification and differentiation, leading to myelin components for CNS,WP5074~Kallmann syndrome,	312.769	1.46646	0.16574	1.13e-19	6.78e-18	480.908	474.392	493.396	403.974	181.647	128.602	151.912	187.322
C1orf226	chromosome 1 open reading frame 226	400793	protein-coding	NA	NA	NA	NA	NA	NA	423.368	1.34342	0.152282	1.22e-19	7.29e-18	611.905	653.732	559.778	622.297	198.158	227.196	222.646	291.228
LRFN5	leucine rich repeat and fibronectin type III domain containing 5	145581	protein-coding	GO:0043031~negative regulation of macrophage activation,GO:0050728~negative regulation of inflammatory response,GO:0099560~synaptic membrane adhesion,GO:1905606~regulation of presynapse assembly,	GO:0009986~cell surface,GO:0098839~postsynaptic density membrane,GO:0098978~glutamatergic synapse,GO:0098982~GABA-ergic synapse,GO:0099061~integral component of postsynaptic density membrane,	GO:0005515~protein binding,				689.228	-1.73313	0.197021	1.23e-19	7.3e-18	330.73	347.171	261.393	288.861	991.637	1214.22	1341.81	738.008
TPPP3	tubulin polymerization promoting protein family member 3	51673	protein-coding	GO:0001578~microtubule bundle formation,GO:0007566~embryo implantation,GO:0032273~positive regulation of protein polymerization,GO:0046697~decidualization,GO:0046785~microtubule polymerization,	GO:0005737~cytoplasm,GO:0005874~microtubule,GO:0048471~perinuclear region of cytoplasm,GO:0097427~microtubule bundle,	GO:0015631~tubulin binding,				1268.87	-1.25169	0.142614	1.36e-19	8.05e-18	724.211	673.334	780.265	776.941	1919.79	2027.47	1854.57	1394.34
GRM6	glutamate metabotropic receptor 6	2916	protein-coding	GO:0007196~adenylate cyclase-inhibiting G-protein coupled glutamate receptor signaling pathway,GO:0007216~G-protein coupled glutamate receptor signaling pathway,GO:0007268~chemical synaptic transmission,GO:0007626~locomotory behavior,GO:0009584~detection of visible light,GO:0050908~detection of light stimulus involved in visual perception,GO:0051966~regulation of synaptic transmission, glutamater…	GO:0000139~Golgi membrane,GO:0005789~endoplasmic reticulum membrane,GO:0005886~plasma membrane,GO:0005887~integral component of plasma membrane,GO:0030425~dendrite,GO:0035841~new growing cell tip,GO:0045202~synapse,	GO:0001640~adenylate cyclase inhibiting G-protein coupled glutamate receptor activity,GO:0004930~G-protein coupled receptor activity,GO:0005515~protein binding,GO:0008066~glutamate receptor activity,GO:0042803~protein homodimerization activity,	hsa04072:Phospholipase D signaling pathway,hsa04080:Neuroactive ligand-receptor interaction,hsa04724:Glutamatergic synapse,	R-HSA-162582~Signal Transduction,R-HSA-372790~Signaling by GPCR,R-HSA-388396~GPCR downstream signalling,R-HSA-418594~G alpha (i) signalling events,R-HSA-420499~Class C/3 (Metabotropic glutamate/pheromone receptors),R-HSA-500792~GPCR ligand binding,	WP4942~15q13.3 copy number variation syndrome,WP501~GPCRs, class C metabotropic glutamate, pheromone,	1058.74	2.30116	0.272522	1.79e-19	1.06e-17	2101.15	1979.6	1919.25	1146.54	396.352	225.215	225.41	476.429
PLCD4	phospholipase C delta 4	84812	protein-coding	GO:0007264~small GTPase mediated signal transduction,GO:0007340~acrosome reaction,GO:0016042~lipid catabolic process,GO:0035556~intracellular signal transduction,GO:0043647~inositol phosphate metabolic process,GO:0046488~phosphatidylinositol metabolic process,GO:0048015~phosphatidylinositol-mediated signaling,	GO:0005634~nucleus,GO:0005737~cytoplasm,GO:0005783~endoplasmic reticulum,GO:0005789~endoplasmic reticulum membrane,GO:0005829~cytosol,GO:0005886~plasma membrane,	GO:0001965~G-protein alpha-subunit binding,GO:0004435~phosphatidylinositol phospholipase C activity,GO:0004629~phospholipase C activity,GO:0005085~guanyl-nucleotide exchange factor activity,GO:0005509~calcium ion binding,GO:0005515~protein binding,GO:0046872~metal ion binding,	hsa00562:Inositol phosphate metabolism,hsa01100:Metabolic pathways,hsa04020:Calcium signaling pathway,hsa04070:Phosphatidylinositol signaling system,hsa04919:Thyroid hormone signaling pathway,hsa04933:AGE-RAGE signaling pathway in diabetic complications,hsa05131:Shigellosis,	R-HSA-1430728~Metabolism,R-HSA-1483249~Inositol phosphate metabolism,R-HSA-1855204~Synthesis of IP3 and IP4 in the cytosol,	WP3944~Serotonin and anxiety-related events,WP4481~Resistin as a regulator of inflammation,WP4971~Phosphoinositides metabolism,WP3947~Serotonin and anxiety,	411.57	1.69568	0.194303	2.5e-19	1.47e-17	717.43	642.904	704.173	479.454	142.376	226.602	172.731	206.892
GRIN2C	glutamate ionotropic receptor NMDA type subunit 2C	2905	protein-coding	GO:0007215~glutamate receptor signaling pathway,GO:0007420~brain development,GO:0009611~response to wounding,GO:0019722~calcium-mediated signaling,GO:0033058~directional locomotion,GO:0035235~ionotropic glutamate receptor signaling pathway,GO:0035249~synaptic transmission, glutamatergic,GO:0042177~negative regulation of protein catabolic process,GO:0048167~regulation of synaptic plasticity,GO:004…	GO:0005789~endoplasmic reticulum membrane,GO:0005886~plasma membrane,GO:0005887~integral component of plasma membrane,GO:0016021~integral component of membrane,GO:0017146~NMDA selective glutamate receptor complex,GO:0045211~postsynaptic membrane,GO:0098839~postsynaptic density membrane,GO:0098978~glutamatergic synapse,	GO:0004970~ionotropic glutamate receptor activity,GO:0004972~NMDA glutamate receptor activity,GO:0005515~protein binding,GO:0015276~ligand-gated ion channel activity,GO:0022849~glutamate-gated calcium ion channel activity,GO:0038023~signaling receptor activity,GO:0099094~ligand-gated cation channel activity,GO:1904315~transmitter-gated ion channel activity involved in regulation of postsynaptic m…	hsa04020:Calcium signaling pathway,hsa04024:cAMP signaling pathway,hsa04080:Neuroactive ligand-receptor interaction,hsa04713:Circadian entrainment,hsa04720:Long-term potentiation,hsa04724:Glutamatergic synapse,hsa05010:Alzheimer disease,hsa05014:Amyotrophic lateral sclerosis,hsa05017:Spinocerebellar ataxia,hsa05020:Prion disease,hsa05022:Pathways of neurodegeneration - multiple diseases,hsa05030:…	R-HSA-112314~Neurotransmitter receptors and postsynaptic signal transmission,R-HSA-112315~Transmission across Chemical Synapses,R-HSA-112316~Neuronal System,R-HSA-438064~Post NMDA receptor activation events,R-HSA-438066~Unblocking of NMDA receptors, glutamate binding and activation,R-HSA-442755~Activation of NMDA receptors and postsynaptic events,R-HSA-6794361~Neurexins and neuroligins,R-HSA-6794…	WP5083~Neuroinflammation and glutamatergic signaling,WP4698~Vitamin D-sensitive calcium signaling in depression,WP5124~Alzheimer's disease,WP4222~Phosphodiesterases in neuronal function,WP2059~Alzheimer's disease and miRNA effects,WP4008~NO/cGMP/PKG mediated neuroprotection,WP4875~Disruption of postsynaptic signaling by CNV,WP4539~Synaptic signaling pathways associated with autism spectrum disord…	113.515	2.34277	0.279875	2.58e-19	1.51e-17	238.448	163.749	145.983	222.114	30.9446	36.1684	25.279	45.4371
PIK3R1	phosphoinositide-3-kinase regulatory subunit 1	5295	protein-coding	GO:0001678~cellular glucose homeostasis,GO:0001953~negative regulation of cell-matrix adhesion,GO:0002687~positive regulation of leukocyte migration,GO:0006366~transcription from RNA polymerase II promoter,GO:0006468~protein phosphorylation,GO:0006606~protein import into nucleus,GO:0006955~immune response,GO:0007165~signal transduction,GO:0008286~insulin receptor signaling pathway,GO:0008625~extr…	GO:0005634~nucleus,GO:0005737~cytoplasm,GO:0005801~cis-Golgi network,GO:0005829~cytosol,GO:0005886~plasma membrane,GO:0005911~cell-cell junction,GO:0005942~phosphatidylinositol 3-kinase complex,GO:0005943~phosphatidylinositol 3-kinase complex, class IA,GO:0016020~membrane,GO:0032991~macromolecular complex,GO:0048471~perinuclear region of cytoplasm,GO:1990578~perinuclear endoplasmic reticulum memb…	GO:0001784~phosphotyrosine binding,GO:0003677~DNA binding,GO:0004879~RNA polymerase II transcription factor activity, ligand-activated sequence-specific DNA binding,GO:0005068~transmembrane receptor protein tyrosine kinase adaptor activity,GO:0005158~insulin receptor binding,GO:0005159~insulin-like growth factor receptor binding,GO:0005168~neurotrophin TRKA receptor binding,GO:0005515~protein bin…	hsa01521:EGFR tyrosine kinase inhibitor resistance,hsa01522:Endocrine resistance,hsa01524:Platinum drug resistance,hsa04012:ErbB signaling pathway,hsa04014:Ras signaling pathway,hsa04015:Rap1 signaling pathway,hsa04024:cAMP signaling pathway,hsa04062:Chemokine signaling pathway,hsa04066:HIF-1 signaling pathway,hsa04068:FoxO signaling pathway,hsa04070:Phosphatidylinositol signaling system,hsa04071…	R-HSA-109582~Hemostasis,R-HSA-109704~PI3K Cascade,R-HSA-112399~IRS-mediated signalling,R-HSA-114604~GPVI-mediated activation cascade,R-HSA-1226099~Signaling by FGFR in disease,R-HSA-1227986~Signaling by ERBB2,R-HSA-1227990~Signaling by ERBB2 in Cancer,R-HSA-1236382~Constitutive Signaling by Ligand-Responsive EGFR Cancer Variants,R-HSA-1236394~Signaling by ERBB4,R-HSA-1250342~PI3K events in ERBB4 …	WP4205~MET in type 1 papillary renal cell carcinoma,WP306~Focal adhesion,WP2332~Interleukin-11 signaling pathway,WP5124~Alzheimer's disease,WP4630~Measles virus infection,WP4666~Hepatitis B infection,WP2374~Oncostatin M signaling pathway,WP3972~PDGFR-beta pathway,WP4262~Breast cancer pathway,WP4806~EGFR tyrosine kinase inhibitor resistance,WP364~IL6 signaling pathway,WP2032~Thyroid stimulating ho…	7449.75	1.2175	0.140302	2.8e-19	1.63e-17	11784.7	9555.33	9692.1	10919	3681.68	4064.78	4593.44	5306.89
ZFHX3	zinc finger homeobox 3	463	protein-coding	GO:0000122~negative regulation of transcription from RNA polymerase II promoter,GO:0006355~regulation of transcription, DNA-templated,GO:0006357~regulation of transcription from RNA polymerase II promoter,GO:0007420~brain development,GO:0007517~muscle organ development,GO:0032922~circadian regulation of gene expression,GO:0045662~negative regulation of myoblast differentiation,GO:0045663~positive…	GO:0000785~chromatin,GO:0005634~nucleus,GO:0005654~nucleoplasm,GO:0005667~transcription factor complex,GO:0005737~cytoplasm,GO:0016604~nuclear body,GO:0043226~organelle,	GO:0000976~transcription regulatory region sequence-specific DNA binding,GO:0000978~RNA polymerase II core promoter proximal region sequence-specific DNA binding,GO:0000981~RNA polymerase II transcription factor activity, sequence-specific DNA binding,GO:0001227~transcriptional repressor activity, RNA polymerase II transcription regulatory region sequence-specific binding,GO:0003676~nucleic acid …	hsa04550:Signaling pathways regulating pluripotency of stem cells,	R-HSA-212436~Generic Transcription Pathway,R-HSA-73857~RNA Polymerase II Transcription,R-HSA-74160~Gene expression (Transcription),R-HSA-8878159~Transcriptional regulation by RUNX3,R-HSA-8941855~RUNX3 regulates CDKN1A transcription,	WP3594~Circadian rhythm genes,	1189.28	-1.06841	0.124593	3.19e-19	1.85e-17	765.336	775.541	755.529	735.7	1901.78	1413.35	1666.46	1500.56
ABCC8	ATP binding cassette subfamily C member 8	6833	protein-coding	GO:0001678~cellular glucose homeostasis,GO:0006813~potassium ion transport,GO:0007565~female pregnancy,GO:0007613~memory,GO:0008542~visual learning,GO:0009268~response to pH,GO:0009410~response to xenobiotic stimulus,GO:0010043~response to zinc ion,GO:0010989~negative regulation of low-density lipoprotein particle clearance,GO:0016525~negative regulation of angiogenesis,GO:0032496~response to lip…	GO:0005739~mitochondrion,GO:0005886~plasma membrane,GO:0008282~ATP-sensitive potassium channel complex,GO:0016020~membrane,GO:0016021~integral component of membrane,GO:0030672~synaptic vesicle membrane,GO:0031004~potassium ion-transporting ATPase complex,GO:0042383~sarcolemma,	GO:0005267~potassium channel activity,GO:0005524~ATP binding,GO:0008281~sulfonylurea receptor activity,GO:0015272~ATP-activated inward rectifier potassium channel activity,GO:0016887~ATPase activity,GO:0019829~cation-transporting ATPase activity,GO:0042626~ATPase activity, coupled to transmembrane movement of substances,GO:0043531~ADP binding,GO:0044325~ion channel binding,GO:0070320~inward recti…	hsa02010:ABC transporters,hsa04911:Insulin secretion,hsa04930:Type II diabetes mellitus,	R-HSA-112316~Neuronal System,R-HSA-1296025~ATP sensitive Potassium channels,R-HSA-1296065~Inwardly rectifying K+ channels,R-HSA-1296071~Potassium Channels,R-HSA-1430728~Metabolism,R-HSA-163685~Integration of energy metabolism,R-HSA-1643685~Disease,R-HSA-422356~Regulation of insulin secretion,R-HSA-5619084~ABC transporter disorders,R-HSA-5619115~Disorders of transmembrane transporters,R-HSA-568317…		497.17	1.71986	0.19793	3.28e-19	1.9e-17	836.152	749.657	819.357	679.163	250.802	298.441	167.599	176.189
ABRACL	ABRA C-terminal like	58527	protein-coding	GO:0032970~regulation of actin filament-based process,						267.915	-1.26671	0.146353	4.17e-19	2.4e-17	166.642	150.169	163.608	139.374	353.202	403.436	409.706	357.184
TNFRSF19	TNF receptor superfamily member 19	55504	protein-coding	GO:0001942~hair follicle development,GO:0006915~apoptotic process,GO:0007254~JNK cascade,GO:0033209~tumor necrosis factor-mediated signaling pathway,GO:0043123~positive regulation of I-kappaB kinase/NF-kappaB signaling,GO:0046330~positive regulation of JNK cascade,	GO:0005886~plasma membrane,GO:0016020~membrane,GO:0016021~integral component of membrane,	GO:0005031~tumor necrosis factor-activated receptor activity,GO:0005515~protein binding,GO:0038023~signaling receptor activity,	hsa04060:Cytokine-cytokine receptor interaction,			283.892	1.30387	0.150616	4.65e-19	2.68e-17	480.995	399.894	373.895	373.485	167.093	156.866	155.481	163.431
COL16A1	collagen type XVI alpha 1 chain	1307	protein-coding	GO:0007155~cell adhesion,GO:0007229~integrin-mediated signaling pathway,GO:0007565~female pregnancy,GO:0030198~extracellular matrix organization,GO:0030199~collagen fibril organization,GO:0033622~integrin activation,GO:0033627~cell adhesion mediated by integrin,GO:0051894~positive regulation of focal adhesion assembly,GO:0071230~cellular response to amino acid stimulus,	GO:0005576~extracellular region,GO:0005588~collagen type V trimer,GO:0005594~collagen type IX trimer,GO:0005597~collagen type XVI trimer,GO:0005615~extracellular space,GO:0005788~endoplasmic reticulum lumen,GO:0031012~extracellular matrix,	GO:0005178~integrin binding,GO:0005201~extracellular matrix structural constituent,GO:0005515~protein binding,GO:0030020~extracellular matrix structural constituent conferring tensile strength,	hsa04974:Protein digestion and absorption,	R-HSA-1442490~Collagen degradation,R-HSA-1474228~Degradation of the extracellular matrix,R-HSA-1474244~Extracellular matrix organization,R-HSA-1474290~Collagen formation,R-HSA-1650814~Collagen biosynthesis and modifying enzymes,R-HSA-216083~Integrin cell surface interactions,R-HSA-8948216~Collagen chain trimerization,		1051.39	1.81893	0.21173	5.72e-19	3.28e-17	1930.99	1706.45	1803.11	1194.57	423.384	354.553	371.912	626.13
VAT1	vesicle amine transport 1	10493	protein-coding	GO:0010637~negative regulation of mitochondrial fusion,	GO:0005576~extracellular region,GO:0005741~mitochondrial outer membrane,GO:0016020~membrane,GO:0016021~integral component of membrane,GO:0035578~azurophil granule lumen,GO:0070062~extracellular exosome,	GO:0005515~protein binding,GO:0008270~zinc ion binding,GO:0016491~oxidoreductase activity,		R-HSA-168249~Innate Immune System,R-HSA-168256~Immune System,R-HSA-6798695~Neutrophil degranulation,		4179.32	-1.47321	0.170547	7.14e-19	4.08e-17	2242.93	2374.96	2154.56	1866.16	6237.04	7335.99	6931.36	4291.58
GAREM2	GRB2 associated regulator of MAPK1 subtype 2	150946	protein-coding						WP4928~MAPK pathway in congenital thyroid cancer,	951.608	-1.46626	0.169846	7.46e-19	4.24e-17	526.552	477.39	402.058	568.174	1189.3	1246	1415.05	1788.34
SLC23A2	solute carrier family 23 member 2	9962	protein-coding	GO:0006814~sodium ion transport,GO:0006979~response to oxidative stress,GO:0007155~cell adhesion,GO:0015882~L-ascorbic acid transport,GO:0019852~L-ascorbic acid metabolic process,GO:0070904~transepithelial L-ascorbic acid transport,GO:0071361~cellular response to ethanol,GO:1901215~negative regulation of neuron death,GO:1903861~positive regulation of dendrite extension,	GO:0005737~cytoplasm,GO:0005886~plasma membrane,GO:0005887~integral component of plasma membrane,GO:0009925~basal plasma membrane,GO:0016020~membrane,GO:0016021~integral component of membrane,GO:0016323~basolateral plasma membrane,GO:0016324~apical plasma membrane,	GO:0005215~transporter activity,GO:0005515~protein binding,GO:0008520~L-ascorbate:sodium symporter activity,GO:0015229~L-ascorbic acid transporter activity,		R-HSA-1430728~Metabolism,R-HSA-196836~Vitamin C (ascorbate) metabolism,R-HSA-196849~Metabolism of water-soluble vitamins and cofactors,R-HSA-196854~Metabolism of vitamins and cofactors,		1769.66	1.15237	0.135229	7.84e-19	4.45e-17	2725.04	2346.54	2132.67	2623.83	1057.48	966.418	1023.33	1281.99
MCAM	melanoma cell adhesion molecule	4162	protein-coding	GO:0001525~angiogenesis,GO:0003094~glomerular filtration,GO:0007155~cell adhesion,GO:0009653~anatomical structure morphogenesis,GO:0030335~positive regulation of cell migration,GO:0061042~vascular wound healing,	GO:0005576~extracellular region,GO:0005615~extracellular space,GO:0005634~nucleus,GO:0005886~plasma membrane,GO:0005925~focal adhesion,GO:0009897~external side of plasma membrane,GO:0016021~integral component of membrane,			R-HSA-162582~Signal Transduction,R-HSA-194315~Signaling by Rho GTPases,R-HSA-8980692~RHOA GTPase cycle,R-HSA-9012999~RHO GTPase cycle,R-HSA-9013026~RHOB GTPase cycle,R-HSA-9013106~RHOC GTPase cycle,R-HSA-9013149~RAC1 GTPase cycle,R-HSA-9013404~RAC2 GTPase cycle,R-HSA-9013405~RHOD GTPase cycle,R-HSA-9013408~RHOG GTPase cycle,R-HSA-9013423~RAC3 GTPase cycle,R-HSA-9035034~RHOF GTPase cycle,R-HSA-971…		509.625	1.46462	0.169814	7.99e-19	4.51e-17	827.012	692.124	663.077	836.043	309.738	209.701	235.181	304.126
NMNAT2	nicotinamide nucleotide adenylyltransferase 2	23057	protein-coding	GO:0009165~nucleotide biosynthetic process,GO:0009435~NAD biosynthetic process,GO:0061564~axon development,GO:2000766~negative regulation of cytoplasmic translation,	GO:0000139~Golgi membrane,GO:0005770~late endosome,GO:0005794~Golgi apparatus,GO:0005802~trans-Golgi network,GO:0005829~cytosol,GO:0030424~axon,GO:0030659~cytoplasmic vesicle membrane,GO:0045202~synapse,	GO:0000309~nicotinamide-nucleotide adenylyltransferase activity,GO:0004515~nicotinate-nucleotide adenylyltransferase activity,GO:0005524~ATP binding,GO:0045182~translation regulator activity,	hsa00760:Nicotinate and nicotinamide metabolism,hsa01100:Metabolic pathways,hsa01240:Biosynthesis of cofactors,	R-HSA-1430728~Metabolism,R-HSA-196807~Nicotinate metabolism,R-HSA-196849~Metabolism of water-soluble vitamins and cofactors,R-HSA-196854~Metabolism of vitamins and cofactors,	WP3644~NAD+ metabolism,WP5046~NAD metabolism in oncogene-induced senescence and mitochondrial dysfunction-associated senescence,WP4210~Tryptophan catabolism leading to NAD+ production,	2308.31	-1.0209	0.1213	9.97e-19	5.61e-17	1710.39	1612.94	1407.38	1287.94	3196.14	3230.08	3143.53	2878.11
ADGRV1	adhesion G protein-coupled receptor V1	84059	protein-coding	GO:0007154~cell communication,GO:0007166~cell surface receptor signaling pathway,GO:0007186~G-protein coupled receptor signaling pathway,GO:0007194~negative regulation of adenylate cyclase activity,GO:0007399~nervous system development,GO:0007601~visual perception,GO:0007605~sensory perception of sound,GO:0010739~positive regulation of protein kinase A signaling,GO:0030501~positive regulation of …	GO:0001917~photoreceptor inner segment,GO:0002141~stereocilia ankle link,GO:0002142~stereocilia ankle link complex,GO:0005737~cytoplasm,GO:0005886~plasma membrane,GO:0009986~cell surface,GO:0016020~membrane,GO:0016021~integral component of membrane,GO:0032420~stereocilium,GO:0043235~receptor complex,GO:0045202~synapse,GO:0060171~stereocilium membrane,GO:0070062~extracellular exosome,GO:1990075~pe…	GO:0001965~G-protein alpha-subunit binding,GO:0004930~G-protein coupled receptor activity,GO:0005509~calcium ion binding,GO:0005515~protein binding,GO:0010855~adenylate cyclase inhibitor activity,GO:0016787~hydrolase activity,		R-HSA-1266738~Developmental Biology,R-HSA-9619665~EGR2 and SOX10-mediated initiation of Schwann cell myelination,R-HSA-9675108~Nervous system development,	WP117~GPCRs, other,	1796.7	0.945519	0.112924	1.13e-18	6.31e-17	2453.82	2630.65	2194.57	2242.91	1189.88	1123.59	1353.11	1185.08
KCNG4	potassium voltage-gated channel modifier subfamily G member 4	93107	protein-coding	GO:0034765~regulation of ion transmembrane transport,GO:0051260~protein homooligomerization,GO:0071805~potassium ion transmembrane transport,	GO:0005654~nucleoplasm,GO:0005886~plasma membrane,GO:0008076~voltage-gated potassium channel complex,GO:0016021~integral component of membrane,	GO:0005249~voltage-gated potassium channel activity,GO:0005251~delayed rectifier potassium channel activity,GO:0044325~ion channel binding,		R-HSA-112316~Neuronal System,R-HSA-1296071~Potassium Channels,R-HSA-1296072~Voltage gated Potassium channels,		171.049	2.66231	0.334199	1.24e-18	6.93e-17	401.92	334.254	224.155	238.674	52.847	35.0334	60.1094	21.4021
TSPAN7	tetraspanin 7	7102	protein-coding		GO:0005886~plasma membrane,GO:0005887~integral component of plasma membrane,GO:0016021~integral component of membrane,	GO:0005515~protein binding,	hsa05202:Transcriptional misregulation in cancer,	R-HSA-109582~Hemostasis,R-HSA-112314~Neurotransmitter receptors and postsynaptic signal transmission,R-HSA-112315~Transmission across Chemical Synapses,R-HSA-112316~Neuronal System,R-HSA-202733~Cell surface interactions at the vascular wall,R-HSA-399719~Trafficking of AMPA receptors,R-HSA-399721~Glutamate binding, activation of AMPA receptors and synaptic plasticity,R-HSA-416993~Trafficking of Gl…		2879.04	-1.17962	0.139306	1.42e-18	7.92e-17	1861.11	1793.49	1698.44	1594.16	4152.89	4450.24	4386.11	3095.86
STMN3	stathmin 3	50861	protein-coding	GO:0001835~blastocyst hatching,GO:0007019~microtubule depolymerization,GO:0007399~nervous system development,GO:0031110~regulation of microtubule polymerization or depolymerization,GO:0031122~cytoplasmic microtubule organization,GO:0031175~neuron projection development,GO:0035021~negative regulation of Rac protein signal transduction,GO:0043087~regulation of GTPase activity,GO:0051493~regulation …	GO:0005737~cytoplasm,GO:0005794~Golgi apparatus,GO:0005829~cytosol,GO:0030426~growth cone,GO:0043005~neuron projection,	GO:0005515~protein binding,GO:0015631~tubulin binding,GO:0019904~protein domain specific binding,				3351.03	-0.966967	0.115925	1.55e-18	8.62e-17	2363.43	2165.3	2242.39	2188.43	4410.38	5248.34	4225.03	3964.96
FAM163B	family with sequence similarity 163 member B	642968	protein-coding		GO:0016020~membrane,GO:0016021~integral component of membrane,	GO:0005515~protein binding,				345.713	1.16131	0.13784	1.87e-18	1.03e-16	539.838	469.109	453.924	460.874	210.159	234.011	203.637	194.152
RP1	RP1 axonemal microtubule associated	6101	protein-coding	GO:0007601~visual perception,GO:0007603~phototransduction, visible light,GO:0035082~axoneme assembly,GO:0035556~intracellular signal transduction,GO:0035845~photoreceptor cell outer segment organization,GO:0042461~photoreceptor cell development,GO:0045494~photoreceptor cell maintenance,GO:0046548~retinal rod cell development,GO:0046549~retinal cone cell development,GO:0060041~retina development i…	GO:0001750~photoreceptor outer segment,GO:0001917~photoreceptor inner segment,GO:0005874~microtubule,GO:0005875~microtubule associated complex,GO:0005930~axoneme,GO:0032391~photoreceptor connecting cilium,GO:0097542~ciliary tip,	GO:0005515~protein binding,GO:0008017~microtubule binding,			WP4803~Ciliopathies,	180.908	2.84427	0.362776	1.86e-18	1.03e-16	437.497	350.168	353.828	146.798	35.1983	26.7026	42.8705	54.2018
SHROOM2	shroom family member 2	357	protein-coding	GO:0002089~lens morphogenesis in camera-type eye,GO:0007015~actin filament organization,GO:0007420~brain development,GO:0008057~eye pigment granule organization,GO:0016477~cell migration,GO:0032401~establishment of melanosome localization,GO:0032438~melanosome organization,GO:0035725~sodium ion transmembrane transport,GO:0043010~camera-type eye development,GO:0043482~cellular pigment accumulation…	GO:0005737~cytoplasm,GO:0005856~cytoskeleton,GO:0005874~microtubule,GO:0005886~plasma membrane,GO:0005912~adherens junction,GO:0005923~bicellular tight junction,GO:0016324~apical plasma membrane,GO:0030864~cortical actin cytoskeleton,GO:0043296~apical junction complex,GO:0070062~extracellular exosome,	GO:0003779~actin binding,GO:0005515~protein binding,GO:0008013~beta-catenin binding,GO:0015280~ligand-gated sodium channel activity,GO:0051015~actin filament binding,			WP3888~VEGFA-VEGFR2 signaling,	749.387	1.11972	0.133578	2.16e-18	1.19e-16	1110.77	978.632	1035.79	1009.15	423.05	424.885	563.118	449.707
TTC14	tetratricopeptide repeat domain 14	151613	protein-coding			GO:0003676~nucleic acid binding,			WP2858~Ectoderm differentiation,	3889.89	1.36389	0.160888	2.52e-18	1.38e-16	5343.18	6187.89	6633.07	4427.75	2077.15	1825.16	2028.82	2596.11
DHCR24	24-dehydrocholesterol reductase	1718	protein-coding	GO:0006695~cholesterol biosynthetic process,GO:0006915~apoptotic process,GO:0006979~response to oxidative stress,GO:0007265~Ras protein signal transduction,GO:0008104~protein localization,GO:0008202~steroid metabolic process,GO:0008285~negative regulation of cell proliferation,GO:0009725~response to hormone,GO:0009888~tissue development,GO:0030539~male genitalia development,GO:0031639~plasminogen…	GO:0000139~Golgi membrane,GO:0005634~nucleus,GO:0005737~cytoplasm,GO:0005783~endoplasmic reticulum,GO:0005789~endoplasmic reticulum membrane,GO:0005829~cytosol,GO:0005856~cytoskeleton,GO:0016020~membrane,GO:0016021~integral component of membrane,	GO:0000246~delta24(24-1) sterol reductase activity,GO:0005515~protein binding,GO:0016628~oxidoreductase activity, acting on the CH-CH group of donors, NAD or NADP as acceptor,GO:0019899~enzyme binding,GO:0042605~peptide antigen binding,GO:0050614~delta24-sterol reductase activity,GO:0071949~FAD binding,	hsa00100:Steroid biosynthesis,hsa01100:Metabolic pathways,	R-HSA-1430728~Metabolism,R-HSA-191273~Cholesterol biosynthesis,R-HSA-556833~Metabolism of lipids,R-HSA-6807047~Cholesterol biosynthesis via desmosterol,R-HSA-6807062~Cholesterol biosynthesis via lathosterol,R-HSA-8957322~Metabolism of steroids,	WP5323~Fatty Acids and Lipoproteins Transport in Hepatocytes,WP4718~Cholesterol metabolism with Bloch and Kandutsch-Russell pathways,WP5193~Cholesterol synthesis disorders,WP5304~Cholesterol metabolism,WP4804~Cholesterol biosynthesis with skeletal dysplasias,WP5329~Cholesterol biosynthesis pathway in hepatocytes,WP5333~Enterocyte cholesterol metabolism,	2140.57	-1.60951	0.189965	2.67e-18	1.46e-16	1029.36	1022.21	991.41	1047.46	2995.76	4096.9	3833.85	2107.64
ST7	suppression of tumorigenicity 7	7982	protein-coding	GO:0030198~extracellular matrix organization,GO:0045595~regulation of cell differentiation,	GO:0016020~membrane,GO:0016021~integral component of membrane,	GO:0005515~protein binding,				481.114	-0.988289	0.119619	3.24e-18	1.76e-16	305.377	312.73	299.391	354.343	673.338	659.373	617.459	626.902
LINC02246	long intergenic non-protein coding RNA 2246	107987295	ncRNA	NA	NA	NA	NA	NA	NA	629.907	-1.52539	0.180355	3.32e-18	1.8e-16	356.145	358.328	322.292	226.965	987.578	957.913	1073.52	756.517
PTGS1	prostaglandin-endoperoxide synthase 1	5742	protein-coding	GO:0001516~prostaglandin biosynthetic process,GO:0006954~inflammatory response,GO:0006979~response to oxidative stress,GO:0008217~regulation of blood pressure,GO:0019371~cyclooxygenase pathway,GO:0042127~regulation of cell proliferation,GO:0098869~cellular oxidant detoxification,	GO:0001750~photoreceptor outer segment,GO:0005737~cytoplasm,GO:0005789~endoplasmic reticulum membrane,GO:0005794~Golgi apparatus,GO:0043005~neuron projection,GO:0043231~intracellular membrane-bounded organelle,GO:0070062~extracellular exosome,	GO:0004601~peroxidase activity,GO:0004666~prostaglandin-endoperoxide synthase activity,GO:0005515~protein binding,GO:0016702~oxidoreductase activity, acting on single donors with incorporation of molecular oxygen, incorporation of two atoms of oxygen,GO:0020037~heme binding,GO:0046872~metal ion binding,	hsa00590:Arachidonic acid metabolism,hsa01100:Metabolic pathways,hsa04611:Platelet activation,hsa04726:Serotonergic synapse,hsa04923:Regulation of lipolysis in adipocytes,	R-HSA-140180~COX reactions,R-HSA-1430728~Metabolism,R-HSA-211859~Biological oxidations,R-HSA-211945~Phase I - Functionalization of compounds,R-HSA-2142753~Arachidonic acid metabolism,R-HSA-2162123~Synthesis of Prostaglandins (PG) and Thromboxanes (TX),R-HSA-556833~Metabolism of lipids,R-HSA-8978868~Fatty acid metabolism,	WP167~Eicosanoid synthesis,WP98~Prostaglandin synthesis and regulation,WP15~Selenium micronutrient network,WP4707~Aspirin and miRNAs,WP5122~Prostaglandin and leukotriene metabolism in senescence ,WP3287~Overview of nanoparticle effects,WP4719~Eicosanoid metabolism via cyclooxygenases (COX),WP5324~Octadecanoid formation from linoleic acid,WP5155~Arachidonic acid (AA, ARA) oxylipin metabolism,WP532…	49.1042	2.98372	0.386218	3.86e-18	2.09e-16	117.076	73.4084	78.6681	84.1154	11.6815	8.18298	8.63798	11.0628
CADM1	cell adhesion molecule 1	23705	protein-coding	GO:0001819~positive regulation of cytokine production,GO:0001889~liver development,GO:0001933~negative regulation of protein phosphorylation,GO:0002376~immune system process,GO:0006915~apoptotic process,GO:0007156~homophilic cell adhesion via plasma membrane adhesion molecules,GO:0007157~heterophilic cell-cell adhesion via plasma membrane cell adhesion molecules,GO:0007283~spermatogenesis,GO:0007…	GO:0005886~plasma membrane,GO:0005911~cell-cell junction,GO:0014069~postsynaptic density,GO:0016021~integral component of membrane,GO:0016323~basolateral plasma membrane,GO:0030425~dendrite,GO:0043005~neuron projection,GO:0045202~synapse,	GO:0005102~receptor binding,GO:0005515~protein binding,GO:0030165~PDZ domain binding,GO:0042803~protein homodimerization activity,GO:0050839~cell adhesion molecule binding,	hsa04514:Cell adhesion molecules,	R-HSA-1500931~Cell-Cell communication,R-HSA-418990~Adherens junctions interactions,R-HSA-420597~Nectin/Necl trans heterodimerization,R-HSA-421270~Cell-cell junction organization,R-HSA-446728~Cell junction organization,	WP4148~Splicing factor NOVA regulated synaptic proteins,	9063.98	-1.47314	0.174613	4e-18	2.16e-16	4913.79	4464.53	4363.65	4970.63	12466.7	14575	17382.7	9374.78
HPN	hepsin	3249	protein-coding	GO:0006508~proteolysis,GO:0008360~regulation of cell shape,GO:0010628~positive regulation of gene expression,GO:0010719~negative regulation of epithelial to mesenchymal transition,GO:0010756~positive regulation of plasminogen activation,GO:0030307~positive regulation of cell growth,GO:0034769~basement membrane disassembly,GO:0043066~negative regulation of apoptotic process,GO:0043923~positive reg…	GO:0005789~endoplasmic reticulum membrane,GO:0005886~plasma membrane,GO:0005887~integral component of plasma membrane,GO:0005911~cell-cell junction,GO:0009986~cell surface,GO:0016020~membrane,GO:0016021~integral component of membrane,GO:0016324~apical plasma membrane,GO:0031965~nuclear membrane,GO:0043025~neuronal cell body,GO:0070062~extracellular exosome,	GO:0004252~serine-type endopeptidase activity,GO:0005044~scavenger receptor activity,GO:0005515~protein binding,GO:0008233~peptidase activity,GO:0008236~serine-type peptidase activity,GO:0070008~serine-type exopeptidase activity,	hsa05203:Viral carcinogenesis,	R-HSA-162582~Signal Transduction,R-HSA-6806834~Signaling by MET,R-HSA-6806942~MET Receptor Activation,R-HSA-8852405~Signaling by MST1,R-HSA-9006934~Signaling by Receptor Tyrosine Kinases,		135.952	2.20756	0.271305	4.14e-18	2.23e-16	240.509	231.323	255.242	182.468	27.177	43.3192	41.3704	66.2039
ANKRD33B	ankyrin repeat domain 33B	651746	protein-coding	NA	NA	NA	NA	NA	NA	2147.62	2.33843	0.291243	4.53e-18	2.43e-16	4622.25	2950.62	2830.2	4176.29	554.568	365.505	590.25	1091.29
CASP3	caspase 3	836	protein-coding	GO:0001554~luteolysis,GO:0001666~response to hypoxia,GO:0001782~B cell homeostasis,GO:0006508~proteolysis,GO:0006915~apoptotic process,GO:0006974~cellular response to DNA damage stimulus,GO:0007413~axonal fasciculation,GO:0007507~heart development,GO:0007605~sensory perception of sound,GO:0007611~learning or memory,GO:0008627~intrinsic apoptotic signaling pathway in response to osmotic stress,GO:…	GO:0005634~nucleus,GO:0005654~nucleoplasm,GO:0005737~cytoplasm,GO:0005829~cytosol,GO:0008303~caspase complex,GO:0031264~death-inducing signaling complex,GO:0043025~neuronal cell body,GO:0045121~membrane raft,	GO:0002020~protease binding,GO:0004190~aspartic-type endopeptidase activity,GO:0004197~cysteine-type endopeptidase activity,GO:0004857~enzyme inhibitor activity,GO:0004861~cyclin-dependent protein serine/threonine kinase inhibitor activity,GO:0005123~death receptor binding,GO:0005515~protein binding,GO:0008233~peptidase activity,GO:0016005~phospholipase A2 activator activity,GO:0044877~macromolec…	hsa01524:Platinum drug resistance,hsa04010:MAPK signaling pathway,hsa04115:p53 signaling pathway,hsa04210:Apoptosis,hsa04215:Apoptosis - multiple species,hsa04623:Cytosolic DNA-sensing pathway,hsa04650:Natural killer cell mediated cytotoxicity,hsa04657:IL-17 signaling pathway,hsa04668:TNF signaling pathway,hsa04726:Serotonergic synapse,hsa04932:Non-alcoholic fatty liver disease,hsa04933:AGE-RAGE …	R-HSA-109581~Apoptosis,R-HSA-109606~Intrinsic Pathway for Apoptosis,R-HSA-111459~Activation of caspases through apoptosome-mediated cleavage,R-HSA-111461~Cytochrome c-mediated apoptotic response,R-HSA-111463~SMAC (DIABLO) binds to IAPs ,R-HSA-111464~SMAC(DIABLO)-mediated dissociation of IAP:caspase complexes ,R-HSA-111465~Apoptotic cleavage of cellular proteins,R-HSA-111469~SMAC, XIAP-regulated a…	WP4873~Peroxiredoxin 2 induced ovarian failure,WP5115~Network map of SARS-CoV-2 signaling pathway,WP3959~DNA IR-double strand breaks and cellular response via ATM,WP3853~ERK pathway in Huntington's disease,WP1971~Integrated cancer pathway,WP4216~Chromosomal and microsatellite instability in colorectal cancer ,WP5124~Alzheimer's disease,WP4630~Measles virus infection,WP3286~Copper homeostasis,WP46…	2704.17	-1.19128	0.143001	4.78e-18	2.55e-16	1504.96	1458.79	1567.05	1951.24	4178.09	4131.73	3700.85	3140.63
INHBB	inhibin subunit beta B	3625	protein-coding	GO:0001541~ovarian follicle development,GO:0006952~defense response,GO:0007283~spermatogenesis,GO:0009267~cellular response to starvation,GO:0009611~response to wounding,GO:0010862~positive regulation of pathway-restricted SMAD protein phosphorylation,GO:0017085~response to insecticide,GO:0021983~pituitary gland development,GO:0030154~cell differentiation,GO:0030509~BMP signaling pathway,GO:00326…	GO:0005576~extracellular region,GO:0005615~extracellular space,GO:0043513~inhibin B complex,GO:0048471~perinuclear region of cytoplasm,GO:0071944~cell periphery,	GO:0005125~cytokine activity,GO:0005179~hormone activity,GO:0005515~protein binding,GO:0008083~growth factor activity,GO:0034711~inhibin binding,GO:0042803~protein homodimerization activity,GO:0044877~macromolecular complex binding,GO:0046789~host cell surface receptor binding,	hsa04060:Cytokine-cytokine receptor interaction,hsa04350:TGF-beta signaling pathway,hsa04550:Signaling pathways regulating pluripotency of stem cells,	R-HSA-1502540~Signaling by Activin,R-HSA-162582~Signal Transduction,R-HSA-209822~Glycoprotein hormones,R-HSA-209952~Peptide hormone biosynthesis,R-HSA-2473224~Antagonism of Activin by Follistatin,R-HSA-2980736~Peptide hormone metabolism,R-HSA-392499~Metabolism of proteins,R-HSA-9006936~Signaling by TGFB family members,	WP3927~BMP signaling in eyelid development,WP2324~AGE/RAGE pathway,	364.878	2.05282	0.249905	5.11e-18	2.72e-16	831.75	492.585	700.343	363.865	116.704	137.131	130.55	146.092
PHKA2	phosphorylase kinase regulatory subunit alpha 2	5256	protein-coding	GO:0005975~carbohydrate metabolic process,GO:0005977~glycogen metabolic process,GO:0006091~generation of precursor metabolites and energy,GO:0006464~cellular protein modification process,GO:0016310~phosphorylation,GO:0036211~protein modification process,	GO:0005829~cytosol,GO:0005886~plasma membrane,GO:0005964~phosphorylase kinase complex,	GO:0004689~phosphorylase kinase activity,GO:0005515~protein binding,GO:0005516~calmodulin binding,	hsa04020:Calcium signaling pathway,hsa04910:Insulin signaling pathway,hsa04922:Glucagon signaling pathway,	R-HSA-1430728~Metabolism,R-HSA-70221~Glycogen breakdown (glycogenolysis),R-HSA-71387~Metabolism of carbohydrates,R-HSA-8982491~Glycogen metabolism,	WP1584~Type II diabetes mellitus,WP500~Glycogen synthesis and degradation,	593.983	1.33814	0.159596	5.21e-18	2.76e-16	981.858	788.997	783.242	878.729	299.924	278.66	327.621	412.833
MAML2	mastermind like transcriptional coactivator 2	84441	protein-coding	GO:0007219~Notch signaling pathway,GO:0007221~positive regulation of transcription of Notch receptor target,GO:0045944~positive regulation of transcription from RNA polymerase II promoter,	GO:0005634~nucleus,GO:0005654~nucleoplasm,GO:0016607~nuclear speck,	GO:0003713~transcription coactivator activity,GO:0005515~protein binding,	hsa04330:Notch signaling pathway,hsa04658:Th1 and Th2 cell differentiation,hsa05165:Human papillomavirus infection,	R-HSA-1266738~Developmental Biology,R-HSA-157118~Signaling by NOTCH,R-HSA-162582~Signal Transduction,R-HSA-1643685~Disease,R-HSA-186712~Regulation of beta-cell development,R-HSA-1912408~Pre-NOTCH Transcription and Translation,R-HSA-1912422~Pre-NOTCH Expression and Processing,R-HSA-1980143~Signaling by NOTCH1,R-HSA-1980145~Signaling by NOTCH2,R-HSA-210744~Regulation of gene expression in late stag…	WP61~Notch signaling pathway,WP3845~Canonical and non-canonical Notch signaling,	804.922	1.11804	0.135259	5.68e-18	3.01e-16	1191.28	1068.39	1036.05	1143.17	482.917	410.416	549.183	557.973
YWHAH	tyrosine 3-monooxygenase/tryptophan 5-monooxygenase activation protein eta	7533	protein-coding	GO:0002028~regulation of sodium ion transport,GO:0006713~glucocorticoid catabolic process,GO:0006886~intracellular protein transport,GO:0007165~signal transduction,GO:0021762~substantia nigra development,GO:0034613~cellular protein localization,GO:0042921~glucocorticoid receptor signaling pathway,GO:0045664~regulation of neuron differentiation,GO:0045893~positive regulation of transcription, DNA-…	GO:0005737~cytoplasm,GO:0005739~mitochondrion,GO:0005829~cytosol,GO:0005886~plasma membrane,GO:0014704~intercalated disc,GO:0070062~extracellular exosome,GO:0098793~presynapse,	GO:0003779~actin binding,GO:0004497~monooxygenase activity,GO:0005159~insulin-like growth factor receptor binding,GO:0005515~protein binding,GO:0017080~sodium channel regulator activity,GO:0019899~enzyme binding,GO:0019904~protein domain specific binding,GO:0035259~glucocorticoid receptor binding,GO:0042802~identical protein binding,GO:0044325~ion channel binding,GO:0046982~protein heterodimeriza…	hsa04110:Cell cycle,hsa04114:Oocyte meiosis,hsa04151:PI3K-Akt signaling pathway,hsa04390:Hippo signaling pathway,hsa05160:Hepatitis C,hsa05203:Viral carcinogenesis,	R-HSA-109581~Apoptosis,R-HSA-109606~Intrinsic Pathway for Apoptosis,R-HSA-111447~Activation of BAD and translocation to mitochondria ,R-HSA-114452~Activation of BH3-only proteins,R-HSA-1445148~Translocation of SLC2A4 (GLUT4) to the plasma membrane,R-HSA-162582~Signal Transduction,R-HSA-1640170~Cell Cycle,R-HSA-1643685~Disease,R-HSA-194315~Signaling by Rho GTPases,R-HSA-195258~RHO GTPase Effectors…	WP289~Myometrial relaxation and contraction pathways,WP179~Cell cycle,WP706~Sudden infant death syndrome (SIDS) susceptibility pathways,WP536~Calcium regulation in cardiac cells,	2388.14	-1.02841	0.125256	5.82e-18	3.07e-16	1458.08	1541.64	1608.11	1591.46	3212.66	3650.48	3404.63	2638.04
ABCG4	ATP binding cassette subfamily G member 4	64137	protein-coding	GO:0006355~regulation of transcription, DNA-templated,GO:0010875~positive regulation of cholesterol efflux,GO:0033344~cholesterol efflux,GO:0042632~cholesterol homeostasis,GO:0045542~positive regulation of cholesterol biosynthetic process,GO:0055085~transmembrane transport,GO:0071403~cellular response to high density lipoprotein particle stimulus,GO:1990830~cellular response to leukemia inhibitor…	GO:0005886~plasma membrane,GO:0010008~endosome membrane,GO:0016021~integral component of membrane,GO:0031410~cytoplasmic vesicle,	GO:0005515~protein binding,GO:0005524~ATP binding,GO:0016887~ATPase activity,GO:0034041~sterol-transporting ATPase activity,GO:0042802~identical protein binding,GO:0042803~protein homodimerization activity,GO:0046982~protein heterodimerization activity,	hsa02010:ABC transporters,	R-HSA-1369062~ABC transporters in lipid homeostasis,R-HSA-382551~Transport of small molecules,R-HSA-382556~ABC-family proteins mediated transport,		359.786	1.77162	0.212722	6.23e-18	3.27e-16	630.91	647.347	575.712	401.358	115.784	168.856	143.415	194.906
PLPPR3	phospholipid phosphatase related 3	79948	protein-coding	GO:0006644~phospholipid metabolic process,GO:0007165~signal transduction,GO:0046839~phospholipid dephosphorylation,	GO:0005887~integral component of plasma membrane,GO:0016020~membrane,GO:0016021~integral component of membrane,	GO:0008195~phosphatidate phosphatase activity,GO:0042577~lipid phosphatase activity,		R-HSA-162582~Signal Transduction,R-HSA-372790~Signaling by GPCR,R-HSA-373076~Class A/1 (Rhodopsin-like receptors),R-HSA-419408~Lysosphingolipid and LPA receptors,R-HSA-500792~GPCR ligand binding,		2978.67	-1.24809	0.15004	6.77e-18	3.55e-16	1798.24	1689.78	1589.86	1858.29	3707.88	5472.28	4028.85	3684.16
SPON2	spondin 2	10417	protein-coding	GO:0002448~mast cell mediated immunity,GO:0007155~cell adhesion,GO:0008228~opsonization,GO:0032755~positive regulation of interleukin-6 production,GO:0032760~positive regulation of tumor necrosis factor production,GO:0043152~induction of bacterial agglutination,GO:0045087~innate immune response,GO:0050832~defense response to fungus,GO:0051607~defense response to virus,GO:0060907~positive regulati…	GO:0031012~extracellular matrix,GO:0070062~extracellular exosome,	GO:0001530~lipopolysaccharide binding,GO:0003823~antigen binding,GO:0005515~protein binding,GO:0046872~metal ion binding,		R-HSA-1643685~Disease,R-HSA-3781865~Diseases of glycosylation,R-HSA-3906995~Diseases associated with O-glycosylation of proteins,R-HSA-392499~Metabolism of proteins,R-HSA-5083635~Defective B3GALTL causes PpS,R-HSA-5173105~O-linked glycosylation,R-HSA-5173214~O-glycosylation of TSR domain-containing proteins,R-HSA-5668914~Diseases of metabolism,R-HSA-597592~Post-translational protein modification,		989.802	1.42323	0.170472	8.12e-18	4.24e-16	1588.2	1292.16	1366.83	1571.47	477.251	699.216	500.445	422.849
REEP1	receptor accessory protein 1	65055	protein-coding	GO:0051205~protein insertion into membrane,GO:0071786~endoplasmic reticulum tubular network organization,	GO:0005737~cytoplasm,GO:0005783~endoplasmic reticulum,GO:0005789~endoplasmic reticulum membrane,GO:0005881~cytoplasmic microtubule,GO:0016020~membrane,GO:0016021~integral component of membrane,GO:0031966~mitochondrial membrane,GO:0071782~endoplasmic reticulum tubular network,	GO:0005515~protein binding,GO:0008017~microtubule binding,GO:0031849~olfactory receptor binding,		R-HSA-381753~Olfactory Signaling Pathway,R-HSA-9709957~Sensory Perception,R-HSA-9752946~Expression and translocation of olfactory receptors,		960.484	-1.58808	0.190453	8.55e-18	4.45e-16	419.066	456.917	479.992	500.058	1363.33	1754.29	1740.84	969.387
GNB3	G protein subunit beta 3	2784	protein-coding	GO:0006457~protein folding,GO:0006884~cell volume homeostasis,GO:0007165~signal transduction,GO:0007186~G-protein coupled receptor signaling pathway,GO:0008217~regulation of blood pressure,GO:0010468~regulation of gene expression,GO:0010906~regulation of glucose metabolic process,GO:0032350~regulation of hormone metabolic process,GO:0045598~regulation of fat cell differentiation,GO:0090181~regula…	GO:0005737~cytoplasm,GO:0005829~cytosol,GO:0005834~heterotrimeric G-protein complex,GO:0005886~plasma membrane,GO:0030425~dendrite,GO:0044297~cell body,GO:0070062~extracellular exosome,	GO:0003924~GTPase activity,GO:0005515~protein binding,GO:0030159~receptor signaling complex scaffold activity,GO:0030507~spectrin binding,GO:0051020~GTPase binding,	hsa04014:Ras signaling pathway,hsa04062:Chemokine signaling pathway,hsa04151:PI3K-Akt signaling pathway,hsa04371:Apelin signaling pathway,hsa04713:Circadian entrainment,hsa04723:Retrograde endocannabinoid signaling,hsa04724:Glutamatergic synapse,hsa04725:Cholinergic synapse,hsa04726:Serotonergic synapse,hsa04727:GABAergic synapse,hsa04728:Dopaminergic synapse,hsa04742:Taste transduction,hsa04926:…	R-HSA-109582~Hemostasis,R-HSA-111885~Opioid Signalling,R-HSA-112314~Neurotransmitter receptors and postsynaptic signal transmission,R-HSA-112315~Transmission across Chemical Synapses,R-HSA-112316~Neuronal System,R-HSA-1296041~Activation of G protein gated Potassium channels,R-HSA-1296059~G protein gated Potassium channels,R-HSA-1296065~Inwardly rectifying K+ channels,R-HSA-1296071~Potassium Chann…	WP35~G protein signaling pathways,WP289~Myometrial relaxation and contraction pathways,WP4223~Ras signaling,WP2355~Corticotropin-releasing hormone signaling pathway,WP706~Sudden infant death syndrome (SIDS) susceptibility pathways,WP3929~Chemokine signaling pathway,WP3932~Focal adhesion: PI3K-Akt-mTOR-signaling pathway,WP536~Calcium regulation in cardiac cells,WP4172~PI3K-Akt signaling pathway,	2694.68	1.18323	0.143427	9e-18	4.67e-16	4613.77	3637.58	3682.8	3139.78	1581.83	1612.96	1453.77	1834.99
ANTXR2	ANTXR cell adhesion molecule 2	118429	protein-coding	GO:1901998~toxin transport,	GO:0005576~extracellular region,GO:0005789~endoplasmic reticulum membrane,GO:0005886~plasma membrane,GO:0009986~cell surface,GO:0010008~endosome membrane,GO:0016021~integral component of membrane,	GO:0004888~transmembrane signaling receptor activity,GO:0005515~protein binding,GO:0038023~signaling receptor activity,GO:0046872~metal ion binding,	hsa04621:NOD-like receptor signaling pathway,	R-HSA-1643685~Disease,R-HSA-5210891~Uptake and function of anthrax toxins,R-HSA-5339562~Uptake and actions of bacterial toxins,R-HSA-5663205~Infectious disease,R-HSA-9824439~Bacterial Infection Pathways,		786.433	-1.35029	0.162438	9.76e-18	5.05e-16	387.042	413.05	443.095	491.021	1002.23	925.45	1371.77	1257.81
SIPA1L3	signal induced proliferation associated 1 like 3	23094	protein-coding	GO:0001654~eye development,GO:0002244~hematopoietic progenitor cell differentiation,GO:0003382~epithelial cell morphogenesis,GO:0007010~cytoskeleton organization,GO:0051056~regulation of small GTPase mediated signal transduction,GO:0090162~establishment of epithelial cell polarity,GO:0090630~activation of GTPase activity,	GO:0001725~stress fiber,GO:0005615~extracellular space,GO:0005654~nucleoplasm,GO:0005737~cytoplasm,GO:0005794~Golgi apparatus,GO:0005886~plasma membrane,GO:0016324~apical plasma membrane,GO:0045177~apical part of cell,GO:0061689~tricellular tight junction,	GO:0005096~GTPase activator activity,GO:0005515~protein binding,	hsa04015:Rap1 signaling pathway,			2267.14	0.957268	0.117981	1.01e-17	5.23e-16	2815.99	2932.16	2867.51	3436.38	1540.08	1388.47	1449.73	1706.79
NCKAP5	NCK associated protein 5	344148	protein-coding	GO:0001578~microtubule bundle formation,GO:0007019~microtubule depolymerization,	GO:0035371~microtubule plus-end,					757.176	0.940261	0.116113	1.12e-17	5.74e-16	936.195	1044.73	981.764	1045.58	528.158	569.776	472.124	479.087
CYB5A	cytochrome b5 type A	1528	protein-coding	GO:0022900~electron transport chain,GO:1902600~hydrogen ion transmembrane transport,	GO:0005741~mitochondrial outer membrane,GO:0005783~endoplasmic reticulum,GO:0005789~endoplasmic reticulum membrane,GO:0005829~cytosol,GO:0016020~membrane,GO:0016021~integral component of membrane,GO:0043231~intracellular membrane-bounded organelle,	GO:0004129~cytochrome-c oxidase activity,GO:0005515~protein binding,GO:0019899~enzyme binding,GO:0020037~heme binding,GO:0046872~metal ion binding,		R-HSA-1430728~Metabolism,R-HSA-196836~Vitamin C (ascorbate) metabolism,R-HSA-196849~Metabolism of water-soluble vitamins and cofactors,R-HSA-196854~Metabolism of vitamins and cofactors,R-HSA-9609507~Protein localization,R-HSA-9609523~Insertion of tail-anchored proteins into the endoplasmic reticulum membrane,	WP4524~Alternative pathway of fetal androgen synthesis,WP43~Oxidation by cytochrome P450,WP4523~Classical pathway of steroidogenesis with glucocorticoid and mineralocorticoid metabolism,	447.773	-1.30676	0.157822	1.14e-17	5.85e-16	269.01	288.232	227.297	226.765	673.901	607.629	543.441	745.906
PROM1	prominin 1	8842	protein-coding	GO:0010842~retina layer formation,GO:0045494~photoreceptor cell maintenance,GO:0060042~retina morphogenesis in camera-type eye,GO:0060219~camera-type eye photoreceptor cell differentiation,GO:0072112~glomerular visceral epithelial cell differentiation,GO:0072139~glomerular parietal epithelial cell differentiation,GO:2000768~positive regulation of nephron tubule epithelial cell differentiation,	GO:0001750~photoreceptor outer segment,GO:0005615~extracellular space,GO:0005783~endoplasmic reticulum,GO:0005793~endoplasmic reticulum-Golgi intermediate compartment,GO:0005886~plasma membrane,GO:0005887~integral component of plasma membrane,GO:0005902~microvillus,GO:0005929~cilium,GO:0009986~cell surface,GO:0016021~integral component of membrane,GO:0016324~apical plasma membrane,GO:0031528~micr…	GO:0005515~protein binding,GO:0015485~cholesterol binding,GO:0042805~actinin binding,GO:0045296~cadherin binding,	hsa05202:Transcriptional misregulation in cancer,		WP2840~Hair follicle development: cytodifferentiation - part 3 of 3,WP2870~Extracellular vesicle-mediated signaling in recipient cells,	1168.05	1.59384	0.192061	1.18e-17	6.05e-16	1909.82	1700	1799.6	1685.5	644.119	444.148	409.119	752.093
SLC6A2	solute carrier family 6 member 2	6530	protein-coding	GO:0006836~neurotransmitter transport,GO:0007268~chemical synaptic transmission,GO:0009410~response to xenobiotic stimulus,GO:0015844~monoamine transport,GO:0015874~norepinephrine transport,GO:0035725~sodium ion transmembrane transport,GO:0048265~response to pain,GO:0051583~dopamine uptake involved in synaptic transmission,GO:0051620~norepinephrine uptake,GO:0070050~neuron cellular homeostasis,GO…	GO:0005886~plasma membrane,GO:0005887~integral component of plasma membrane,GO:0009986~cell surface,GO:0016020~membrane,GO:0016021~integral component of membrane,GO:0032809~neuronal cell body membrane,GO:0042734~presynaptic membrane,GO:0043005~neuron projection,GO:0045121~membrane raft,GO:0098793~presynapse,	GO:0003779~actin binding,GO:0005326~neurotransmitter transporter activity,GO:0005328~neurotransmitter:sodium symporter activity,GO:0005330~dopamine:sodium symporter activity,GO:0005334~norepinephrine:sodium symporter activity,GO:0005515~protein binding,GO:0008504~monoamine transmembrane transporter activity,GO:0015293~symporter activity,GO:0043014~alpha-tubulin binding,GO:0046872~metal ion bindin…	hsa04721:Synaptic vesicle cycle,	R-HSA-1643685~Disease,R-HSA-382551~Transport of small molecules,R-HSA-425366~Transport of bile salts and organic acids, metal ions and amine compounds,R-HSA-425407~SLC-mediated transmembrane transport,R-HSA-442660~Na+/Cl- dependent neurotransmitter transporters,R-HSA-5619102~SLC transporter disorders,R-HSA-5619109~Defective SLC6A2 causes orthostatic intolerance (OI),R-HSA-5619115~Disorders of tra…	WP2882~Nuclear receptors meta-pathway,WP2884~NRF2 pathway,WP727~Monoamine transport,	147.438	-3.75965	0.479913	1.25e-17	6.35e-16	14.4549	23.9981	10.3134	23.7932	145.987	215.614	170.084	575.26
SERPINI1	serpin family I member 1	5274	protein-coding	GO:0007417~central nervous system development,GO:0007422~peripheral nervous system development,GO:0010951~negative regulation of endopeptidase activity,GO:0010976~positive regulation of neuron projection development,GO:0030155~regulation of cell adhesion,	GO:0005615~extracellular space,GO:0034774~secretory granule lumen,GO:0043025~neuronal cell body,GO:0043204~perikaryon,GO:0060205~cytoplasmic vesicle lumen,GO:0070062~extracellular exosome,	GO:0004867~serine-type endopeptidase inhibitor activity,				580.153	-1.43551	0.173276	1.4e-17	7.11e-16	273.339	325.693	329.249	293.085	1040.87	910.781	840.381	627.833
RXRG	retinoid X receptor gamma	6258	protein-coding	GO:0006357~regulation of transcription from RNA polymerase II promoter,GO:0007422~peripheral nervous system development,GO:0007507~heart development,GO:0007519~skeletal muscle tissue development,GO:0030154~cell differentiation,GO:0030182~neuron differentiation,GO:0031641~regulation of myelination,GO:0032526~response to retinoic acid,GO:0043401~steroid hormone mediated signaling pathway,GO:0045944…	GO:0000785~chromatin,GO:0005654~nucleoplasm,GO:0005737~cytoplasm,GO:0090575~RNA polymerase II transcription factor complex,	GO:0000978~RNA polymerase II core promoter proximal region sequence-specific DNA binding,GO:0000981~RNA polymerase II transcription factor activity, sequence-specific DNA binding,GO:0003700~transcription factor activity, sequence-specific DNA binding,GO:0003707~steroid hormone receptor activity,GO:0004879~RNA polymerase II transcription factor activity, ligand-activated sequence-specific DNA bind…	hsa03320:PPAR signaling pathway,hsa04659:Th17 cell differentiation,hsa04919:Thyroid hormone signaling pathway,hsa04920:Adipocytokine signaling pathway,hsa04928:Parathyroid hormone synthesis, secretion and action,hsa05200:Pathways in cancer,hsa05202:Transcriptional misregulation in cancer,hsa05207:Chemical carcinogenesis - receptor activation,hsa05216:Thyroid cancer,hsa05222:Small cell lung cancer…	R-HSA-162582~Signal Transduction,R-HSA-212436~Generic Transcription Pathway,R-HSA-383280~Nuclear Receptor transcription pathway,R-HSA-5362517~Signaling by Retinoic Acid,R-HSA-73857~RNA Polymerase II Transcription,R-HSA-74160~Gene expression (Transcription),R-HSA-9006931~Signaling by Nuclear Receptors,	WP236~Adipogenesis,WP170~Nuclear receptors,WP4658~Small cell lung cancer,WP3942~PPAR signaling pathway,WP4255~Non-small cell lung cancer,WP716~Vitamin A and carotenoid metabolism,WP4341~Non-genomic actions of 1,25 dihydroxyvitamin D3,	2330.53	1.59209	0.192774	1.65e-17	8.36e-16	4688.33	3558.41	3357.94	2548.6	1322.98	1020.67	911.425	1235.87
DYNC1H1	dynein cytoplasmic 1 heavy chain 1	1778	protein-coding	GO:0000278~mitotic cell cycle,GO:0007018~microtubule-based movement,GO:0007052~mitotic spindle organization,GO:0007097~nuclear migration,GO:0008090~retrograde axonal transport,GO:0031122~cytoplasmic microtubule organization,GO:0032388~positive regulation of intracellular transport,GO:0033962~cytoplasmic mRNA processing body assembly,GO:0034063~stress granule assembly,GO:0051293~establishment of s…	GO:0005576~extracellular region,GO:0005737~cytoplasm,GO:0005813~centrosome,GO:0005829~cytosol,GO:0005868~cytoplasmic dynein complex,GO:0005874~microtubule,GO:0005881~cytoplasmic microtubule,GO:0005929~cilium,GO:0005938~cell cortex,GO:0016020~membrane,GO:0030175~filopodium,GO:0030286~dynein complex,GO:0035578~azurophil granule lumen,GO:0070062~extracellular exosome,GO:1904115~axon cytoplasm,	GO:0003723~RNA binding,GO:0005515~protein binding,GO:0005524~ATP binding,GO:0008569~ATP-dependent microtubule motor activity, minus-end-directed,GO:0045505~dynein intermediate chain binding,GO:0051959~dynein light intermediate chain binding,	hsa04145:Phagosome,hsa04814:Motor proteins,hsa04962:Vasopressin-regulated water reabsorption,hsa05132:Salmonella infection,	R-HSA-1280218~Adaptive Immune System,R-HSA-141424~Amplification of signal from the kinetochores,R-HSA-141444~Amplification of signal from unattached kinetochores via a MAD2 inhibitory signal,R-HSA-162582~Signal Transduction,R-HSA-1632852~Macroautophagy,R-HSA-1640170~Cell Cycle,R-HSA-1643685~Disease,R-HSA-168249~Innate Immune System,R-HSA-168256~Immune System,R-HSA-1852241~Organelle biogenesis and…	WP4532~Intraflagellar transport proteins binding to dynein,WP5085~Vasopressin-regulated water reabsorption,WP4352~Ciliary landscape,	19821.4	-0.831758	0.103249	1.68e-17	8.46e-16	13835	14173.9	12752.3	15586.8	26300.2	24435.3	27745.2	23742.3
STAG2	stromal antigen 2	10735	protein-coding	GO:0007062~sister chromatid cohesion,GO:0034087~establishment of mitotic sister chromatid cohesion,GO:0051301~cell division,GO:0051321~meiotic cell cycle,GO:0090307~mitotic spindle assembly,	GO:0000775~chromosome, centromeric region,GO:0000785~chromatin,GO:0001650~fibrillar center,GO:0005634~nucleus,GO:0005654~nucleoplasm,GO:0005694~chromosome,GO:0005730~nucleolus,GO:0005829~cytosol,GO:0008278~cohesin complex,GO:0016020~membrane,GO:0016363~nuclear matrix,GO:0034991~nuclear meiotic cohesin complex,GO:0097431~mitotic spindle pole,	GO:0003682~chromatin binding,GO:0005515~protein binding,	hsa04110:Cell cycle,	R-HSA-1221632~Meiotic synapsis,R-HSA-1474165~Reproduction,R-HSA-1500620~Meiosis,R-HSA-162582~Signal Transduction,R-HSA-1640170~Cell Cycle,R-HSA-2467813~Separation of Sister Chromatids,R-HSA-2468052~Establishment of Sister Chromatid Cohesion,R-HSA-2470946~Cohesin Loading onto Chromatin,R-HSA-2500257~Resolution of Sister Chromatid Cohesion,R-HSA-2555396~Mitotic Metaphase and Anaphase,R-HSA-2990846~…	WP5117~Cohesin complex - Cornelia de Lange syndrome,WP179~Cell cycle,	2804.11	0.941356	0.11704	1.75e-17	8.83e-16	3937.56	3703.65	3845.15	3366.78	2068.05	1632.67	2050.35	1828.67
PRKCE	protein kinase C epsilon	5581	protein-coding	GO:0000165~MAPK cascade,GO:0002281~macrophage activation involved in immune response,GO:0006468~protein phosphorylation,GO:0006915~apoptotic process,GO:0007049~cell cycle,GO:0007155~cell adhesion,GO:0007165~signal transduction,GO:0010634~positive regulation of epithelial cell migration,GO:0010763~positive regulation of fibroblast migration,GO:0010811~positive regulation of cell-substrate adhesion…	GO:0005634~nucleus,GO:0005737~cytoplasm,GO:0005739~mitochondrion,GO:0005783~endoplasmic reticulum,GO:0005794~Golgi apparatus,GO:0005829~cytosol,GO:0005886~plasma membrane,GO:0043231~intracellular membrane-bounded organelle,GO:0045111~intermediate filament cytoskeleton,GO:0045202~synapse,GO:0048471~perinuclear region of cytoplasm,GO:0071944~cell periphery,	GO:0003785~actin monomer binding,GO:0004672~protein kinase activity,GO:0004674~protein serine/threonine kinase activity,GO:0004697~protein kinase C activity,GO:0004698~calcium-dependent protein kinase C activity,GO:0004699~calcium-independent protein kinase C activity,GO:0004712~protein serine/threonine/tyrosine kinase activity,GO:0005515~protein binding,GO:0005524~ATP binding,GO:0008047~enzyme a…	hsa04022:cGMP-PKG signaling pathway,hsa04071:Sphingolipid signaling pathway,hsa04270:Vascular smooth muscle contraction,hsa04371:Apelin signaling pathway,hsa04530:Tight junction,hsa04666:Fc gamma R-mediated phagocytosis,hsa04750:Inflammatory mediator regulation of TRP channels,hsa04925:Aldosterone synthesis and secretion,hsa04930:Type II diabetes mellitus,hsa04931:Insulin resistance,hsa04933:AGE-…	R-HSA-109582~Hemostasis,R-HSA-114508~Effects of PIP2 hydrolysis,R-HSA-1227986~Signaling by ERBB2,R-HSA-1250196~SHC1 events in ERBB2 signaling,R-HSA-1489509~DAG and IP3 signaling,R-HSA-162582~Signal Transduction,R-HSA-168249~Innate Immune System,R-HSA-168256~Immune System,R-HSA-2029480~Fcgamma receptor (FCGR) dependent phagocytosis,R-HSA-2029485~Role of phospholipids in phagocytosis,R-HSA-372790~S…	WP4871~Kisspeptin/kisspeptin receptor system in the ovary,WP35~G protein signaling pathways,WP2374~Oncostatin M signaling pathway,WP289~Myometrial relaxation and contraction pathways,WP399~Wnt signaling pathway and pluripotency,WP4540~Hippo signaling regulation pathways,WP5283~Chronic hyperglycemia impairment of neuron function,WP1528~Physiological and pathological hypertrophy of the heart,WP4787…	363.324	-1.16775	0.143142	1.78e-17	8.91e-16	216.275	217.441	200.714	245.474	495.723	571.811	511.185	447.972
BSCL2	BSCL2 lipid droplet biogenesis associated, seipin	26580	protein-coding	GO:0006629~lipid metabolic process,GO:0016042~lipid catabolic process,GO:0019915~lipid storage,GO:0034389~lipid particle organization,GO:0045444~fat cell differentiation,GO:0050995~negative regulation of lipid catabolic process,	GO:0005789~endoplasmic reticulum membrane,GO:0005811~lipid particle,GO:0016021~integral component of membrane,GO:0030176~integral component of endoplasmic reticulum membrane,	GO:0005515~protein binding,GO:0005543~phospholipid binding,			WP5101~Congenital generalized lipodystrophy,WP236~Adipogenesis,	1820.65	-1.22725	0.149856	1.8e-17	9.01e-16	952.008	1042.74	1092.49	1195.02	2613.82	3129.47	2491.62	2048.07
SMIM18	small integral membrane protein 18	100507341	protein-coding		GO:0016020~membrane,GO:0016021~integral component of membrane,					66.6217	-2.64532	0.346192	1.83e-17	9.09e-16	10.7738	13.655	18.6273	22.8717	95.4452	133.278	144.778	93.5452
TPD52	tumor protein D52	7163	protein-coding	GO:0009653~anatomical structure morphogenesis,GO:0030183~B cell differentiation,GO:0046903~secretion,	GO:0005737~cytoplasm,GO:0005783~endoplasmic reticulum,GO:0048471~perinuclear region of cytoplasm,	GO:0005509~calcium ion binding,GO:0005515~protein binding,GO:0042803~protein homodimerization activity,		R-HSA-199991~Membrane Trafficking,R-HSA-199992~trans-Golgi Network Vesicle Budding,R-HSA-432722~Golgi Associated Vesicle Biogenesis,R-HSA-5653656~Vesicle-mediated transport,		1674.96	-1.28041	0.155909	1.83e-17	9.09e-16	1131.59	996.802	787.31	918.028	2311.58	2588	2730.35	1936.03
TRIM36	tripartite motif containing 36	55521	protein-coding	GO:0000281~mitotic cytokinesis,GO:0007051~spindle organization,GO:0007340~acrosome reaction,GO:0051726~regulation of cell cycle,GO:0070507~regulation of microtubule cytoskeleton organization,	GO:0001669~acrosomal vesicle,GO:0005737~cytoplasm,GO:0005829~cytosol,GO:0005856~cytoskeleton,GO:0005886~plasma membrane,	GO:0004842~ubiquitin-protein transferase activity,GO:0005515~protein binding,GO:0008270~zinc ion binding,GO:0043014~alpha-tubulin binding,GO:0046872~metal ion binding,		R-HSA-1280218~Adaptive Immune System,R-HSA-168256~Immune System,R-HSA-983168~Antigen processing: Ubiquitination & Proteasome degradation,R-HSA-983169~Class I MHC mediated antigen processing & presentation,		1737.8	-1.32368	0.160942	1.89e-17	9.38e-16	863.948	881.039	1005.69	1134.87	2088.69	3190.01	2434.96	2303.16
IGSF3	immunoglobulin superfamily member 3	3321	protein-coding	GO:0032808~lacrimal gland development,	GO:0009986~cell surface,GO:0016020~membrane,GO:0016021~integral component of membrane,					1440.27	-1.06565	0.131814	1.95e-17	9.63e-16	1101.99	886.647	819.116	864.234	1911.43	1921.23	2196.98	1820.49
SCN9A	sodium voltage-gated channel alpha subunit 9	6335	protein-coding	GO:0006814~sodium ion transport,GO:0006954~inflammatory response,GO:0007623~circadian rhythm,GO:0009408~response to heat,GO:0009409~response to cold,GO:0009636~response to toxic substance,GO:0009791~post-embryonic development,GO:0019228~neuronal action potential,GO:0019233~sensory perception of pain,GO:0034765~regulation of ion transmembrane transport,GO:0035725~sodium ion transmembrane transport…	GO:0001518~voltage-gated sodium channel complex,GO:0005886~plasma membrane,GO:0005887~integral component of plasma membrane,GO:0005891~voltage-gated calcium channel complex,GO:0016021~integral component of membrane,GO:0030424~axon,	GO:0005244~voltage-gated ion channel activity,GO:0005248~voltage-gated sodium channel activity,GO:0005261~cation channel activity,GO:0008331~high voltage-gated calcium channel activity,GO:0031402~sodium ion binding,	hsa04742:Taste transduction,	R-HSA-1266738~Developmental Biology,R-HSA-373760~L1CAM interactions,R-HSA-397014~Muscle contraction,R-HSA-422475~Axon guidance,R-HSA-445095~Interaction between L1 and Ankyrins,R-HSA-5576891~Cardiac conduction,R-HSA-5576892~Phase 0 - rapid depolarisation,R-HSA-9675108~Nervous system development,R-HSA-9709957~Sensory Perception,R-HSA-9717189~Sensory perception of taste,R-HSA-9717207~Sensory percept…	WP5283~Chronic hyperglycemia impairment of neuron function,	409.393	-1.66888	0.203075	2.03e-17	1e-15	250.731	188.945	155.148	161.104	639.066	599.504	786.488	494.155
CDH12	cadherin 12	1010	protein-coding	GO:0000902~cell morphogenesis,GO:0007043~cell-cell junction assembly,GO:0007156~homophilic cell adhesion via plasma membrane adhesion molecules,GO:0007275~multicellular organism development,GO:0016339~calcium-dependent cell-cell adhesion via plasma membrane cell adhesion molecules,GO:0034332~adherens junction organization,GO:0044331~cell-cell adhesion mediated by cadherin,GO:0098742~cell-cell adh…	GO:0005886~plasma membrane,GO:0005912~adherens junction,GO:0016021~integral component of membrane,GO:0016342~catenin complex,	GO:0005509~calcium ion binding,GO:0045296~cadherin binding,		R-HSA-1500931~Cell-Cell communication,R-HSA-418990~Adherens junctions interactions,R-HSA-421270~Cell-cell junction organization,R-HSA-446728~Cell junction organization,	WP4540~Hippo signaling regulation pathways,WP4541~Hippo-Merlin signaling dysregulation,WP5087~Malignant pleural mesothelioma,	304.031	-1.69547	0.2066	2.1e-17	1.03e-15	132.119	128.045	160.851	130.447	488.517	510.203	567.626	314.439
SEPTIN4	septin 4	5414	protein-coding	GO:0001764~neuron migration,GO:0006915~apoptotic process,GO:0017157~regulation of exocytosis,GO:0030317~flagellated sperm motility,GO:0031398~positive regulation of protein ubiquitination,GO:0034613~cellular protein localization,GO:0042981~regulation of apoptotic process,GO:0043065~positive regulation of apoptotic process,GO:0048515~spermatid differentiation,GO:0061484~hematopoietic stem cell hom…	GO:0005634~nucleus,GO:0005654~nucleoplasm,GO:0005739~mitochondrion,GO:0005741~mitochondrial outer membrane,GO:0005829~cytosol,GO:0005856~cytoskeleton,GO:0005940~septin ring,GO:0008021~synaptic vesicle,GO:0015630~microtubule cytoskeleton,GO:0030424~axon,GO:0030425~dendrite,GO:0031105~septin complex,GO:0032153~cell division site,GO:0043204~perikaryon,GO:0097227~sperm annulus,	GO:0000287~magnesium ion binding,GO:0003924~GTPase activity,GO:0005198~structural molecule activity,GO:0005515~protein binding,GO:0005525~GTP binding,GO:0042802~identical protein binding,GO:0060090~binding, bridging,	hsa04210:Apoptosis,hsa04215:Apoptosis - multiple species,	R-HSA-109581~Apoptosis,R-HSA-109606~Intrinsic Pathway for Apoptosis,R-HSA-111457~Release of apoptotic factors from the mitochondria,R-HSA-111469~SMAC, XIAP-regulated apoptotic response,R-HSA-111471~Apoptotic factor-mediated response,R-HSA-5357801~Programmed Cell Death,	WP5224~2q37 copy number variation syndrome,WP1772~Apoptosis modulation and signaling,	5005.59	1.03716	0.128909	2.34e-17	1.15e-15	7257.44	6643.07	6511.29	6701.87	2684.66	3320.54	3070.76	3855.12
KIAA0930	KIAA0930	23313	protein-coding	NA	NA	NA	NA	NA	NA	1612.04	-0.888641	0.111093	2.42e-17	1.18e-15	1104.01	1180.65	1095.29	1084.29	1970.93	2392.37	2156.31	1912.52
NAV3	neuron navigator 3	89795	protein-coding	GO:0007026~negative regulation of microtubule depolymerization,GO:0007399~nervous system development,GO:0022008~neurogenesis,GO:0030336~negative regulation of cell migration,GO:0031116~positive regulation of microtubule polymerization,GO:0032703~negative regulation of interleukin-2 production,	GO:0005640~nuclear outer membrane,GO:1990752~microtubule end,	GO:0005524~ATP binding,GO:0008017~microtubule binding,GO:0016887~ATPase activity,			WP2882~Nuclear receptors meta-pathway,WP2880~Glucocorticoid receptor pathway,	332.429	-1.53298	0.186562	2.47e-17	1.2e-15	168.432	194.89	151.267	147.771	467.87	478.732	643.141	407.33
LURAP1L	leucine rich adaptor protein 1 like	286343	protein-coding	GO:0009966~regulation of signal transduction,GO:0043123~positive regulation of I-kappaB kinase/NF-kappaB signaling,		GO:0005515~protein binding,				268.047	1.32293	0.161735	2.73e-17	1.32e-15	370.709	324.318	416.358	433.074	153.253	165.482	133.276	147.906
FSTL5	follistatin like 5	56884	protein-coding	GO:0007275~multicellular organism development,GO:0030154~cell differentiation,GO:0030510~regulation of BMP signaling pathway,	GO:0005576~extracellular region,	GO:0005509~calcium ion binding,GO:0005515~protein binding,				1128.02	1.31092	0.160523	2.94e-17	1.42e-15	1968.35	1548.32	1421.77	1545.39	731.199	571.574	715.566	521.975
DOK6	docking protein 6	220164	protein-coding	GO:0007169~transmembrane receptor protein tyrosine kinase signaling pathway,GO:0007265~Ras protein signal transduction,GO:0043410~positive regulation of MAPK cascade,	GO:0005737~cytoplasm,GO:0005829~cytosol,	GO:0005515~protein binding,		R-HSA-1266738~Developmental Biology,R-HSA-422475~Axon guidance,R-HSA-8853659~RET signaling,R-HSA-9675108~Nervous system development,		312.253	-1.2773	0.156683	2.97e-17	1.43e-15	198.627	143.476	184.462	189.564	435.871	485.724	460.495	399.804
MTFR1	mitochondrial fission regulator 1	9650	protein-coding	GO:0000266~mitochondrial fission,GO:0007005~mitochondrion organization,GO:0009060~aerobic respiration,	GO:0005739~mitochondrion,GO:0005829~cytosol,GO:0005886~plasma membrane,	GO:0005515~protein binding,				227.259	2.6877	0.357298	3.87e-17	1.86e-15	479.149	492.681	411.003	215.799	66.0885	43.6229	28.5647	81.1624
VXN	vexin	254778	protein-coding	GO:0022008~neurogenesis,GO:0030182~neuron differentiation,	GO:0005634~nucleus,GO:0005886~plasma membrane,	GO:0005515~protein binding,				8329.88	1.3946	0.17111	4.02e-17	1.93e-15	14757.1	12777.6	11019.3	10157.6	4752.92	3367.21	4386.11	5421.24
CYSLTR2	cysteinyl leukotriene receptor 2	57105	protein-coding	GO:0006955~immune response,GO:0007218~neuropeptide signaling pathway,GO:0061737~leukotriene signaling pathway,GO:0071377~cellular response to glucagon stimulus,	GO:0005886~plasma membrane,GO:0005887~integral component of plasma membrane,GO:0016021~integral component of membrane,	GO:0001631~cysteinyl leukotriene receptor activity,GO:0004974~leukotriene receptor activity,GO:0005085~guanyl-nucleotide exchange factor activity,GO:0005515~protein binding,GO:0008528~G-protein coupled peptide receptor activity,	hsa04020:Calcium signaling pathway,hsa04080:Neuroactive ligand-receptor interaction,	R-HSA-162582~Signal Transduction,R-HSA-1643685~Disease,R-HSA-372790~Signaling by GPCR,R-HSA-373076~Class A/1 (Rhodopsin-like receptors),R-HSA-388396~GPCR downstream signalling,R-HSA-391903~Eicosanoid ligand-binding receptors,R-HSA-391906~Leukotriene receptors,R-HSA-416476~G alpha (q) signalling events,R-HSA-418555~G alpha (s) signalling events,R-HSA-500792~GPCR ligand binding,R-HSA-5663205~Infect…	WP455~GPCRs, class A rhodopsin-like,WP3624~Lung fibrosis,WP4721~Eicosanoid metabolism via lipooxygenases (LOX),	141.996	-1.93477	0.24134	4.46e-17	2.13e-15	55.4664	59.7771	70.6948	36.5762	270.72	213.16	186.562	243.014
GJD2	gap junction protein delta 2	57369	protein-coding	GO:0001508~action potential,GO:0007154~cell communication,GO:0007267~cell-cell signaling,GO:0007268~chemical synaptic transmission,GO:0007601~visual perception,GO:0019228~neuronal action potential,GO:0055085~transmembrane transport,	GO:0005886~plasma membrane,GO:0005922~connexin complex,GO:0016021~integral component of membrane,GO:0045202~synapse,	GO:0005243~gap junction channel activity,	hsa04540:Gap junction,	R-HSA-112303~Electric Transmission Across Gap Junctions,R-HSA-112307~Transmission across Electrical Synapses ,R-HSA-112316~Neuronal System,R-HSA-157858~Gap junction trafficking and regulation,R-HSA-190828~Gap junction trafficking,R-HSA-190861~Gap junction assembly,R-HSA-199991~Membrane Trafficking,R-HSA-5653656~Vesicle-mediated transport,	WP536~Calcium regulation in cardiac cells,	511.845	1.98011	0.248329	5.17e-17	2.47e-15	934.336	857.386	813.244	712.917	229.663	126.456	135.601	285.155
CACNB3	calcium voltage-gated channel auxiliary subunit beta 3	784	protein-coding	GO:0006816~calcium ion transport,GO:0007268~chemical synaptic transmission,GO:0007528~neuromuscular junction development,GO:0034765~regulation of ion transmembrane transport,GO:0050852~T cell receptor signaling pathway,GO:0060402~calcium ion transport into cytosol,GO:0061577~calcium ion transmembrane transport via high voltage-gated calcium channel,GO:0072659~protein localization to plasma membra…	GO:0005737~cytoplasm,GO:0005829~cytosol,GO:0005891~voltage-gated calcium channel complex,GO:0016020~membrane,GO:0045202~synapse,GO:1990454~L-type voltage-gated calcium channel complex,	GO:0005245~voltage-gated calcium channel activity,GO:0005246~calcium channel regulator activity,GO:0005515~protein binding,GO:0008331~high voltage-gated calcium channel activity,	hsa04010:MAPK signaling pathway,hsa04260:Cardiac muscle contraction,hsa04261:Adrenergic signaling in cardiomyocytes,hsa04921:Oxytocin signaling pathway,hsa05410:Hypertrophic cardiomyopathy,hsa05412:Arrhythmogenic right ventricular cardiomyopathy,hsa05414:Dilated cardiomyopathy,	R-HSA-112308~Presynaptic depolarization and calcium channel opening,R-HSA-112315~Transmission across Chemical Synapses,R-HSA-112316~Neuronal System,R-HSA-1266738~Developmental Biology,R-HSA-1430728~Metabolism,R-HSA-163685~Integration of energy metabolism,R-HSA-375165~NCAM signaling for neurite out-growth,R-HSA-400042~Adrenaline,noradrenaline inhibits insulin secretion,R-HSA-419037~NCAM1 interacti…	WP289~Myometrial relaxation and contraction pathways,WP2118~Arrhythmogenic right ventricular cardiomyopathy,WP382~MAPK signaling pathway,WP536~Calcium regulation in cardiac cells,	2493.08	-1.30807	0.161617	5.26e-17	2.5e-15	1559.45	1519.68	1467.9	1073.67	3398.48	4319.35	3629.29	2976.85
ARHGEF19	Rho guanine nucleotide exchange factor 19	128272	protein-coding	GO:0032956~regulation of actin cytoskeleton organization,GO:0042060~wound healing,GO:0051056~regulation of small GTPase mediated signal transduction,GO:0060071~Wnt signaling pathway, planar cell polarity pathway,GO:0090630~activation of GTPase activity,	GO:0005829~cytosol,	GO:0005085~guanyl-nucleotide exchange factor activity,GO:0005096~GTPase activator activity,GO:0005515~protein binding,		R-HSA-162582~Signal Transduction,R-HSA-193648~NRAGE signals death through JNK,R-HSA-193704~p75 NTR receptor-mediated signalling,R-HSA-194315~Signaling by Rho GTPases,R-HSA-204998~Cell death signalling via NRAGE, NRIF and NADE,R-HSA-372790~Signaling by GPCR,R-HSA-388396~GPCR downstream signalling,R-HSA-416482~G alpha (12/13) signalling events,R-HSA-73887~Death Receptor Signaling,R-HSA-8980692~RHOA…		233.958	1.43751	0.177158	5.66e-17	2.69e-15	362.911	343.071	321.236	353.122	112.32	122.139	99.5745	157.288
CCDC141	coiled-coil domain containing 141	285025	protein-coding	GO:0007155~cell adhesion,GO:0007411~axon guidance,GO:0021799~cerebral cortex radially oriented cell migration,GO:0051642~centrosome localization,	GO:0005737~cytoplasm,GO:0005813~centrosome,GO:0005886~plasma membrane,GO:0043005~neuron projection,	GO:0005515~protein binding,				366.899	2.03958	0.257346	5.73e-17	2.71e-15	705.59	623.408	568.364	501.318	112.255	78.6922	142.809	202.753
GSG1L	GSG1 like	146395	protein-coding	GO:2000311~regulation of AMPA receptor activity,	GO:0005886~plasma membrane,GO:0016021~integral component of membrane,GO:0098685~Schaffer collateral - CA1 synapse,GO:0098839~postsynaptic density membrane,GO:0098978~glutamatergic synapse,GO:0099061~integral component of postsynaptic density membrane,	GO:0005515~protein binding,				495.842	2.07472	0.263276	6.87e-17	3.24e-15	967.185	623.26	581.23	1087.16	142.355	185.297	130.41	249.844
PLCD3	phospholipase C delta 3	113026	protein-coding	GO:0001525~angiogenesis,GO:0006629~lipid metabolic process,GO:0016042~lipid catabolic process,GO:0035556~intracellular signal transduction,GO:0042127~regulation of cell proliferation,GO:0048015~phosphatidylinositol-mediated signaling,GO:0060716~labyrinthine layer blood vessel development,	GO:0005654~nucleoplasm,GO:0005829~cytosol,GO:0005886~plasma membrane,GO:0032154~cleavage furrow,	GO:0004435~phosphatidylinositol phospholipase C activity,GO:0046872~metal ion binding,	hsa00562:Inositol phosphate metabolism,hsa01100:Metabolic pathways,hsa04020:Calcium signaling pathway,hsa04070:Phosphatidylinositol signaling system,hsa04919:Thyroid hormone signaling pathway,hsa04933:AGE-RAGE signaling pathway in diabetic complications,hsa05131:Shigellosis,	R-HSA-1430728~Metabolism,R-HSA-1483249~Inositol phosphate metabolism,R-HSA-1855204~Synthesis of IP3 and IP4 in the cytosol,	WP3958~GPR40 pathway,WP4481~Resistin as a regulator of inflammation,WP4971~Phosphoinositides metabolism,	406.517	1.0501	0.132716	7.28e-17	3.43e-15	560.574	546.701	494.55	606.003	266.448	272.95	270.661	234.248
CACNA1E	calcium voltage-gated channel subunit alpha1 E	777	protein-coding	GO:0006816~calcium ion transport,GO:0007268~chemical synaptic transmission,GO:0034765~regulation of ion transmembrane transport,GO:0070509~calcium ion import,GO:0098703~calcium ion import across plasma membrane,	GO:0005886~plasma membrane,GO:0005891~voltage-gated calcium channel complex,GO:0043025~neuronal cell body,GO:0045202~synapse,	GO:0005245~voltage-gated calcium channel activity,GO:0005509~calcium ion binding,GO:0008331~high voltage-gated calcium channel activity,GO:0022843~voltage-gated cation channel activity,GO:0046872~metal ion binding,	hsa04010:MAPK signaling pathway,hsa04020:Calcium signaling pathway,hsa04930:Type II diabetes mellitus,	R-HSA-112308~Presynaptic depolarization and calcium channel opening,R-HSA-112315~Transmission across Chemical Synapses,R-HSA-112316~Neuronal System,R-HSA-1430728~Metabolism,R-HSA-163685~Integration of energy metabolism,R-HSA-422356~Regulation of insulin secretion,	WP382~MAPK signaling pathway,WP536~Calcium regulation in cardiac cells,	413.049	-1.21669	0.152192	8.36e-17	3.92e-15	280.04	224.226	207.225	264.997	526.817	550.181	653.683	597.221
MAP7	microtubule associated protein 7	9053	protein-coding	GO:0000226~microtubule cytoskeleton organization,GO:0006970~response to osmotic stress,GO:0007163~establishment or maintenance of cell polarity,GO:0072659~protein localization to plasma membrane,	GO:0005829~cytosol,GO:0005874~microtubule,GO:0005875~microtubule associated complex,GO:0015630~microtubule cytoskeleton,GO:0016323~basolateral plasma membrane,GO:0030424~axon,GO:0048471~perinuclear region of cytoplasm,	GO:0005102~receptor binding,GO:0005198~structural molecule activity,GO:0005515~protein binding,				494.641	1.70392	0.212095	8.44e-17	3.95e-15	944.525	786.214	821.165	514.853	257.629	187.883	184.901	259.956
MAPK10	mitogen-activated protein kinase 10	5602	protein-coding	GO:0006468~protein phosphorylation,GO:0007165~signal transduction,GO:0007254~JNK cascade,GO:0009416~response to light stimulus,GO:0035556~intracellular signal transduction,GO:0038095~Fc-epsilon receptor signaling pathway,GO:0042752~regulation of circadian rhythm,GO:0048511~rhythmic process,GO:0051090~regulation of sequence-specific DNA binding transcription factor activity,GO:0090398~cellular sen…	GO:0005634~nucleus,GO:0005654~nucleoplasm,GO:0005737~cytoplasm,GO:0005739~mitochondrion,GO:0005829~cytosol,GO:0005886~plasma membrane,GO:0043231~intracellular membrane-bounded organelle,	GO:0004672~protein kinase activity,GO:0004674~protein serine/threonine kinase activity,GO:0004705~JUN kinase activity,GO:0004707~MAP kinase activity,GO:0004708~MAP kinase kinase activity,GO:0005515~protein binding,GO:0005524~ATP binding,	hsa01522:Endocrine resistance,hsa04010:MAPK signaling pathway,hsa04012:ErbB signaling pathway,hsa04014:Ras signaling pathway,hsa04024:cAMP signaling pathway,hsa04068:FoxO signaling pathway,hsa04071:Sphingolipid signaling pathway,hsa04137:Mitophagy - animal,hsa04140:Autophagy - animal,hsa04141:Protein processing in endoplasmic reticulum,hsa04210:Apoptosis,hsa04215:Apoptosis - multiple species,hsa0…	R-HSA-1280215~Cytokine Signaling in Immune system,R-HSA-166016~Toll Like Receptor 4 (TLR4) Cascade,R-HSA-166058~MyD88:MAL(TIRAP) cascade initiated on plasma membrane,R-HSA-166166~MyD88-independent TLR4 cascade ,R-HSA-168138~Toll Like Receptor 9 (TLR9) Cascade,R-HSA-168142~Toll Like Receptor 10 (TLR10) Cascade,R-HSA-168164~Toll Like Receptor 3 (TLR3) Cascade,R-HSA-168176~Toll Like Receptor 5 (TLR5…	WP4873~Peroxiredoxin 2 induced ovarian failure,WP306~Focal adhesion,WP185~Integrin-mediated cell adhesion,WP4216~Chromosomal and microsatellite instability in colorectal cancer ,WP5124~Alzheimer's disease,WP4630~Measles virus infection,WP4666~Hepatitis B infection,WP384~Apoptosis modulation by HSP70,WP4223~Ras signaling,WP399~Wnt signaling pathway and pluripotency,WP673~ErbB signaling pathway,WP4…	1539.39	-0.809888	0.103042	8.89e-17	4.15e-15	1130.24	1198.59	1115.36	974.079	1907.68	2011.81	2049.26	1928.1
TEAD3	TEA domain transcription factor 3	7005	protein-coding	GO:0006357~regulation of transcription from RNA polymerase II promoter,GO:0007565~female pregnancy,GO:0035329~hippo signaling,GO:0045944~positive regulation of transcription from RNA polymerase II promoter,GO:0048568~embryonic organ development,GO:0055059~asymmetric neuroblast division,	GO:0000785~chromatin,GO:0005634~nucleus,GO:0005654~nucleoplasm,GO:0005667~transcription factor complex,	GO:0000978~RNA polymerase II core promoter proximal region sequence-specific DNA binding,GO:0000981~RNA polymerase II transcription factor activity, sequence-specific DNA binding,GO:0003677~DNA binding,GO:0003700~transcription factor activity, sequence-specific DNA binding,GO:0005515~protein binding,GO:0061629~RNA polymerase II sequence-specific DNA binding transcription factor binding,	hsa04390:Hippo signaling pathway,hsa04392:Hippo signaling pathway - multiple species,	R-HSA-2032785~YAP1- and WWTR1 (TAZ)-stimulated gene expression,R-HSA-212436~Generic Transcription Pathway,R-HSA-73857~RNA Polymerase II Transcription,R-HSA-74160~Gene expression (Transcription),R-HSA-8878159~Transcriptional regulation by RUNX3,R-HSA-8951671~RUNX3 regulates YAP1-mediated transcription,	WP4533~Transcription co-factors SKI and SKIL protein partners,WP4540~Hippo signaling regulation pathways,WP4537~Hippo-YAP signaling,WP4542~Leukocyte-intrinsic Hippo pathway functions,WP4534~Mechanoregulation and pathology of YAP/TAZ via Hippo and non-Hippo mechanisms,WP4541~Hippo-Merlin signaling dysregulation,WP5087~Malignant pleural mesothelioma,WP3967~miR-509-3p alteration of YAP1/ECM axis,	627.325	1.22871	0.15383	9.3e-17	4.32e-15	951.21	948.134	983.603	662.883	369.929	363.346	372.866	366.627
CPLX1	complexin 1	10815	protein-coding	GO:0006836~neurotransmitter transport,GO:0006887~exocytosis,GO:0007268~chemical synaptic transmission,GO:0016079~synaptic vesicle exocytosis,GO:0017157~regulation of exocytosis,GO:0030073~insulin secretion,GO:0031630~regulation of synaptic vesicle fusion to presynaptic membrane,GO:0046928~regulation of neurotransmitter secretion,GO:0098967~exocytic insertion of neurotransmitter receptor to postsy…	GO:0005829~cytosol,GO:0031201~SNARE complex,GO:0043195~terminal bouton,GO:0043204~perikaryon,GO:0044305~calyx of Held,GO:0045202~synapse,GO:0070554~synaptobrevin 2-SNAP-25-syntaxin-3-complexin complex,GO:0098685~Schaffer collateral - CA1 synapse,GO:0098794~postsynapse,GO:0098978~glutamatergic synapse,	GO:0000149~SNARE binding,GO:0005326~neurotransmitter transporter activity,GO:0005515~protein binding,GO:0019905~syntaxin binding,	hsa04721:Synaptic vesicle cycle,	R-HSA-112310~Neurotransmitter release cycle,R-HSA-112315~Transmission across Chemical Synapses,R-HSA-112316~Neuronal System,R-HSA-181429~Serotonin Neurotransmitter Release Cycle,R-HSA-181430~Norepinephrine Neurotransmitter Release Cycle,R-HSA-210500~Glutamate Neurotransmitter Release Cycle,R-HSA-212676~Dopamine Neurotransmitter Release Cycle,R-HSA-264642~Acetylcholine Neurotransmitter Release Cyc…	WP2267~Synaptic vesicle pathway,	2787.5	1.35686	0.168983	9.97e-17	4.62e-15	4521.55	3821.11	3830.74	4007.72	1367.31	1653.42	1135.22	1962.89
NOS1AP	nitric oxide synthase 1 adaptor protein	9722	protein-coding	GO:0003062~regulation of heart rate by chemical signal,GO:0010628~positive regulation of gene expression,GO:0010750~positive regulation of nitric oxide mediated signal transduction,GO:0045428~regulation of nitric oxide biosynthetic process,GO:0045429~positive regulation of nitric oxide biosynthetic process,GO:0050999~regulation of nitric-oxide synthase activity,GO:0051000~positive regulation of n…	GO:0002102~podosome,GO:0005634~nucleus,GO:0005739~mitochondrion,GO:0005829~cytosol,GO:0005901~caveola,GO:0030018~Z disc,GO:0030175~filopodium,GO:0030315~T-tubule,GO:0031965~nuclear membrane,GO:0033017~sarcoplasmic reticulum membrane,GO:0042383~sarcolemma,GO:0048471~perinuclear region of cytoplasm,GO:0070161~anchoring junction,GO:0098978~glutamatergic synapse,	GO:0005515~protein binding,GO:0050998~nitric-oxide synthase binding,	hsa04713:Circadian entrainment,		WP706~Sudden infant death syndrome (SIDS) susceptibility pathways,	277.103	1.47725	0.183677	1.03e-16	4.76e-15	420.794	443.697	367.084	416.26	135.845	126.427	117.394	189.323
TMEM176A	transmembrane protein 176A	55365	protein-coding	GO:2001199~negative regulation of dendritic cell differentiation,	GO:0016020~membrane,GO:0016021~integral component of membrane,	GO:0005515~protein binding,				526.094	-1.59629	0.199624	1.39e-16	6.42e-15	318.712	204.176	184.491	301.627	693.238	745.653	843.462	917.392
GNB1	G protein subunit beta 1	2782	protein-coding	GO:0006457~protein folding,GO:0007165~signal transduction,GO:0007186~G-protein coupled receptor signaling pathway,GO:0007191~adenylate cyclase-activating dopamine receptor signaling pathway,GO:0007200~phospholipase C-activating G-protein coupled receptor signaling pathway,GO:0007213~G-protein coupled acetylcholine receptor signaling pathway,GO:0007265~Ras protein signal transduction,GO:0008283~ce…	GO:0001750~photoreceptor outer segment,GO:0005737~cytoplasm,GO:0005765~lysosomal membrane,GO:0005829~cytosol,GO:0005834~heterotrimeric G-protein complex,GO:0005886~plasma membrane,GO:0016020~membrane,GO:0045202~synapse,GO:0070062~extracellular exosome,GO:0097381~photoreceptor disc membrane,GO:1903561~extracellular vesicle,	GO:0003924~GTPase activity,GO:0005515~protein binding,GO:0030159~receptor signaling complex scaffold activity,GO:0044877~macromolecular complex binding,GO:0051020~GTPase binding,	hsa04014:Ras signaling pathway,hsa04062:Chemokine signaling pathway,hsa04151:PI3K-Akt signaling pathway,hsa04371:Apelin signaling pathway,hsa04713:Circadian entrainment,hsa04723:Retrograde endocannabinoid signaling,hsa04724:Glutamatergic synapse,hsa04725:Cholinergic synapse,hsa04726:Serotonergic synapse,hsa04727:GABAergic synapse,hsa04728:Dopaminergic synapse,hsa04740:Olfactory transduction,hsa04…	R-HSA-109582~Hemostasis,R-HSA-111885~Opioid Signalling,R-HSA-112314~Neurotransmitter receptors and postsynaptic signal transmission,R-HSA-112315~Transmission across Chemical Synapses,R-HSA-112316~Neuronal System,R-HSA-1296041~Activation of G protein gated Potassium channels,R-HSA-1296059~G protein gated Potassium channels,R-HSA-1296065~Inwardly rectifying K+ channels,R-HSA-1296071~Potassium Chann…	WP35~G protein signaling pathways,WP289~Myometrial relaxation and contraction pathways,WP2032~Thyroid stimulating hormone (TSH) signaling pathway,WP4223~Ras signaling,WP5348~11p11.2 copy number variation syndrome ,WP712~Estrogen signaling pathway,WP2355~Corticotropin-releasing hormone signaling pathway,WP3929~Chemokine signaling pathway,WP3932~Focal adhesion: PI3K-Akt-mTOR-signaling pathway,WP160…	10462.4	-0.684307	0.0866777	1.48e-16	6.79e-15	7916.69	7880.73	7473.43	8504.02	12787.6	13926.9	12997.4	12212.9
POU6F2	POU class 6 homeobox 2	11281	protein-coding	GO:0006355~regulation of transcription, DNA-templated,GO:0006357~regulation of transcription from RNA polymerase II promoter,GO:0007402~ganglion mother cell fate determination,GO:0007417~central nervous system development,GO:0007601~visual perception,	GO:0000785~chromatin,GO:0005634~nucleus,	GO:0000978~RNA polymerase II core promoter proximal region sequence-specific DNA binding,GO:0000981~RNA polymerase II transcription factor activity, sequence-specific DNA binding,GO:0003677~DNA binding,GO:0003700~transcription factor activity, sequence-specific DNA binding,GO:0005515~protein binding,				1553.25	-2.11842	0.273796	1.68e-16	7.73e-15	573.669	645.95	577.073	354.52	2143.54	3306.68	3424.89	1399.7
ENOX2	ecto-NOX disulfide-thiol exchanger 2	10495	protein-coding	GO:0007624~ultradian rhythm,GO:0022900~electron transport chain,GO:0040008~regulation of growth,	GO:0005615~extracellular space,GO:0005829~cytosol,GO:0005886~plasma membrane,GO:0009897~external side of plasma membrane,	GO:0003676~nucleic acid binding,GO:0003723~RNA binding,GO:0015035~protein disulfide oxidoreductase activity,GO:0016491~oxidoreductase activity,				1373.58	-1.63347	0.205154	1.73e-16	7.92e-15	676.034	656.454	686.85	557.63	2825.1	1474.89	1658.94	2452.76
TNS1	tensin 1	7145	protein-coding	GO:0010761~fibroblast migration,GO:0035556~intracellular signal transduction,	GO:0005737~cytoplasm,GO:0005856~cytoskeleton,GO:0005925~focal adhesion,GO:0009986~cell surface,	GO:0003723~RNA binding,GO:0003779~actin binding,GO:0004721~phosphoprotein phosphatase activity,GO:0005515~protein binding,GO:0046872~metal ion binding,			WP185~Integrin-mediated cell adhesion,	640.561	2.06373	0.265716	1.78e-16	8.13e-15	978.219	1042.89	1110.71	1074.78	239.351	123.757	185.485	369.295
ZMIZ1	zinc finger MIZ-type containing 1	57178	protein-coding	GO:0001570~vasculogenesis,GO:0001701~in utero embryonic development,GO:0003007~heart morphogenesis,GO:0006357~regulation of transcription from RNA polymerase II promoter,GO:0007179~transforming growth factor beta receptor signaling pathway,GO:0007296~vitellogenesis,GO:0007569~cell aging,GO:0016925~protein sumoylation,GO:0021852~pyramidal neuron migration,GO:0030521~androgen receptor signaling pat…	GO:0005634~nucleus,GO:0005654~nucleoplasm,GO:0005737~cytoplasm,GO:0005829~cytosol,	GO:0003713~transcription coactivator activity,GO:0008270~zinc ion binding,GO:0030374~ligand-dependent nuclear receptor transcription coactivator activity,GO:0046332~SMAD binding,GO:0061665~SUMO ligase activity,			WP138~Androgen receptor signaling pathway,	7859.49	-0.687025	0.087321	1.79e-16	8.16e-15	6152.86	6460.75	5517.49	5708.22	9667.86	9851.31	10078.6	9438.86
EEF1A2	eukaryotic translation elongation factor 1 alpha 2	1917	protein-coding	GO:0006412~translation,GO:0006414~translational elongation,GO:0043065~positive regulation of apoptotic process,GO:0090218~positive regulation of lipid kinase activity,GO:1904714~regulation of chaperone-mediated autophagy,	GO:0005737~cytoplasm,GO:0005853~eukaryotic translation elongation factor 1 complex,GO:0045202~synapse,GO:0098574~cytoplasmic side of lysosomal membrane,	GO:0003746~translation elongation factor activity,GO:0003924~GTPase activity,GO:0005515~protein binding,GO:0005525~GTP binding,GO:0008135~translation factor activity, RNA binding,GO:0019901~protein kinase binding,	hsa03013:Nucleocytoplasmic transport,hsa05134:Legionellosis,hsa05140:Leishmaniasis,	R-HSA-156842~Eukaryotic Translation Elongation,R-HSA-392499~Metabolism of proteins,R-HSA-72766~Translation,	WP107~Translation factors,	2631.66	-1.27519	0.161403	2.21e-16	1e-14	1734.95	1372.2	1213.33	1709.45	3206.05	4554.34	3747.44	3515.52
SH2D3C	SH2 domain containing 3C	10044	protein-coding	GO:0007254~JNK cascade,GO:0007264~small GTPase mediated signal transduction,GO:0033138~positive regulation of peptidyl-serine phosphorylation,	GO:0005737~cytoplasm,GO:0005829~cytosol,GO:0030424~axon,GO:0032587~ruffle membrane,	GO:0001784~phosphotyrosine binding,GO:0005085~guanyl-nucleotide exchange factor activity,GO:0005515~protein binding,				613.779	-1.00618	0.129874	2.25e-16	1.02e-14	402.351	438.202	376.511	389.893	817.915	953.557	763.3	768.502
FAM163A	family with sequence similarity 163 member A	148753	protein-coding		GO:0016020~membrane,GO:0016021~integral component of membrane,	GO:0005515~protein binding,				122.008	-2.41427	0.323027	2.28e-16	1.03e-14	45.0727	38.9183	24.2584	30.8718	147.246	283.54	257.881	148.278
PCARE	photoreceptor cilium actin regulator	388939	protein-coding	GO:0007601~visual perception,GO:0035845~photoreceptor cell outer segment organization,GO:0050896~response to stimulus,GO:1903546~protein localization to photoreceptor outer segment,	GO:0001750~photoreceptor outer segment,GO:0001917~photoreceptor inner segment,GO:0005929~cilium,				WP4803~Ciliopathies,WP5234~Bardet-Biedl syndrome,	271.493	1.31211	0.165961	2.38e-16	1.07e-14	398.57	406.475	408.162	349.455	129.915	156.149	136.185	187.035
CARD9	caspase recruitment domain family member 9	64170	protein-coding	GO:0001819~positive regulation of cytokine production,GO:0002446~neutrophil mediated immunity,GO:0007249~I-kappaB kinase/NF-kappaB signaling,GO:0007254~JNK cascade,GO:0009410~response to xenobiotic stimulus,GO:0016064~immunoglobulin mediated immune response,GO:0032494~response to peptidoglycan,GO:0032495~response to muramyl dipeptide,GO:0032663~regulation of interleukin-2 production,GO:0032722~po…	GO:0005737~cytoplasm,GO:0005829~cytosol,GO:0005886~plasma membrane,GO:0032449~CBM complex,GO:0032991~macromolecular complex,	GO:0005515~protein binding,GO:0042802~identical protein binding,GO:0042803~protein homodimerization activity,GO:0043621~protein self-association,GO:0046872~metal ion binding,GO:0050700~CARD domain binding,	hsa04621:NOD-like receptor signaling pathway,hsa04625:C-type lectin receptor signaling pathway,hsa05152:Tuberculosis,hsa05168:Herpes simplex virus 1 infection,	R-HSA-168249~Innate Immune System,R-HSA-168256~Immune System,R-HSA-168638~NOD1/2 Signaling Pathway,R-HSA-168643~Nucleotide-binding domain, leucine rich repeat containing receptor (NLR) signaling pathways,R-HSA-5607764~CLEC7A (Dectin-1) signaling,R-HSA-5621481~C-type lectin receptors (CLRs),	WP1433~Nucleotide-binding oligomerization domain (NOD) pathway,	195.521	1.87132	0.239727	3.08e-16	1.38e-14	300.323	279.626	375.821	291.813	84.7753	60.0572	58.231	113.524
TMEM176B	transmembrane protein 176B	28959	protein-coding	GO:0009887~animal organ morphogenesis,GO:0030154~cell differentiation,GO:0097028~dendritic cell differentiation,GO:2001199~negative regulation of dendritic cell differentiation,	GO:0016021~integral component of membrane,GO:0031965~nuclear membrane,	GO:0005515~protein binding,				404.958	-1.52082	0.192579	3.27e-16	1.46e-14	255.169	167.754	151.32	237.199	540.95	587.704	606.633	692.933
RAP1GAP	RAP1 GTPase activating protein	5909	protein-coding	GO:0002250~adaptive immune response,GO:0007165~signal transduction,GO:0043087~regulation of GTPase activity,GO:0043547~positive regulation of GTPase activity,GO:0045665~negative regulation of neuron differentiation,GO:0051056~regulation of small GTPase mediated signal transduction,GO:0090630~activation of GTPase activity,GO:1903697~negative regulation of microvillus assembly,GO:1904425~negative r…	GO:0000139~Golgi membrane,GO:0005737~cytoplasm,GO:0005769~early endosome,GO:0005829~cytosol,GO:0016020~membrane,GO:0030424~axon,GO:0030425~dendrite,GO:0043025~neuronal cell body,	GO:0003924~GTPase activity,GO:0005096~GTPase activator activity,GO:0005515~protein binding,GO:0030695~GTPase regulator activity,GO:0031267~small GTPase binding,GO:0042803~protein homodimerization activity,	hsa04015:Rap1 signaling pathway,	R-HSA-1266738~Developmental Biology,R-HSA-1280218~Adaptive Immune System,R-HSA-168256~Immune System,R-HSA-392517~Rap1 signalling,R-HSA-422475~Axon guidance,R-HSA-8853659~RET signaling,R-HSA-9675108~Nervous system development,	WP4549~Fragile X syndrome,WP2032~Thyroid stimulating hormone (TSH) signaling pathway,WP4148~Splicing factor NOVA regulated synaptic proteins,	291.636	1.40102	0.177842	3.59e-16	1.6e-14	524.536	457.079	334.639	392.671	154.282	145.684	161.863	162.335
PCSK1N	proprotein convertase subtilisin/kexin type 1 inhibitor	27344	protein-coding	GO:0002021~response to dietary excess,GO:0007218~neuropeptide signaling pathway,GO:0009409~response to cold,GO:0010951~negative regulation of endopeptidase activity,GO:0016486~peptide hormone processing,	GO:0005615~extracellular space,GO:0005802~trans-Golgi network,GO:0030141~secretory granule,	GO:0004866~endopeptidase inhibitor activity,GO:0004867~serine-type endopeptidase inhibitor activity,GO:0005102~receptor binding,				1090	-1.57184	0.200273	4.63e-16	2.06e-14	634.14	569.436	449.424	464.738	1595.32	2252.15	1556.27	1198.52
SCN1B	sodium voltage-gated channel beta subunit 1	6324	protein-coding	GO:0006814~sodium ion transport,GO:0007155~cell adhesion,GO:0007411~axon guidance,GO:0010765~positive regulation of sodium ion transport,GO:0010976~positive regulation of neuron projection development,GO:0019227~neuronal action potential propagation,GO:0021966~corticospinal neuron axon guidance,GO:0035725~sodium ion transmembrane transport,GO:0040011~locomotion,GO:0051899~membrane depolarization,…	GO:0001518~voltage-gated sodium channel complex,GO:0005576~extracellular region,GO:0005886~plasma membrane,GO:0005887~integral component of plasma membrane,GO:0014704~intercalated disc,GO:0030315~T-tubule,GO:0030424~axon,GO:0033268~node of Ranvier,GO:0043204~perikaryon,	GO:0005244~voltage-gated ion channel activity,GO:0005248~voltage-gated sodium channel activity,GO:0005272~sodium channel activity,GO:0005515~protein binding,GO:0017080~sodium channel regulator activity,GO:0019871~sodium channel inhibitor activity,GO:0044325~ion channel binding,GO:0086006~voltage-gated sodium channel activity involved in cardiac muscle cell action potential,GO:0086062~voltage-gate…	hsa04261:Adrenergic signaling in cardiomyocytes,	R-HSA-1266738~Developmental Biology,R-HSA-373760~L1CAM interactions,R-HSA-397014~Muscle contraction,R-HSA-422475~Axon guidance,R-HSA-445095~Interaction between L1 and Ankyrins,R-HSA-5576891~Cardiac conduction,R-HSA-5576892~Phase 0 - rapid depolarisation,R-HSA-9675108~Nervous system development,R-HSA-9709957~Sensory Perception,R-HSA-9717189~Sensory perception of taste,R-HSA-9717207~Sensory percept…	WP5200~Dravet syndrome,	770.939	1.78603	0.229731	5.28e-16	2.35e-14	1517.4	1198.9	1227.92	908.274	234.213	292.004	305.162	483.635
CBLN2	cerebellin 2 precursor	147381	protein-coding	GO:0007416~synapse assembly,GO:0050804~modulation of synaptic transmission,GO:0050808~synapse organization,GO:0051965~positive regulation of synapse assembly,GO:0098814~spontaneous synaptic transmission,GO:0099558~maintenance of synapse structure,GO:1905606~regulation of presynapse assembly,	GO:0005615~extracellular space,GO:0045202~synapse,GO:0098978~glutamatergic synapse,					548.147	-1.9416	0.252213	5.39e-16	2.39e-14	181.331	240.726	155.603	269.83	581.639	1238.3	972.858	744.895
GFRA2	GDNF family receptor alpha 2	2675	protein-coding	GO:0007169~transmembrane receptor protein tyrosine kinase signaling pathway,GO:0007399~nervous system development,GO:0035860~glial cell-derived neurotrophic factor receptor signaling pathway,	GO:0005886~plasma membrane,GO:0009897~external side of plasma membrane,GO:0019898~extrinsic component of membrane,GO:0031225~anchored component of membrane,GO:0043235~receptor complex,	GO:0016167~glial cell-derived neurotrophic factor receptor activity,GO:0038023~signaling receptor activity,		R-HSA-1266738~Developmental Biology,R-HSA-162582~Signal Transduction,R-HSA-375165~NCAM signaling for neurite out-growth,R-HSA-419037~NCAM1 interactions,R-HSA-422475~Axon guidance,R-HSA-5673001~RAF/MAP kinase cascade,R-HSA-5683057~MAPK family signaling cascades,R-HSA-5684996~MAPK1/MAPK3 signaling,R-HSA-8853659~RET signaling,R-HSA-9675108~Nervous system development,		636.71	-1.67544	0.214581	5.42e-16	2.39e-14	286.014	243.569	251.523	381.461	795.914	1305.68	1065.38	764.146
CD24	CD24 molecule	100133941	protein-coding	GO:0001666~response to hypoxia,GO:0001775~cell activation,GO:0001959~regulation of cytokine-mediated signaling pathway,GO:0002237~response to molecule of bacterial origin,GO:0002768~immune response-regulating cell surface receptor signaling pathway,GO:0007155~cell adhesion,GO:0007204~positive regulation of cytosolic calcium ion concentration,GO:0016055~Wnt signaling pathway,GO:0016477~cell migrat…	GO:0005886~plasma membrane,GO:0009986~cell surface,GO:0016020~membrane,GO:0031362~anchored component of external side of plasma membrane,GO:0043231~intracellular membrane-bounded organelle,GO:0045121~membrane raft,	GO:0005515~protein binding,GO:0019901~protein kinase binding,GO:0030296~protein tyrosine kinase activator activity,	hsa04640:Hematopoietic cell lineage,	R-HSA-1266738~Developmental Biology,R-HSA-373760~L1CAM interactions,R-HSA-422475~Axon guidance,R-HSA-9675108~Nervous system development,	WP5094~Orexin receptor pathway,	11568.7	-0.886494	0.11653	5.49e-16	2.42e-14	7804.03	7729.14	7703.29	8790.81	14626.2	17150.9	15751.1	12994.4
AKNA	AT-hook transcription factor	80709	protein-coding	GO:0001837~epithelial to mesenchymal transition,GO:0021849~neuroblast division in subventricular zone,GO:0045944~positive regulation of transcription from RNA polymerase II promoter,GO:0050727~regulation of inflammatory response,GO:0060232~delamination,GO:0060234~neuroblast delamination,	GO:0001650~fibrillar center,GO:0005654~nucleoplasm,GO:0005813~centrosome,GO:0005814~centriole,GO:0005829~cytosol,GO:0005874~microtubule,GO:0016020~membrane,GO:0043231~intracellular membrane-bounded organelle,	GO:0003677~DNA binding,GO:0005515~protein binding,				861.243	1.16719	0.15115	5.7e-16	2.5e-14	1325.95	1183.7	1227.63	1069.77	416.818	506.553	529.011	630.515
GRAMD1B	GRAM domain containing 1B	57476	protein-coding	GO:0032366~intracellular sterol transport,GO:0042632~cholesterol homeostasis,GO:0071397~cellular response to cholesterol,	GO:0005783~endoplasmic reticulum,GO:0005789~endoplasmic reticulum membrane,GO:0005886~plasma membrane,GO:0016020~membrane,GO:0016021~integral component of membrane,GO:0043231~intracellular membrane-bounded organelle,GO:0044232~organelle membrane contact site,	GO:0001786~phosphatidylserine binding,GO:0015485~cholesterol binding,GO:0070300~phosphatidic acid binding,			WP2858~Ectoderm differentiation,	1329.9	1.40736	0.18001	5.78e-16	2.53e-14	2156.29	2073.85	1886.26	1687.31	738.212	521.803	641.465	933.982
ANK2	ankyrin 2	287	protein-coding	GO:0002027~regulation of heart rate,GO:0003283~atrial septum development,GO:0006874~cellular calcium ion homeostasis,GO:0006897~endocytosis,GO:0007010~cytoskeleton organization,GO:0007165~signal transduction,GO:0008104~protein localization,GO:0010628~positive regulation of gene expression,GO:0010881~regulation of cardiac muscle contraction by regulation of the release of sequestered calcium ion,G…	GO:0005739~mitochondrion,GO:0005764~lysosome,GO:0005769~early endosome,GO:0005829~cytosol,GO:0005856~cytoskeleton,GO:0005886~plasma membrane,GO:0014704~intercalated disc,GO:0016020~membrane,GO:0016323~basolateral plasma membrane,GO:0016324~apical plasma membrane,GO:0030018~Z disc,GO:0030315~T-tubule,GO:0031430~M band,GO:0031672~A band,GO:0042383~sarcolemma,GO:0043005~neuron projection,GO:0043034~…	GO:0005200~structural constituent of cytoskeleton,GO:0005515~protein binding,GO:0008093~cytoskeletal adaptor activity,GO:0019899~enzyme binding,GO:0019901~protein kinase binding,GO:0030507~spectrin binding,GO:0030674~protein binding, bridging,GO:0044325~ion channel binding,GO:0051117~ATPase binding,	hsa05205:Proteoglycans in cancer,	R-HSA-1266738~Developmental Biology,R-HSA-199977~ER to Golgi Anterograde Transport,R-HSA-199991~Membrane Trafficking,R-HSA-373760~L1CAM interactions,R-HSA-392499~Metabolism of proteins,R-HSA-422475~Axon guidance,R-HSA-445095~Interaction between L1 and Ankyrins,R-HSA-446203~Asparagine N-linked glycosylation,R-HSA-5653656~Vesicle-mediated transport,R-HSA-597592~Post-translational protein modificati…	WP5323~Fatty Acids and Lipoproteins Transport in Hepatocytes,	8460.61	-1.11352	0.144878	5.84e-16	2.55e-14	5681.75	5254.55	4879.36	5215.6	11629.8	13191.4	13025.3	8807.13
[truncated: 3,658 more rows]

## Sheet: All_Genes
Gene Symbol	Gene Name	EntrezID	Gene Type	GO:BP	GO:CC	GO:MF	KEGG	REACTOME	WIKIPATHWAYS	Base Mean	log2FC	lfcSE	P-Value	FDR	MUT1	MUT2	MUT3	MUT4	WT1	WT2	WT3	WT4
[truncated: 16,563 more rows]
