# Supplementary material for: Identification and Characterization of ATOH7-Regulated Target Genes and Pathways in Human Neuroretinal Development
Source: Cells. 2024 Jul 3;13(13):1142. doi: 10.3390/cells13131142 (PMC11240604; doi:10.3390/cells13131142)
Supplement: Supplementary file 1 [file cells-13-01142-s001.zip › Data_S09_Marker_Genes_Organoid.xlsx]

## Sheet: nRPC_WT
Gene Symbol	Gene Ensembl	P-Value	Log2FC	PCT1	PCT2	Adj. P-value	AUC
SFRP2	ENSG00000145423	0	2.331	99.75	66.52	0	0.9552
FZD5	ENSG00000163251	0	1.888	99.3	48.84	0	0.9429
VIM	ENSG00000026025	0	1.76	99.73	77.66	0	0.932
ZFP36L1	ENSG00000185650	0	1.891	98.24	44.58	0	0.928
TTYH1	ENSG00000167614	0	1.532	95.29	33.95	0	0.9088
CPAMD8	ENSG00000160111	0	1.772	93.98	31.2	0	0.906
PKDCC	ENSG00000162878	0	1.577	93.87	34.85	0	0.8961
VSX2	ENSG00000119614	0	1.474	92.81	30.33	0	0.8831
GRB10	ENSG00000106070	0	1.33	95.65	53.26	0	0.8764
SPP1	ENSG00000118785	0	1.432	90.57	29.58	0	0.8764
SPHK1	ENSG00000176170	0	1.365	89.92	26.66	0	0.8741
DCBLD2	ENSG00000057019	0	1.286	96.39	57	0	0.8739
DTX4	ENSG00000110042	0	1.39	93.93	45.69	0	0.872
CRABP1	ENSG00000166426	0	1.152	99.98	98.92	0	0.87
COL2A1	ENSG00000139219	0	1.31	89.17	27.23	0	0.8693
PLPP3	ENSG00000162407	0	1.323	95.53	43.92	0	0.8664
SOX9	ENSG00000125398	0	1.276	85.72	21.7	0	0.8611
DKK3	ENSG00000050165	0	1.188	99.64	77.19	0	0.8512
KIAA1217	ENSG00000120549	0	1.193	84.73	21.87	0	0.8505
CCND1	ENSG00000110092	0	1.363	88.29	27.63	0	0.8481
CDH11	ENSG00000140937	0	1.224	94.29	47.07	0	0.8452
HES1	ENSG00000114315	0	1.328	82.03	24.52	0	0.8378
COL4A2	ENSG00000134871	0	1.152	92.24	41.08	0	0.8377
ZFP36L2	ENSG00000152518	0	1.114	80.42	21.44	0	0.828
TRPM3	ENSG00000083067	0	1.307	95.49	53.63	0	0.8249
LHX2	ENSG00000106689	0	1.079	86.04	33.04	0	0.8222
SPARC	ENSG00000113140	0	1.116	82.88	29.13	0	0.8189
SOX2	ENSG00000181449	0	1.124	90.62	36.7	0	0.8187
ADAMTS18	ENSG00000140873	0	1.148	93.48	48.77	0	0.814
MDK	ENSG00000110492	0	1.062	99.46	82.74	0	0.8136
CGN	ENSG00000143375	0	1.042	74.02	15.49	0	0.8103
CNN2	ENSG00000064666	0	1.215	84.78	35.72	0	0.8102
ELL2	ENSG00000118985	0	1.035	88.07	36.92	0	0.8092
CNN3	ENSG00000117519	0	0.9761	93.32	64.03	0	0.8082
MOV10	ENSG00000155363	0	0.9501	78.24	21.51	0	0.8079
COL11A1	ENSG00000060718	0	1.053	91.5	48.18	0	0.8058
HOMER2	ENSG00000103942	0	0.9484	86.92	42.86	0	0.8013
S1PR3	ENSG00000213694	0	1.092	89.81	47.14	0	0.8002
CCN1	ENSG00000142871	0	1.132	72.71	18.29	0	0.798
LRP2	ENSG00000081479	0	0.9304	81.19	30.03	0	0.7961
MYB	ENSG00000118513	0	0.9758	80.42	26.73	0	0.7958
ARHGEF26	ENSG00000114790	0	1.019	90.26	42.11	0	0.7935
PCDH7	ENSG00000169851	0	0.9526	88.7	45.8	0	0.7898
SLC2A1	ENSG00000117394	0	0.9231	98.92	80.41	0	0.7884
MID1	ENSG00000101871	0	0.9533	91.57	51.26	0	0.7883
PITPNM1	ENSG00000110697	0	0.9208	94.97	69.81	0	0.7867
FOXN4	ENSG00000139445	0	1.223	84.69	32.45	0	0.7866
METRN	ENSG00000103260	0	0.8932	86.76	45.05	0	0.7864
GLI3	ENSG00000106571	0	1.008	92.38	47.19	0	0.7838
SCUBE3	ENSG00000146197	0	0.8366	72.26	19.09	0	0.7814
COL25A1	ENSG00000188517	0	0.9155	74.27	22.48	0	0.7806
REST	ENSG00000084093	0	0.8475	78.21	27.18	0	0.7804
ILDR2	ENSG00000143195	0	0.9455	86.69	38.21	0	0.7791
NR2E1	ENSG00000112333	0	0.8472	64.7	10.75	0	0.7781
NR2F1	ENSG00000175745	0	0.93	91.09	58.57	0	0.778
ZHX2	ENSG00000178764	0	0.8518	71.47	19.47	0	0.7778
ID4	ENSG00000172201	0	0.9767	82.48	38.42	0	0.7771
CRB1	ENSG00000134376	0	0.8621	81.44	34.82	0	0.7766
YAP1	ENSG00000137693	0	0.7956	74.27	22.22	0	0.7759
NES	ENSG00000132688	0	1.11	91.36	53.73	0	0.7735
EGR1	ENSG00000120738	0	1.376	79.66	46.74	0	0.7718
SHROOM3	ENSG00000138771	0	0.81	76.97	28.5	0	0.7713
AIF1L	ENSG00000126878	0	0.8133	69.46	18.27	0	0.77
STON2	ENSG00000140022	0	0.8277	90.69	56.41	0	0.7693
CKB	ENSG00000166165	0	0.7169	100	99.18	0	0.7594
NOTCH3	ENSG00000074181	0	0.7311	66.4	16.41	0	0.7564
WEE1	ENSG00000166483	0	0.8457	70.68	25.86	0	0.7564
ADARB1	ENSG00000197381	0	0.754	80.09	36.66	0	0.7551
HELLS	ENSG00000119969	0	0.9864	80.33	41.12	0	0.7536
MAB21L1	ENSG00000180660	0	0.7933	96.55	77.99	0	0.7515
RAX	ENSG00000134438	0	0.897	99.62	84.53	0	0.749
EPHA2	ENSG00000142627	0	0.7659	69.98	22.83	0	0.7482
FKBP10	ENSG00000141756	0	0.7019	66.53	18.43	0	0.7466
ZEB2	ENSG00000169554	0	0.8512	94.61	70.28	0	0.7458
CDH20	ENSG00000101542	0	0.7944	81.42	38.56	0	0.7452
SORCS1	ENSG00000108018	0	0.7566	80.38	39.6	0	0.7448
PARD3B	ENSG00000116117	0	0.6524	62.29	15.8	0	0.7379
COL4A1	ENSG00000187498	0	0.6658	63.67	17.85	0	0.7379
FOS	ENSG00000170345	0	0.8816	62.31	18.81	0	0.7372
PLXDC2	ENSG00000120594	0	0.6564	68.04	23.63	0	0.7347
CYP1B1	ENSG00000138061	0	0.853	65.43	25.06	0	0.7333
TPM1	ENSG00000140416	0	0.8741	77.81	47.14	0	0.7331
COL4A5	ENSG00000188153	0	0.7025	75.21	30.31	0	0.7327
PFKM	ENSG00000152556	0	0.7008	88.43	56.64	0	0.7322
FBN1	ENSG00000166147	0	0.6647	58.05	12.77	0	0.7307
AJUBA	ENSG00000129474	0	0.6467	54.71	9.288	0	0.7302
SPRY2	ENSG00000136158	0	0.6698	60.87	17	0	0.7298
PCDH11X	ENSG00000102290	0	0.6527	63.01	19.68	0	0.7292
CDH2	ENSG00000170558	1.232e-291	0.6125	96.62	82.53	9.243e-290	0.726
FOXP1	ENSG00000114861	0	0.6719	78.26	40.28	0	0.7254
CCDC8	ENSG00000169515	0	0.6605	68.29	25.61	0	0.7236
MCM5	ENSG00000100297	0	0.6872	58.71	15.99	0	0.7215
TEKT2	ENSG00000092850	0	0.6976	67.12	25.23	0	0.7196
CDCA7L	ENSG00000164649	0	0.616	60.19	17.85	0	0.717
TOX	ENSG00000198846	4.788e-286	0.6411	75.39	39.69	3.421e-284	0.7154
CHAF1A	ENSG00000167670	1.684e-298	0.7691	68.38	30.92	1.306e-296	0.7141
EML1	ENSG00000066629	1.869e-305	0.598	66.42	26.31	1.508e-303	0.7133
UHRF1	ENSG00000276043	0	0.7646	63.35	23.56	0	0.7118
PALLD	ENSG00000129116	2.414e-285	0.651	70.82	33.76	1.711e-283	0.7115
PABPC1L	ENSG00000101104	4.121e-292	0.621	68.18	28.66	3.104e-290	0.7106
RDH10	ENSG00000121039	0	0.6137	59.49	18.95	0	0.7097
LGR5	ENSG00000139292	0	0.5804	58.64	17.96	0	0.7089
BAMBI	ENSG00000095739	0	0.6089	55.8	16.18	0	0.7072
COL6A2	ENSG00000142173	1.643e-272	0.6168	71.36	31.72	1.104e-270	0.7061
AMOTL2	ENSG00000114019	7.539e-253	0.6479	77.74	46.34	4.572e-251	0.7048
SLC25A37	ENSG00000147454	0	0.5352	54.71	14.01	0	0.7039
EEF2	ENSG00000167658	4.747e-236	0.5343	97.32	87.49	2.502e-234	0.7032
CLRN1	ENSG00000163646	0	0.5216	48.24	7.9	0	0.7014
EEF1G	ENSG00000254772	3.458e-235	0.5711	85.97	63.16	1.812e-233	0.7013
HES5	ENSG00000197921	2.283e-229	0.9463	93.39	62.4	1.149e-227	0.6993
MSI2	ENSG00000153944	4.365e-222	0.482	99.12	93.32	2.065e-220	0.6971
MCM2	ENSG00000073111	4.017e-291	0.5817	56.16	18.34	3.001e-289	0.6967
ADPRS	ENSG00000116863	8.635e-253	0.607	67.7	30.66	5.203e-251	0.6965
DENND2B	ENSG00000166444	1.86e-225	0.6786	85.63	52.86	9.112e-224	0.6958
MGARP	ENSG00000137463	1.335e-288	0.5387	56.11	18.03	9.85e-287	0.6955
PLEKHG4B	ENSG00000153404	7.551e-275	0.5702	59.38	21.61	5.15e-273	0.6955
ENTPD4	ENSG00000197217	1.146e-226	0.5641	77.97	46.13	5.658e-225	0.6938
ISYNA1	ENSG00000105655	1.862e-227	0.589	76.5	44.44	9.295e-226	0.6934
MCM3	ENSG00000112118	5.601e-274	0.5623	57.42	20.13	3.778e-272	0.6929
CCN2	ENSG00000118523	0	0.6347	47.36	9.758	0	0.6924
PRDX6	ENSG00000117592	6.902e-264	0.5046	58.25	21.87	4.455e-262	0.691
MCM4	ENSG00000104738	1.021e-278	0.5613	54.47	18.03	7.1e-277	0.6909
IFITM3	ENSG00000142089	0	0.4881	47.45	9.264	0	0.6906
NCAM1	ENSG00000149294	6.795e-207	0.4645	98.31	91.63	2.897e-205	0.6902
CBX4	ENSG00000141582	9.551e-242	0.5946	64.16	28.73	5.328e-240	0.6896
FAM13C	ENSG00000148541	1.21e-232	0.5484	65.58	29.67	6.251e-231	0.6871
TNS3	ENSG00000136205	9.425e-303	0.4959	48.35	11.03	7.505e-301	0.687
MED12L	ENSG00000144893	9.934e-247	0.5127	60.31	23.72	5.773e-245	0.6869
DENND1A	ENSG00000119522	6.775e-215	0.5332	73.23	38.66	3.046e-213	0.6856
LAMB2	ENSG00000172037	2.681e-290	0.4678	49.26	12.2	1.994e-288	0.6851
GPM6B	ENSG00000046653	1.397e-205	0.5466	77.47	48.13	5.845e-204	0.6848
GLI2	ENSG00000074047	5.705e-297	0.4651	48.13	10.89	4.406e-295	0.6848
SIX6	ENSG00000184302	1.137e-226	0.5175	65.72	29.6	5.632e-225	0.6847
FEZF2	ENSG00000153266	6.474e-225	0.558	66.06	30.8	3.154e-223	0.6846
CASZ1	ENSG00000130940	1.014e-209	0.5546	75.51	39.97	4.405e-208	0.6843
PDLIM5	ENSG00000163110	5.996e-242	0.5007	58.95	22.74	3.366e-240	0.6837
DNAJC1	ENSG00000136770	2.786e-239	0.5	59.25	23.37	1.517e-237	0.6833
DAG1	ENSG00000173402	2.072e-222	0.5017	65.54	30.4	9.83e-221	0.6832
SDK2	ENSG00000069188	4.458e-224	0.5062	65.47	28.31	2.149e-222	0.6829
PDGFRB	ENSG00000113721	2.579e-251	0.4934	55.35	18.65	1.533e-249	0.6822
METRNL	ENSG00000176845	1.46e-215	0.5327	67.79	32.71	6.597e-214	0.6821
FOXP4	ENSG00000137166	4.459e-194	0.5856	85.32	54.39	1.763e-192	0.6817
FAT1	ENSG00000083857	5.694e-217	0.4928	65.52	30.12	2.606e-215	0.6808
LGR4	ENSG00000205213	3.321e-187	0.5524	96.1	79.36	1.245e-185	0.6807
MARCHF3	ENSG00000173926	1.835e-220	0.5149	62.72	28.33	8.57e-219	0.6802
SIX5	ENSG00000177045	1.608e-270	0.4722	48.99	13.07	1.077e-268	0.6792
NOTCH1	ENSG00000148400	8.278e-187	0.6876	90.55	53.37	3.098e-185	0.6787
IFITM2	ENSG00000185201	6.396e-294	0.4621	44.95	9.311	4.857e-292	0.6786
FIGN	ENSG00000182263	3.792e-230	0.4911	57.69	22.69	1.931e-228	0.6784
MEGF10	ENSG00000145794	8.64e-269	0.4634	48.92	12.86	5.699e-267	0.6783
ETV5	ENSG00000244405	5.301e-268	0.4487	48.42	12.53	3.472e-266	0.6773
CELSR1	ENSG00000075275	0	0.43	41.07	5.408	0	0.6771
LATS2	ENSG00000150457	3.921e-274	0.4533	46.46	11.36	2.655e-272	0.6762
NUCKS1	ENSG00000069275	2.934e-182	0.5418	80.92	56.55	1.061e-180	0.6757
DEK	ENSG00000124795	4.726e-222	0.4696	57.62	23.07	2.23e-220	0.6754
CLU	ENSG00000120885	4.177e-176	0.5042	97.81	88.24	1.422e-174	0.6753
MAN2A1	ENSG00000112893	1.704e-246	0.4467	50.77	15.52	9.842e-245	0.6746
POLE	ENSG00000177084	1.209e-206	0.5368	62.36	29.27	5.141e-205	0.6746
PLP1	ENSG00000123560	5.429e-249	0.4871	49.77	15.12	3.186e-247	0.6743
HMGN3	ENSG00000118418	5.127e-191	0.4935	69.06	37.36	1.985e-189	0.6733
MOB3B	ENSG00000120162	1.192e-219	0.4913	56.38	22.06	5.536e-218	0.6731
USP28	ENSG00000048028	2.204e-236	0.4507	51.62	17.02	1.168e-234	0.6728
TCF7L1	ENSG00000152284	3.204e-238	0.4377	51.2	16.04	1.729e-236	0.6724
FOXI3	ENSG00000214336	2.695e-234	0.4631	51.47	17.14	1.404e-232	0.672
EVC	ENSG00000072840	5.496e-232	0.4484	52.32	17.31	2.822e-230	0.6719
WDR90	ENSG00000161996	3.587e-213	0.4844	56.95	23.21	1.597e-211	0.6715
GINS2	ENSG00000131153	2.292e-260	0.4612	45.24	11.4	1.464e-258	0.6705
TMTC4	ENSG00000125247	7.384e-192	0.4715	64.39	31.88	2.883e-190	0.6701
SRF	ENSG00000112658	3.967e-170	0.5621	80.6	56.36	1.297e-168	0.6696
FAM111A	ENSG00000166801	1.306e-251	0.4399	46.3	12.16	7.789e-250	0.6694
TTF2	ENSG00000116830	9.404e-241	0.43	48.26	14.08	5.198e-239	0.6692
STON1	ENSG00000243244	2.408e-274	0.4356	42.51	8.488	1.636e-272	0.6688
FHL2	ENSG00000115641	4.738e-218	0.5237	52.46	20.13	2.185e-216	0.6686
SLITRK5	ENSG00000165300	1.429e-196	0.4748	60.33	27.09	5.729e-195	0.6683
CUX2	ENSG00000111249	4.893e-218	0.4413	52.84	19.05	2.25e-216	0.6682
PTPRZ1	ENSG00000106278	3.284e-191	0.4853	62.97	28.8	1.276e-189	0.668
HMGA2	ENSG00000149948	5.459e-241	0.4536	47.23	13.5	3.027e-239	0.6678
LTBP3	ENSG00000168056	7.832e-258	0.4311	44.23	10.56	4.899e-256	0.6677
CDK6	ENSG00000105810	1.158e-260	0.4173	43.59	9.899	7.419e-259	0.6673
SPAG17	ENSG00000155761	6.086e-275	0.4337	41.52	8.041	4.167e-273	0.6672
PIK3R1	ENSG00000145675	2.779e-178	0.4775	68.7	35.41	9.66e-177	0.6666
LRATD1	ENSG00000162981	3.139e-196	0.4893	58.19	25.44	1.25e-194	0.6663
PNRC1	ENSG00000146278	1.325e-164	0.5095	77.45	50.88	4.079e-163	0.6656
C14orf39	ENSG00000179008	1.314e-206	0.4548	53.86	21.04	5.575e-205	0.6656
POLA1	ENSG00000101868	3.59e-171	0.5086	71.27	40.84	1.182e-169	0.6655
CIRBP	ENSG00000099622	1.227e-156	0.3621	99.23	95.25	3.505e-155	0.6652
LRP5	ENSG00000162337	2.135e-161	0.4929	81.91	54.83	6.433e-160	0.6651
TBX2	ENSG00000121068	3.574e-156	0.5441	89.94	63.93	1.016e-154	0.664
SMO	ENSG00000128602	1.014e-202	0.421	54.04	20.69	4.177e-201	0.6639
AKAP12	ENSG00000131016	9.425e-167	0.5065	71.11	42.65	2.968e-165	0.6637
FBN2	ENSG00000138829	3.577e-244	0.4186	43.91	11.12	2.046e-242	0.6634
ZIC3	ENSG00000156925	6.291e-194	0.4549	56.11	23.54	2.483e-192	0.6632
AHI1	ENSG00000135541	1.168e-179	0.4609	62.16	30.19	4.148e-178	0.663
TYMS	ENSG00000176890	4.051e-204	0.4731	51.29	19.26	1.675e-202	0.6617
TCF7L2	ENSG00000148737	2.864e-195	0.419	54.47	21.49	1.138e-193	0.6616
IER2	ENSG00000160888	4.237e-153	0.5546	80.74	61.72	1.173e-151	0.6614
JUN	ENSG00000177606	2.466e-151	0.5911	86.27	65.01	6.704e-150	0.6612
LIG1	ENSG00000105486	8.495e-211	0.447	48.87	17.26	3.718e-209	0.6611
CTDSP2	ENSG00000175215	3.351e-154	0.4772	78.1	50.95	9.363e-153	0.6603
PGGHG	ENSG00000142102	1.624e-237	0.3984	43.28	10.82	8.712e-236	0.6602
SMAD3	ENSG00000166949	2.558e-248	0.4107	41.52	9.264	1.496e-246	0.6602
PKD2	ENSG00000118762	1.943e-148	0.4921	86.36	62.31	5.112e-147	0.6594
EPB41L2	ENSG00000079819	2.103e-177	0.429	58.48	27.09	7.228e-176	0.6589
URI1	ENSG00000105176	9.992e-154	0.4688	73.55	46.16	2.774e-152	0.6584
CRB2	ENSG00000148204	4.405e-161	0.4631	68.02	36.68	1.325e-159	0.6584
MEST	ENSG00000106484	2.263e-156	0.4913	71.61	41.17	6.44e-155	0.6582
RHPN1	ENSG00000158106	1.273e-193	0.4148	51.87	19.73	5.001e-192	0.6582
NCL	ENSG00000115053	2.308e-149	0.4559	78.19	53.04	6.144e-148	0.658
PLEKHH1	ENSG00000054690	3.59e-171	0.4317	59.86	29.06	1.182e-169	0.6576
HMGB2	ENSG00000164104	4.045e-152	0.5895	73.57	45.83	1.109e-150	0.6575
HNRNPA2B1	ENSG00000122566	8.666e-141	0.3614	98.4	92.41	2.152e-139	0.6565
ARHGEF40	ENSG00000165801	2.435e-184	0.415	53.2	21.94	8.945e-183	0.6565
CDH6	ENSG00000113361	6.298e-214	0.4439	44.52	14.04	2.811e-212	0.6561
PEA15	ENSG00000162734	2.397e-146	0.4624	76.34	50.32	6.216e-145	0.6557
SMAD2	ENSG00000175387	1.768e-138	0.4339	96.84	84.2	4.272e-137	0.6551
NUP62CL	ENSG00000198088	9.455e-193	0.4176	49.53	18.1	3.707e-191	0.6551
MSH6	ENSG00000116062	2.193e-181	0.4183	52.46	21.98	7.879e-180	0.6548
CALD1	ENSG00000122786	1.086e-156	0.4553	64.48	35.32	3.11e-155	0.6547
DTL	ENSG00000143476	7.387e-210	0.4441	44.75	13.8	3.217e-208	0.6546
C19orf48	ENSG00000167747	3.334e-167	0.4439	58.23	27.91	1.054e-165	0.6545
MAN1A1	ENSG00000111885	1.128e-183	0.4088	51.4	20.27	4.109e-182	0.654
NRARP	ENSG00000198435	1.758e-167	0.4307	58.12	26.38	5.576e-166	0.6539
TRIP6	ENSG00000087077	3.865e-232	0.3928	40.3	9.57	1.99e-230	0.6538
CADPS2	ENSG00000081803	2.527e-221	0.3809	42.13	11.07	1.19e-219	0.6537
PEAK1	ENSG00000173517	6.022e-167	0.4157	57.65	26.78	1.9e-165	0.6536
NEK6	ENSG00000119408	3.451e-219	0.3844	41.68	10.86	1.599e-217	0.6522
ADORA2B	ENSG00000170425	6.285e-255	0.3858	36.51	6.043	3.851e-253	0.6521
BOC	ENSG00000144857	7.542e-172	0.4191	54.44	22.38	2.506e-170	0.652
ATP1B2	ENSG00000129244	2.505e-158	0.4196	60.35	29.23	7.337e-157	0.6518
POLD1	ENSG00000062822	5.307e-176	0.4218	51.6	21.61	1.8e-174	0.6517
COL9A1	ENSG00000112280	1.207e-228	0.3871	39.78	9.241	6.062e-227	0.6517
PLEKHG1	ENSG00000120278	1.184e-164	0.4078	56.56	26.15	3.651e-163	0.6517
GLB1L2	ENSG00000149328	5.123e-182	0.3969	50.02	18.95	1.848e-180	0.6516
CTDSP1	ENSG00000144579	9.849e-175	0.3945	52.23	21.3	3.321e-173	0.6513
CDON	ENSG00000064309	8.43e-181	0.4114	49.53	19.66	3.005e-179	0.6512
DOCK1	ENSG00000150760	4.242e-205	0.3689	43.59	12.81	1.767e-203	0.6509
RACK1	ENSG00000204628	7.984e-134	0.4299	82.68	61.89	1.848e-132	0.6509
KDM3A	ENSG00000115548	4.128e-140	0.4918	70.79	47.24	1.017e-138	0.6508
CITED2	ENSG00000164442	1.727e-150	0.4496	62.88	34.54	4.667e-149	0.6508
TSPAN18	ENSG00000157570	4.358e-154	0.4248	61.14	29.74	1.214e-152	0.6502
CA2	ENSG00000104267	1.272e-243	0.3919	36.83	6.748	7.232e-242	0.65
TRIM45	ENSG00000134253	1.835e-154	0.4741	59.2	29.91	5.143e-153	0.6497
TMEM231	ENSG00000205084	7.703e-169	0.4002	52.53	22.81	2.482e-167	0.6497
QKI	ENSG00000112531	1.905e-131	0.4361	83.51	60.95	4.331e-130	0.6496
MFAP2	ENSG00000117122	4.331e-197	0.3796	44.38	13.97	1.744e-195	0.6496
KNTC1	ENSG00000184445	1.314e-178	0.416	48.56	19	4.585e-177	0.6492
ENOSF1	ENSG00000132199	1.937e-197	0.3711	43.96	13.75	7.815e-196	0.6491
LTBP4	ENSG00000090006	5.916e-163	0.3964	54.76	23.89	1.806e-161	0.6489
WDR76	ENSG00000092470	5.037e-199	0.4156	43.32	13.4	2.046e-197	0.6489
FERMT2	ENSG00000073712	2.48e-159	0.4241	55.01	26.97	7.384e-158	0.6488
CBX5	ENSG00000094916	2.958e-134	0.4387	75.33	49.87	6.872e-133	0.6488
TMEM263	ENSG00000151135	1.188e-153	0.4179	58.21	29.23	3.293e-152	0.6486
ANP32E	ENSG00000143401	3.963e-158	0.4109	56.07	26.38	1.157e-156	0.6485
LASP1	ENSG00000002834	2.459e-150	0.4122	59.74	31.3	6.623e-149	0.6484
PHF10	ENSG00000130024	2.566e-137	0.4247	70.82	43.1	6.119e-136	0.6484
MCM6	ENSG00000076003	4.146e-207	0.4022	41.07	11.54	1.771e-205	0.648
PDLIM7	ENSG00000196923	1.73e-128	0.4693	82.14	61.77	3.795e-127	0.6478
GNAI1	ENSG00000127955	1.63e-147	0.4185	60.19	32.24	4.256e-146	0.6475
FAM171A2	ENSG00000161682	1.85e-127	0.4279	83.67	62.66	4.009e-126	0.6474
PUF60	ENSG00000179950	1.742e-132	0.4208	73.52	47.71	3.986e-131	0.6472
ANO1	ENSG00000131620	3.846e-236	0.4016	36.15	6.819	2.033e-234	0.6468
PXDN	ENSG00000130508	3.316e-125	0.4551	85.99	63.2	7.052e-124	0.6463
ZIC5	ENSG00000139800	3.513e-154	0.4187	55.32	26.45	9.798e-153	0.6463
ARHGEF4	ENSG00000136002	1.568e-142	0.4162	62.43	32.26	3.937e-141	0.6458
EIF4EBP2	ENSG00000148730	5.544e-123	0.4319	90.26	73.45	1.147e-121	0.6457
CTNNBIP1	ENSG00000178585	1.057e-143	0.4037	59.36	31.6	2.684e-142	0.645
TNRC18	ENSG00000182095	1.682e-124	0.4268	80.04	56.69	3.552e-123	0.6448
FNDC3B	ENSG00000075420	7.621e-189	0.356	42.92	13.5	2.888e-187	0.6447
CENPU	ENSG00000151725	6.939e-163	0.4196	50.23	20.88	2.115e-161	0.6446
FZD8	ENSG00000177283	2.04e-208	0.3636	38.81	9.993	8.822e-207	0.6445
TRDMT1	ENSG00000107614	1.013e-144	0.3931	57.71	29.11	2.597e-143	0.6439
PCDH18	ENSG00000189184	1.167e-223	0.3936	36.18	7.524	5.612e-222	0.6438
NOP53	ENSG00000105373	1.459e-128	0.4063	69.71	44.7	3.205e-127	0.6436
EML4	ENSG00000143924	1.16e-128	0.4082	70.28	42.84	2.558e-127	0.6434
FCHO2	ENSG00000157107	2.144e-133	0.4022	64.01	36.61	4.924e-132	0.6428
POLD3	ENSG00000077514	7.158e-169	0.3839	46.53	17.63	2.31e-167	0.6427
SCARA3	ENSG00000168077	9.929e-178	0.3562	44.11	15.1	3.431e-176	0.6426
MRC2	ENSG00000011028	2.35e-208	0.3607	37.78	9.052	1.014e-206	0.6423
MAF	ENSG00000178573	2.133e-147	0.4014	54.29	25.51	5.556e-146	0.642
SERPINH1	ENSG00000149257	7.616e-194	0.3524	39.94	11.38	2.999e-192	0.6418
NUAK2	ENSG00000163545	2.35e-163	0.3788	47.38	18.97	7.2e-162	0.6418
ERF	ENSG00000105722	3.198e-139	0.395	58.32	29.44	7.759e-138	0.6415
PRPSAP1	ENSG00000161542	6.292e-130	0.3956	65.47	37.27	1.404e-128	0.6415
PHYHIPL	ENSG00000165443	4.321e-117	0.4436	84.98	64.87	8.488e-116	0.6414
FANCL	ENSG00000115392	2.224e-165	0.3511	46.71	17.54	6.92e-164	0.6412
FOSL2	ENSG00000075426	3.422e-199	0.4183	37.89	10.39	1.393e-197	0.6407
FUS	ENSG00000089280	8.165e-117	0.4086	80.69	59.28	1.601e-115	0.6405
WWOX	ENSG00000186153	2.436e-119	0.4358	75.28	51.82	4.865e-118	0.6405
ERICH5	ENSG00000177459	1.91e-231	0.353	33.63	5.62	9.781e-230	0.6404
NAB2	ENSG00000166886	6.945e-168	0.4429	44.07	17.52	2.218e-166	0.6403
TRIM5	ENSG00000132256	7.979e-217	0.3514	35.45	7.171	3.633e-215	0.6402
FGFBP3	ENSG00000174721	1.786e-162	0.3733	46.32	18.36	5.434e-161	0.6402
ASPH	ENSG00000198363	1.111e-121	0.4023	71.06	45.5	2.268e-120	0.6401
MSH5	ENSG00000204410	4.433e-165	0.3604	45.58	17.33	1.372e-163	0.6401
MYL9	ENSG00000101335	1.543e-234	0.3846	33.06	5.173	8.062e-233	0.6399
SEMA5A	ENSG00000112902	8.041e-152	0.3694	50.45	21.11	2.202e-150	0.6398
SHMT1	ENSG00000176974	1.032e-167	0.357	44.52	16.29	3.29e-166	0.6397
WASF3	ENSG00000132970	2.208e-139	0.3709	55.55	27.37	5.372e-138	0.6395
POLA2	ENSG00000014138	2.874e-168	0.3722	44.11	16.01	9.195e-167	0.6394
LIMCH1	ENSG00000064042	5.057e-150	0.372	50.43	21.89	1.356e-148	0.6394
PLEKHA1	ENSG00000107679	4.142e-114	0.467	84.62	62.97	7.889e-113	0.6394
EFHD2	ENSG00000142634	1.074e-127	0.3918	65.04	33.86	2.33e-126	0.6392
IRF3	ENSG00000126456	1.494e-157	0.3574	47.18	19.07	4.32e-156	0.6391
CDT1	ENSG00000167513	4.843e-188	0.359	39.35	11.19	1.831e-186	0.6389
CENPM	ENSG00000100162	4.196e-148	0.4255	50.07	22.83	1.099e-146	0.6388
COL23A1	ENSG00000050767	1.865e-228	0.3542	33.36	5.384	9.34e-227	0.6387
CLEC19A	ENSG00000261210	1.521e-237	0.3769	32.25	4.561	8.182e-236	0.6387
HNRNPF	ENSG00000169813	4.192e-127	0.3901	62.2	35.57	9.053e-126	0.6385
TRAF3IP1	ENSG00000204104	2.503e-146	0.3646	50.95	22.9	6.482e-145	0.6385
PFN1	ENSG00000108518	5.733e-125	0.3839	63.49	37.93	1.218e-123	0.6384
OAF	ENSG00000184232	3.365e-223	0.352	33.83	5.878	1.605e-221	0.6384
GPC4	ENSG00000076716	1.579e-191	0.3445	38.27	10.37	6.151e-190	0.6383
PARVA	ENSG00000197702	5.109e-188	0.342	38.84	11.05	1.928e-186	0.6382
CD99	ENSG00000002586	1.738e-161	0.3396	45.15	17	5.243e-160	0.638
LIX1L	ENSG00000271601	7.617e-148	0.3569	49.8	21.84	1.993e-146	0.638
TCF7	ENSG00000081059	1.675e-203	0.332	36.11	8.253	6.913e-202	0.6378
CFAP47	ENSG00000165164	4.746e-131	0.449	58.89	29.74	1.074e-129	0.6375
AASS	ENSG00000008311	1.61e-117	0.3971	70.05	42.91	3.18e-116	0.6369
TIMELESS	ENSG00000111602	4.422e-156	0.3571	45.76	18.2	1.251e-154	0.6369
IRF2BP2	ENSG00000168264	6.038e-136	0.3687	54.01	27.02	1.427e-134	0.6369
FAM161A	ENSG00000170264	1.08e-142	0.3589	51.22	23.02	2.72e-141	0.6369
COL18A1	ENSG00000182871	2.454e-122	0.4053	64.57	36.16	5.045e-121	0.6367
PBX2	ENSG00000204304	1.162e-109	0.3991	84.12	64.82	2.101e-108	0.6367
CSPG5	ENSG00000114646	1.655e-148	0.3562	47.93	20.24	4.36e-147	0.6362
CCDC34	ENSG00000109881	1.009e-124	0.3927	61.89	32.47	2.138e-123	0.6361
NOTCH2	ENSG00000134250	5.212e-209	0.3075	34.51	6.889	2.259e-207	0.6361
LSM4	ENSG00000130520	1.22e-132	0.3752	54.35	28.59	2.799e-131	0.636
FZD2	ENSG00000180340	2.271e-190	0.3268	37.33	9.523	8.695e-189	0.636
SP1	ENSG00000185591	1.67e-124	0.3679	60.69	33.44	3.53e-123	0.6359
ZMAT1	ENSG00000166432	2.556e-131	0.3822	55.12	28.59	5.804e-130	0.6357
BMP4	ENSG00000125378	2.209e-212	0.3503	33.58	6.443	9.786e-211	0.6354
SNRPG	ENSG00000143977	1.491e-142	0.3373	48.99	21.61	3.749e-141	0.6348
CHEK1	ENSG00000149554	4.22e-162	0.3493	41.9	14.88	1.276e-160	0.6342
MYADM	ENSG00000179820	1.194e-139	0.3675	49.05	22.95	2.912e-138	0.6342
ITM2C	ENSG00000135916	3.922e-111	0.3985	71.24	46.39	7.234e-110	0.634
HNRNPD	ENSG00000138668	8.993e-107	0.3753	79.52	58.74	1.583e-105	0.634
TUSC3	ENSG00000104723	7.657e-112	0.3824	70.25	44.49	1.422e-110	0.6338
COL1A1	ENSG00000108821	2.987e-175	0.4603	38.09	12.18	1.011e-173	0.6337
LSR	ENSG00000105699	2.386e-177	0.3265	38.11	10.91	8.185e-176	0.6334
NEDD9	ENSG00000111859	1.38e-189	0.3296	35.88	8.911	5.261e-188	0.6334
MDFIC	ENSG00000135272	4.857e-179	0.3174	37.82	10.51	1.715e-177	0.6333
DHFR	ENSG00000228716	1.57e-152	0.3507	43.91	17.12	4.325e-151	0.6333
POGZ	ENSG00000143442	1.14e-102	0.3687	89.72	75.69	1.907e-101	0.633
CTNNAL1	ENSG00000119326	7.995e-121	0.3617	59.07	32.35	1.62e-119	0.6329
RHOC	ENSG00000155366	1.466e-169	0.3333	39.24	12.32	4.773e-168	0.6327
TGIF1	ENSG00000177426	1.113e-145	0.3512	45.47	18.41	2.869e-144	0.6322
CFAP298	ENSG00000159079	1.646e-110	0.3736	68.13	41.85	3.014e-109	0.6321
MAP3K7	ENSG00000135341	1.08e-105	0.3832	75.12	51.52	1.881e-104	0.632
ZFYVE9	ENSG00000157077	1.08e-116	0.3624	61.34	34.42	2.115e-115	0.632
UNG	ENSG00000076248	4.962e-156	0.3644	41.47	15.64	1.399e-154	0.6319
ZNF644	ENSG00000122482	2.905e-102	0.3964	82.25	64.64	4.849e-101	0.6318
MINDY4B	ENSG00000214237	1.01e-210	0.3281	32.03	5.62	4.411e-209	0.6317
REC8	ENSG00000100918	7.155e-118	0.3735	58.86	33.41	1.417e-116	0.6315
MSH2	ENSG00000095002	1.701e-124	0.3538	53.74	28.47	3.588e-123	0.6314
MAPK10	ENSG00000109339	1.185e-99	0.4096	92.26	78.09	1.917e-98	0.6311
CEP135	ENSG00000174799	3.331e-138	0.3507	47.23	20.57	8.027e-137	0.6311
SELENOP	ENSG00000250722	4.444e-184	0.3248	35.45	8.958	1.626e-182	0.631
MYO3A	ENSG00000095777	9.013e-174	0.3165	37.24	10.6	3.028e-172	0.6308
UACA	ENSG00000137831	1.724e-167	0.3242	38.48	11.9	5.476e-166	0.6308
TJP1	ENSG00000104067	1.792e-105	0.3785	71.67	47.1	3.109e-104	0.6306
SMC4	ENSG00000113810	1.084e-118	0.4079	57.6	30.66	2.15e-117	0.6306
SAPCD1	ENSG00000228727	2.403e-160	0.3251	39.69	13.24	7.18e-159	0.6302
PTAR1	ENSG00000188647	1.295e-104	0.3826	71.83	47.24	2.229e-103	0.6301
SLF1	ENSG00000133302	1.843e-130	0.3407	49.26	23.18	4.153e-129	0.6299
PROM1	ENSG00000007062	1.246e-128	0.3329	51.13	23.02	2.742e-127	0.6298
KIF13A	ENSG00000137177	8.215e-107	0.3682	68.31	41.69	1.449e-105	0.6298
XRCC2	ENSG00000196584	2.009e-154	0.3396	40.8	14.58	5.622e-153	0.6298
AIFM3	ENSG00000183773	3.786e-165	0.328	38.34	11.85	1.174e-163	0.6297
SORBS2	ENSG00000154556	7.833e-107	0.3836	67.37	41.83	1.383e-105	0.6296
ATAD5	ENSG00000176208	8.405e-135	0.3397	46.98	20.88	1.968e-133	0.6295
PHF3	ENSG00000118482	1.191e-104	0.3623	69.06	44.67	2.054e-103	0.6292
FAM227A	ENSG00000184949	1.344e-111	0.3659	60.98	35.29	2.487e-110	0.6292
MYL6	ENSG00000092841	5.129e-96	0.3763	87.66	74.61	7.965e-95	0.6284
FANCI	ENSG00000140525	4.465e-140	0.3492	44.36	17.82	1.098e-138	0.6284
LDHB	ENSG00000111716	6.747e-115	0.3444	56.47	31.3	1.3e-113	0.6283
FANCA	ENSG00000187741	6.838e-130	0.3554	48.15	21.96	1.524e-128	0.6283
TAGLN	ENSG00000149591	2.52e-162	0.4515	36.81	12.72	7.656e-161	0.6279
ABCB11	ENSG00000073734	3.183e-171	0.3686	35.54	10.25	1.052e-169	0.6277
PODXL	ENSG00000128567	1.129e-166	0.317	36.69	10.75	3.548e-165	0.6277
SERPINB6	ENSG00000124570	2.586e-136	0.3193	45.13	18.39	6.135e-135	0.6275
WTIP	ENSG00000142279	8.734e-202	0.3053	31.17	5.526	3.572e-200	0.6275
P2RY1	ENSG00000169860	2.327e-198	0.305	31.57	5.925	9.432e-197	0.6275
KIAA1671	ENSG00000197077	5.161e-179	0.2987	34.33	8.582	1.818e-177	0.6275
TRIB2	ENSG00000071575	6.431e-111	0.37	58.37	33.53	1.18e-109	0.6274
ITGB8	ENSG00000105855	1.071e-104	0.3644	65.54	39.53	1.851e-103	0.6274
DDHD1	ENSG00000100523	3.226e-100	0.3769	70.88	47.99	5.253e-99	0.6273
FHOD3	ENSG00000134775	3.724e-135	0.3216	44.84	18.95	8.743e-134	0.6271
LUZP1	ENSG00000169641	2.695e-131	0.3251	46.46	20.13	6.111e-130	0.627
H1-2	ENSG00000187837	2.776e-105	0.5277	62.95	38.7	4.806e-104	0.6269
LMNB2	ENSG00000176619	5.95e-99	0.4021	71.18	49.02	9.568e-98	0.6267
OBSCN	ENSG00000154358	2.286e-93	0.4222	88.88	72.54	3.435e-92	0.6266
ABAT	ENSG00000183044	8.509e-97	0.3744	75.3	52.74	1.339e-95	0.6264
RTN4	ENSG00000115310	2.029e-92	0.3394	94.29	84.46	3.019e-91	0.6263
RSPH9	ENSG00000172426	1.275e-140	0.3135	42.26	16.55	3.16e-139	0.6263
FGF9	ENSG00000102678	6.357e-181	0.3231	33.31	7.9	2.275e-179	0.6262
SERBP1	ENSG00000142864	6.058e-101	0.348	66.58	41.78	9.927e-100	0.6258
EGFR	ENSG00000146648	4.236e-181	0.2929	33.15	7.642	1.519e-179	0.6258
SPART	ENSG00000133104	7.96e-138	0.3068	42.74	17.05	1.908e-136	0.6257
PMEPA1	ENSG00000124225	1.158e-117	0.3445	51.06	25.89	2.29e-116	0.6254
UBXN11	ENSG00000158062	2.712e-120	0.3267	50.14	23.7	5.459e-119	0.6253
POLE2	ENSG00000100479	7.148e-169	0.3033	34.82	9.405	2.31e-167	0.6252
KLF3	ENSG00000109787	5.283e-114	0.3309	53.02	27.63	1.002e-112	0.625
TGIF2	ENSG00000118707	2.587e-123	0.3278	48.26	21.84	5.368e-122	0.625
RAD51B	ENSG00000182185	2.855e-128	0.3174	45.69	20.01	6.247e-127	0.625
GYG2	ENSG00000056998	5.387e-131	0.3122	44.16	18.72	1.217e-129	0.6246
FOXO1	ENSG00000150907	3.073e-167	0.3011	34.82	9.429	9.729e-166	0.6246
SPEF2	ENSG00000152582	1.073e-157	0.3121	36.54	11.36	3.109e-156	0.6246
PCYT1B	ENSG00000102230	6.132e-138	0.3198	41.59	16.44	1.474e-136	0.6245
NME4	ENSG00000103202	7.209e-103	0.3542	61.28	37.06	1.211e-101	0.6245
GRIA1	ENSG00000155511	1.377e-143	0.3227	40.21	14.27	3.487e-142	0.6244
BTBD3	ENSG00000132640	3.036e-104	0.3475	59.59	35.08	5.202e-103	0.6243
MPP5	ENSG00000072415	1.316e-145	0.2955	39.08	13.57	3.389e-144	0.6238
TTC19	ENSG00000011295	2.782e-106	0.334	56.47	32.33	4.883e-105	0.6236
DIXDC1	ENSG00000150764	1.191e-114	0.3269	50.77	25.84	2.278e-113	0.6236
CENPH	ENSG00000153044	2.084e-145	0.3037	38.79	13.71	5.351e-144	0.6236
JPT2	ENSG00000206053	2.536e-113	0.3239	51.29	26.52	4.755e-112	0.6234
TMEM63A	ENSG00000196187	1.917e-202	0.2972	29.21	4.326	7.874e-201	0.6232
LMAN1	ENSG00000074695	1.64e-87	0.3848	89.92	73.27	2.285e-86	0.6225
COL6A6	ENSG00000206384	6.257e-191	0.3172	30.04	5.573	2.411e-189	0.6225
DZIP1L	ENSG00000158163	4.938e-156	0.289	35.52	10.72	1.395e-154	0.6223
PLCXD1	ENSG00000182378	1.501e-105	0.3389	54.56	30.24	2.608e-104	0.6218
ELFN1	ENSG00000225968	8.056e-95	0.3468	66.58	41.41	1.237e-93	0.6217
TPM4	ENSG00000167460	4.038e-109	0.3228	51.62	27.53	7.256e-108	0.6216
EMID1	ENSG00000186998	1.906e-151	0.3034	35.95	11.29	5.189e-150	0.6214
CDH23	ENSG00000107736	3.545e-95	0.3562	66.4	36.7	5.458e-94	0.6209
ZYX	ENSG00000159840	9.551e-99	0.365	58.46	36.12	1.532e-97	0.6209
ANXA5	ENSG00000164111	7.36e-116	0.3112	47.05	22.36	1.433e-114	0.6207
CFAP46	ENSG00000171811	2.237e-149	0.2932	35.86	11.31	5.965e-148	0.6205
ALDH1A1	ENSG00000165092	8.363e-156	0.3698	34.06	10.37	2.355e-154	0.6204
IFT122	ENSG00000163913	2.233e-136	0.2869	39.08	14.32	5.303e-135	0.6203
TNFRSF10B	ENSG00000120889	7.977e-146	0.3042	36.42	11.92	2.06e-144	0.6201
RFC2	ENSG00000049541	3.698e-128	0.3047	41.11	16.98	8.082e-127	0.62
DYNLT2B	ENSG00000213123	1.247e-121	0.2982	43.62	19.19	2.544e-120	0.6199
ARHGAP5	ENSG00000100852	1.127e-107	0.3102	50.56	25.98	2.002e-106	0.6197
GMNN	ENSG00000112312	1.591e-133	0.3	39.26	14.84	3.663e-132	0.6196
ATAD2	ENSG00000156802	3.622e-141	0.3096	37.08	12.84	9.017e-140	0.6195
CEP83	ENSG00000173588	3.645e-103	0.3189	53.45	28.97	6.157e-102	0.6195
IRS1	ENSG00000169047	1.012e-157	0.2827	33.49	9.264	2.941e-156	0.6194
DAP	ENSG00000112977	9.764e-121	0.2927	43.5	18.86	1.976e-119	0.6192
SOD1	ENSG00000142168	8.113e-109	0.297	49.37	24.66	1.455e-107	0.6192
LGI4	ENSG00000153902	1.68e-104	0.3497	51.17	27.56	2.889e-103	0.6188
HNRNPA3	ENSG00000170144	2.21e-85	0.3415	75.35	54.36	2.988e-84	0.6187
NECTIN2	ENSG00000130202	2.769e-88	0.3492	68.47	46.11	3.913e-87	0.6186
HYDIN	ENSG00000157423	3.956e-140	0.3017	36.74	12.63	9.768e-139	0.6186
SPON1	ENSG00000262655	2.717e-173	0.2847	30.56	6.56	9.113e-172	0.6186
FAM169A	ENSG00000198780	8.921e-140	0.282	36.83	12.58	2.185e-138	0.6185
CCDC14	ENSG00000175455	2.164e-83	0.3457	78.46	59.82	2.872e-82	0.6181
FOXP2	ENSG00000128573	1.647e-135	0.2929	37.64	13.4	3.876e-134	0.618
CASP6	ENSG00000138794	2.619e-125	0.2885	40.82	16.41	5.582e-124	0.618
BCAS3	ENSG00000141376	2.826e-98	0.3226	55.07	31.32	4.509e-97	0.618
SEL1L3	ENSG00000091490	5.875e-120	0.3012	42.6	18.32	1.177e-118	0.6179
GDPD2	ENSG00000130055	1.66e-192	0.2977	27.79	4.232	6.493e-191	0.6178
USP37	ENSG00000135913	3.422e-112	0.3014	45.81	21.77	6.371e-111	0.6178
EFCAB6	ENSG00000186976	7.742e-158	0.2895	32.48	8.653	2.257e-156	0.6177
DNMT1	ENSG00000130816	6.439e-89	0.3436	63.85	42.77	9.2e-88	0.6175
TPM2	ENSG00000198467	7.631e-160	0.2996	32	8.3	2.276e-158	0.6175
SEMA3A	ENSG00000075213	1.824e-123	0.2935	40.75	16.84	3.799e-122	0.6174
RREB1	ENSG00000124782	9.578e-140	0.2803	36.18	12.02	2.339e-138	0.6174
STOML2	ENSG00000165283	1.683e-97	0.3103	55.1	30.85	2.666e-96	0.6174
COLEC12	ENSG00000158270	2.66e-122	0.2964	41.2	16.88	5.464e-121	0.6172
FBL	ENSG00000105202	2.623e-110	0.2914	46.08	22.1	4.774e-109	0.6171
GINS1	ENSG00000101003	1.51e-137	0.2794	36.33	12.44	3.606e-136	0.617
CFAP54	ENSG00000188596	9.426e-179	0.283	28.98	5.455	3.302e-177	0.6169
TMPO	ENSG00000120802	2.201e-85	0.354	68.67	47.14	2.978e-84	0.6168
MYBL2	ENSG00000101057	9.778e-126	0.3446	38.97	15.87	2.092e-124	0.6165
ZNF219	ENSG00000165804	1.149e-85	0.3288	68.02	44.98	1.561e-84	0.6165
TBC1D9	ENSG00000109436	4.598e-87	0.3369	65.45	41.59	6.363e-86	0.6163
SIVA1	ENSG00000184990	2.703e-94	0.3163	56.36	32.47	4.12e-93	0.6163
PRKDC	ENSG00000253729	1.026e-85	0.3247	66.46	44.11	1.396e-84	0.6161
ATXN7	ENSG00000163635	4.218e-89	0.3128	61.23	37.03	6.051e-88	0.6157
RORB	ENSG00000198963	2.262e-79	0.3708	82.45	63.25	2.868e-78	0.6157
KDM2B	ENSG00000089094	1.075e-96	0.31	53.32	29.13	1.689e-95	0.6156
SH3D19	ENSG00000109686	1.168e-114	0.283	42.78	18.74	2.236e-113	0.6156
NEMP1	ENSG00000166881	4.056e-123	0.2878	39.51	15.8	8.397e-122	0.6156
ADGRA2	ENSG00000020181	8.406e-115	0.2975	42.49	18.69	1.618e-113	0.6154
DYNC2H1	ENSG00000187240	7.224e-97	0.3034	52.46	28.94	1.141e-95	0.6153
SNRPB	ENSG00000125835	1.153e-94	0.3076	53.83	30.07	1.765e-93	0.6149
CDCA7	ENSG00000144354	4.078e-172	0.2729	28.91	5.714	1.357e-170	0.6149
SMAD6	ENSG00000137834	1.63e-186	0.2694	27.18	4.068	6.088e-185	0.6148
CBX8	ENSG00000141570	3.152e-96	0.3095	52.46	28.69	4.915e-95	0.6148
ZWINT	ENSG00000122952	7.818e-122	0.3101	39.2	15.52	1.602e-120	0.6146
EPHB4	ENSG00000196411	1.139e-144	0.2763	32.9	9.64	2.915e-143	0.6141
ARPIN	ENSG00000242498	2.691e-101	0.2974	47.9	24.24	4.434e-100	0.614
ACTN4	ENSG00000130402	3.513e-79	0.3372	72.91	53.94	4.447e-78	0.6139
TMTC1	ENSG00000133687	7.435e-159	0.266	30.33	7.171	2.189e-157	0.6139
BMERB1	ENSG00000166780	7.637e-85	0.3204	62.74	40.02	1.029e-83	0.6139
SPATA33	ENSG00000167523	3.898e-82	0.3483	67.28	45.22	5.11e-81	0.6139
POLE3	ENSG00000148229	6.212e-99	0.2991	48.89	25.75	9.981e-98	0.6138
CABLES1	ENSG00000134508	1.227e-133	0.2724	35.16	11.8	2.832e-132	0.6137
PARD3	ENSG00000148498	5.877e-83	0.32	65.25	42.61	7.771e-82	0.6137
GGA2	ENSG00000103365	2.6e-76	0.339	81.6	63.53	3.154e-75	0.6134
MOK	ENSG00000080823	4.572e-114	0.2812	40.89	17.52	8.7e-113	0.6133
APCDD1	ENSG00000154856	4.171e-148	0.2849	31.69	8.794	1.094e-146	0.6132
RADX	ENSG00000147231	1.165e-141	0.2632	33	9.828	2.908e-140	0.6131
NUP210	ENSG00000132182	2.667e-117	0.2744	39.49	16.08	5.262e-116	0.613
ZGRF1	ENSG00000138658	1.011e-96	0.3113	48.76	26.45	1.589e-95	0.6127
GPX4	ENSG00000167468	1.214e-82	0.3154	62.7	41.83	1.598e-81	0.6127
DPY19L1	ENSG00000173852	1.959e-106	0.2821	43.57	20.17	3.441e-105	0.6126
ARGLU1	ENSG00000134884	2.278e-73	0.1894	99.84	99.69	2.639e-72	0.6123
ETV1	ENSG00000006468	1.727e-171	0.2597	27.74	5.102	5.728e-170	0.6122
PXMP2	ENSG00000176894	1.196e-120	0.2707	37.66	14.67	2.418e-119	0.6122
EEPD1	ENSG00000122547	2.931e-150	0.2592	30.69	7.9	7.884e-149	0.612
TP53	ENSG00000141510	3.752e-101	0.2867	45.71	22.43	6.159e-100	0.612
PRKG1	ENSG00000185532	1.567e-134	0.2719	33.83	10.86	3.659e-133	0.612
ST6GALNAC3	ENSG00000184005	4.235e-116	0.2732	39.08	15.78	8.258e-115	0.6119
ENO1	ENSG00000074800	1.594e-74	0.357	79.45	60.59	1.885e-73	0.6117
RBBP7	ENSG00000102054	2.792e-86	0.2959	57.13	33.53	3.829e-85	0.6117
MN1	ENSG00000169184	2.059e-96	0.2798	48.65	24.19	3.216e-95	0.6115
FAM160A1	ENSG00000164142	1.09e-156	0.2693	29.32	6.725	3.118e-155	0.6113
RAB31	ENSG00000168461	4.48e-79	0.3196	65.63	43.97	5.659e-78	0.6112
CKAP4	ENSG00000136026	2.928e-73	0.3388	82.03	64.68	3.384e-72	0.6111
RFLNB	ENSG00000183688	8.183e-144	0.2625	31.21	8.77	2.08e-142	0.611
ERBB2	ENSG00000141736	8.033e-120	0.2589	37.1	13.97	1.608e-118	0.6109
CRTAP	ENSG00000170275	1.419e-123	0.2688	35.77	13.14	2.959e-122	0.6109
FAM174C	ENSG00000228300	1.076e-100	0.3013	44.47	21.96	1.76e-99	0.6109
PCOLCE	ENSG00000106333	1.813e-138	0.2706	32.03	9.57	4.375e-137	0.6106
CNOT10	ENSG00000182973	6.047e-86	0.287	55.62	32.21	8.248e-85	0.6106
SRSF2	ENSG00000161547	1.823e-72	0.332	82.09	64.35	2.084e-71	0.6105
PAN3	ENSG00000152520	7.52e-75	0.3203	72.78	52.27	8.936e-74	0.6104
H2AX	ENSG00000188486	2.56e-88	0.3674	51.65	30.8	3.623e-87	0.6104
GSTP1	ENSG00000084207	1.158e-75	0.3325	70.77	48.34	1.393e-74	0.6103
ALMS1	ENSG00000116127	7.427e-80	0.3068	62	40.18	9.453e-79	0.6103
RFC4	ENSG00000163918	2.979e-115	0.2658	38.07	15.17	5.746e-114	0.6103
CMTM3	ENSG00000140931	3.535e-93	0.2988	48.31	25.91	5.298e-92	0.6102
PLXNB2	ENSG00000196576	2.257e-72	0.3351	80.83	62.57	2.575e-71	0.6102
WDR35	ENSG00000118965	1.751e-92	0.2844	49.1	25.96	2.607e-91	0.6101
RAVER1	ENSG00000161847	3.046e-80	0.2978	61.05	37.97	3.902e-79	0.6098
ZNF367	ENSG00000165244	1.793e-113	0.284	38.23	15.57	3.366e-112	0.6098
CHTF18	ENSG00000127586	4.584e-97	0.2876	45.29	23.04	7.255e-96	0.6097
STRIP2	ENSG00000128578	3.678e-116	0.2569	37.3	14.27	7.18e-115	0.6095
PRDX2	ENSG00000167815	3.077e-70	0.3162	87.73	75.59	3.405e-69	0.6094
CCDC157	ENSG00000187860	1.142e-114	0.2748	37.51	14.91	2.188e-113	0.6094
TICRR	ENSG00000140534	5.742e-123	0.2995	34.75	12.65	1.186e-121	0.6093
NRCAM	ENSG00000091129	1.561e-78	0.3069	62.58	38.87	1.95e-77	0.6092
ERRFI1	ENSG00000116285	1.041e-121	0.2557	35.16	12.79	2.128e-120	0.6092
RAD54L	ENSG00000085999	3.291e-120	0.2913	35.63	13	6.618e-119	0.6091
B9D1	ENSG00000108641	1.211e-104	0.2787	41	18.48	2.087e-103	0.6091
AMPH	ENSG00000078053	9.1e-114	0.2574	37.44	15.02	1.715e-112	0.609
MIDEAS	ENSG00000156030	6.28e-89	0.2992	50.34	27.06	8.98e-88	0.6089
RBL1	ENSG00000080839	2.303e-112	0.2623	37.78	15.33	4.292e-111	0.6088
RFC5	ENSG00000111445	4.352e-127	0.2511	33.38	11.31	9.386e-126	0.6088
CDC7	ENSG00000097046	4.021e-120	0.2599	35.18	13.07	8.076e-119	0.6087
SLC7A10	ENSG00000130876	9.484e-185	0.2655	24.7	2.939	3.491e-183	0.6085
NGFR	ENSG00000064300	8.97e-113	0.3054	37.1	15.26	1.68e-111	0.6084
MTHFD1	ENSG00000100714	2.985e-125	0.2557	33.67	11.4	6.355e-124	0.6083
XRCC3	ENSG00000126215	1.918e-134	0.2615	31.44	9.476	4.468e-133	0.6082
IPO5	ENSG00000065150	5.197e-97	0.264	43.8	21.26	8.218e-96	0.608
MIS18BP1	ENSG00000129534	4.757e-94	0.3054	45.58	22.81	7.225e-93	0.608
TMEM106C	ENSG00000134291	1.009e-114	0.2596	36.27	14.18	1.937e-113	0.608
PTPN13	ENSG00000163629	1.371e-103	0.2587	40.82	17.87	2.327e-102	0.608
RRM1	ENSG00000167325	5.153e-103	0.2717	40.57	18.53	8.689e-102	0.608
TK1	ENSG00000167900	5.921e-138	0.2898	30.45	8.794	1.425e-136	0.6079
CLEC2D	ENSG00000069493	2.111e-89	0.2809	48.38	25.68	3.045e-88	0.6078
MTERF2	ENSG00000120832	4.013e-94	0.2836	44.79	23.11	6.101e-93	0.6078
SUMO3	ENSG00000184900	6.208e-73	0.32	67.97	48.37	7.142e-72	0.6078
EGR2	ENSG00000122877	1.601e-166	0.2807	26.14	4.609	5.014e-165	0.6076
SPOCK1	ENSG00000152377	5.141e-114	0.2742	36.18	14.23	9.771e-113	0.6076
BCL2L12	ENSG00000126453	6.875e-144	0.2446	29.18	7.407	1.75e-142	0.6072
LMNB1	ENSG00000113368	2.853e-74	0.323	63.44	43.05	3.351e-73	0.6071
OSBPL3	ENSG00000070882	1.18e-100	0.259	41.02	18.55	1.929e-99	0.607
CNTLN	ENSG00000044459	1.877e-101	0.2586	40.57	18.1	3.098e-100	0.6069
MTA3	ENSG00000057935	9.254e-86	0.2779	49.75	27.13	1.261e-84	0.6067
NUP43	ENSG00000120253	6.978e-91	0.2627	45.6	23.35	1.02e-89	0.6064
PIM1	ENSG00000137193	1.403e-113	0.2731	35.27	13.87	2.637e-112	0.6064
SPC24	ENSG00000161888	9.582e-112	0.3214	35.34	14.41	1.778e-110	0.606
USP1	ENSG00000162607	6.175e-94	0.2656	43.41	21.04	9.355e-93	0.606
MAFK	ENSG00000198517	9.364e-134	0.2647	30.11	8.723	2.164e-132	0.6058
DNAJC21	ENSG00000168724	7.212e-77	0.289	57.24	34.92	8.843e-76	0.6057
PRAG1	ENSG00000275342	1.087e-94	0.27	42.44	20.64	1.667e-93	0.6057
SNX5	ENSG00000089006	1.672e-86	0.2716	47.54	25.68	2.298e-85	0.6056
SAMD1	ENSG00000141858	1.11e-86	0.2707	47.32	25.35	1.53e-85	0.6055
TUFT1	ENSG00000143367	1.525e-115	0.2616	34.28	12.58	2.957e-114	0.6055
CHAMP1	ENSG00000198824	1.821e-70	0.2982	66.8	46.81	2.024e-69	0.6055
COL5A2	ENSG00000204262	2.088e-157	0.256	26.23	5.008	6.019e-156	0.6053
SFRP1	ENSG00000104332	3.902e-83	0.286	49.53	27.13	5.166e-82	0.6049
RILPL1	ENSG00000188026	1.477e-99	0.2547	39.49	17.71	2.388e-98	0.6049
RPA1	ENSG00000132383	1.692e-114	0.2357	34.19	12.49	3.233e-113	0.6048
DSN1	ENSG00000149636	4.427e-126	0.2444	31.17	9.758	9.504e-125	0.6048
CHST15	ENSG00000182022	1.178e-125	0.2454	31.3	9.899	2.517e-124	0.6048
MT-CO3	ENSG00000198938	2.045e-64	0.3586	89.29	77.55	2.086e-63	0.6048
SRSF5	ENSG00000100650	2.779e-65	0.3073	81.66	63.98	2.864e-64	0.6047
DNAAF3	ENSG00000167646	2.346e-123	0.254	31.66	10.3	4.88e-122	0.6046
CPXM1	ENSG00000088882	1.124e-78	0.2787	52.91	30.87	1.41e-77	0.6045
RFFL	ENSG00000092871	4.004e-100	0.2568	38.88	17.19	6.513e-99	0.6045
NAALAD2	ENSG00000077616	7.686e-90	0.2611	44.29	21.8	1.112e-88	0.6044
ORC6	ENSG00000091651	1.748e-94	0.2727	41.25	19.77	2.675e-93	0.6044
SLBP	ENSG00000163950	1.946e-90	0.2778	43.3	22.15	2.83e-89	0.6044
ITGB3BP	ENSG00000142856	8.913e-104	0.2501	37.28	15.54	1.516e-102	0.6043
FSTL1	ENSG00000163430	2.895e-102	0.2555	37.89	16.11	4.836e-101	0.6043
APLP2	ENSG00000084234	2.658e-65	0.3058	77.99	60.22	2.742e-64	0.6042
PJA1	ENSG00000181191	3.796e-77	0.2754	54.19	31.98	4.674e-76	0.6042
ERCC1	ENSG00000012061	1.335e-77	0.2762	53.04	31.13	1.65e-76	0.6039
BTBD2	ENSG00000133243	1.333e-71	0.2898	60.26	39.6	1.506e-70	0.6038
RAB13	ENSG00000143545	3.961e-104	0.2653	36.47	15.24	6.76e-103	0.6037
MOXD1	ENSG00000079931	3.405e-144	0.2694	27.02	6.395	8.693e-143	0.6035
NFATC4	ENSG00000100968	6.457e-75	0.2772	56.86	32.09	7.678e-74	0.6035
BCL9L	ENSG00000186174	1.287e-87	0.2642	44.25	22.64	1.799e-86	0.6035
VRK1	ENSG00000100749	2.472e-92	0.2561	41.43	19.96	3.665e-91	0.6034
DNA2	ENSG00000138346	1.722e-93	0.2608	40.98	19.19	2.593e-92	0.6034
IRF2BPL	ENSG00000119669	1.361e-78	0.2702	51.2	29.37	1.704e-77	0.6033
ZNF536	ENSG00000198597	2.103e-94	0.2564	40.37	18.86	3.213e-93	0.6033
MEGF6	ENSG00000162591	6.252e-93	0.2555	41.2	19.3	9.347e-92	0.6032
SUCO	ENSG00000094975	2.607e-76	0.271	53.09	31.62	3.16e-75	0.6031
SYNPR	ENSG00000163630	1.785e-144	0.2435	27	6.043	4.563e-143	0.6031
CEP192	ENSG00000101639	1.079e-85	0.256	44.86	23.07	1.466e-84	0.6028
UBA52	ENSG00000221983	7.586e-65	0.2907	71.88	54.78	7.76e-64	0.6028
ADAMTS6	ENSG00000049192	1.182e-113	0.2484	32.79	11.8	2.226e-112	0.6027
ATP1A2	ENSG00000018625	4.404e-176	0.251	23.09	2.516	1.496e-174	0.6025
PTPRJ	ENSG00000149177	1.46e-116	0.234	32.05	10.89	2.853e-115	0.6025
FBF1	ENSG00000188878	6.03e-106	0.2539	34.93	14.01	1.052e-104	0.6025
HDAC7	ENSG00000061273	2.118e-80	0.266	47.99	26.66	2.719e-79	0.6023
PDCL3	ENSG00000115539	4.014e-71	0.2818	57.85	37.08	4.509e-70	0.6023
ABI2	ENSG00000138443	6.377e-62	0.2938	83.22	68.35	6.267e-61	0.6022
TNFRSF1B	ENSG00000028137	2.419e-164	0.2323	24.11	3.456	7.437e-163	0.6021
CFAP69	ENSG00000105792	1.609e-133	0.2413	28.1	7.407	3.701e-132	0.602
KLHL21	ENSG00000162413	2.258e-105	0.2572	34.73	13.94	3.912e-104	0.602
COL27A1	ENSG00000196739	4.339e-119	0.2438	31.06	10.04	8.638e-118	0.6019
TEX9	ENSG00000151575	5.256e-92	0.2503	40.19	18.74	7.768e-91	0.6018
PAWR	ENSG00000177425	1.651e-105	0.2404	34.69	13.64	2.867e-104	0.6018
PRPF19	ENSG00000110107	6.198e-72	0.2671	55.35	34.31	7.042e-71	0.6015
FANCB	ENSG00000181544	1.638e-134	0.2289	27.63	7.101	3.82e-133	0.6015
SPRY4	ENSG00000187678	8.654e-85	0.258	44.41	21.84	1.166e-83	0.6014
MEPCE	ENSG00000146834	2.206e-76	0.2712	50.07	29.01	2.68e-75	0.6013
SYT9	ENSG00000170743	1.347e-124	0.2297	29.43	8.629	2.852e-123	0.6012
SMARCA1	ENSG00000102038	1.143e-63	0.2936	69.78	50.48	1.155e-62	0.6011
RMI2	ENSG00000175643	1.181e-149	0.2356	25.24	4.867	3.157e-148	0.601
STAG2	ENSG00000101972	2.238e-64	0.2903	67.23	46.63	2.281e-63	0.6008
CERK	ENSG00000100422	2.061e-68	0.2829	58.21	38.87	2.216e-67	0.6007
FILIP1	ENSG00000118407	7.41e-127	0.2623	28.37	8.277	1.596e-125	0.6006
NUSAP1	ENSG00000137804	9.326e-80	0.3235	46.26	25.11	1.186e-78	0.6006
MAGT1	ENSG00000102158	8.478e-100	0.2343	35.63	14.74	1.374e-98	0.6005
CNBP	ENSG00000169714	6.762e-76	0.2534	49.44	28.31	8.164e-75	0.6005
ATP5MC2	ENSG00000135390	1.586e-62	0.2853	70.12	51.99	1.572e-61	0.6004
ADAMTS1	ENSG00000154734	2.623e-159	0.2488	23.84	3.668	7.799e-158	0.6004
ARPP21	ENSG00000172995	5.588e-111	0.266	31.94	11.52	1.027e-109	0.6004
FBXO46	ENSG00000177051	3.138e-63	0.307	68.04	49.59	3.147e-62	0.6004
ACTG1	ENSG00000184009	5.699e-59	0.2316	98.47	96.26	5.345e-58	0.6003
OTULIN	ENSG00000154124	4.373e-83	0.2499	43.53	22.38	5.787e-82	0.6002
PTH2	ENSG00000142538	9.621e-158	0.2369	23.88	3.739	2.8e-156	0.6001
ARHGAP6	ENSG00000047648	1.077e-143	0.229	25.58	5.314	2.731e-142	0.6
POLI	ENSG00000101751	1.682e-73	0.2588	51.11	29.96	1.955e-72	0.6
STK3	ENSG00000104375	1.935e-106	0.2286	32.97	12.27	3.403e-105	0.5998
FGF8	ENSG00000107831	4.803e-142	0.2523	25.51	5.549	1.202e-140	0.5996
DGLUCY	ENSG00000133943	2.966e-99	0.2422	35.07	14.44	4.782e-98	0.5996
MCAM	ENSG00000076706	1.258e-128	0.2616	27.47	7.524	2.765e-127	0.5995
PTBP1	ENSG00000011304	1.033e-65	0.272	60.58	39.36	1.071e-64	0.5993
HECTD2	ENSG00000165338	1.12e-78	0.2535	45.47	24.45	1.406e-77	0.5993
ANAPC16	ENSG00000166295	8.943e-78	0.2564	46.1	25.37	1.106e-76	0.5993
ATG16L2	ENSG00000168010	1.747e-112	0.2304	30.9	10.51	3.259e-111	0.5993
PASK	ENSG00000115687	1.323e-80	0.2527	43.82	23.11	1.702e-79	0.5992
IFT57	ENSG00000114446	3.563e-75	0.2529	48.62	26.69	4.259e-74	0.5991
SRRM1	ENSG00000133226	1.422e-59	0.2879	75.6	57.65	1.347e-58	0.599
GALNT7	ENSG00000109586	7.312e-63	0.289	65.76	44.13	7.289e-62	0.5989
DTYMK	ENSG00000168393	1.097e-92	0.2362	36.96	16.48	1.638e-91	0.5988
DIPK1C	ENSG00000187773	2.284e-99	0.2243	34.78	13.45	3.69e-98	0.5987
ZNF141	ENSG00000131127	8.381e-69	0.264	54.24	33.36	9.065e-68	0.5986
CCNG1	ENSG00000113328	1.253e-86	0.2383	39.65	18.95	1.725e-85	0.5985
EFNB1	ENSG00000090776	2.908e-106	0.2263	32.03	11.47	5.099e-105	0.5983
GPX7	ENSG00000116157	3.045e-101	0.2276	33.38	13.12	5.012e-100	0.5983
STK26	ENSG00000134602	1.236e-112	0.2214	30.29	9.969	2.307e-111	0.5983
RFC3	ENSG00000133119	4.103e-96	0.2273	35.07	14.48	6.393e-95	0.598
MAPK15	ENSG00000181085	8.947e-74	0.2601	48.26	26.71	1.043e-72	0.598
TUBB	ENSG00000196230	7.101e-57	0.3118	84.42	72.47	6.443e-56	0.598
PLEKHG5	ENSG00000171680	1.406e-67	0.2645	54.71	33.18	1.497e-66	0.5978
SULF2	ENSG00000196562	1.224e-65	0.2562	58.32	35.1	1.268e-64	0.5978
NDST1	ENSG00000070614	1.491e-61	0.2791	64.73	44.13	1.455e-60	0.5977
NAB1	ENSG00000138386	2.096e-75	0.2484	46.01	25.44	2.514e-74	0.5977
MYLK	ENSG00000065534	1.925e-141	0.2357	24.67	5.055	4.8e-140	0.5976
INPPL1	ENSG00000165458	1.36e-59	0.2907	72.89	46.16	1.29e-58	0.5975
TMSB15A	ENSG00000158164	1.45e-71	0.2599	48.83	28.5	1.635e-70	0.5974
CLSPN	ENSG00000092853	7.877e-105	0.236	31.64	11.57	1.363e-103	0.5973
PDIA6	ENSG00000143870	7.05e-80	0.2352	42.26	21.73	8.98e-79	0.5973
SPICE1	ENSG00000163611	1.516e-81	0.2362	41.32	20.64	1.977e-80	0.5973
SCD5	ENSG00000145284	3.251e-89	0.2307	36.96	16.88	4.675e-88	0.5972
H2AZ1	ENSG00000164032	6.147e-70	0.2524	49.82	29.72	6.767e-69	0.597
BAZ2B	ENSG00000123636	5.141e-55	0.2608	97.29	91.94	4.513e-54	0.5968
SMC1A	ENSG00000072501	8.67e-63	0.2664	58.62	39.45	8.639e-62	0.5966
MSI1	ENSG00000135097	2.671e-55	0.3151	87.28	68.92	2.356e-54	0.5966
MDC1	ENSG00000137337	9.012e-69	0.2576	50.72	30.19	9.742e-68	0.5966
ASAH2	ENSG00000188611	1.824e-157	0.2559	22.4	3.08	5.266e-156	0.5966
CENPS	ENSG00000175279	1.033e-98	0.2219	32.84	12.96	1.654e-97	0.5965
KIF22	ENSG00000079616	1.362e-65	0.294	53.74	33.93	1.41e-64	0.5963
ARSG	ENSG00000141337	4.887e-121	0.2283	27.22	7.689	9.925e-120	0.5963
SLC16A1	ENSG00000155380	2.902e-58	0.2864	69.17	49.05	2.691e-57	0.5963
MYO1E	ENSG00000157483	9.535e-129	0.2213	25.94	6.372	2.107e-127	0.5963
HMX1	ENSG00000215612	2.706e-82	0.2525	39.33	19.66	3.551e-81	0.5962
CEP72	ENSG00000112877	4.789e-92	0.2308	34.96	14.98	7.083e-91	0.5961
ILK	ENSG00000166333	4.454e-73	0.2444	45.83	25.42	5.138e-72	0.5961
BCAM	ENSG00000187244	4.22e-96	0.2301	33.54	13.26	6.57e-95	0.596
WDHD1	ENSG00000198554	5.683e-107	0.2184	30.18	10.44	1.004e-105	0.596
CP	ENSG00000047457	9.241e-159	0.2422	21.97	2.798	2.716e-157	0.5958
FAT3	ENSG00000165323	1.431e-88	0.2293	36.13	16.01	2.034e-87	0.5957
PDIA3	ENSG00000167004	1.394e-74	0.2332	44.11	23.82	1.649e-73	0.5957
MT-CO2	ENSG00000198712	7.044e-54	0.3301	93.21	83.52	6.063e-53	0.5957
NBL1	ENSG00000158747	1.506e-101	0.2237	31.35	11.69	2.49e-100	0.5956
VEGFB	ENSG00000173511	3.401e-81	0.2359	39.63	19.52	4.407e-80	0.5956
XPO1	ENSG00000082898	1.403e-76	0.2282	42.56	22.01	1.708e-75	0.5955
INTU	ENSG00000164066	1.742e-84	0.2354	37.62	17.82	2.335e-83	0.5955
MCM10	ENSG00000065328	1.723e-110	0.2249	28.94	9.335	3.149e-109	0.5954
NCAPG2	ENSG00000146918	7.659e-81	0.2397	39.56	19.56	9.875e-80	0.5954
GPM6A	ENSG00000150625	9.201e-59	0.2707	64.61	44.58	8.604e-58	0.5954
PGD	ENSG00000142657	3.487e-57	0.2735	67.93	50.01	3.175e-56	0.5953
MKI67	ENSG00000148773	1.056e-70	0.3641	45.74	27.65	1.179e-69	0.5953
FZD3	ENSG00000104290	1.895e-55	0.2774	74	57.23	1.679e-54	0.5952
PLA2G12A	ENSG00000123739	4.441e-88	0.2283	35.77	15.99	6.261e-87	0.5952
CIBAR2	ENSG00000153789	8.416e-149	0.2279	22.73	3.597	2.227e-147	0.5952
RXRA	ENSG00000186350	4.275e-80	0.2278	39.99	19.59	5.465e-79	0.5952
PCYOX1	ENSG00000116005	1.572e-96	0.2221	32.45	12.93	2.463e-95	0.5951
BLOC1S1	ENSG00000135441	2.399e-71	0.2406	45.42	25.63	2.7e-70	0.5948
NBEA	ENSG00000172915	7.251e-63	0.2603	54.74	35.32	7.233e-62	0.5948
DENND11	ENSG00000257093	1.709e-57	0.2783	66.01	45.97	1.565e-56	0.5948
CDC45	ENSG00000093009	8.167e-97	0.2417	32.03	12.63	1.287e-95	0.5946
E2F3	ENSG00000112242	3.908e-86	0.2317	35.97	16.55	5.343e-85	0.5946
PRIM2	ENSG00000146143	5.735e-74	0.2297	43.3	22.92	6.696e-73	0.5946
IMPDH2	ENSG00000178035	3.467e-87	0.2178	35.75	15.94	4.813e-86	0.5946
UBA2	ENSG00000126261	2.237e-59	0.261	60.1	40.21	2.115e-58	0.5943
PLEKHM3	ENSG00000178385	8.872e-74	0.2404	42.85	23.04	1.035e-72	0.5943
TSPYL2	ENSG00000184205	3.185e-94	0.2309	32.61	13.26	4.851e-93	0.5943
ABLIM1	ENSG00000099204	6.194e-101	0.2189	30.42	11.24	1.014e-99	0.5942
SRSF9	ENSG00000111786	4.635e-68	0.2407	47.43	27.77	4.972e-67	0.5941
PDZRN3	ENSG00000121440	5.25e-80	0.2308	38.93	18.72	6.696e-79	0.5941
UNC119B	ENSG00000175970	3.801e-79	0.2292	39.06	19.42	4.804e-78	0.594
DONSON	ENSG00000159147	1.617e-75	0.2323	41.05	21.37	1.941e-74	0.5938
KHDRBS2	ENSG00000112232	1.552e-77	0.2344	39.54	19.92	1.915e-76	0.5935
TF	ENSG00000091513	8.994e-131	0.2338	24.04	5.29	2.03e-129	0.5933
PACSIN3	ENSG00000165912	3.623e-104	0.2147	29.12	9.946	6.19e-103	0.5933
TIMP1	ENSG00000102265	2.251e-127	0.2082	24.58	5.643	4.866e-126	0.5932
QRICH2	ENSG00000129646	3.051e-80	0.2349	37.42	18.46	3.905e-79	0.5932
CFAP44	ENSG00000206530	1.921e-93	0.217	32.14	12.74	2.889e-92	0.5931
CASP8AP2	ENSG00000118412	1.719e-83	0.2207	35.77	16.48	2.285e-82	0.5929
CCDC138	ENSG00000163006	1.284e-72	0.2244	42.22	22.22	1.47e-71	0.5929
FANCD2	ENSG00000144554	5.827e-109	0.2035	27.72	8.676	1.046e-107	0.5928
PRSS23	ENSG00000150687	4.778e-62	0.268	52.41	32.68	4.711e-61	0.5928
HS2ST1	ENSG00000153936	4.933e-75	0.2216	40.55	20.6	5.878e-74	0.5928
MED25	ENSG00000104973	6.596e-54	0.2744	68.92	49.71	5.68e-53	0.5926
DCAF16	ENSG00000163257	1.199e-61	0.2479	52.19	33.01	1.172e-60	0.5926
CLVS1	ENSG00000177182	2.36e-94	0.2241	31.35	12.34	3.599e-93	0.5926
CRTAC1	ENSG00000095713	1.632e-82	0.245	35.72	16.72	2.147e-81	0.5925
P3H4	ENSG00000141696	1.307e-119	0.2135	25.35	6.631	2.613e-118	0.5924
ZNF704	ENSG00000164684	2.19e-57	0.2583	59.54	39.01	1.999e-56	0.5923
TCTN2	ENSG00000168778	1.595e-92	0.2132	31.69	12.77	2.377e-91	0.5923
MINAR1	ENSG00000169330	1.303e-105	0.235	28.06	9.311	2.266e-104	0.5923
COL4A6	ENSG00000197565	1.504e-137	0.2085	22.8	4.115	3.595e-136	0.5923
LPAR1	ENSG00000198121	4.502e-134	0.2088	23.21	4.514	1.045e-132	0.5923
MLEC	ENSG00000110917	7.862e-62	0.2409	51.65	31.62	7.706e-61	0.5921
SERPING1	ENSG00000149131	4.211e-88	0.2148	33.18	14.04	5.942e-87	0.5921
FAM136A	ENSG00000035141	7.102e-90	0.2129	32.48	13.38	1.029e-88	0.592
MMRN1	ENSG00000138722	1.095e-92	0.2141	31.42	12.39	1.636e-91	0.5919
RBM15	ENSG00000162775	4.218e-54	0.268	65.88	46.67	3.646e-53	0.5919
TMEM245	ENSG00000106771	1.242e-55	0.2511	60.92	42.39	1.105e-54	0.5918
GNAI2	ENSG00000114353	5.265e-78	0.2177	37.44	18.29	6.55e-77	0.5918
ZNF519	ENSG00000175322	3.055e-60	0.2515	52.82	33.74	2.938e-59	0.5918
GMPS	ENSG00000163655	1.948e-60	0.2395	52.53	32.89	1.874e-59	0.5917
RFC1	ENSG00000035928	6.326e-88	0.2061	32.81	13.78	8.891e-87	0.5915
SERF2	ENSG00000140264	1.034e-57	0.2441	56.2	37.15	9.513e-57	0.5915
LDLRAD4	ENSG00000168675	2.098e-104	0.2113	27.92	9.17	3.605e-103	0.5915
SRSF3	ENSG00000112081	1.373e-50	0.2677	77.4	61.32	1.12e-49	0.5914
LRRC6	ENSG00000129295	8.478e-127	0.2012	23.79	5.243	1.824e-125	0.5914
GOLM1	ENSG00000135052	7.945e-51	0.2684	76.32	59.82	6.51e-50	0.5914
EXO1	ENSG00000174371	4.858e-98	0.2242	29.52	10.56	7.716e-97	0.5914
N4BP2	ENSG00000078177	5.642e-81	0.2131	35.59	16.44	7.29e-80	0.5913
PHGDH	ENSG00000092621	5.863e-75	0.2134	38.86	19.21	6.976e-74	0.5912
NR4A1	ENSG00000123358	1.09e-103	0.2961	27.58	9.546	1.851e-102	0.5912
OGT	ENSG00000147162	2.767e-49	0.2654	89.02	78.27	2.219e-48	0.5912
SNRNP25	ENSG00000161981	9.528e-80	0.2278	35.75	17.26	1.211e-78	0.5912
ABCC4	ENSG00000125257	4.953e-89	0.2135	32.12	13.1	7.093e-88	0.5911
YBX3	ENSG00000060138	1.112e-94	0.2032	30.2	11.29	1.705e-93	0.591
FAM102A	ENSG00000167106	1.349e-92	0.2086	30.81	11.94	2.012e-91	0.591
FBLN7	ENSG00000144152	1.937e-96	0.213	29.5	10.89	3.028e-95	0.5909
USP54	ENSG00000166348	3.019e-70	0.2194	41.2	22.06	3.344e-69	0.5907
COCH	ENSG00000100473	1.045e-79	0.2242	35.18	16.81	1.327e-78	0.5906
NSD2	ENSG00000109685	2.645e-54	0.2493	60.89	41.76	2.296e-53	0.5905
C19orf25	ENSG00000119559	9.462e-62	0.2394	48.56	29.53	9.265e-61	0.5905
SMYD4	ENSG00000186532	1.688e-81	0.2178	34.57	15.71	2.198e-80	0.5905
SSX2IP	ENSG00000117155	1.59e-70	0.2168	40.84	21.3	1.769e-69	0.5904
SSRP1	ENSG00000149136	8.278e-57	0.2436	55.12	36.44	7.504e-56	0.5903
DPCD	ENSG00000166171	4.189e-87	0.2156	32.05	13.5	5.806e-86	0.5903
CCNB1IP1	ENSG00000100814	4.695e-63	0.2328	46.84	27.58	4.696e-62	0.5902
TRIM17	ENSG00000162931	3.467e-135	0.2053	22.1	3.903	8.149e-134	0.5902
ZNF90	ENSG00000213988	5.737e-110	0.1998	25.8	7.501	1.041e-108	0.59
MCM7	ENSG00000166508	4.266e-48	0.2629	84.91	75.01	3.342e-47	0.5899
ASXL1	ENSG00000171456	2.305e-48	0.2657	82.68	67.93	1.819e-47	0.5899
BARD1	ENSG00000138376	5.195e-89	0.2055	31.12	12.46	7.435e-88	0.5898
CCHCR1	ENSG00000204536	1.484e-75	0.2101	36.9	17.87	1.784e-74	0.5898
S1PR1	ENSG00000170989	6.919e-138	0.2009	21.58	3.48	1.661e-136	0.5897
CFAP91	ENSG00000183833	5.989e-114	0.201	24.9	6.678	1.132e-112	0.5897
PJA2	ENSG00000198961	7.674e-52	0.254	64.7	46.46	6.389e-51	0.5897
P3H2	ENSG00000090530	3.181e-114	0.2135	24.74	6.678	6.065e-113	0.5896
GINS4	ENSG00000147536	1.74e-91	0.2079	30.24	11.54	2.563e-90	0.5896
HAUS5	ENSG00000249115	3.777e-73	0.2135	38.14	19.09	4.362e-72	0.5896
RAB36	ENSG00000100228	7.501e-110	0.1968	25.58	7.336	1.36e-108	0.5895
CD47	ENSG00000196776	1.856e-50	0.2768	70.09	49.21	1.513e-49	0.5895
KLHL14	ENSG00000197705	4.037e-54	0.256	58.93	38.98	3.492e-53	0.5895
TECR	ENSG00000099797	3.157e-78	0.2029	35.14	16.39	3.933e-77	0.5894
SMC2	ENSG00000136824	2.526e-74	0.2177	37.21	18.22	2.976e-73	0.5894
PSTPIP2	ENSG00000152229	9.942e-129	0.2009	22.55	4.467	2.194e-127	0.5894
SELENOH	ENSG00000211450	1.056e-48	0.268	76.23	59.11	8.379e-48	0.5894
CDV3	ENSG00000091527	2.849e-72	0.2092	38.34	19.42	3.247e-71	0.5893
CDC42EP3	ENSG00000163171	5.056e-60	0.235	48.67	29.56	4.843e-59	0.5892
NCAPD3	ENSG00000151503	4.532e-62	0.2308	45.76	26.85	4.472e-61	0.5889
CENPK	ENSG00000123219	1.141e-104	0.1932	26.23	8.065	1.97e-103	0.5888
BEX3	ENSG00000166681	1.095e-46	0.2572	91.79	82.69	8.361e-46	0.5888
EID1	ENSG00000255302	3.312e-49	0.256	70.25	53.63	2.652e-48	0.5888
NUDT21	ENSG00000167005	3.846e-56	0.2342	53.11	34.21	3.462e-55	0.5887
MFHAS1	ENSG00000147324	2.372e-62	0.2233	45.29	26.03	2.346e-61	0.5886
UTRN	ENSG00000152818	3.441e-69	0.2139	39.56	20.74	3.741e-68	0.5886
TAPBP	ENSG00000231925	7.042e-96	0.2111	28.06	10.06	1.093e-94	0.5886
ADSS2	ENSG00000035687	2.259e-75	0.2124	35.75	17.09	2.706e-74	0.5885
COPRS	ENSG00000172301	5.862e-84	0.2012	31.73	13.45	7.825e-83	0.5884
FXYD1	ENSG00000266964	8.182e-122	0.2082	22.94	5.102	1.675e-120	0.5883
NAA38	ENSG00000183011	6.01e-55	0.2364	53.97	34.96	5.269e-54	0.5882
CEP43	ENSG00000213066	1.737e-60	0.2204	46.71	27.46	1.675e-59	0.5882
ZNF483	ENSG00000173258	2.149e-100	0.2056	26.7	8.794	3.506e-99	0.5881
CNP	ENSG00000173786	3.163e-83	0.2029	31.75	13.57	4.191e-82	0.5881
HAT1	ENSG00000128708	1.035e-72	0.199	36.94	17.89	1.187e-71	0.588
PCNA	ENSG00000132646	1.536e-90	0.2053	29.23	11.17	2.236e-89	0.588
DOC2B	ENSG00000272636	2.361e-56	0.2354	52.03	31.84	2.135e-55	0.588
BCCIP	ENSG00000107949	7.822e-54	0.2367	55.55	36.21	6.723e-53	0.5879
KLF15	ENSG00000163884	3.159e-104	0.2087	25.69	7.877	5.402e-103	0.5878
SNRPD2	ENSG00000125743	3.163e-72	0.2075	36.47	18.32	3.603e-71	0.5877
UBB	ENSG00000170315	7.018e-61	0.2245	45.06	26.69	6.795e-60	0.5877
DENND4A	ENSG00000174485	1.403e-54	0.2436	53.61	34.49	1.225e-53	0.5877
GABRE	ENSG00000102287	4.689e-111	0.2127	24.24	6.56	8.631e-110	0.5876
MMS22L	ENSG00000146263	7.709e-91	0.2	28.87	10.86	1.125e-89	0.5876
C7orf50	ENSG00000146540	4.118e-56	0.2297	51.08	32.02	3.702e-55	0.5876
NHLRC2	ENSG00000196865	9.766e-57	0.221	50.34	31.01	8.841e-56	0.5876
MDM1	ENSG00000111554	1.524e-84	0.2026	30.85	12.81	2.047e-83	0.5875
CDK2	ENSG00000123374	1.115e-96	0.1948	27.18	9.241	1.749e-95	0.5874
SCCPDH	ENSG00000143653	1.163e-62	0.2147	43.26	24.36	1.157e-61	0.5874
SMARCE1	ENSG00000073584	6.294e-49	0.2477	65.72	46.65	5.014e-48	0.5872
DNAH7	ENSG00000118997	2.488e-123	0.2088	22.12	4.609	5.168e-122	0.5871
AMOT	ENSG00000126016	1.895e-69	0.2073	37.69	19.26	2.067e-68	0.5871
EIF3L	ENSG00000100129	5.317e-59	0.2174	46.37	27.63	4.995e-58	0.587
HMGXB4	ENSG00000100281	2.824e-71	0.2047	36.54	18.13	3.176e-70	0.587
SPRED1	ENSG00000166068	2.66e-98	0.1872	26.64	8.629	4.247e-97	0.587
DAPK3	ENSG00000167657	2.351e-53	0.2449	53.45	36.42	2.002e-52	0.587
CKS1B	ENSG00000173207	2.332e-72	0.2133	35.81	17.54	2.659e-71	0.587
DOCK9	ENSG00000088387	2.443e-57	0.2101	49.1	28.45	2.226e-56	0.5869
PRDM5	ENSG00000138738	4.527e-80	0.1989	32.25	13.8	5.783e-79	0.5869
D2HGDH	ENSG00000180902	3.647e-74	0.2074	34.96	16.41	4.275e-73	0.5869
ANGPTL1	ENSG00000116194	1.258e-132	0.2057	20.84	3.456	2.882e-131	0.5867
TLE3	ENSG00000140332	6.535e-62	0.2139	43.14	24.1	6.42e-61	0.5867
WRN	ENSG00000165392	9.145e-60	0.2159	45.06	26.4	8.705e-59	0.5867
KHSRP	ENSG00000088247	3.066e-49	0.2386	61.91	43.76	2.457e-48	0.5865
PARP4	ENSG00000102699	4.555e-87	0.1958	29.25	11.4	6.31e-86	0.5865
TRIM24	ENSG00000122779	1.435e-46	0.2614	71.61	53.75	1.091e-45	0.5865
IMPA2	ENSG00000141401	4.034e-90	0.1948	28.44	10.46	5.847e-89	0.5865
PLXNC1	ENSG00000136040	8.53e-81	0.2104	31.17	13.5	1.099e-79	0.5863
TEKT1	ENSG00000167858	1.425e-120	0.1997	22.12	4.773	2.876e-119	0.5863
HMCES	ENSG00000183624	8.62e-79	0.1925	32.14	14.11	1.085e-77	0.5863
ZNF730	ENSG00000183850	8.299e-56	0.2325	48.83	30.68	7.404e-55	0.5863
NSMCE4A	ENSG00000107672	1.481e-58	0.216	45.78	26.66	1.38e-57	0.5862
NUP153	ENSG00000124789	4.661e-56	0.2209	48.65	29.93	4.186e-55	0.5862
NGLY1	ENSG00000151092	1.968e-57	0.2162	46.53	27.56	1.799e-56	0.5859
DACT2	ENSG00000164488	3.418e-103	0.2019	24.76	7.242	5.779e-102	0.5857
CALU	ENSG00000128595	4.647e-49	0.2354	59.07	41.03	3.71e-48	0.5854
DKC1	ENSG00000130826	5.533e-65	0.2029	38.84	20.64	5.676e-64	0.5854
CENPN	ENSG00000166451	8.619e-88	0.1993	28.24	10.7	1.208e-86	0.5854
SCRIB	ENSG00000180900	3.897e-45	0.2499	72.08	55.42	2.871e-44	0.5853
DPYD	ENSG00000188641	2.122e-108	0.1917	23.61	6.184	3.789e-107	0.5853
RAD51	ENSG00000051180	4.741e-108	0.1975	23.57	6.278	8.451e-107	0.5852
TAB2	ENSG00000055208	6.193e-51	0.2253	54.71	35.93	5.084e-50	0.5852
TTLL4	ENSG00000135912	3.046e-61	0.208	41.43	23.32	2.963e-60	0.5852
PHYKPL	ENSG00000175309	1.996e-55	0.222	47.63	29.2	1.767e-54	0.5852
DIS3L	ENSG00000166938	1.671e-91	0.1907	27.15	9.452	2.464e-90	0.5851
SIK2	ENSG00000170145	1.403e-77	0.1939	31.66	13.83	1.732e-76	0.5851
CFL1	ENSG00000172757	5.085e-43	0.2467	89.6	80.39	3.582e-42	0.5851
HES4	ENSG00000188290	1.442e-44	0.2776	74.97	57.09	1.049e-43	0.5851
P4HA1	ENSG00000122884	9.552e-70	0.2023	35.3	17.47	1.048e-68	0.585
LRRC10B	ENSG00000204950	3.79e-74	0.2028	33.22	15.17	4.437e-73	0.585
EGFL8	ENSG00000241404	3.118e-64	0.2091	38.9	20.79	3.171e-63	0.585
AGBL5	ENSG00000084693	1.659e-73	0.1948	33.36	15.47	1.93e-72	0.5849
ADAMTS12	ENSG00000151388	5.821e-99	0.1962	25.12	7.83	9.37e-98	0.5849
STAG1	ENSG00000118007	1.061e-43	0.2593	78.21	61.98	7.574e-43	0.5848
YBX1	ENSG00000065978	2.244e-43	0.2447	79.12	66.12	1.592e-42	0.5847
ARMC9	ENSG00000135931	7.641e-60	0.2049	42.2	23.7	7.292e-59	0.5847
RGS3	ENSG00000138835	4.782e-56	0.2246	45.9	27.89	4.291e-55	0.5847
EPHA5	ENSG00000145242	1.576e-49	0.2455	56.72	37.71	1.269e-48	0.5847
ITGA2	ENSG00000164171	2.22e-134	0.1996	19.82	2.822	5.165e-133	0.5847
QARS1	ENSG00000172053	2.403e-51	0.2222	52.82	34.21	1.985e-50	0.5847
DMD	ENSG00000198947	1.086e-101	0.1889	24.45	7.218	1.802e-100	0.5847
FBXO5	ENSG00000112029	3.779e-74	0.1998	32.54	14.95	4.427e-73	0.5845
LPIN2	ENSG00000101577	5.168e-74	0.1859	32.68	14.62	6.042e-73	0.5843
SLC5A3	ENSG00000198743	3.459e-58	0.2076	43.23	24.92	3.199e-57	0.5843
TUBGCP5	ENSG00000275835	3.193e-56	0.2123	45.08	27.04	2.881e-55	0.5843
CDC6	ENSG00000094804	1.488e-87	0.2041	27.33	10.23	2.079e-86	0.5841
FOXM1	ENSG00000111206	1.609e-66	0.2573	35.9	18.95	1.693e-65	0.5841
DUSP16	ENSG00000111266	2.368e-66	0.2136	36.27	18.86	2.483e-65	0.5841
SS18	ENSG00000141380	5.801e-46	0.2375	64.12	45.78	4.369e-45	0.5841
CETN2	ENSG00000147400	1.642e-80	0.196	29.57	12.41	2.111e-79	0.5841
ASF1B	ENSG00000105011	2.057e-92	0.1988	26.07	8.888	3.058e-91	0.584
YWHAE	ENSG00000108953	5.759e-42	0.2383	92.65	83.82	3.965e-41	0.584
UQCC2	ENSG00000137288	9.579e-56	0.206	45.58	26.83	8.534e-55	0.584
PRR7	ENSG00000131188	2.696e-89	0.185	26.86	9.546	3.879e-88	0.5839
SNRNP200	ENSG00000144028	2.9e-42	0.2459	82.95	70.56	2.01e-41	0.5839
CHSY1	ENSG00000131873	8.84e-56	0.2104	44.97	26.88	7.879e-55	0.5838
HSDL2	ENSG00000119471	2.622e-95	0.1862	25.21	8.135	4.051e-94	0.5837
INAVA	ENSG00000163362	1.148e-101	0.1863	23.93	6.842	1.904e-100	0.5837
SLC2A4RG	ENSG00000125520	1.073e-60	0.2058	39.83	21.84	1.038e-59	0.5835
NPAS3	ENSG00000151322	2.631e-77	0.1959	30.4	13.1	3.242e-76	0.5835
TONSL	ENSG00000160949	4.04e-99	0.1848	24.33	7.289	6.508e-98	0.5835
MGME1	ENSG00000125871	3.377e-86	0.1853	27.4	10.18	4.621e-85	0.5834
ADCY3	ENSG00000138031	8.266e-89	0.1852	26.66	9.476	1.177e-87	0.5834
FGF2	ENSG00000138685	1.207e-85	0.1883	27.45	10.32	1.637e-84	0.5833
NR1D2	ENSG00000174738	1.399e-49	0.2251	52.95	34.78	1.127e-48	0.5833
SFMBT2	ENSG00000198879	6.8e-57	0.2065	43.37	24.69	6.173e-56	0.5833
MCM8	ENSG00000125885	6.683e-66	0.1977	35.68	18.01	6.958e-65	0.5831
FRRS1L	ENSG00000260230	2.221e-49	0.2239	53.18	34.52	1.783e-48	0.5831
FRMD4B	ENSG00000114541	4.003e-56	0.2033	43.59	25.11	3.602e-55	0.583
PREX2	ENSG00000046889	1.801e-60	0.1995	39.38	21.33	1.735e-59	0.5829
NFATC3	ENSG00000072736	1.403e-59	0.1979	40.12	22.03	1.33e-58	0.5829
KDSR	ENSG00000119537	5.542e-56	0.2084	43.37	25.46	4.962e-55	0.5829
DUT	ENSG00000128951	1.84e-67	0.1908	34.51	17.09	1.957e-66	0.5829
TMEM37	ENSG00000171227	2.961e-124	0.2066	20.07	3.503	6.231e-123	0.5828
MSL1	ENSG00000188895	1.86e-43	0.245	68.58	50.83	1.324e-42	0.5828
HEPH	ENSG00000089472	4.203e-71	0.1947	32.57	15	4.718e-70	0.5827
BRIP1	ENSG00000136492	6.936e-84	0.1882	27.6	10.46	9.246e-83	0.5827
SNAP29	ENSG00000099940	3.268e-64	0.1954	36.08	18.72	3.32e-63	0.5826
ARHGAP29	ENSG00000137962	3.6e-89	0.1958	26	9.005	5.173e-88	0.5825
H1-3	ENSG00000124575	3.513e-61	0.2841	37.51	21.23	3.415e-60	0.5824
PLAUR	ENSG00000011422	8.756e-84	0.2088	27.29	10.42	1.165e-82	0.5823
ZMYM3	ENSG00000147130	1.168e-46	0.2285	56.7	38.51	8.903e-46	0.5823
SLC25A1	ENSG00000100075	4.364e-54	0.2073	44.41	26.69	3.77e-53	0.5822
CTDSPL2	ENSG00000137770	1.128e-54	0.2029	43.66	25.96	9.867e-54	0.5822
KLHDC8B	ENSG00000185909	1.044e-60	0.1976	38.16	20.67	1.01e-59	0.5822
GAS1	ENSG00000180447	7.442e-97	0.1819	24	7.242	1.175e-95	0.5821
RHOA	ENSG00000067560	1.556e-45	0.223	58.05	41.29	1.155e-44	0.582
LRP1	ENSG00000123384	8.551e-44	0.2373	64.41	44.77	6.119e-43	0.5819
LRPAP1	ENSG00000163956	3.112e-44	0.2278	62.29	43.59	2.246e-43	0.5819
CFAP97	ENSG00000164323	8.584e-83	0.1817	27.42	10.35	1.133e-81	0.5819
PCLAF	ENSG00000166803	2.123e-88	0.1868	25.76	9.029	3.009e-87	0.5819
AGTRAP	ENSG00000177674	6.891e-100	0.183	23.27	6.631	1.118e-98	0.5819
PRIM1	ENSG00000198056	4.244e-82	0.1846	27.6	10.65	5.555e-81	0.5819
CDS1	ENSG00000163624	4.497e-111	0.1813	21.36	4.797	8.287e-110	0.5818
CEP126	ENSG00000110318	2.278e-71	0.1936	31.46	14.32	2.565e-70	0.5817
FOSB	ENSG00000125740	8.858e-128	0.2231	19.22	2.892	1.924e-126	0.5817
CRYL1	ENSG00000165475	2.437e-108	0.1814	21.72	5.173	4.348e-107	0.5817
CA8	ENSG00000178538	2.704e-104	0.1813	22.35	5.855	4.637e-103	0.5817
PACSIN2	ENSG00000100266	3.81e-57	0.1999	40.35	22.85	3.466e-56	0.5816
SULF1	ENSG00000137573	1.284e-123	0.1922	19.67	3.268	2.679e-122	0.5816
DIAPH2	ENSG00000147202	6.051e-78	0.1861	28.71	11.8	7.512e-77	0.5816
CCDC160	ENSG00000203952	1.836e-108	0.189	21.63	5.149	3.283e-107	0.5816
ANP32B	ENSG00000136938	1.096e-66	0.1893	33.47	16.6	1.158e-65	0.5815
WWC2	ENSG00000151718	5.469e-93	0.1838	24.45	7.83	8.184e-92	0.5815
TEDC1	ENSG00000185347	9.482e-75	0.1971	29.7	13	1.124e-73	0.5815
ZBTB12	ENSG00000204366	2.029e-62	0.1911	36.2	18.83	2.008e-61	0.5815
CNTRL	ENSG00000119397	6.459e-44	0.2412	61.43	43.48	4.633e-43	0.5814
GUSB	ENSG00000169919	2.071e-48	0.2177	50.92	33.15	1.636e-47	0.5814
SPATA13	ENSG00000182957	9.07e-79	0.1848	28.24	11.36	1.141e-77	0.5813
CUBN	ENSG00000107611	5.259e-88	0.1951	25.42	8.841	7.408e-87	0.5812
PGAP2	ENSG00000148985	5.852e-81	0.1819	27.47	10.63	7.556e-80	0.5812
NDE1	ENSG00000072864	2.698e-74	0.2111	29.7	12.84	3.175e-73	0.5811
HDLBP	ENSG00000115677	5.167e-60	0.1896	37.3	20.2	4.947e-59	0.5811
S100PBP	ENSG00000116497	9.12e-46	0.2212	55.3	37.74	6.826e-45	0.5811
TMEM164	ENSG00000157600	2.297e-55	0.1975	41.43	23.87	2.031e-54	0.5811
MXRA8	ENSG00000162576	1.257e-77	0.1988	28.6	11.57	1.554e-76	0.5811
BRCA1	ENSG00000012048	1.762e-87	0.1882	25.37	8.958	2.453e-86	0.581
UFC1	ENSG00000143222	9.518e-53	0.2024	44.11	26.33	8.051e-52	0.581
LHX9	ENSG00000143355	8.497e-58	0.2064	39.24	21.56	7.824e-57	0.581
FBLN1	ENSG00000077942	1.909e-54	0.1992	42.26	24.36	1.662e-53	0.5809
NCAPG	ENSG00000109805	1.144e-63	0.2361	34.51	17.96	1.155e-62	0.5809
SNRPA	ENSG00000077312	6.907e-46	0.2161	54.51	36.59	5.189e-45	0.5808
KANSL3	ENSG00000114982	3.899e-45	0.2183	56.25	38.33	2.871e-44	0.5808
CREG1	ENSG00000143162	2.536e-110	0.1783	21	4.656	4.62e-109	0.5808
RAVER2	ENSG00000162437	1.729e-65	0.1884	33.47	16.65	1.789e-64	0.5808
NEXN	ENSG00000162614	2.252e-115	0.1932	20.3	4.021	4.353e-114	0.5808
ATOH8	ENSG00000168874	1.699e-68	0.1871	32.14	14.93	1.828e-67	0.5808
INF2	ENSG00000203485	1.828e-50	0.2082	47.25	28.57	1.491e-49	0.5808
AHCY	ENSG00000101444	2.682e-70	0.1783	31.19	14.08	2.974e-69	0.5807
PLCH1	ENSG00000114805	1.944e-65	0.1842	33.6	16.32	2.009e-64	0.5807
ST3GAL3	ENSG00000126091	1.195e-53	0.1975	42.78	24.97	1.022e-52	0.5807
SYNE2	ENSG00000054654	4.11e-39	0.2483	84.03	71.9	2.661e-38	0.5806
PKP4	ENSG00000144283	9.535e-72	0.1744	30.49	13.4	1.079e-70	0.5806
SPRED2	ENSG00000198369	4.483e-75	0.1787	29.14	12.16	5.345e-74	0.5806
EIF2AK2	ENSG00000055332	1.673e-62	0.186	35.12	17.94	1.658e-61	0.5805
RNF7	ENSG00000114125	1.991e-59	0.1936	37.19	19.87	1.883e-58	0.5804
ECPAS	ENSG00000136813	1.037e-45	0.2138	53.72	36.33	7.749e-45	0.5804
TSPAN3	ENSG00000140391	3.843e-42	0.229	63.58	46.56	2.656e-41	0.5804
BCL2L11	ENSG00000153094	1.168e-62	0.1887	35.02	17.63	1.161e-61	0.5804
NCAPD2	ENSG00000010292	4.06e-60	0.2017	36.27	19.49	3.895e-59	0.5803
AEBP1	ENSG00000106624	2.215e-68	0.1861	31.69	14.65	2.38e-67	0.5803
DNPH1	ENSG00000112667	9.881e-99	0.1786	22.62	6.278	1.583e-97	0.5803
IGFBP2	ENSG00000115457	1.712e-38	0.2956	91.63	77.85	1.096e-37	0.5803
CTSB	ENSG00000164733	1.256e-74	0.184	28.91	12.34	1.487e-73	0.5803
JUNB	ENSG00000171223	1.202e-58	0.2221	37.01	20.83	1.121e-57	0.5803
PCM1	ENSG00000078674	1.535e-38	0.2261	85.54	74.82	9.844e-38	0.5801
SORBS3	ENSG00000120896	3.814e-93	0.1746	23.68	7.218	5.711e-92	0.5801
KLHL5	ENSG00000109790	3.196e-54	0.1949	41.02	23.77	2.772e-53	0.58
IRS2	ENSG00000185950	4.302e-52	0.1993	43.46	25.82	3.593e-51	0.58
MAN2A2	ENSG00000196547	3.143e-44	0.216	56.31	38.42	2.267e-43	0.58
DSCC1	ENSG00000136982	9.309e-88	0.1777	24.72	8.277	1.303e-86	0.5799
DNAI1	ENSG00000122735	4.947e-106	0.1844	21.11	5.008	8.647e-105	0.5798
IFT22	ENSG00000128581	2.408e-70	0.183	30.18	13.73	2.671e-69	0.5798
AEBP2	ENSG00000139154	6.313e-43	0.2188	59.4	41.64	4.441e-42	0.5798
BOD1	ENSG00000145919	1.155e-46	0.2075	50.86	33.18	8.81e-46	0.5798
PER1	ENSG00000179094	3.165e-63	0.1968	33.74	17.16	3.173e-62	0.5798
TXNRD1	ENSG00000198431	7.136e-51	0.204	44.29	27.27	5.852e-50	0.5798
BRCA2	ENSG00000139618	6.658e-91	0.18	23.86	7.595	9.737e-90	0.5797
CHAF1B	ENSG00000159259	2.238e-98	0.1754	22.44	6.09	3.576e-97	0.5797
PMF1	ENSG00000160783	1.023e-53	0.1859	41.5	23.58	8.769e-53	0.5797
EFCAB12	ENSG00000172771	1.089e-112	0.181	20.16	4.091	2.038e-111	0.5797
ZNF516	ENSG00000101493	3.329e-38	0.2478	82.63	68.12	2.12e-37	0.5795
LTA4H	ENSG00000111144	6.324e-61	0.1865	35.12	18.03	6.126e-60	0.5795
PREX1	ENSG00000124126	5.742e-65	0.1821	32.75	15.75	5.887e-64	0.5795
SFXN2	ENSG00000156398	1.597e-87	0.1785	24.45	8.3	2.228e-86	0.5795
C21orf58	ENSG00000160298	2.119e-61	0.1989	34.66	17.92	2.065e-60	0.5795
KIFC1	ENSG00000237649	1.199e-61	0.2259	34.46	17.87	1.172e-60	0.5795
INTS3	ENSG00000143624	4.19e-46	0.2042	51.17	32.89	3.161e-45	0.5794
SUV39H2	ENSG00000152455	1.709e-52	0.1895	42.06	24.5	1.438e-51	0.5794
AGO2	ENSG00000123908	1.05e-39	0.2294	69.46	52.95	6.884e-39	0.5793
ARID5B	ENSG00000150347	3.833e-89	0.2148	23.86	7.971	5.502e-88	0.5793
TOPBP1	ENSG00000163781	1.357e-55	0.1923	38.39	21.75	1.206e-54	0.5791
JADE1	ENSG00000077684	1.294e-59	0.1846	35.54	18.39	1.227e-58	0.579
FAM122B	ENSG00000156504	1.937e-45	0.2179	51.13	34.02	1.434e-44	0.579
TRIM56	ENSG00000169871	7.228e-111	0.1748	20.09	4.091	1.325e-109	0.579
POLD2	ENSG00000106628	4.089e-51	0.1941	42.44	25.46	3.366e-50	0.5788
CALR	ENSG00000179218	3.84e-46	0.209	49.35	32.35	2.9e-45	0.5788
CD9	ENSG00000010278	4.236e-84	0.165	25.15	8.394	5.663e-83	0.5787
CRIM1	ENSG00000150938	1.022e-78	0.1829	26.39	10.18	1.284e-77	0.5787
MAPKAPK3	ENSG00000114738	8.834e-72	0.1809	28.82	12.27	1.001e-70	0.5786
IFT81	ENSG00000122970	5.493e-43	0.2132	55.66	38.16	3.866e-42	0.5786
L3HYPDH	ENSG00000126790	2.47e-53	0.1983	39.96	23.07	2.103e-52	0.5786
NPHP4	ENSG00000131697	1.216e-46	0.2026	48.26	31.15	9.262e-46	0.5786
GLMN	ENSG00000174842	3.73e-50	0.1962	43.53	26.22	3.029e-49	0.5786
CCDC102A	ENSG00000135736	8.611e-124	0.1779	18.4	2.586	1.801e-122	0.5785
ZNF385D	ENSG00000151789	2.221e-54	0.1911	39.11	21.73	1.931e-53	0.5785
MAP3K20	ENSG00000091436	2.779e-88	0.1712	23.7	7.618	3.925e-87	0.5784
FHOD1	ENSG00000135723	8.46e-79	0.1758	26.16	9.946	1.066e-77	0.5784
ING5	ENSG00000168395	3.093e-44	0.2075	52.46	34.87	2.232e-43	0.5784
MAVS	ENSG00000088888	8.026e-48	0.1988	46.14	28.76	6.253e-47	0.5783
TRA2B	ENSG00000136527	3.891e-37	0.229	82.18	69.43	2.424e-36	0.5783
KIF23	ENSG00000137807	9.686e-72	0.2065	28.33	12.37	1.096e-70	0.5783
USP25	ENSG00000155313	3.509e-48	0.1961	45.71	28.1	2.755e-47	0.5783
RECQL4	ENSG00000160957	5.978e-62	0.1917	33.09	16.72	5.878e-61	0.5783
LZIC	ENSG00000162441	1.242e-60	0.1825	33.92	17.45	1.2e-59	0.5783
VSIG10	ENSG00000176834	3.345e-95	0.1746	22.24	6.254	5.159e-94	0.5783
H1-10	ENSG00000184897	1.132e-36	0.2584	93.08	85.23	6.961e-36	0.5783
NPHP3	ENSG00000113971	3.5e-49	0.1982	44.11	26.76	2.802e-48	0.5782
QTRT1	ENSG00000213339	4.775e-53	0.196	39.65	22.83	4.05e-52	0.5782
ADHFE1	ENSG00000147576	4.248e-58	0.1869	35.52	18.6	3.921e-57	0.5781
MAGI3	ENSG00000081026	3.978e-43	0.2117	53.47	36.47	2.808e-42	0.578
DNALI1	ENSG00000163879	9.957e-63	0.1786	32.43	15.85	9.91e-62	0.578
CDCA4	ENSG00000170779	1.044e-59	0.1897	34.1	17.52	9.924e-59	0.5779
EIF4B	ENSG00000063046	3.202e-51	0.1835	41.07	23.84	2.64e-50	0.5777
NTAQ1	ENSG00000156795	7.705e-58	0.1848	34.96	18.55	7.105e-57	0.5776
HROB	ENSG00000125319	1.645e-82	0.1707	24.52	8.606	2.162e-81	0.5775
ETV4	ENSG00000175832	2.501e-109	0.1777	19.58	3.95	4.511e-108	0.5775
TM7SF3	ENSG00000064115	5.708e-60	0.1787	33.45	17.05	5.461e-59	0.5774
CCDC30	ENSG00000186409	8.504e-76	0.1762	26.34	10.44	1.024e-74	0.5774
ERBIN	ENSG00000112851	1.365e-38	0.2256	65.76	48.06	8.765e-38	0.5773
PDE3A	ENSG00000172572	1.424e-79	0.1781	25.26	9.194	1.808e-78	0.5773
CBX6	ENSG00000183741	5.013e-46	0.1938	47.11	29.56	3.78e-45	0.5773
NUP62	ENSG00000213024	1.536e-40	0.2119	58.28	41.45	1.027e-39	0.5773
WHRN	ENSG00000095397	7.853e-55	0.1814	37.05	20.17	6.877e-54	0.5772
SEC11A	ENSG00000140612	7.422e-45	0.1953	48.6	31.27	5.431e-44	0.5772
HSPD1	ENSG00000144381	3.116e-52	0.1847	38.95	22.6	2.608e-51	0.5772
CLNS1A	ENSG00000074201	5.769e-45	0.195	48.35	30.92	4.232e-44	0.5771
B4GALT6	ENSG00000118276	3.559e-64	0.1755	30.56	14.48	3.61e-63	0.5769
NUP205	ENSG00000155561	9.467e-41	0.2065	56.79	39.62	6.361e-40	0.5769
SESN3	ENSG00000149212	5.087e-48	0.187	43.55	26.05	3.977e-47	0.5768
ZSWIM9	ENSG00000185453	3.32e-46	0.2031	45.31	29.23	2.511e-45	0.5768
TRERF1	ENSG00000124496	1.31e-67	0.1734	28.96	12.77	1.395e-66	0.5767
XPOT	ENSG00000184575	1.428e-55	0.1761	35.68	19.23	1.268e-54	0.5767
PNP	ENSG00000198805	1.024e-69	0.1729	28.03	12.09	1.123e-68	0.5767
MEAF6	ENSG00000163875	2.4e-44	0.1929	48.31	30.94	1.739e-43	0.5765
CASP7	ENSG00000165806	1.126e-99	0.1678	20.5	4.985	1.823e-98	0.5765
SIN3A	ENSG00000169375	8.949e-42	0.2032	53.18	36.12	6.141e-41	0.5765
RTL10	ENSG00000215012	4.365e-59	0.1767	33.04	16.91	4.112e-58	0.5765
DNAJC8	ENSG00000126698	1.187e-40	0.2018	55.44	38.11	7.953e-40	0.5763
SAE1	ENSG00000142230	1.166e-47	0.1892	42.83	26.15	9.067e-47	0.5763
NR2F6	ENSG00000160113	2.183e-35	0.2449	81.62	66.61	1.306e-34	0.5763
CCDC191	ENSG00000163617	1.963e-66	0.1748	29	13.1	2.059e-65	0.5763
PRELID2	ENSG00000186314	2.434e-66	0.1758	29.14	13.12	2.55e-65	0.5763
TCTN1	ENSG00000204852	5.864e-60	0.1754	32.36	16.18	5.605e-59	0.5763
STT3B	ENSG00000163527	5.192e-42	0.2002	52.1	34.75	3.578e-41	0.5762
TRAM1	ENSG00000067167	9.299e-59	0.1728	32.88	16.67	8.69e-58	0.5761
ZBTB44	ENSG00000196323	4.293e-44	0.1915	47.81	30.71	3.09e-43	0.5761
QDPR	ENSG00000151552	4.371e-59	0.1945	32.36	16.62	4.115e-58	0.576
CEP70	ENSG00000114107	1.295e-49	0.1911	39.92	23.58	1.045e-48	0.5759
MASTL	ENSG00000120539	9.402e-63	0.1847	30.31	14.67	9.363e-62	0.5759
AP3B1	ENSG00000132842	2.3e-43	0.1926	48.78	31.32	1.632e-42	0.5759
INTS7	ENSG00000143493	1.751e-42	0.1986	49.93	33.69	1.218e-41	0.5759
HNRNPR	ENSG00000125944	2.457e-38	0.2081	60.28	44.11	1.57e-37	0.5758
PRKACA	ENSG00000072062	9.95e-37	0.2229	66.31	51.49	6.134e-36	0.5757
CEP152	ENSG00000103995	4.625e-67	0.1696	28.35	12.39	4.906e-66	0.5757
ORC1	ENSG00000085840	2.638e-75	0.1713	25.24	9.734	3.158e-74	0.5756
ICA1L	ENSG00000163596	1.081e-52	0.1768	36.47	20.55	9.123e-52	0.5756
CREM	ENSG00000095794	1.67e-48	0.1857	40.69	24.05	1.32e-47	0.5755
EIF5	ENSG00000100664	5.085e-35	0.2268	77.02	62.83	3.01e-34	0.5755
APOL2	ENSG00000128335	7.541e-103	0.166	19.58	4.256	1.266e-101	0.5755
GABBR1	ENSG00000204681	1.241e-35	0.2341	72.62	56.83	7.464e-35	0.5755
DGCR8	ENSG00000128191	3.522e-38	0.2173	59.52	42.72	2.241e-37	0.5753
DUSP6	ENSG00000139318	6.382e-103	0.1695	19.42	4.209	1.073e-101	0.5753
ALDH7A1	ENSG00000164904	5.162e-44	0.1863	46.3	29.63	3.711e-43	0.5753
SLC12A4	ENSG00000124067	3.754e-109	0.1676	18.58	3.433	6.751e-108	0.5752
NT5DC2	ENSG00000168268	4.048e-45	0.1927	44.18	28.1	2.979e-44	0.5752
RRM2	ENSG00000171848	8.084e-58	0.2131	32.43	16.67	7.451e-57	0.5752
GJA1	ENSG00000152661	1.358e-93	0.1765	20.77	5.573	2.049e-92	0.5751
AP002495.1	ENSG00000254469	2.323e-63	0.1761	29.43	13.75	2.337e-62	0.5751
PIAS2	ENSG00000078043	2.648e-44	0.1839	45.49	28.29	1.916e-43	0.575
PHLPP1	ENSG00000081913	3.578e-47	0.188	41.41	25.11	2.754e-46	0.575
GTPBP1	ENSG00000100226	1.927e-45	0.1856	43.89	26.95	1.428e-44	0.575
WDR62	ENSG00000075702	8.218e-60	0.1711	31.26	14.98	7.839e-59	0.5749
RAD51AP1	ENSG00000111247	2.421e-76	0.1628	24.52	9.123	2.939e-75	0.5749
DDX54	ENSG00000123064	3.665e-54	0.171	34.82	18.5	3.173e-53	0.5749
CDC25A	ENSG00000164045	6.064e-72	0.1694	25.87	10.35	6.893e-71	0.5749
HSP90AB1	ENSG00000096384	3.696e-34	0.2223	80.13	67.43	2.144e-33	0.5748
CKAP2	ENSG00000136108	1.053e-52	0.1888	35.66	19.75	8.901e-52	0.5748
NDUFAF8	ENSG00000224877	6.997e-44	0.1908	45.56	29.04	5.015e-43	0.5748
ZCCHC3	ENSG00000247315	2.968e-42	0.1928	48.2	31.74	2.056e-41	0.5748
SMARCD3	ENSG00000082014	3.467e-78	0.1591	23.93	8.465	4.316e-77	0.5747
ALDH6A1	ENSG00000119711	3.09e-70	0.1653	26.34	10.79	3.418e-69	0.5747
LTN1	ENSG00000198862	3.789e-41	0.1906	50.16	33.46	2.57e-40	0.5747
FUZ	ENSG00000010361	3.095e-63	0.1657	29.07	13.36	3.106e-62	0.5746
CAPN2	ENSG00000162909	2.942e-47	0.1863	40.62	24.36	2.269e-46	0.5746
BAIAP2L1	ENSG00000006453	5.289e-103	0.1689	19.06	4.021	8.91e-102	0.5745
PLEKHO1	ENSG00000023902	7.54e-34	0.2323	79.97	67.76	4.351e-33	0.5745
PTGFRN	ENSG00000134247	6.383e-69	0.1664	26.64	11.17	6.917e-68	0.5745
HAUS4	ENSG00000092036	4.281e-89	0.1606	21.27	6.09	6.136e-88	0.5744
CNOT6L	ENSG00000138767	9.349e-47	0.1814	41	24.62	7.145e-46	0.5744
SRP9	ENSG00000143742	4.294e-41	0.189	49.75	32.89	2.906e-40	0.5744
LPP	ENSG00000145012	1.465e-57	0.1696	31.8	16.04	1.345e-56	0.5743
CFDP1	ENSG00000153774	5.455e-43	0.1877	45.94	29.79	3.841e-42	0.5743
NOP58	ENSG00000055044	1.864e-39	0.193	52.71	36.21	1.217e-38	0.5742
SUPT16H	ENSG00000092201	1.074e-37	0.2002	57.31	41.31	6.754e-37	0.5742
LOXL2	ENSG00000134013	3.107e-78	0.1713	23.5	8.3	3.873e-77	0.5742
CDC25B	ENSG00000101224	3.427e-55	0.2016	32.66	17.82	3.016e-54	0.5741
ACSS3	ENSG00000111058	8.378e-103	0.1646	18.92	3.927	1.405e-101	0.5741
GLUL	ENSG00000135821	1.238e-33	0.2346	79.39	64.38	7.125e-33	0.5741
SCAF11	ENSG00000139218	5.961e-37	0.2056	60.13	42.44	3.699e-36	0.5741
BCKDHB	ENSG00000083123	2.604e-41	0.1873	48.87	31.34	1.773e-40	0.574
PARP1	ENSG00000143799	3.732e-45	0.1754	42.56	25.75	2.751e-44	0.574
NPAS4	ENSG00000174576	2.271e-73	0.1738	24.63	9.452	2.633e-72	0.5738
RPAP3	ENSG00000005175	1.296e-46	0.1759	40.3	23.84	9.861e-46	0.5737
ITGB5	ENSG00000082781	7.136e-68	0.169	26.39	11.1	7.632e-67	0.5737
E2F1	ENSG00000101412	6.603e-36	0.2408	62.76	45.29	4.001e-35	0.5737
NPC2	ENSG00000119655	7.838e-76	0.1631	23.84	8.7	9.451e-75	0.5737
GULP1	ENSG00000144366	2.001e-52	0.1731	34.89	18.67	1.679e-51	0.5737
CIP2A	ENSG00000163507	7.845e-66	0.1673	27.15	11.87	8.154e-65	0.5737
ATP9B	ENSG00000166377	1.431e-34	0.221	69.53	52.34	8.379e-34	0.5737
CAD	ENSG00000084774	1.791e-60	0.1673	29.48	14.01	1.726e-59	0.5736
THADA	ENSG00000115970	1.786e-42	0.183	45.6	29.01	1.242e-41	0.5736
EPHX2	ENSG00000120915	7.902e-70	0.1696	25.6	10.44	8.693e-69	0.5736
DYRK2	ENSG00000127334	2.69e-39	0.1956	51.87	34.89	1.75e-38	0.5736
LRP4	ENSG00000134569	2.467e-81	0.1591	22.53	7.195	3.203e-80	0.5736
CRKL	ENSG00000099942	4.501e-37	0.201	57.53	40.91	2.802e-36	0.5735
PPIL1	ENSG00000137168	9.768e-57	0.1638	31.48	15.87	8.841e-56	0.5735
SIRT3	ENSG00000142082	1.077e-57	0.1683	30.88	15.47	9.899e-57	0.5735
IGF2BP1	ENSG00000159217	1.673e-34	0.2193	68.09	51.75	9.775e-34	0.5735
GAMT	ENSG00000130005	7.131e-73	0.1611	24.52	9.429	8.194e-72	0.5734
EME1	ENSG00000154920	6.199e-79	0.1617	22.85	7.877	7.819e-78	0.5734
KPNA4	ENSG00000186432	2.393e-35	0.2054	63.31	47.07	1.429e-34	0.5734
FAM111B	ENSG00000189057	2.772e-83	0.1634	21.9	6.842	3.675e-82	0.5734
PLTP	ENSG00000100979	5.05e-54	0.1703	33.09	17.28	4.361e-53	0.5733
CEP78	ENSG00000148019	2.661e-42	0.1866	45.02	29.06	1.846e-41	0.5733
SPC25	ENSG00000152253	2.089e-58	0.2042	30.2	15.02	1.945e-57	0.5733
KIF15	ENSG00000163808	5.406e-59	0.1737	30.22	14.37	5.074e-58	0.5733
FTH1	ENSG00000167996	1.938e-32	0.2288	87.8	77	1.089e-31	0.5733
DIO3	ENSG00000197406	4.341e-120	0.165	16.62	1.905	8.708e-119	0.5732
PSIP1	ENSG00000164985	3.649e-33	0.2137	74.76	60.9	2.085e-32	0.5731
NRK	ENSG00000123572	7.737e-114	0.1713	17.16	2.469	1.461e-112	0.573
HNRNPA0	ENSG00000177733	3.167e-32	0.2252	87.37	76.77	1.771e-31	0.573
MAP3K14	ENSG00000006062	2.061e-57	0.173	30.51	15.17	1.882e-56	0.5729
IKZF4	ENSG00000123411	8.174e-50	0.1736	35.88	19.96	6.608e-49	0.5729
ODF2	ENSG00000136811	2.122e-45	0.1872	40.14	24.52	1.57e-44	0.5729
KCTD15	ENSG00000153885	5.084e-41	0.1841	47.16	29.96	3.433e-40	0.5729
APOO	ENSG00000184831	2.526e-46	0.1731	39.13	23.37	1.912e-45	0.5729
RCN1	ENSG00000049449	2.447e-38	0.1958	51.85	35.53	1.564e-37	0.5728
PCGF5	ENSG00000180628	9.478e-99	0.1566	18.88	4.115	1.521e-97	0.5728
TADA3	ENSG00000171148	5.119e-47	0.1725	38.11	22.43	3.929e-46	0.5727
SZRD1	ENSG00000055070	1.429e-37	0.1906	53.18	37.06	8.967e-37	0.5726
CEP41	ENSG00000106477	1.915e-50	0.1719	34.84	19.33	1.56e-49	0.5726
CHST3	ENSG00000122863	3.43e-95	0.1615	19.24	4.609	5.285e-94	0.5726
TRIM28	ENSG00000130726	1.589e-44	0.1727	40.87	24.88	1.154e-43	0.5726
TNFRSF13C	ENSG00000159958	1.158e-72	0.1644	24	9.099	1.327e-71	0.5726
NCAPH2	ENSG00000025770	4.281e-35	0.2105	60.83	44.7	2.537e-34	0.5725
PER3	ENSG00000049246	5.088e-71	0.1711	24.38	9.57	5.706e-70	0.5725
PTPRQ	ENSG00000139304	3.264e-121	0.1719	16.24	1.716	6.636e-120	0.5725
VCAN	ENSG00000038427	1.778e-39	0.1948	48.62	32.12	1.161e-38	0.5724
RIBC2	ENSG00000128408	5.861e-84	0.1595	21.15	6.419	7.825e-83	0.5724
E2F7	ENSG00000165891	5.179e-62	0.1584	28.01	12.39	5.102e-61	0.5724
STK24	ENSG00000102572	1.482e-41	0.1797	44.68	28.26	1.013e-40	0.5723
ATP11B	ENSG00000058063	2.654e-36	0.1952	56.04	38.98	1.62e-35	0.5722
TACC3	ENSG00000013810	5.008e-52	0.2032	33.02	17.87	4.177e-51	0.5721
WWTR1	ENSG00000018408	3.45e-81	0.1555	21.61	6.842	4.467e-80	0.5721
MND1	ENSG00000121211	4.261e-63	0.1654	26.97	12.04	4.265e-62	0.5721
PGRMC2	ENSG00000164040	3.736e-35	0.198	60.04	42.37	2.219e-34	0.5721
STK35	ENSG00000125834	8.361e-43	0.1769	42.2	26.36	5.871e-42	0.572
SELENON	ENSG00000162430	1.162e-45	0.167	38.88	22.81	8.667e-45	0.572
TOMM7	ENSG00000196683	5.188e-48	0.1688	36.02	20.81	4.054e-47	0.5719
SCAF4	ENSG00000156304	2.732e-35	0.1994	57.87	41.76	1.629e-34	0.5718
SLC1A5	ENSG00000105281	3.255e-74	0.1601	23	8.253	3.818e-73	0.5717
MCMBP	ENSG00000197771	5.816e-40	0.183	45.69	30.1	3.837e-39	0.5716
MINDY4	ENSG00000106125	2.963e-86	0.1534	20.23	5.667	4.058e-85	0.5715
TBL1X	ENSG00000101849	5.039e-48	0.1643	35.75	19.99	3.941e-47	0.5714
FGFR1OP2	ENSG00000111790	2.034e-42	0.1759	41.9	25.93	1.413e-41	0.5714
LITAF	ENSG00000189067	9.506e-79	0.1593	21.65	7.124	1.195e-77	0.5714
BCL6	ENSG00000113916	8.576e-103	0.1691	17.64	3.292	1.437e-101	0.5713
ECT2	ENSG00000114346	2.89e-55	0.1692	30.31	15	2.547e-54	0.5713
CIT	ENSG00000122966	4.644e-49	0.1762	34.69	18.95	3.709e-48	0.5713
NPHP1	ENSG00000144061	1.89e-70	0.1586	23.82	9.194	2.099e-69	0.5713
BAG3	ENSG00000151929	4.256e-51	0.1664	32.93	17.63	3.501e-50	0.5713
SEPTIN8	ENSG00000164402	1.024e-52	0.1637	31.73	16.65	8.661e-52	0.5713
CHST2	ENSG00000175040	1.33e-90	0.1586	19.33	4.914	1.939e-89	0.5713
ZNF497	ENSG00000174586	1.609e-66	0.1636	24.88	10.3	1.693e-65	0.5711
H6PD	ENSG00000049239	2.409e-56	0.1542	29.48	14.15	2.177e-55	0.571
ARHGEF17	ENSG00000110237	2.877e-39	0.1751	46.32	29.72	1.871e-38	0.571
POLR2H	ENSG00000163882	3.493e-47	0.1754	35.66	20.6	2.69e-46	0.571
SNX33	ENSG00000173548	7.414e-65	0.1573	25.53	10.7	7.588e-64	0.571
TARBP1	ENSG00000059588	7.43e-39	0.183	46.82	30.38	4.79e-38	0.5709
PRKCSH	ENSG00000130175	2.679e-36	0.1847	52.57	35.93	1.635e-35	0.5709
DDX23	ENSG00000174243	2.816e-39	0.1756	46.1	29.67	1.832e-38	0.5709
SUZ12	ENSG00000178691	1.01e-38	0.1804	46.82	30.97	6.502e-38	0.5709
RAB34	ENSG00000109113	5.378e-51	0.16	32.54	17.19	4.421e-50	0.5708
RWDD3	ENSG00000122481	9.057e-60	0.1611	27.42	12.65	8.625e-59	0.5708
SPAG16	ENSG00000144451	1.007e-36	0.1862	51.26	34.54	6.203e-36	0.5708
PWWP3A	ENSG00000160953	2.157e-30	0.2148	86.81	78.72	1.15e-29	0.5708
COQ2	ENSG00000173085	1.18e-67	0.1583	24.38	9.758	1.259e-66	0.5708
EPHB3	ENSG00000182580	1.801e-46	0.167	36.4	20.53	1.365e-45	0.5708
GAS6	ENSG00000183087	1.751e-70	0.1542	23.5	8.77	1.947e-69	0.5707
PEBP1	ENSG00000089220	1.102e-38	0.1772	46.1	30.17	7.087e-38	0.5705
TLN2	ENSG00000171914	7.013e-72	0.1524	22.89	8.324	7.952e-71	0.5705
EGR3	ENSG00000179388	1.813e-100	0.2095	17.48	3.48	2.959e-99	0.5705
MIS12	ENSG00000167842	1.521e-57	0.1534	28.19	13.26	1.396e-56	0.5704
PFAS	ENSG00000178921	6.792e-40	0.1736	43.87	28	4.474e-39	0.5704
ZC3H14	ENSG00000100722	2.191e-43	0.1658	38.84	23.35	1.556e-42	0.5703
CENPF	ENSG00000117724	7.866e-45	0.2234	36.65	22.29	5.751e-44	0.5703
FN3KRP	ENSG00000141560	4.552e-52	0.1558	31.19	16.13	3.798e-51	0.5703
ANTXR1	ENSG00000169604	5.661e-37	0.1765	49.89	32.12	3.515e-36	0.5703
TCEAL8	ENSG00000180964	1.914e-40	0.1711	42.81	26.99	1.276e-39	0.5703
NDC1	ENSG00000058804	2.162e-58	0.154	27.54	12.84	2.011e-57	0.5702
ASCL1	ENSG00000139352	1.828e-61	0.1775	26.05	11.52	1.783e-60	0.5701
SENP6	ENSG00000112701	4.716e-31	0.2032	70.91	55.77	2.552e-30	0.57
EXOSC9	ENSG00000123737	2.157e-41	0.1731	40.8	25.39	1.47e-40	0.57
P4HTM	ENSG00000178467	7.419e-38	0.1824	46.59	30.97	4.684e-37	0.57
UAP1	ENSG00000117143	2.692e-56	0.156	28.35	13.66	2.431e-55	0.5699
TNFRSF25	ENSG00000215788	2.652e-40	0.1739	42.42	26.45	1.764e-39	0.5699
H2AJ	ENSG00000246705	3.517e-70	0.1542	22.96	8.653	3.888e-69	0.5699
ADGRL2	ENSG00000117114	4.433e-30	0.2153	78.37	64.8	2.347e-29	0.5698
BBX	ENSG00000114439	2.491e-41	0.167	40.6	24.74	1.696e-40	0.5697
TASOR	ENSG00000163946	2.229e-37	0.1799	46.73	31.15	1.396e-36	0.5697
FAM214A	ENSG00000047346	6.812e-46	0.1726	34.98	20.41	5.12e-45	0.5696
RBM41	ENSG00000089682	4.601e-31	0.2031	67.25	52.43	2.491e-30	0.5695
EFNB2	ENSG00000125266	5.092e-35	0.1996	51.24	36.7	3.014e-34	0.5695
EXOC6	ENSG00000138190	2.782e-40	0.1711	41.52	26.31	1.849e-39	0.5695
SKP2	ENSG00000145604	1.288e-43	0.1626	37.33	22.2	9.184e-43	0.5695
CENPP	ENSG00000188312	2.382e-45	0.1658	35.61	20.41	1.761e-44	0.5695
CYREN	ENSG00000122783	1.221e-42	0.1602	38.52	22.78	8.526e-42	0.5694
DZIP1	ENSG00000134874	2.467e-37	0.1736	46.5	30.52	1.542e-36	0.5694
ALYREF	ENSG00000183684	2.884e-42	0.1618	38.99	23.3	2e-41	0.5694
ITGAV	ENSG00000138448	5.306e-57	0.153	27.45	12.93	4.822e-56	0.5693
CNTN5	ENSG00000149972	2.168e-74	0.1589	21.4	7.336	2.557e-73	0.5693
TOMM5	ENSG00000175768	1.583e-43	0.1601	37.21	21.91	1.128e-42	0.5693
S100A4	ENSG00000196154	6.808e-87	0.1691	18.92	4.961	9.408e-86	0.5693
SFI1	ENSG00000198089	8.352e-38	0.1719	45.31	29.51	5.262e-37	0.5693
UBALD1	ENSG00000153443	4.901e-34	0.1955	53.56	38.23	2.84e-33	0.5692
ZNF768	ENSG00000169957	7.675e-35	0.1839	51.44	35.81	4.529e-34	0.5692
NUDT1	ENSG00000106268	4.594e-65	0.1501	24.04	9.734	4.721e-64	0.5691
TRAF3	ENSG00000131323	5.747e-71	0.1468	22.24	8.018	6.432e-70	0.5691
DTNB	ENSG00000138101	6.476e-43	0.1607	37.55	22.41	4.555e-42	0.5691
CENPJ	ENSG00000151849	9.97e-40	0.1715	41.61	26.31	6.546e-39	0.5691
EIF4A2	ENSG00000156976	1.071e-34	0.18	51.58	35.83	6.301e-34	0.5691
SPINT2	ENSG00000167642	7.283e-62	0.1491	25.26	10.72	7.15e-61	0.5691
PPM1H	ENSG00000111110	1.871e-39	0.1722	42.08	26.45	1.221e-38	0.569
CHEK2	ENSG00000183765	2.77e-69	0.1492	22.67	8.465	3.017e-68	0.569
BCHE	ENSG00000114200	5.109e-61	0.1539	25.42	10.98	4.959e-60	0.5689
TMEM123	ENSG00000152558	1.044e-48	0.149	32.36	17	8.28e-48	0.5689
ZNF584	ENSG00000171574	1.207e-66	0.1505	23.32	9.146	1.273e-65	0.5689
NUCB2	ENSG00000070081	2.143e-47	0.1571	32.88	18.13	1.655e-46	0.5688
ARL6IP6	ENSG00000177917	1.624e-48	0.155	32.05	17.23	1.284e-47	0.5688
H4C3	ENSG00000197061	4.414e-47	0.2182	32.39	19.16	3.392e-46	0.5688
IL13RA1	ENSG00000131724	7.705e-94	0.1465	17.66	3.739	1.165e-92	0.5687
DIAPH3	ENSG00000139734	2.091e-64	0.153	23.95	9.687	2.132e-63	0.5687
TAF7	ENSG00000178913	1.477e-31	0.1978	61.37	45.59	8.095e-31	0.5687
MT-ATP6	ENSG00000198899	1.351e-28	0.264	91.88	82.18	6.878e-28	0.5687
FAM229B	ENSG00000203778	3.801e-57	0.1546	26.82	12.56	3.459e-56	0.5687
BORCS8	ENSG00000254901	3.725e-46	0.1612	33.85	19.07	2.816e-45	0.5687
NUCB1	ENSG00000104805	6.674e-34	0.1824	52.57	36.84	3.854e-33	0.5686
E2F8	ENSG00000129173	6.343e-72	0.1551	21.65	7.595	7.202e-71	0.5686
GATD1	ENSG00000177225	5.148e-30	0.206	69.91	54.55	2.721e-29	0.5686
SERTAD2	ENSG00000179833	6.08e-39	0.1691	42.02	26.57	3.928e-38	0.5686
SASH1	ENSG00000111961	4.511e-73	0.1538	21.27	7.312	5.2e-72	0.5685
DBI	ENSG00000155368	1.244e-50	0.1542	30.22	15.8	1.015e-49	0.5685
TRMT112	ENSG00000173113	3.55e-51	0.1537	29.84	15.52	2.925e-50	0.5685
ZBTB41	ENSG00000177888	7.912e-50	0.1551	30.76	16.22	6.398e-49	0.5685
ZNF548	ENSG00000188785	4.921e-37	0.1743	45.15	29.58	3.058e-36	0.5685
HNRNPUL1	ENSG00000105323	1.835e-28	0.2009	86.36	76.65	9.303e-28	0.5684
PIK3R2	ENSG00000105647	3.531e-40	0.1655	39.92	24.71	2.342e-39	0.5684
CDK1	ENSG00000170312	7.795e-51	0.1759	30.18	15.38	6.389e-50	0.5684
NSUN7	ENSG00000179299	4.436e-85	0.1466	18.81	4.914	5.988e-84	0.5684
TTLL5	ENSG00000119685	5.901e-32	0.1931	58.1	42.65	3.282e-31	0.5683
CTNNA1	ENSG00000044115	6.575e-33	0.1819	54.19	38.28	3.73e-32	0.5681
TOP2A	ENSG00000131747	3.409e-43	0.2164	35.45	21.61	2.41e-42	0.5681
POLR2L	ENSG00000177700	7.801e-32	0.1874	58.14	42.18	4.321e-31	0.5681
RIF1	ENSG00000080345	9.577e-35	0.1751	48.71	33.46	5.644e-34	0.568
AVPI1	ENSG00000119986	6.528e-104	0.1533	16.13	2.445	1.112e-102	0.568
PRDX4	ENSG00000123131	1.374e-47	0.1529	31.91	17.23	1.066e-46	0.568
IQCB1	ENSG00000173226	1.349e-54	0.1507	27.54	13.21	1.179e-53	0.568
IFT80	ENSG00000068885	1.228e-42	0.1541	36.45	21.11	8.571e-42	0.5679
RIPK2	ENSG00000104312	3.938e-81	0.1527	19.22	5.478	5.095e-80	0.5679
CAND1	ENSG00000111530	1.867e-31	0.1886	58.25	43.15	1.021e-30	0.5679
HDGF	ENSG00000143321	2.335e-30	0.1946	63.62	48.79	1.244e-29	0.5679
IFT140	ENSG00000187535	9.898e-41	0.1577	38.52	23.35	6.646e-40	0.5679
ASPM	ENSG00000066279	3.333e-59	0.1819	25.12	11.15	3.143e-58	0.5678
TPX2	ENSG00000088325	1.667e-45	0.1959	32.97	18.97	1.236e-44	0.5678
EVA1B	ENSG00000142694	1.724e-109	0.1449	15.52	1.858	3.113e-108	0.5678
TMEM168	ENSG00000146802	1.776e-49	0.1587	30.2	15.89	1.43e-48	0.5678
PPP1R32	ENSG00000162148	2.1e-76	0.1531	20.12	6.348	2.552e-75	0.5678
ID3	ENSG00000117318	6.154e-40	0.2059	38.99	24.34	4.055e-39	0.5677
TUBGCP3	ENSG00000126216	1.775e-36	0.1704	44.43	29.32	1.088e-35	0.5677
MFGE8	ENSG00000140545	3.982e-41	0.1399	38.27	21.94	2.696e-40	0.5677
TMEM67	ENSG00000164953	1.338e-47	0.1537	31.44	17.09	1.038e-46	0.5677
CDK2AP1	ENSG00000111328	2.852e-45	0.1498	33.24	18.53	2.105e-44	0.5675
PTPRA	ENSG00000132670	1.062e-35	0.1704	45.49	30.4	6.398e-35	0.5675
LYPLAL1	ENSG00000143353	7.985e-41	0.1626	37.66	22.95	5.375e-40	0.5675
CTXN1	ENSG00000178531	2.796e-28	0.2141	77.33	65.58	1.411e-27	0.5675
TXNDC5	ENSG00000239264	8.891e-54	0.1488	27.49	13.21	7.631e-53	0.5675
GPATCH4	ENSG00000160818	3.871e-48	0.1577	30.76	16.44	3.038e-47	0.5674
POC1A	ENSG00000164087	1.393e-68	0.1402	21.88	7.9	1.501e-67	0.5674
TAF1D	ENSG00000166012	8.361e-33	0.1819	52.59	36.66	4.733e-32	0.5674
RFWD3	ENSG00000168411	1.65e-47	0.1509	31.33	16.86	1.276e-46	0.5674
VAMP1	ENSG00000139190	9.092e-65	0.1479	22.87	8.958	9.295e-64	0.5673
SELENBP1	ENSG00000143416	3.127e-93	0.1458	17.1	3.48	4.691e-92	0.5673
PCBP2	ENSG00000197111	3.443e-33	0.1756	51.33	35.25	1.968e-32	0.5673
GTF2F1	ENSG00000125651	1.629e-34	0.1727	47.29	32.24	9.527e-34	0.5672
TROAP	ENSG00000135451	3.672e-51	0.184	28.55	14.44	3.024e-50	0.5672
SLC2A8	ENSG00000136856	1.292e-51	0.1514	28.35	14.23	1.071e-50	0.5672
COL13A1	ENSG00000197467	5.836e-34	0.1763	49.19	32.73	3.376e-33	0.5672
RGL3	ENSG00000205517	4.621e-106	0.1514	15.61	2.093	8.093e-105	0.5672
SLC39A8	ENSG00000138821	1.199e-72	0.1499	20.59	6.889	1.373e-71	0.5671
CYP7B1	ENSG00000172817	3.244e-64	0.1467	22.94	9.052	3.297e-63	0.5671
ACBD7	ENSG00000176244	1.117e-71	0.1412	20.77	7.101	1.262e-70	0.5671
CHST14	ENSG00000169105	6.671e-68	0.1433	21.7	7.994	7.143e-67	0.567
EPM2AIP1	ENSG00000178567	1.411e-33	0.1705	48.65	33.48	8.116e-33	0.5668
WDR54	ENSG00000005448	1.566e-47	0.1447	30.47	16.06	1.212e-46	0.5666
CDK18	ENSG00000117266	1.548e-91	0.1512	16.98	3.527	2.284e-90	0.5666
CDK4	ENSG00000135446	2.693e-32	0.1785	51.26	36.52	1.509e-31	0.5666
PITPNA	ENSG00000174238	3.426e-33	0.1694	49.1	33.76	1.959e-32	0.5666
GNG10	ENSG00000242616	2.415e-48	0.157	29.7	15.75	1.904e-47	0.5666
DSG2	ENSG00000046604	1.862e-93	0.1468	16.69	3.292	2.802e-92	0.5665
NPM3	ENSG00000107833	3.234e-67	0.1461	21.61	7.924	3.437e-66	0.5665
RBM19	ENSG00000122965	9.928e-36	0.1651	43.53	28.38	5.99e-35	0.5665
SEC14L1	ENSG00000129657	1.032e-36	0.1622	41.79	26.85	6.35e-36	0.5665
PLK4	ENSG00000142731	7.041e-63	0.1419	22.96	9.17	7.028e-62	0.5665
KIF24	ENSG00000186638	2.82e-64	0.137	22.55	8.7	2.87e-63	0.5665
PSMD10	ENSG00000101843	6.376e-47	0.1455	30.63	16.39	4.887e-46	0.5664
PLIN3	ENSG00000105355	4.997e-74	0.1413	19.87	6.301	5.846e-73	0.5664
GATAD2A	ENSG00000167491	1.992e-28	0.1941	67.79	53.42	1.009e-27	0.5664
XYLT2	ENSG00000015532	1.48e-70	0.1454	20.64	7.03	1.648e-69	0.5663
KHNYN	ENSG00000100441	2.058e-39	0.1534	37.89	22.64	1.342e-38	0.5663
QPRT	ENSG00000103485	4.533e-42	0.1541	34.62	20.22	3.126e-41	0.5663
KIF20B	ENSG00000138182	9.293e-51	0.1573	27.97	14.08	7.6e-50	0.5663
EMP3	ENSG00000142227	1.844e-66	0.1471	21.65	8.018	1.938e-65	0.5662
HPRT1	ENSG00000165704	4.181e-48	0.1451	29.59	15.47	3.277e-47	0.5662
NR2F2	ENSG00000185551	2.623e-39	0.1619	37.57	23.04	1.707e-38	0.5662
EFNB3	ENSG00000108947	1.552e-44	0.1495	32.23	17.8	1.128e-43	0.5661
HDAC1	ENSG00000116478	1.454e-39	0.1524	37.39	22.41	9.509e-39	0.5661
JDP2	ENSG00000140044	4.706e-96	0.1446	16.17	2.845	7.321e-95	0.566
DCXR	ENSG00000169738	5.776e-46	0.1458	30.99	16.69	4.352e-45	0.566
GLI4	ENSG00000250571	2.005e-35	0.1669	43.01	28.29	1.201e-34	0.566
SLC12A2	ENSG00000064651	1.277e-40	0.1483	35.9	20.95	8.543e-40	0.5659
PRPS2	ENSG00000101911	8.715e-75	0.1412	19.42	5.949	1.034e-73	0.5659
PTOV1	ENSG00000104960	1.603e-26	0.1995	87.48	77.15	7.764e-26	0.5659
PIMREG	ENSG00000129195	1.963e-63	0.1481	22.35	8.747	1.979e-62	0.5659
PSME1	ENSG00000092010	1.927e-57	0.1402	24.47	10.63	1.762e-56	0.5658
PA2G4	ENSG00000170515	4.548e-32	0.1706	49.77	34.78	2.535e-31	0.5657
GINS3	ENSG00000181938	9.15e-70	0.1401	20.43	6.983	1.004e-68	0.5657
RHEB	ENSG00000106615	4.867e-47	0.1407	29.75	15.59	3.737e-46	0.5656
EIF3H	ENSG00000147677	1.176e-39	0.1524	36.15	21.87	7.703e-39	0.5656
LRTOMT	ENSG00000184154	5.413e-67	0.142	21.06	7.618	5.739e-66	0.5656
CYFIP1	ENSG00000273749	4.749e-40	0.1521	35.99	21.21	3.139e-39	0.5656
POLQ	ENSG00000051341	1.623e-64	0.1395	21.76	8.206	1.656e-63	0.5655
PRPF38A	ENSG00000134748	1.669e-37	0.1548	39.06	24.27	1.046e-36	0.5655
RAD18	ENSG00000070950	2.095e-49	0.145	28.01	14.11	1.684e-48	0.5654
CHCHD2	ENSG00000106153	1.667e-45	0.1424	30.56	16.6	1.236e-44	0.5654
POLR3GL	ENSG00000121851	2.687e-48	0.1465	28.66	14.79	2.117e-47	0.5654
MTMR10	ENSG00000166912	7.1e-42	0.1482	33.69	19.3	4.883e-41	0.5654
WDR27	ENSG00000184465	3.408e-32	0.1673	48.65	33.79	1.904e-31	0.5654
NECTIN3	ENSG00000177707	9.665e-30	0.1626	57.89	39.34	5.074e-29	0.5653
CRY1	ENSG00000008405	6e-40	0.1535	35.48	21.07	3.957e-39	0.5652
ZNF423	ENSG00000102935	5.544e-28	0.1883	64.77	48.46	2.777e-27	0.5652
GRHPR	ENSG00000137106	2.075e-42	0.1429	33	18.58	1.441e-41	0.5652
ARL3	ENSG00000138175	3.141e-31	0.171	51.01	35.76	1.709e-30	0.5652
METTL15	ENSG00000169519	1.226e-36	0.1585	39.33	24.97	7.532e-36	0.5651
FAM83H	ENSG00000180921	8.039e-68	0.1471	20.57	7.218	8.588e-67	0.5651
ARRDC1	ENSG00000197070	8.24e-36	0.1617	40.75	26.12	4.98e-35	0.5651
DAB2IP	ENSG00000136848	1.591e-29	0.1777	56.47	40.77	8.306e-29	0.565
DYNC2LI1	ENSG00000138036	1.843e-36	0.1584	39.67	25.09	1.129e-35	0.565
PRSS35	ENSG00000146250	1.736e-107	0.1443	14.59	1.552	3.082e-106	0.565
MSN	ENSG00000147065	2.148e-41	0.1465	33.6	19.45	1.465e-40	0.565
PLEKHA7	ENSG00000166689	4.843e-65	0.1402	21.2	7.9	4.973e-64	0.565
PON2	ENSG00000105854	2.389e-36	0.1454	40.05	24.43	1.459e-35	0.5649
OBSL1	ENSG00000124006	3.901e-27	0.207	68.67	53.37	1.914e-26	0.5649
C4orf3	ENSG00000164096	7.862e-34	0.1645	43.78	29.37	4.534e-33	0.5649
PYGO1	ENSG00000171016	2.25e-51	0.1379	26.45	12.65	1.861e-50	0.5649
H1-5	ENSG00000184357	1.656e-33	0.3771	42.83	31.41	9.506e-33	0.5649
FANK1	ENSG00000203780	5.907e-73	0.1426	19.28	5.949	6.801e-72	0.5649
ULK4	ENSG00000168038	2.669e-48	0.1506	28.03	14.39	2.104e-47	0.5648
DHX32	ENSG00000089876	1.975e-52	0.1414	25.71	12.09	1.658e-51	0.5647
LZTS2	ENSG00000107816	1.592e-28	0.1804	59	44.27	8.086e-28	0.5647
ZNF518A	ENSG00000177853	1.348e-30	0.1725	51.35	36.26	7.219e-30	0.5647
BRI3BP	ENSG00000184992	2.011e-55	0.138	24.42	10.77	1.779e-54	0.5647
SPIN4	ENSG00000186767	1.524e-47	0.1453	28.35	14.67	1.18e-46	0.5647
RANBP17	ENSG00000204764	3.794e-45	0.1414	30.15	16.15	2.796e-44	0.5647
CHMP4B	ENSG00000101421	2.389e-32	0.1608	46.55	31.51	1.339e-31	0.5646
STXBP3	ENSG00000116266	4.445e-50	0.1398	26.84	13.12	3.606e-49	0.5646
SPATA5	ENSG00000145375	8.132e-35	0.1553	41.47	26.85	4.797e-34	0.5646
CNNM3	ENSG00000168763	1.245e-41	0.1458	33	18.79	8.519e-41	0.5646
ZNF24	ENSG00000172466	8.232e-29	0.1786	57.96	42.35	4.215e-28	0.5646
SMC5	ENSG00000198887	3.982e-35	0.1532	41.05	26.26	2.363e-34	0.5646
METTL16	ENSG00000127804	3.049e-41	0.1466	33.2	19.12	2.074e-40	0.5645
ACP1	ENSG00000143727	9.303e-47	0.1363	28.82	14.93	7.116e-46	0.5645
AIMP1	ENSG00000164022	2.66e-42	0.1533	32.12	18.27	1.846e-41	0.5645
TFDP1	ENSG00000198176	1.735e-41	0.1556	32.63	19.16	1.185e-40	0.5645
MPP7	ENSG00000150054	8.611e-49	0.1488	27.24	13.85	6.841e-48	0.5644
EEF1B2	ENSG00000114942	8.71e-44	0.1426	30.67	16.81	6.23e-43	0.5643
ID1	ENSG00000125968	4.215e-43	0.1543	31.12	17.38	2.971e-42	0.5643
CREBZF	ENSG00000137504	3.143e-25	0.1763	95.38	90.45	1.461e-24	0.5643
IQCC	ENSG00000160051	5.323e-61	0.1403	21.97	8.7	5.164e-60	0.5643
ATF3	ENSG00000162772	3.125e-66	0.1655	20.39	7.407	3.269e-65	0.5643
KIF26B	ENSG00000162849	9.522e-44	0.1478	30.74	16.79	6.803e-43	0.5643
ZBTB1	ENSG00000126804	2.589e-36	0.1575	38.45	24.27	1.58e-35	0.5642
KIF11	ENSG00000138160	1.63e-52	0.1522	25.21	11.83	1.372e-51	0.5642
SP3	ENSG00000172845	2.767e-26	0.1919	71.2	57.63	1.333e-25	0.5642
PTPN9	ENSG00000169410	1.154e-39	0.1459	34.15	20.1	7.564e-39	0.5641
PLAG1	ENSG00000181690	8.222e-71	0.1431	19.26	6.16	9.197e-70	0.5641
DNAJC24	ENSG00000170946	6.335e-32	0.1587	46.5	30.99	3.521e-31	0.564
TSPAN6	ENSG00000000003	1.192e-49	0.1385	26.43	12.89	9.625e-49	0.5639
EZR	ENSG00000092820	9.007e-37	0.1428	37.69	22.85	5.56e-36	0.5639
WDR19	ENSG00000157796	2.934e-29	0.176	53.74	38.16	1.525e-28	0.5639
PIGX	ENSG00000163964	1.053e-59	0.138	22.15	8.958	1e-58	0.5639
SMIM20	ENSG00000250317	7.57e-54	0.1376	24.4	11.03	6.51e-53	0.5639
PTGR1	ENSG00000106853	1.903e-66	0.1416	20.07	7.054	1.998e-65	0.5638
GOLGB1	ENSG00000173230	1.313e-29	0.17	52.12	36.7	6.874e-29	0.5638
MPP6	ENSG00000105926	7.331e-62	0.132	21.36	8.182	7.193e-61	0.5637
CCND2	ENSG00000118971	1.492e-42	0.1376	31.24	16.88	1.038e-41	0.5637
BEND7	ENSG00000165626	9.041e-40	0.1461	33.63	19.59	5.944e-39	0.5637
AXL	ENSG00000167601	2.382e-89	0.1411	15.99	3.127	3.433e-88	0.5637
PKIG	ENSG00000168734	1.528e-35	0.1557	38.75	24.66	9.176e-35	0.5637
EFHC2	ENSG00000183690	4.741e-80	0.1432	17.3	4.42	6.052e-79	0.5637
RNF138	ENSG00000134758	3.06e-36	0.1461	37.73	23.35	1.864e-35	0.5636
ADAMTS17	ENSG00000140470	4.405e-73	0.1445	18.47	5.573	5.084e-72	0.5636
KCNJ4	ENSG00000168135	4.371e-86	0.1375	16.37	3.503	5.967e-85	0.5636
ANLN	ENSG00000011426	8.583e-46	0.1661	28.21	15.02	6.429e-45	0.5635
KNOP1	ENSG00000103550	2.338e-34	0.157	40.21	26.19	1.362e-33	0.5635
GLO1	ENSG00000124767	2.871e-59	0.1313	21.99	8.888	2.711e-58	0.5635
LSM7	ENSG00000130332	1.064e-31	0.1557	45.65	30.87	5.871e-31	0.5635
TPPP3	ENSG00000159713	2.966e-26	0.2045	65.88	53.59	1.428e-25	0.5635
RUVBL1	ENSG00000175792	4.568e-35	0.1481	39.31	24.81	2.706e-34	0.5635
MACROH2A2	ENSG00000099284	3.857e-26	0.1858	67.03	52.55	1.85e-25	0.5634
CPSF3	ENSG00000119203	4.776e-41	0.1424	32	18.2	3.228e-40	0.5634
SPIDR	ENSG00000164808	4.295e-42	0.1473	30.92	17.47	2.965e-41	0.5634
SPTSSA	ENSG00000165389	6.841e-31	0.1571	47.59	32.28	3.688e-30	0.5634
SQSTM1	ENSG00000161011	1.467e-33	0.1634	41.2	27.2	8.434e-33	0.5633
STIL	ENSG00000123473	1.7e-55	0.1306	23.27	9.946	1.507e-54	0.5632
GAS2L3	ENSG00000139354	2.796e-40	0.1525	32.36	18.74	1.857e-39	0.5632
CCDC148	ENSG00000153237	3.263e-67	0.1377	19.58	6.631	3.466e-66	0.5632
CSTF3	ENSG00000176102	7.723e-26	0.1874	67.64	54.17	3.669e-25	0.5632
TMEM107	ENSG00000179029	2.556e-55	0.1376	23.21	10.09	2.257e-54	0.5632
BSPH1	ENSG00000188334	4.681e-107	0.1519	13.96	1.293	8.288e-106	0.5632
LRBA	ENSG00000198589	1.703e-31	0.1554	45.42	30.47	9.319e-31	0.5632
BIRC5	ENSG00000089685	3.584e-47	0.1612	26.95	13.83	2.758e-46	0.5631
BCL7C	ENSG00000099385	2.295e-40	0.1404	32.27	18.46	1.529e-39	0.5631
EIF2S3	ENSG00000130741	1.45e-33	0.1522	40.87	26.59	8.334e-33	0.5631
HAUS8	ENSG00000131351	3.141e-69	0.1265	19.1	6.09	3.416e-68	0.5631
CSTB	ENSG00000160213	7.44e-45	0.1337	28.71	15.05	5.442e-44	0.5631
LARP4	ENSG00000161813	7.833e-28	0.1735	56.63	41.17	3.909e-27	0.5631
POLR2I	ENSG00000105258	5.087e-40	0.1495	32.18	18.86	3.36e-39	0.563
CCDC181	ENSG00000117477	2.041e-46	0.14	27.45	14.06	1.547e-45	0.563
SLC25A4	ENSG00000151729	2.059e-36	0.1565	36.11	22.78	1.259e-35	0.563
HAUS1	ENSG00000152240	1.586e-58	0.1315	21.99	8.841	1.478e-57	0.563
CST3	ENSG00000101439	6.713e-31	0.1619	46.19	31.13	3.62e-30	0.5629
ANAPC11	ENSG00000141552	7.107e-30	0.1652	48.51	34.35	3.746e-29	0.5629
C9orf116	ENSG00000160345	2.508e-69	0.1312	18.94	6.043	2.732e-68	0.5629
RYK	ENSG00000163785	1.826e-40	0.1403	31.82	18.03	1.218e-39	0.5628
IQCE	ENSG00000106012	5.846e-41	0.141	31.17	17.49	3.945e-40	0.5627
DCLK1	ENSG00000133083	1.274e-29	0.1679	48.89	34.26	6.675e-29	0.5627
SGMS1	ENSG00000198964	6.892e-60	0.1373	21.31	8.3	6.584e-59	0.5627
HNRNPC	ENSG00000092199	9.592e-25	0.1923	75.12	61.02	4.385e-24	0.5626
CENPI	ENSG00000102384	5.869e-46	0.1455	27.27	14.15	4.418e-45	0.5626
ACKR3	ENSG00000144476	7.688e-38	0.1128	34.73	19.66	4.851e-37	0.5626
PTPRK	ENSG00000152894	4.679e-25	0.2043	73.46	54.46	2.158e-24	0.5626
RABGEF1	ENSG00000154710	4.456e-33	0.1554	40.98	26.66	2.539e-32	0.5626
RAD54B	ENSG00000197275	1.198e-55	0.1349	22.64	9.664	1.066e-54	0.5626
TMEM184B	ENSG00000198792	7.198e-28	0.1685	54.33	39.71	3.595e-27	0.5626
ERGIC1	ENSG00000113719	4.018e-49	0.1341	25.48	12.25	3.211e-48	0.5625
SAP18	ENSG00000150459	1.314e-27	0.168	55.25	40.18	6.52e-27	0.5625
C1orf112	ENSG00000000460	3.463e-36	0.1494	35.77	22.06	2.108e-35	0.5624
KLHL22	ENSG00000099910	1.884e-31	0.152	43.75	29.2	1.029e-30	0.5624
OIP5	ENSG00000104147	8.022e-62	0.1316	20.5	7.642	7.859e-61	0.5624
CDCA5	ENSG00000146670	1.127e-53	0.1343	23.27	10.2	9.662e-53	0.5624
PKN3	ENSG00000160447	1.031e-58	0.1274	21.54	8.465	9.63e-58	0.5624
RHNO1	ENSG00000171792	5.671e-44	0.1409	28.37	15.21	4.074e-43	0.5624
GCFC2	ENSG00000005436	1.875e-43	0.1394	28.76	15.35	1.334e-42	0.5623
PDE8A	ENSG00000073417	3.859e-47	0.136	26.36	13.19	2.967e-46	0.5623
PYCR2	ENSG00000143811	8.638e-32	0.1523	42.81	28.29	4.779e-31	0.5623
UBE2T	ENSG00000077152	5.609e-44	0.1399	28.26	14.95	4.031e-43	0.5622
SP4	ENSG00000105866	3.129e-29	0.1679	48.35	34.56	1.625e-28	0.5622
FBXW4	ENSG00000107829	9.786e-34	0.1503	38.86	25.06	5.641e-33	0.5622
TCF19	ENSG00000137310	1.377e-62	0.134	20.14	7.383	1.367e-61	0.5622
CYP46A1	ENSG00000036530	1.629e-81	0.1336	16.28	3.739	2.123e-80	0.5621
GORASP2	ENSG00000115806	1.769e-35	0.1392	36.45	22.31	1.062e-34	0.5621
PPRC1	ENSG00000148840	3.293e-38	0.147	33.06	19.49	2.098e-37	0.5621
MT-ND3	ENSG00000198840	1.277e-25	0.1914	64.25	48.51	6.016e-25	0.5621
SCP2	ENSG00000116171	1.505e-35	0.1451	36.02	22.31	9.043e-35	0.562
SNRPC	ENSG00000124562	2.165e-26	0.1727	58.34	44.32	1.046e-25	0.562
TP53I13	ENSG00000167543	5.855e-57	0.1316	21.76	8.841	5.318e-56	0.562
CENPQ	ENSG00000031691	3.474e-66	0.1283	19.06	6.395	3.627e-65	0.5619
NUAK1	ENSG00000074590	5.237e-35	0.1519	36.45	22.9	3.097e-34	0.5619
ASAP3	ENSG00000088280	1.911e-49	0.1356	24.79	11.73	1.537e-48	0.5619
MYO5C	ENSG00000128833	1.12e-62	0.1334	19.89	7.242	1.114e-61	0.5619
TIPARP	ENSG00000163659	3.202e-41	0.1391	29.97	16.65	2.177e-40	0.5619
FEN1	ENSG00000168496	3.163e-66	0.1275	19.06	6.348	3.306e-65	0.5619
PPP1CA	ENSG00000172531	4.256e-35	0.1404	36.56	22.55	2.523e-34	0.5619
MT-CYB	ENSG00000198727	2.47e-24	0.209	74.06	59.91	1.112e-23	0.5619
WASF2	ENSG00000158195	3.449e-31	0.1463	43.01	28.54	1.872e-30	0.5618
CPLANE1	ENSG00000197603	9.994e-28	0.1623	52.44	37.36	4.976e-27	0.5618
ATXN2	ENSG00000204842	2.687e-24	0.1858	72.76	59.6	1.209e-23	0.5618
MRE11	ENSG00000020922	7.86e-57	0.1268	21.65	8.747	7.128e-56	0.5617
TCTN3	ENSG00000119977	1.38e-44	0.1308	27.4	14.06	1.004e-43	0.5617
PLOD2	ENSG00000152952	1.977e-41	0.1377	29.66	16.32	1.35e-40	0.5617
RBM23	ENSG00000100461	1.479e-27	0.1654	52.53	37.55	7.335e-27	0.5616
EIF3B	ENSG00000106263	2.663e-24	0.1838	71.43	57.75	1.198e-23	0.5616
SSR3	ENSG00000114850	3.613e-41	0.1331	29.84	16.34	2.454e-40	0.5616
CLN6	ENSG00000128973	2.999e-36	0.1322	34.93	20.67	1.827e-35	0.5616
TTC12	ENSG00000149292	2.05e-63	0.1368	19.51	6.913	2.066e-62	0.5616
FADS1	ENSG00000149485	2.248e-24	0.1844	69.6	57.16	1.014e-23	0.5616
RMND5A	ENSG00000153561	3.42e-31	0.1526	42.47	28.54	1.858e-30	0.5616
ZCCHC24	ENSG00000165424	2.414e-91	0.1366	14.86	2.422	3.551e-90	0.5616
THBS1	ENSG00000137801	1.078e-76	0.1783	16.67	4.373	1.316e-75	0.5615
ATRAID	ENSG00000138085	3.029e-44	0.1312	27.36	14.23	2.187e-43	0.5615
ADGRA3	ENSG00000152990	8.887e-30	0.1556	45.65	31.06	4.671e-29	0.5615
BBS5	ENSG00000163093	1.909e-51	0.132	23.55	10.6	1.58e-50	0.5615
WDR83OS	ENSG00000105583	1.687e-27	0.1659	51.8	37.62	8.354e-27	0.5614
FBXW7	ENSG00000109670	3.396e-25	0.1794	62.43	48.51	1.577e-24	0.5614
CKS2	ENSG00000123975	6.91e-37	0.1552	33.45	20.22	4.277e-36	0.5614
BRD7	ENSG00000166164	2.079e-25	0.1724	61.21	46.84	9.725e-25	0.5614
ERH	ENSG00000100632	2.3e-40	0.1337	30.15	16.72	1.532e-39	0.5613
RTKN2	ENSG00000182010	1.942e-50	0.1391	23.82	10.91	1.581e-49	0.5613
GPBP1	ENSG00000062194	2.186e-24	0.1841	67.91	53.23	9.861e-24	0.5612
MAP3K8	ENSG00000107968	3.009e-90	0.134	14.79	2.445	4.372e-89	0.5612
SCLT1	ENSG00000151466	1.375e-32	0.1466	39.17	25.32	7.759e-32	0.5612
ATXN7L3B	ENSG00000253719	7.491e-24	0.1915	73.66	59.68	3.327e-23	0.5612
RALGPS2	ENSG00000116191	9.828e-42	0.1297	28.76	15.49	6.739e-41	0.5611
NPAS2	ENSG00000170485	1.072e-69	0.1408	17.84	5.361	1.174e-68	0.5611
PPT2	ENSG00000221988	6.951e-43	0.1331	27.88	14.81	4.885e-42	0.5611
HJURP	ENSG00000123485	9.335e-43	0.1647	27.83	14.86	6.542e-42	0.561
MAFF	ENSG00000185022	3.476e-79	0.1409	16.1	3.833	4.403e-78	0.561
DAXX	ENSG00000204209	1.103e-30	0.1463	42.47	27.93	5.913e-30	0.561
ZNF718	ENSG00000250312	1.564e-60	0.1324	19.91	7.501	1.509e-59	0.561
HADHA	ENSG00000084754	1.562e-34	0.1399	35.77	22.1	9.143e-34	0.5609
SMCHD1	ENSG00000101596	6.175e-29	0.1499	46.3	31.81	3.172e-28	0.5609
ORC3	ENSG00000135336	3.027e-43	0.1314	27.47	14.34	2.141e-42	0.5609
AIG1	ENSG00000146416	3.151e-41	0.1366	28.89	15.85	2.143e-40	0.5609
KIF4A	ENSG00000090889	7.735e-59	0.132	20.28	7.759	7.24e-58	0.5607
PPM1G	ENSG00000115241	2.175e-32	0.1453	38.43	24.92	1.221e-31	0.5607
FGF19	ENSG00000162344	1.316e-90	0.1522	14.52	2.351	1.92e-89	0.5607
SULT1C4	ENSG00000198075	7.054e-68	0.1307	18.02	5.573	7.549e-67	0.5607
FAM199X	ENSG00000123575	3.237e-29	0.1502	44.72	30.78	1.676e-28	0.5606
CNPY3	ENSG00000137161	3.91e-29	0.1513	44.95	31.01	2.021e-28	0.5606
ADD3	ENSG00000148700	2.019e-49	0.1274	23.64	11.03	1.623e-48	0.5606
CAST	ENSG00000153113	2.916e-51	0.1285	22.87	10.2	2.406e-50	0.5606
PLEKHB1	ENSG00000021300	1.296e-73	0.1301	16.8	4.467	1.508e-72	0.5605
RCOR1	ENSG00000089902	4.034e-41	0.1324	28.55	15.42	2.731e-40	0.5605
INTS14	ENSG00000138614	4.286e-38	0.1319	31.01	17.73	2.72e-37	0.5604
EIF2AK4	ENSG00000128829	4.033e-43	0.138	26.77	14.15	2.845e-42	0.5603
IRS4	ENSG00000133124	3.054e-98	0.1321	13.64	1.528	4.867e-97	0.5603
AURKB	ENSG00000178999	3.961e-42	0.1709	27.45	14.88	2.737e-41	0.5603
PARPBP	ENSG00000185480	1.172e-57	0.1293	20.37	7.9	1.077e-56	0.5603
TIMP3	ENSG00000100234	6.377e-68	0.146	17.64	5.455	6.833e-67	0.5602
AMMECR1	ENSG00000101935	1.811e-54	0.1302	21.36	8.864	1.579e-53	0.5602
MPP1	ENSG00000130830	5.617e-50	0.1318	23.05	10.56	4.551e-49	0.5602
CGGBP1	ENSG00000163320	1.707e-24	0.1735	61.55	46.58	7.737e-24	0.5602
FABP7	ENSG00000164434	1.122e-68	0.1384	17.55	5.314	1.212e-67	0.5602
TRPM7	ENSG00000092439	1.377e-28	0.1485	45.13	30.97	7.008e-28	0.5601
LAPTM4B	ENSG00000104341	3.912e-27	0.1541	49.48	34.89	1.919e-26	0.5601
ICE2	ENSG00000128915	1.534e-40	0.1302	28.64	15.59	1.026e-39	0.5601
E2F5	ENSG00000133740	1.194e-27	0.149	48.33	33.06	5.929e-27	0.5601
TMEM68	ENSG00000167904	1.149e-35	0.1401	33.06	19.92	6.914e-35	0.5601
CSTF2T	ENSG00000177613	9.722e-29	0.1505	44.88	30.61	4.967e-28	0.5601
LIN54	ENSG00000189308	4.342e-51	0.1237	22.58	9.946	3.571e-50	0.5601
TRNT1	ENSG00000072756	3.571e-29	0.1513	43.44	29.56	1.848e-28	0.56
SMC3	ENSG00000108055	1.051e-27	0.151	47.59	32.94	5.223e-27	0.56
ANXA11	ENSG00000122359	3.805e-76	0.1321	16.1	3.974	4.603e-75	0.56
TOP1MT	ENSG00000184428	3.743e-63	0.1332	18.65	6.395	3.75e-62	0.56
BDH1	ENSG00000161267	2.166e-38	0.1352	30.18	17.16	1.386e-37	0.5599
GSTK1	ENSG00000197448	2.247e-37	0.1363	31.1	17.96	1.407e-36	0.5599
SRI	ENSG00000075142	3.163e-33	0.1384	35.81	22.45	1.81e-32	0.5598
BRPF3	ENSG00000096070	1.346e-25	0.1617	53.9	40.14	6.335e-25	0.5598
MAP2K6	ENSG00000108984	7.231e-49	0.1341	23.25	10.82	5.755e-48	0.5598
CCDC18	ENSG00000122483	1.243e-46	0.1317	24.42	11.78	9.465e-46	0.5598
CFAP206	ENSG00000272514	1.895e-65	0.1345	17.93	5.878	1.959e-64	0.5598
TMEM14C	ENSG00000111843	9.723e-44	0.1269	25.96	13.28	6.941e-43	0.5597
CENPB	ENSG00000125817	8.846e-33	0.1376	36.29	22.95	5.004e-32	0.5597
CLSTN1	ENSG00000171603	9.698e-23	0.1819	74.31	58.92	4.161e-22	0.5597
UBXN2A	ENSG00000173960	2.925e-39	0.1294	29.16	16.11	1.901e-38	0.5597
SNRPE	ENSG00000182004	2.388e-39	0.1273	29.12	16.18	1.556e-38	0.5597
ARFGAP3	ENSG00000242247	1.602e-32	0.1392	36.67	23.09	9.033e-32	0.5597
PPIE	ENSG00000084072	5.4e-34	0.1339	34.48	21.23	3.127e-33	0.5596
SIK3	ENSG00000160584	7.822e-29	0.1451	43.37	29.6	4.01e-28	0.5596
ABHD12	ENSG00000100997	5.917e-30	0.1383	40.8	27.02	3.123e-29	0.5595
LPGAT1	ENSG00000123684	3.682e-30	0.1358	40.41	26.57	1.953e-29	0.5595
MBOAT7	ENSG00000125505	3.065e-37	0.1295	30.72	17.61	1.912e-36	0.5595
PNRC2	ENSG00000189266	3.448e-32	0.1383	37.08	23.3	1.926e-31	0.5595
EPS15	ENSG00000085832	7.626e-30	0.1383	40.98	26.88	4.016e-29	0.5594
EIF3D	ENSG00000100353	1.347e-39	0.128	28.57	15.61	8.817e-39	0.5594
ABHD11	ENSG00000106077	1.015e-53	0.1354	21	8.77	8.711e-53	0.5594
CBX2	ENSG00000173894	1.023e-25	0.1622	52.35	38.14	4.829e-25	0.5594
PDS5B	ENSG00000083642	4.505e-28	0.1452	44.63	30.45	2.261e-27	0.5593
RASSF8	ENSG00000123094	3.219e-48	0.1263	23.16	10.77	2.529e-47	0.5593
COPG2	ENSG00000158623	7.724e-33	0.1371	35.59	22.31	4.379e-32	0.5593
ECI1	ENSG00000167969	1.483e-31	0.1332	37.66	23.72	8.126e-31	0.5592
TMED9	ENSG00000184840	1.59e-34	0.1307	33.24	20.08	9.299e-34	0.5592
MYRF	ENSG00000124920	2.018e-78	0.1313	15.34	3.409	2.517e-77	0.5591
PCBP1	ENSG00000169564	5.9e-27	0.1487	46.98	33.27	2.881e-26	0.5591
TRMT2B	ENSG00000188917	2.364e-54	0.1266	20.57	8.394	2.054e-53	0.5591
NFAT5	ENSG00000102908	3.577e-26	0.1545	49.28	35.1	1.719e-25	0.559
YEATS4	ENSG00000127337	1.692e-39	0.1306	28.08	15.52	1.106e-38	0.559
CCNB2	ENSG00000157456	1.739e-39	0.1514	27.99	15.61	1.136e-38	0.559
SNX17	ENSG00000115234	2.032e-31	0.1336	37.1	23.68	1.11e-30	0.5589
UXT	ENSG00000126756	1.018e-30	0.1418	38.02	24.92	5.467e-30	0.5589
RABGGTB	ENSG00000137955	5.783e-26	0.1575	49.77	35.95	2.756e-25	0.5589
MIS18A	ENSG00000159055	3.582e-50	0.1182	22.06	9.64	2.911e-49	0.5589
EFCAB14	ENSG00000159658	2.743e-30	0.1343	39.24	25.3	1.458e-29	0.5589
ZMYND19	ENSG00000165724	4.043e-32	0.1384	35.99	22.74	2.256e-31	0.5589
ARL6IP4	ENSG00000182196	9.257e-24	0.1625	59.31	44.93	4.097e-23	0.5588
GFY	ENSG00000261949	1.086e-76	0.1369	15.43	3.574	1.325e-75	0.5588
EIF3A	ENSG00000107581	8.333e-22	0.1795	76.34	64.54	3.463e-21	0.5587
NHSL1	ENSG00000135540	3.975e-22	0.1775	71.99	59.72	1.668e-21	0.5587
CHID1	ENSG00000177830	2.74e-23	0.1681	62.07	47.5	1.197e-22	0.5587
CREB3L2	ENSG00000182158	1.802e-32	0.1378	35.16	21.91	1.014e-31	0.5587
DEPDC1B	ENSG00000035499	2.381e-38	0.1408	28.55	16.04	1.522e-37	0.5586
TBC1D9B	ENSG00000197226	1.353e-21	0.189	79.45	66.87	5.588e-21	0.5586
AKR1B1	ENSG00000085662	1.508e-29	0.1407	39.47	26.17	7.882e-29	0.5585
DZANK1	ENSG00000089091	2.598e-35	0.1338	31.35	18.55	1.549e-34	0.5585
ST13	ENSG00000100380	4.429e-40	0.1246	27.13	14.6	2.93e-39	0.5585
WIPI2	ENSG00000157954	1.125e-25	0.1489	49.66	35.48	5.308e-25	0.5585
AKIRIN1	ENSG00000174574	5.9e-26	0.1517	48.47	34.75	2.811e-25	0.5585
SNHG32	ENSG00000204387	8.043e-32	0.1361	35.7	22.81	4.452e-31	0.5585
PPP2R2A	ENSG00000221914	1.002e-34	0.1314	32.09	19.12	5.902e-34	0.5585
POLR2D	ENSG00000144231	6.093e-37	0.13	29.54	16.95	3.779e-36	0.5584
ZNF776	ENSG00000152443	9.045e-30	0.1397	38.93	25.68	4.751e-29	0.5584
GID8	ENSG00000101193	1.292e-25	0.1508	48.92	35.36	6.086e-25	0.5583
CD81	ENSG00000110651	4.92e-33	0.1271	33.92	20.6	2.799e-32	0.5583
PPIG	ENSG00000138398	2.179e-24	0.1557	54.04	40.11	9.835e-24	0.5583
SPATA24	ENSG00000170469	8.222e-51	0.1334	21.22	9.217	6.73e-50	0.5583
KLHL23	ENSG00000213160	2.458e-29	0.14	39.65	26.24	1.281e-28	0.5583
MPDZ	ENSG00000107186	1.795e-24	0.1569	53.65	39.24	8.127e-24	0.5582
SCML1	ENSG00000047634	6.074e-44	0.1288	24.29	12.13	4.362e-43	0.5581
CDC23	ENSG00000094880	7.582e-32	0.134	35.14	22.1	4.205e-31	0.5581
DCTPP1	ENSG00000179958	8.97e-58	0.124	18.83	6.983	8.255e-57	0.5581
UQCR10	ENSG00000184076	4.03e-31	0.1398	35.9	23.18	2.184e-30	0.5581
NBN	ENSG00000104320	1.072e-41	0.1255	25.58	13.26	7.348e-41	0.558
TLE5	ENSG00000104964	1.844e-26	0.1458	45.47	32.26	8.925e-26	0.558
NUP98	ENSG00000110713	1.426e-25	0.1476	48.44	34.7	6.706e-25	0.558
COLGALT1	ENSG00000130309	1.902e-32	0.1311	34.06	21.04	1.069e-31	0.558
COMMD4	ENSG00000140365	1.6e-28	0.1388	40.57	27.2	8.126e-28	0.558
DNAAF5	ENSG00000164818	7.944e-30	0.137	38.05	24.88	4.18e-29	0.558
IFI27L1	ENSG00000165948	1.99e-36	0.1287	29.59	17.02	1.217e-35	0.558
RAB8A	ENSG00000167461	8.543e-30	0.1372	38.16	25.11	4.493e-29	0.558
B3GALNT1	ENSG00000169255	1.542e-41	0.1366	25.51	13.54	1.054e-40	0.558
EFEMP2	ENSG00000172638	3.459e-43	0.1245	24.76	12.34	2.444e-42	0.558
ESPL1	ENSG00000135476	7.598e-46	0.1334	23.16	10.93	5.694e-45	0.5579
NFIL3	ENSG00000165030	6.24e-28	0.1425	41.77	28.47	3.12e-27	0.5579
CTNNB1	ENSG00000168036	8.183e-30	0.133	38.2	24.59	4.305e-29	0.5579
CYB5B	ENSG00000103018	4.121e-25	0.1508	49.41	35.86	1.905e-24	0.5578
MSANTD2	ENSG00000120458	2.174e-24	0.1589	52.37	38.18	9.813e-24	0.5578
ERGIC3	ENSG00000125991	7.056e-24	0.1573	54.29	41.22	3.135e-23	0.5578
GPRC5B	ENSG00000167191	4.629e-38	0.1267	27.94	15.45	2.935e-37	0.5578
CKAP5	ENSG00000175216	6.573e-22	0.1789	66.37	54.6	2.742e-21	0.5578
FANCM	ENSG00000187790	2.319e-36	0.1299	29.45	16.95	1.417e-35	0.5578
LSM14A	ENSG00000257103	1.217e-27	0.1361	42.38	28.47	6.046e-27	0.5578
NUP85	ENSG00000125450	1.367e-26	0.1448	44.72	31.01	6.635e-26	0.5577
STK33	ENSG00000130413	8.099e-33	0.1325	33.2	20.34	4.589e-32	0.5577
TEX10	ENSG00000136891	4.463e-36	0.1253	29.61	16.98	2.712e-35	0.5577
CDAN1	ENSG00000140326	1.234e-37	0.13	28.15	15.75	7.756e-37	0.5577
CEP131	ENSG00000141577	3.535e-25	0.1472	49.14	34.85	1.639e-24	0.5577
ODC1	ENSG00000115758	4.889e-31	0.1337	35.45	22.48	2.644e-30	0.5576
CA14	ENSG00000118298	6.704e-77	0.1236	14.88	3.221	8.238e-76	0.5576
TENM4	ENSG00000149256	2.085e-23	0.1542	57.49	40.56	9.132e-23	0.5576
GRIA4	ENSG00000152578	1.461e-28	0.1337	40.19	26.12	7.43e-28	0.5576
MID1IP1	ENSG00000165175	7.696e-27	0.145	43.93	30.05	3.75e-26	0.5576
MAPK1IP1L	ENSG00000168175	8.165e-24	0.1573	54.71	39.76	3.62e-23	0.5576
LSM8	ENSG00000128534	7.853e-28	0.1381	41.27	27.56	3.918e-27	0.5575
NDUFA2	ENSG00000131495	5.683e-26	0.1473	45.69	32.52	2.712e-25	0.5575
LEF1	ENSG00000138795	8.111e-51	0.1181	20.82	8.7	6.643e-50	0.5575
HADH	ENSG00000138796	8.489e-37	0.1203	28.82	16.11	5.244e-36	0.5575
PPP4C	ENSG00000149923	1.482e-22	0.163	60.37	46.67	6.324e-22	0.5575
RCC1L	ENSG00000274523	1.149e-25	0.1439	46.8	32.96	5.42e-25	0.5575
FZD7	ENSG00000155760	2.515e-66	0.1203	16.53	4.82	2.633e-65	0.5574
COQ4	ENSG00000167113	5.996e-24	0.1565	52.75	39.15	2.67e-23	0.5574
SYAP1	ENSG00000169895	1.333e-24	0.1508	50.18	36.35	6.067e-24	0.5574
ZNF771	ENSG00000179965	1.754e-51	0.1248	20.41	8.535	1.454e-50	0.5574
CYP2R1	ENSG00000186104	2.846e-45	0.1285	22.89	11.03	2.101e-44	0.5574
NDC80	ENSG00000080986	3.062e-45	0.1375	22.85	10.93	2.259e-44	0.5573
KIF1C	ENSG00000129250	4.329e-50	0.1186	20.88	8.864	3.514e-49	0.5573
EIF2D	ENSG00000143486	5.669e-33	0.1292	32.39	19.7	3.219e-32	0.5573
SNRNP48	ENSG00000168566	1.732e-36	0.1248	28.82	16.29	1.062e-35	0.5573
H2BC9	ENSG00000275713	8.459e-43	0.1657	23.91	12.51	5.933e-42	0.5573
CEBPZ	ENSG00000115816	3.304e-32	0.1281	33.27	20.53	1.847e-31	0.5572
KDR	ENSG00000128052	1.794e-83	0.131	13.87	2.375	2.383e-82	0.5572
RHPN2	ENSG00000131941	1.529e-63	0.1228	16.98	5.314	1.543e-62	0.5572
MACROD1	ENSG00000133315	2.812e-32	0.134	33.06	20.57	1.574e-31	0.5572
ZSCAN1	ENSG00000152467	3.608e-35	0.1274	29.84	17.31	2.144e-34	0.5572
C14orf119	ENSG00000179933	2.31e-37	0.1231	27.83	15.49	1.445e-36	0.5572
MPHOSPH9	ENSG00000051825	3.349e-24	0.152	50.7	36.89	1.503e-23	0.5571
ALDH18A1	ENSG00000059573	1.764e-30	0.1293	35.5	22.48	9.423e-30	0.5571
DNAJC10	ENSG00000077232	9.754e-26	0.1419	45.65	31.93	4.612e-25	0.5571
PKMYT1	ENSG00000127564	6.944e-60	0.1229	17.7	6.043	6.63e-59	0.5571
GSN	ENSG00000148180	5.594e-75	0.1401	14.86	3.409	6.661e-74	0.5571
CROCC	ENSG00000058453	3.922e-23	0.1552	55.03	41.1	1.705e-22	0.557
SUV39H1	ENSG00000101945	3.157e-56	0.1157	18.63	6.889	2.85e-55	0.557
RAB11A	ENSG00000103769	1.889e-39	0.1173	26.21	13.83	1.232e-38	0.557
GAB1	ENSG00000109458	3.081e-39	0.125	26.21	14.08	2e-38	0.557
MED28	ENSG00000118579	3.371e-22	0.1636	60.8	46.7	1.421e-21	0.557
WDR73	ENSG00000177082	1.421e-29	0.1291	36.99	23.63	7.433e-29	0.557
SMIM10L1	ENSG00000256537	9.742e-32	0.1278	33.54	20.88	5.382e-31	0.557
CBL	ENSG00000110395	2.375e-28	0.133	38.88	25.84	1.201e-27	0.5569
SLC25A23	ENSG00000125648	1.947e-43	0.1239	23.48	11.52	1.384e-42	0.5569
H1-0	ENSG00000189060	3.583e-20	0.216	87.98	80.44	1.414e-19	0.5569
PPT1	ENSG00000131238	2.938e-39	0.1218	26.03	13.9	1.909e-38	0.5568
KIF7	ENSG00000166813	5.889e-28	0.1368	39.51	26.22	2.948e-27	0.5568
RAI14	ENSG00000039560	1.269e-28	0.1293	38.09	24.76	6.469e-28	0.5567
HSPB11	ENSG00000081870	1.186e-45	0.1199	22.17	10.39	8.845e-45	0.5567
KPNB1	ENSG00000108424	4.937e-32	0.1233	32.81	20.1	2.749e-31	0.5567
ADGRB2	ENSG00000121753	1.441e-28	0.1338	38.14	25.04	7.332e-28	0.5567
ZNF215	ENSG00000149054	8.049e-75	0.1198	14.75	3.315	9.553e-74	0.5567
GFRA1	ENSG00000151892	2.864e-34	0.1307	29.97	17.85	1.665e-33	0.5567
FZD1	ENSG00000157240	3.883e-41	0.1194	24.79	12.58	2.631e-40	0.5567
LARP7	ENSG00000174720	4.049e-29	0.1289	37.12	24.1	2.092e-28	0.5567
SNU13	ENSG00000100138	1.276e-26	0.1382	41.95	28.9	6.197e-26	0.5566
PCSK4	ENSG00000115257	2.613e-40	0.1234	25.08	13.1	1.738e-39	0.5566
IFT43	ENSG00000119650	1.011e-28	0.1364	37.53	24.69	5.164e-28	0.5566
CYP4V2	ENSG00000145476	1.723e-35	0.1362	28.73	16.67	1.034e-34	0.5566
HLCS	ENSG00000159267	1.106e-39	0.1252	25.44	13.52	7.251e-39	0.5566
PRPF8	ENSG00000174231	6.144e-26	0.14	43.84	30.36	2.926e-25	0.5566
BANF1	ENSG00000175334	1.189e-31	0.1247	33.13	20.46	6.543e-31	0.5566
CCDC57	ENSG00000176155	3.715e-22	0.1614	58.98	45.33	1.562e-21	0.5566
SMARCA2	ENSG00000080503	1.355e-69	0.123	15.45	4.021	1.482e-68	0.5565
DNMBP	ENSG00000107554	7.973e-52	0.119	19.64	7.947	6.635e-51	0.5565
GPR135	ENSG00000181619	1.389e-32	0.1293	31.78	19.26	7.838e-32	0.5565
CCDC47	ENSG00000108588	1.525e-26	0.1349	42.13	28.29	7.392e-26	0.5564
PLPPR1	ENSG00000148123	3.009e-48	0.1223	20.88	9.146	2.368e-47	0.5564
THOC7	ENSG00000163634	1.67e-31	0.1282	32.86	20.46	9.139e-31	0.5564
BCL2	ENSG00000171791	3.823e-46	0.1251	21.7	10.11	2.889e-45	0.5564
LIN9	ENSG00000183814	2.496e-52	0.1133	19.44	7.712	2.092e-51	0.5564
XRCC1	ENSG00000073050	3.897e-26	0.136	42.69	29.18	1.868e-25	0.5563
PAPOLA	ENSG00000090060	2.003e-23	0.1458	51.4	37.39	8.775e-23	0.5563
KIF2C	ENSG00000142945	6.82e-44	0.1431	22.71	11.03	4.89e-43	0.5563
ZNF514	ENSG00000144026	1.878e-31	0.1311	32.81	20.43	1.027e-30	0.5563
PRPS1	ENSG00000147224	7.965e-32	0.1235	32.43	19.84	4.411e-31	0.5563
GLB1	ENSG00000170266	9.323e-36	0.1212	28.3	15.99	5.63e-35	0.5563
BBS1	ENSG00000174483	6.673e-24	0.1443	49.64	35.55	2.968e-23	0.5563
TMEM106B	ENSG00000106460	2.161e-34	0.1254	29.32	17.16	1.259e-33	0.5562
ANKRD26	ENSG00000107890	7.373e-25	0.1424	45.74	32.4	3.379e-24	0.5562
NDUFC1	ENSG00000109390	1.065e-48	0.1129	20.57	8.817	8.443e-48	0.5562
RIN2	ENSG00000132669	2.822e-30	0.1337	34.35	21.7	1.5e-29	0.5562
SGSM2	ENSG00000141258	4.209e-22	0.156	57.92	43.05	1.766e-21	0.5562
FAM114A1	ENSG00000197712	3.692e-75	0.1208	14.46	3.151	4.41e-74	0.5562
LRIG2	ENSG00000198799	1.372e-24	0.1468	46.46	33.32	6.236e-24	0.5562
RHOBTB1	ENSG00000072422	4.608e-30	0.1299	34.55	21.82	2.439e-29	0.5561
ZNF680	ENSG00000173041	1.882e-28	0.1303	37.19	24.29	9.536e-28	0.5561
TMEM64	ENSG00000180694	7.555e-56	0.1167	18.16	6.631	6.747e-55	0.5561
CHKA	ENSG00000110721	9.794e-23	0.1487	53.5	39.17	4.201e-22	0.556
CDC73	ENSG00000134371	6.856e-23	0.1474	52.98	38.68	2.958e-22	0.556
SF3B4	ENSG00000143368	1.691e-34	0.1184	29.12	16.72	9.875e-34	0.556
ATP5MG	ENSG00000167283	8.191e-26	0.1329	42.83	29.44	3.887e-25	0.556
TULP3	ENSG00000078246	1.25e-42	0.1162	23.03	11.29	8.719e-42	0.5559
LGALS3BP	ENSG00000108679	1.553e-32	0.1257	30.94	18.67	8.76e-32	0.5559
HP1BP3	ENSG00000127483	2.638e-22	0.1545	55.35	40.96	1.117e-21	0.5559
VPS54	ENSG00000143952	1.9e-25	0.1389	43.46	30.03	8.909e-25	0.5559
ZNF22	ENSG00000165512	1.704e-28	0.1328	36.74	24.1	8.641e-28	0.5559
TM9SF1	ENSG00000100926	3.599e-27	0.1328	38.84	26.24	1.767e-26	0.5558
OSCP1	ENSG00000116885	1.865e-51	0.123	19.24	7.83	1.544e-50	0.5558
DCAF12	ENSG00000198876	2.965e-36	0.1203	27.27	15.19	1.807e-35	0.5558
GANAB	ENSG00000089597	1.36e-25	0.1312	42.67	29.04	6.396e-25	0.5557
LAMA1	ENSG00000101680	7.933e-43	0.1207	22.78	11.07	5.573e-42	0.5557
ZNF414	ENSG00000133250	6.088e-30	0.1246	34.17	21.47	3.212e-29	0.5557
ELAVL1	ENSG00000066044	4.552e-20	0.1676	71.11	59.35	1.791e-19	0.5556
CMTM6	ENSG00000091317	1.017e-42	0.1189	22.8	11.1	7.118e-42	0.5556
CBY1	ENSG00000100211	4.32e-32	0.1221	31.06	18.9	2.408e-31	0.5556
PRLR	ENSG00000113494	3.807e-82	0.1245	13.4	2.163	4.993e-81	0.5556
PTDSS1	ENSG00000156471	6.761e-50	0.1163	19.64	8.159	5.472e-49	0.5556
KCNJ13	ENSG00000115474	1.832e-90	0.1259	12.52	1.364	2.666e-89	0.5555
FBXW8	ENSG00000174989	1.238e-24	0.1393	44.7	31.7	5.638e-24	0.5555
C17orf97	ENSG00000187624	4.244e-44	0.1242	21.9	10.46	3.057e-43	0.5555
VAMP3	ENSG00000049245	1.442e-31	0.1241	31.51	19.09	7.913e-31	0.5554
AAGAB	ENSG00000103591	5.543e-27	0.1312	38.68	25.79	2.708e-26	0.5554
KIF14	ENSG00000118193	3.158e-47	0.1294	20.5	9.052	2.434e-46	0.5554
EXOSC2	ENSG00000130713	9.523e-29	0.1231	35.68	22.67	4.868e-28	0.5554
ATP1B1	ENSG00000143153	4.282e-28	0.129	36.58	23.87	2.151e-27	0.5554
IFNGR2	ENSG00000159128	1.231e-42	0.1195	22.58	11	8.591e-42	0.5554
ZNF782	ENSG00000196597	2.828e-35	0.1238	27.51	15.73	1.684e-34	0.5554
CDH7	ENSG00000081138	8.725e-39	0.1261	24.67	13.12	5.618e-38	0.5553
PSMC5	ENSG00000087191	2.843e-23	0.1422	48.53	35.22	1.241e-22	0.5553
SLC11A2	ENSG00000110911	2.66e-29	0.1276	34.39	22.01	1.384e-28	0.5553
MFAP1	ENSG00000140259	1.735e-29	0.1246	34.15	21.7	9.055e-29	0.5553
USP16	ENSG00000156256	4.267e-25	0.1353	42.87	29.79	1.971e-24	0.5553
UQCRB	ENSG00000156467	4.455e-29	0.127	34.64	22.29	2.3e-28	0.5553
ARMC10	ENSG00000170632	5.828e-45	0.1168	21.49	9.852	4.274e-44	0.5553
ARHGEF16	ENSG00000130762	2.424e-81	0.1177	13.31	2.187	3.15e-80	0.5552
AMFR	ENSG00000159461	2.692e-28	0.1244	35.95	23.25	1.36e-27	0.5552
BACE2	ENSG00000182240	1.858e-86	0.1157	12.76	1.669	2.551e-85	0.5552
THRAP3	ENSG00000054118	1.318e-20	0.1592	62.2	48.81	5.277e-20	0.5551
KEAP1	ENSG00000079999	7.635e-27	0.1312	38.39	25.63	3.721e-26	0.5551
TYRO3	ENSG00000092445	7.436e-62	0.1158	16.15	4.985	7.293e-61	0.5551
TTC23	ENSG00000103852	6.326e-38	0.1116	25.35	13.26	4e-37	0.5551
NUP188	ENSG00000095319	1.351e-24	0.137	43.39	30.5	6.142e-24	0.555
XPA	ENSG00000136936	7.914e-27	0.1267	38.29	25.23	3.855e-26	0.555
GALNS	ENSG00000141012	1.011e-24	0.1377	43.17	30.24	4.62e-24	0.555
SF3B3	ENSG00000189091	3.444e-27	0.1271	37.48	24.71	1.693e-26	0.555
MIER1	ENSG00000198160	1.624e-23	0.1379	47.25	33.55	7.137e-23	0.555
GRN	ENSG00000030582	2.862e-38	0.1163	24.74	13	1.825e-37	0.5549
CPQ	ENSG00000104324	3.013e-65	0.1221	15.38	4.279	3.104e-64	0.5549
ZRANB3	ENSG00000121988	2.382e-41	0.1172	22.94	11.31	1.623e-40	0.5549
DDX46	ENSG00000145833	1.622e-19	0.1693	72.89	59.82	6.25e-19	0.5549
METTL9	ENSG00000197006	1.975e-26	0.1295	38.72	26.01	9.55e-26	0.5549
BGLAP	ENSG00000242252	9.185e-37	0.1173	25.89	14.06	5.668e-36	0.5549
SF3A1	ENSG00000099995	3.133e-28	0.122	35.36	22.64	1.58e-27	0.5548
ATPAF1	ENSG00000123472	9.781e-32	0.1181	30.58	18.18	5.402e-31	0.5548
NACC2	ENSG00000148411	3.596e-54	0.1175	17.88	6.513	3.115e-53	0.5548
MFSD4B	ENSG00000173214	1.391e-31	0.1231	30.54	18.46	7.641e-31	0.5548
PPA1	ENSG00000180817	3.828e-33	0.1178	28.82	16.86	2.186e-32	0.5548
C12orf57	ENSG00000111678	7.387e-22	0.1488	52.73	39.24	3.077e-21	0.5547
MEA1	ENSG00000124733	3.145e-29	0.124	33.45	21.16	1.632e-28	0.5547
DNAJB1	ENSG00000132002	1.677e-28	0.1201	34.75	22.01	8.507e-28	0.5547
TOMM6	ENSG00000214736	8.391e-35	0.1164	27.2	15.38	4.947e-34	0.5547
PLXND1	ENSG00000004399	1.181e-70	0.1237	14.39	3.362	1.317e-69	0.5546
FOXRED2	ENSG00000100350	4.28e-31	0.1223	30.78	18.81	2.318e-30	0.5546
RNF141	ENSG00000110315	2.122e-36	0.1145	25.85	13.99	1.297e-35	0.5546
STAT1	ENSG00000115415	1.581e-45	0.1136	20.64	9.264	1.174e-44	0.5546
KSR2	ENSG00000171435	2.153e-61	0.1201	15.94	4.867	2.097e-60	0.5546
TMEM250	ENSG00000238227	4.622e-32	0.1197	29.86	17.71	2.575e-31	0.5546
AKAP11	ENSG00000023516	1.399e-23	0.1407	45.24	32.45	6.155e-23	0.5545
PHPT1	ENSG00000054148	2.214e-20	0.1589	60.53	47.52	8.808e-20	0.5545
ATP13A3	ENSG00000133657	1.473e-26	0.1284	37.8	25.28	7.144e-26	0.5545
RPP30	ENSG00000148688	5.095e-29	0.1211	33.54	21.11	2.624e-28	0.5545
SUCLG2	ENSG00000172340	1.6e-53	0.1155	17.77	6.631	1.367e-52	0.5545
PACS1	ENSG00000175115	8.801e-27	0.121	37.53	24.45	4.284e-26	0.5545
SHISA2	ENSG00000180730	1.447e-35	0.1229	26.32	14.53	8.699e-35	0.5545
SNX24	ENSG00000064652	1.127e-34	0.116	27.06	15.17	6.618e-34	0.5544
TMEM218	ENSG00000150433	1.064e-42	0.1148	21.76	10.39	7.445e-42	0.5544
ITPRIPL2	ENSG00000205730	1.149e-58	0.1149	16.46	5.384	1.072e-57	0.5544
PHF13	ENSG00000116273	1.618e-43	0.1191	21.27	9.993	1.153e-42	0.5543
EFL1	ENSG00000140598	1.838e-35	0.1149	26.27	14.48	1.103e-34	0.5543
AHCYL2	ENSG00000158467	1.142e-31	0.1269	29.63	17.92	6.283e-31	0.5543
LSM6	ENSG00000164167	1.222e-30	0.1212	30.99	19	6.546e-30	0.5543
SOCS6	ENSG00000170677	3.537e-23	0.1358	46.23	32.94	1.54e-22	0.5543
ARHGAP11B	ENSG00000285077	9.89e-48	0.1203	19.51	8.324	7.696e-47	0.5543
BCAR1	ENSG00000050820	7.784e-19	0.1742	75.78	64.24	2.926e-18	0.5542
SLF2	ENSG00000119906	1.171e-24	0.1324	41.61	28.71	5.338e-24	0.5542
CLOCK	ENSG00000134852	1.931e-27	0.1284	35.54	23.23	9.55e-27	0.5542
MTX1	ENSG00000173171	7.267e-39	0.1124	23.77	12.13	4.688e-38	0.5542
ADI1	ENSG00000182551	1.872e-45	0.1215	20.3	9.146	1.388e-44	0.5542
C9orf135	ENSG00000204711	7.286e-76	0.1211	13.51	2.586	8.791e-75	0.5542
COTL1	ENSG00000103187	2.622e-22	0.1474	48.31	36.33	1.111e-21	0.5541
EIF4G1	ENSG00000114867	2.603e-20	0.1537	59.16	45.94	1.033e-19	0.5541
MAGI1	ENSG00000151276	1.086e-19	0.1573	64.7	50.22	4.21e-19	0.5541
CHTOP	ENSG00000160679	1.262e-18	0.1711	79.16	67.15	4.699e-18	0.5541
ZBTB5	ENSG00000168795	2.109e-27	0.1258	35.48	23.23	1.042e-26	0.5541
RUFY1	ENSG00000176783	7.338e-22	0.1394	50.63	37.24	3.058e-21	0.5541
GEMIN4	ENSG00000179409	2.082e-25	0.1254	39.58	26.71	9.738e-25	0.5541
ZNF682	ENSG00000197124	8.298e-37	0.1158	24.97	13.45	5.128e-36	0.5541
AATF	ENSG00000275700	1.16e-25	0.1238	39.04	26.17	5.468e-25	0.5541
ATN1	ENSG00000111676	2.683e-18	0.1689	89.85	81.21	9.866e-18	0.554
FAM234A	ENSG00000167930	2.632e-23	0.1324	45.11	31.91	1.15e-22	0.554
NUDT9	ENSG00000170502	3.887e-30	0.1207	31.3	19.16	2.06e-29	0.554
VCL	ENSG00000035403	2.09e-45	0.1178	20.07	8.982	1.547e-44	0.5539
GGH	ENSG00000137563	8.205e-44	0.1102	20.84	9.57	5.878e-43	0.5539
KIAA1328	ENSG00000150477	1.656e-23	0.1363	44	31.32	7.272e-23	0.5539
CLDN1	ENSG00000163347	6.91e-69	0.1211	14.32	3.409	7.479e-68	0.5539
STRBP	ENSG00000165209	1.35e-20	0.1504	56.77	42.98	5.403e-20	0.5539
KLHL15	ENSG00000174010	7.214e-27	0.1233	36.11	23.63	3.52e-26	0.5539
PABPC4L	ENSG00000254535	2.747e-61	0.1196	15.61	4.656	2.674e-60	0.5539
SOD2	ENSG00000112096	3.464e-25	0.1249	39.33	26.62	1.607e-24	0.5538
ZCCHC9	ENSG00000131732	1.749e-32	0.1162	28.3	16.48	9.849e-32	0.5538
PCED1A	ENSG00000132635	2.143e-18	0.1763	80.76	68.89	7.903e-18	0.5538
BTG3	ENSG00000154640	5.102e-35	0.1096	26.09	14.32	3.019e-34	0.5538
XXYLT1	ENSG00000173950	4.86e-33	0.119	27.76	16.13	2.766e-32	0.5538
ZBTB42	ENSG00000179627	1.179e-67	0.1154	14.46	3.55	1.258e-66	0.5538
NRIP1	ENSG00000180530	1.619e-19	0.1603	64.3	49.87	6.242e-19	0.5538
HMGN4	ENSG00000182952	1.323e-28	0.1166	33.18	20.83	6.74e-28	0.5538
IQGAP3	ENSG00000183856	5.026e-45	0.1278	20.09	9.123	3.692e-44	0.5538
MAGEH1	ENSG00000187601	1.731e-36	0.1139	24.92	13.4	1.062e-35	0.5538
S100A13	ENSG00000189171	1.142e-36	0.11	24.85	13.1	7.019e-36	0.5538
LAGE3	ENSG00000196976	3.319e-59	0.1087	16.01	5.055	3.131e-58	0.5538
FAM160A2	ENSG00000051009	1.486e-23	0.1316	43.37	30.26	6.531e-23	0.5537
MPV17	ENSG00000115204	1.29e-20	0.1505	55.3	42.06	5.165e-20	0.5537
MCFD2	ENSG00000180398	1.767e-34	0.1139	26.36	14.72	1.032e-33	0.5537
DNAJC9	ENSG00000213551	3.497e-42	0.1128	21.45	10.18	2.419e-41	0.5537
HSP90AA1	ENSG00000080824	3.046e-19	0.1667	65.74	52.36	1.161e-18	0.5536
TCFL5	ENSG00000101190	4.382e-37	0.1132	24.31	12.84	2.729e-36	0.5536
CLCC1	ENSG00000121940	7.445e-22	0.1383	49.32	35.46	3.099e-21	0.5536
LRP3	ENSG00000130881	2.923e-22	0.1372	47.32	34.35	1.236e-21	0.5536
RB1	ENSG00000139687	5.469e-28	0.121	33.78	21.49	2.741e-27	0.5536
PSMG3	ENSG00000157778	1.07e-28	0.1212	32.61	20.57	5.464e-28	0.5536
CRK	ENSG00000167193	3.915e-20	0.1496	57.8	45.12	1.544e-19	0.5536
ZNF507	ENSG00000168813	3.558e-22	0.1384	47.95	34.54	1.497e-21	0.5536
IQCK	ENSG00000174628	1.038e-33	0.1147	26.88	15.21	5.982e-33	0.5536
RNF182	ENSG00000180537	9.938e-42	0.1114	21.54	10.3	6.812e-41	0.5536
ZBTB7C	ENSG00000184828	6.099e-44	0.1102	20.61	9.288	4.378e-43	0.5536
RSPH1	ENSG00000160188	4.244e-67	0.1167	14.39	3.597	4.504e-66	0.5535
PEX19	ENSG00000162735	9.019e-29	0.1184	32.34	20.32	4.613e-28	0.5535
MAD2L1	ENSG00000164109	7.437e-48	0.1112	18.88	7.853	5.799e-47	0.5535
NOLC1	ENSG00000166197	3.342e-30	0.1176	30.33	18.55	1.774e-29	0.5535
PHKA2	ENSG00000044446	8.347e-38	0.1153	23.57	12.25	5.261e-37	0.5534
DSTN	ENSG00000125868	4.069e-45	0.1122	19.87	8.841	2.992e-44	0.5534
CENPC	ENSG00000145241	1.524e-31	0.1134	28.82	17.05	8.35e-31	0.5534
WHAMM	ENSG00000156232	9.2e-48	0.1129	18.9	7.83	7.162e-47	0.5534
NOP14	ENSG00000087269	5.746e-24	0.1284	41.34	28.52	2.559e-23	0.5533
DARS1	ENSG00000115866	7.937e-26	0.1216	37.03	24.36	3.768e-25	0.5533
HSD17B4	ENSG00000133835	1.184e-32	0.1197	27.42	15.99	6.684e-32	0.5533
SLC37A1	ENSG00000160190	2.78e-22	0.1328	46.84	32.94	1.177e-21	0.5533
MTHFD2L	ENSG00000163738	7.746e-36	0.1158	24.85	13.4	4.684e-35	0.5533
DSEL	ENSG00000171451	1.906e-44	0.1187	20.05	9.029	1.384e-43	0.5533
RNPS1	ENSG00000205937	6.687e-20	0.1505	58.21	45.12	2.616e-19	0.5533
LANCL2	ENSG00000132434	1.733e-32	0.1177	27.58	16.01	9.763e-32	0.5532
ZNF214	ENSG00000149050	3.92e-53	0.1185	17.1	6.231	3.327e-52	0.5532
OSTC	ENSG00000198856	9.526e-44	0.1068	20.34	9.194	6.803e-43	0.5532
VRK2	ENSG00000028116	6.706e-59	0.1154	15.67	4.891	6.284e-58	0.5531
ZW10	ENSG00000086827	1.008e-27	0.1211	33.22	21.26	5.017e-27	0.5531
ANTKMT	ENSG00000103254	5.306e-27	0.1206	34.64	22.17	2.593e-26	0.5531
ZDHHC2	ENSG00000104219	3.584e-34	0.1151	25.85	14.53	2.081e-33	0.5531
DYM	ENSG00000141627	2.245e-21	0.1392	49.3	36.3	9.217e-21	0.5531
CCDC159	ENSG00000183401	2.241e-49	0.1162	18.16	7.171	1.798e-48	0.5531
FXYD3	ENSG00000089356	2.757e-43	0.1233	20.28	9.311	1.953e-42	0.553
DDX6	ENSG00000110367	2.875e-18	0.1668	73.12	60.59	1.056e-17	0.553
PSMC3IP	ENSG00000131470	7.021e-32	0.1178	27.88	16.39	3.897e-31	0.553
CENPO	ENSG00000138092	2.098e-31	0.1159	28.44	16.86	1.146e-30	0.553
ARF6	ENSG00000165527	2.799e-25	0.1216	37.55	25.18	1.303e-24	0.553
COPS6	ENSG00000168090	3.588e-26	0.1198	35.86	23.54	1.723e-25	0.553
LIN52	ENSG00000205659	1.051e-37	0.1124	23.27	11.99	6.609e-37	0.553
IGDCC4	ENSG00000103742	2.293e-28	0.1172	31.91	19.96	1.16e-27	0.5528
NUP107	ENSG00000111581	6.981e-26	0.1187	36.06	23.58	3.32e-25	0.5528
RMDN2	ENSG00000115841	9.232e-53	0.1143	16.98	6.16	7.812e-52	0.5528
PSAT1	ENSG00000135069	6.405e-45	0.1134	19.53	8.582	4.695e-44	0.5528
RPN2	ENSG00000118705	3.885e-28	0.1127	32.05	19.96	1.954e-27	0.5527
CEBPG	ENSG00000153879	2.317e-23	0.1243	41.52	28.78	1.014e-22	0.5527
FNTA	ENSG00000168522	8.4e-23	0.1296	43.08	30.52	3.613e-22	0.5527
RAD9A	ENSG00000172613	8.229e-42	0.1121	20.77	9.734	5.654e-41	0.5527
ZNF695	ENSG00000197472	1.545e-36	0.1082	23.88	12.49	9.476e-36	0.5527
FGFR1	ENSG00000077782	3.396e-23	0.1128	42.49	28.19	1.48e-22	0.5526
PRKD3	ENSG00000115825	9.692e-24	0.1221	40.53	27.58	4.287e-23	0.5526
ITGB1BP1	ENSG00000119185	3.807e-28	0.1152	31.84	20.03	1.916e-27	0.5526
NFYB	ENSG00000120837	3.227e-25	0.122	36.9	24.69	1.499e-24	0.5526
CDH24	ENSG00000139880	2.706e-28	0.1128	31.8	19.68	1.366e-27	0.5526
GINM1	ENSG00000055211	1.215e-24	0.123	37.75	25.68	5.538e-24	0.5525
ACTN1	ENSG00000072110	3.113e-37	0.1109	23.09	11.9	1.941e-36	0.5525
CFAP61	ENSG00000089101	4.201e-63	0.1122	14.59	3.903	4.207e-62	0.5525
EBNA1BP2	ENSG00000117395	6.108e-28	0.1133	32.07	19.99	3.055e-27	0.5525
RBBP6	ENSG00000122257	1.141e-19	0.1485	55.98	42.63	4.419e-19	0.5525
PPP3CA	ENSG00000138814	1.735e-24	0.1231	38.36	25.84	7.86e-24	0.5525
APRT	ENSG00000198931	6.925e-29	0.1204	30.56	19.21	3.553e-28	0.5525
MBNL3	ENSG00000076770	5.433e-56	0.1126	15.94	5.267	4.867e-55	0.5524
RBFA	ENSG00000101546	4.315e-20	0.141	53.41	39.69	1.7e-19	0.5524
ELF2	ENSG00000109381	1.471e-19	0.1447	56.2	43.48	5.679e-19	0.5524
OLFM3	ENSG00000118733	2.871e-49	0.1156	17.68	6.936	2.301e-48	0.5524
HIP1	ENSG00000127946	1.035e-30	0.1103	28.53	16.79	5.556e-30	0.5524
ZNF331	ENSG00000130844	4.787e-37	0.1124	23.03	12.06	2.977e-36	0.5524
PPP2R3B	ENSG00000167393	1.329e-23	0.1213	40.37	27.49	5.851e-23	0.5524
CHCHD7	ENSG00000170791	6.682e-31	0.1141	28.17	16.6	3.604e-30	0.5524
TIPIN	ENSG00000075131	5.041e-56	0.1115	15.83	5.196	4.52e-55	0.5523
DNAH11	ENSG00000105877	3.31e-59	0.114	15.22	4.538	3.124e-58	0.5523
RPA2	ENSG00000117748	3.665e-50	0.1059	17.37	6.631	2.978e-49	0.5523
TRIM25	ENSG00000121060	9.315e-71	0.1133	13.31	2.751	1.041e-69	0.5523
MSTO1	ENSG00000125459	5.047e-22	0.1344	44.59	32.02	2.111e-21	0.5523
RASGEF1B	ENSG00000138670	4.353e-23	0.1165	41.61	28.24	1.889e-22	0.5523
PMS1	ENSG00000064933	1.712e-21	0.133	46.08	33.27	7.048e-21	0.5522
F3	ENSG00000117525	7.899e-67	0.1234	13.82	3.292	8.354e-66	0.5522
EMG1	ENSG00000126749	3.578e-27	0.1193	32.63	20.9	1.758e-26	0.5522
TPGS2	ENSG00000134779	8.115e-21	0.1343	48.92	36.07	3.266e-20	0.5522
LAP3	ENSG00000002549	8.154e-31	0.1153	27.83	16.41	4.384e-30	0.5521
CMC2	ENSG00000103121	1.763e-22	0.1336	42.24	30.5	7.499e-22	0.5521
CEP85	ENSG00000130695	7.344e-26	0.1184	34.69	22.69	3.49e-25	0.5521
UCK1	ENSG00000130717	1.346e-25	0.12	35.21	23.16	6.335e-25	0.5521
KNL1	ENSG00000137812	3.203e-41	0.1066	20.61	9.593	2.177e-40	0.5521
AFG3L2	ENSG00000141385	4.668e-29	0.113	29.93	18.29	2.406e-28	0.5521
CCNYL1	ENSG00000163249	7.76e-20	0.1424	53.07	40.58	3.029e-19	0.5521
SAP30L	ENSG00000164576	1.921e-29	0.1132	29.39	17.85	1.002e-28	0.5521
B2M	ENSG00000166710	5.926e-62	0.1019	14.61	3.997	5.83e-61	0.5521
DNAH14	ENSG00000185842	4.67e-22	0.1287	43.8	31.27	1.956e-21	0.5521
POLR1D	ENSG00000186184	3.297e-23	0.1228	40.37	28.07	1.437e-22	0.5521
GRAMD1B	ENSG00000023171	1.111e-31	0.1133	26.95	15.54	6.116e-31	0.552
LZTFL1	ENSG00000163818	2.749e-28	0.1163	30.76	19.16	1.388e-27	0.552
TADA2A	ENSG00000276234	6.856e-25	0.1197	36.42	24.17	3.147e-24	0.552
TRIP13	ENSG00000071539	5.406e-51	0.1058	16.87	6.231	4.442e-50	0.5519
PHF19	ENSG00000119403	5.923e-32	0.1149	26.54	15.26	3.293e-31	0.5519
NAA50	ENSG00000121579	4.503e-37	0.1034	22.71	11.59	2.802e-36	0.5519
FLRT3	ENSG00000125848	1.725e-52	0.1195	16.46	5.925	1.451e-51	0.5519
NUF2	ENSG00000143228	6.831e-37	0.1073	22.91	11.64	4.23e-36	0.5519
GDE1	ENSG00000006007	1.617e-28	0.1113	30.15	18.62	8.208e-28	0.5518
POLDIP3	ENSG00000100227	1.29e-17	0.161	71.61	59.23	4.634e-17	0.5518
SUFU	ENSG00000107882	1.43e-46	0.1074	18.22	7.477	1.087e-45	0.5518
LAMP5	ENSG00000125869	2.564e-74	0.1225	12.65	2.234	3.019e-73	0.5518
BUB1B	ENSG00000156970	9.573e-43	0.1089	19.71	8.841	6.706e-42	0.5518
DEAF1	ENSG00000177030	3.068e-22	0.1237	42.69	29.81	1.296e-21	0.5518
LYSMD4	ENSG00000183060	1.444e-23	0.125	38.81	26.76	6.345e-23	0.5518
ZNF625	ENSG00000257591	7.522e-24	0.1265	38	26.1	3.34e-23	0.5518
CREBBP	ENSG00000005339	1.804e-17	0.1597	72.51	60.59	6.463e-17	0.5517
[truncated: 16,076 more rows]

## Sheet: tRPC_WT
Gene Symbol	Gene Ensembl	P-Value	Log2FC	PCT1	PCT2	Adj. P-value	AUC
GADD45A	ENSG00000116717	0	1.696	89.46	40.17	0	0.8618
HES6	ENSG00000144485	0	1.733	91.85	57.34	0	0.8515
ATOH7	ENSG00000179774	0	1.809	87.14	34.28	0	0.8461
ZC3H12C	ENSG00000149289	2.105e-288	1.064	84.74	50.52	4.227e-285	0.8056
TRH	ENSG00000170893	2.014e-213	1.054	89.94	71.51	1.733e-210	0.7726
INSM2	ENSG00000168348	0	1.214	69.57	21.64	0	0.7719
DLL1	ENSG00000198719	0	1.131	69.25	24.8	0	0.7718
HES5	ENSG00000197921	9.265e-211	1.264	94.49	75.48	7.612e-208	0.7718
E2F1	ENSG00000101412	1.049e-221	1.056	85.22	48.98	1.115e-218	0.7665
ONECUT2	ENSG00000119547	4.658e-221	1.105	82.51	39.37	4.678e-218	0.7564
VSX1	ENSG00000100987	0	0.9923	53.35	4.169	0	0.753
BCL7A	ENSG00000110987	1.259e-187	0.8828	87.7	61.59	8.756e-185	0.7522
MYBL1	ENSG00000185697	1.32e-240	0.88	67.01	28.94	1.704e-237	0.7476
ZBTB18	ENSG00000179456	1.789e-191	0.8011	76.2	45.46	1.347e-188	0.7434
SHD	ENSG00000105251	6.7e-218	0.8215	69.81	31.77	6.056e-215	0.7411
NOTCH1	ENSG00000148400	6.165e-166	0.8221	91.93	69.05	3.277e-163	0.7396
RBP1	ENSG00000114115	3.205e-158	0.7557	91.05	75.31	1.565e-155	0.735
EFS	ENSG00000100842	2.359e-152	0.6975	86.18	68.22	1.093e-149	0.729
PCDH19	ENSG00000165194	4.43e-163	0.7697	77.16	47.79	2.288e-160	0.7264
TRIM9	ENSG00000100505	4.673e-203	0.7897	65.34	26.15	3.672e-200	0.7216
IVNS1ABP	ENSG00000116679	5.719e-143	0.7	83.95	67.11	2.154e-140	0.7213
PTPRU	ENSG00000060656	4.003e-189	0.7152	61.98	27.91	2.894e-186	0.7159
BHLHE22	ENSG00000180828	2.068e-229	0.7713	56.55	18.95	2.336e-226	0.7148
PCDH8	ENSG00000136099	0	0.8396	46.33	5.622	0	0.7114
KLHL25	ENSG00000183655	1.488e-160	0.6735	68.21	35.64	7.473e-158	0.7113
RGS16	ENSG00000143333	1.013e-172	0.7483	66.29	29.04	5.723e-170	0.7093
TTC14	ENSG00000163728	3.247e-124	0.6282	83.95	67.92	9.622e-122	0.7063
CKB	ENSG00000166165	2.354e-116	0.565	99.92	99.54	6.256e-114	0.7022
DST	ENSG00000151914	3.173e-116	0.6189	90.97	74.92	8.312e-114	0.7009
CTPS1	ENSG00000171793	9.762e-146	0.6489	64.38	35.02	3.836e-143	0.6997
CFAP47	ENSG00000165164	1.745e-135	0.7374	71.73	40.05	6.066e-133	0.6991
INSYN1	ENSG00000205363	8.338e-152	0.6938	65.81	31.06	3.768e-149	0.6989
HNRNPH3	ENSG00000096746	8.783e-112	0.4984	94.89	88.49	2.205e-109	0.698
IGSF11	ENSG00000144847	2.51e-186	0.6236	53.99	19.74	1.681e-183	0.6943
RHBDL3	ENSG00000141314	5.778e-134	0.6426	69.81	36.68	1.97e-131	0.6942
SLC18A2	ENSG00000165646	1.153e-129	0.8296	71.73	39.22	3.657e-127	0.6939
PTPRK	ENSG00000152894	5.473e-111	0.5817	81.95	61.16	1.337e-108	0.6928
LFNG	ENSG00000106003	6.646e-124	0.8194	68.53	43.25	1.937e-121	0.6925
FJX1	ENSG00000179431	3.327e-145	0.6662	59.03	29.71	1.279e-142	0.6909
TEAD2	ENSG00000074219	5.176e-107	0.5656	84.11	64.56	1.199e-104	0.6904
TMEM158	ENSG00000249992	2.696e-278	0.6501	44.49	8.554	4.43e-275	0.6881
PTPRS	ENSG00000105426	1.198e-100	0.3805	98.96	97.54	2.461e-98	0.6878
SLC38A4	ENSG00000139209	5.154e-287	0.5391	44.49	7.855	9.316e-284	0.6874
TBC1D2B	ENSG00000167202	9.201e-146	0.5803	57.99	26.81	3.696e-143	0.6864
LIMD2	ENSG00000136490	1.03e-106	0.5868	78.12	54.59	2.356e-104	0.6862
CAMK2N1	ENSG00000162545	1.139e-118	0.5724	67.57	40.15	3.119e-116	0.6856
GMIP	ENSG00000089639	5.884e-147	0.6046	56.95	24.92	2.417e-144	0.6836
BIN1	ENSG00000136717	1.083e-96	0.5639	88.66	75.23	2.061e-94	0.6829
HMGB2	ENSG00000164104	4.836e-100	0.7269	76.36	57.23	9.605e-98	0.6812
SHF	ENSG00000138606	3.653e-99	0.6019	78.83	55.36	7.1e-97	0.6797
FAM222A	ENSG00000139438	9.824e-97	0.5531	78.75	59.68	1.889e-94	0.6791
CPLX2	ENSG00000145920	1.866e-128	0.7319	59.66	28.57	5.815e-126	0.6779
NEUROD1	ENSG00000162992	6.56e-151	0.7743	53.27	20.82	2.823e-148	0.6767
IDH2	ENSG00000182054	1.211e-94	0.5126	74.36	56.4	2.211e-92	0.6756
SMAD7	ENSG00000101665	5.631e-179	0.5119	48.08	15.17	3.509e-176	0.6754
RASD1	ENSG00000108551	1.17e-151	0.5482	52.64	19.11	5.157e-149	0.6731
NFATC4	ENSG00000100968	1.152e-102	0.5518	66.61	41.05	2.479e-100	0.673
PLEKHA1	ENSG00000107679	1.648e-83	0.5629	90.42	71.26	2.442e-81	0.6692
TFDP2	ENSG00000114126	8.528e-91	0.4935	72.04	50.57	1.497e-88	0.6691
SYNDIG1	ENSG00000101463	3.15e-240	0.4979	40.5	7.882	3.796e-237	0.6682
TMEM132A	ENSG00000006118	8.639e-90	0.5161	72.84	49.46	1.459e-87	0.6676
MKI67	ENSG00000148773	1.054e-105	0.6537	61.34	32.76	2.382e-103	0.6666
MYO18A	ENSG00000196535	2.093e-90	0.4911	69.49	45.82	3.603e-88	0.6658
NUSAP1	ENSG00000137804	9.524e-105	0.6433	58.23	32.15	2.125e-102	0.6645
H1-5	ENSG00000184357	1.241e-101	0.87	61.02	33.23	2.608e-99	0.6638
MIB1	ENSG00000101752	8.218e-88	0.4649	67.33	45.76	1.338e-85	0.6631
TLNRD1	ENSG00000140406	2.82e-100	0.4927	57.35	33.34	5.664e-98	0.6621
LAMA5	ENSG00000130702	4.197e-85	0.5525	68.29	44.29	6.322e-83	0.6596
VSTM2B	ENSG00000187135	6.854e-111	0.5517	51.52	25	1.652e-108	0.6578
DLX1	ENSG00000144355	3.692e-184	0.5447	40.89	10.41	2.384e-181	0.6577
NPTX2	ENSG00000106236	1.968e-136	0.5806	45.85	17.3	6.974e-134	0.6573
UCP2	ENSG00000175567	1.112e-90	0.4593	59.66	35.41	1.933e-88	0.6565
DLX2	ENSG00000115844	4.292e-166	0.5117	42.25	11.92	2.351e-163	0.6557
MIS18BP1	ENSG00000129534	1.991e-96	0.5046	57.35	30.57	3.748e-94	0.6557
XYLT1	ENSG00000103489	1.491e-148	0.4906	42.33	14.47	6.269e-146	0.655
NHS	ENSG00000188158	2.069e-100	0.4576	53.19	28.04	4.202e-98	0.6548
PFN2	ENSG00000070087	8.909e-70	0.4454	86.66	75.6	1.026e-67	0.6548
EZH2	ENSG00000106462	8.987e-71	0.4589	79.23	67.69	1.062e-68	0.6546
PLEKHM2	ENSG00000116786	4.852e-80	0.4614	64.38	44.38	6.799e-78	0.6543
RCOR2	ENSG00000167771	2.687e-74	0.4873	74.36	52.99	3.327e-72	0.6539
MSI1	ENSG00000135097	9.409e-69	0.4206	88.9	76.5	1.056e-66	0.6538
SMC4	ENSG00000113810	4.618e-78	0.5156	62.94	41.29	6.093e-76	0.6501
CCNG2	ENSG00000138764	5.85e-79	0.4758	62.3	39.8	7.95e-77	0.6498
CBFA2T2	ENSG00000078699	2.235e-67	0.5248	76.12	59.89	2.39e-65	0.6488
MDGA1	ENSG00000112139	6.326e-157	0.5429	39.7	11.47	3.009e-154	0.6484
PECAM1	ENSG00000261371	0	0.4217	30.43	1.224	0	0.6468
HIPK2	ENSG00000064393	9.697e-63	0.409	87.38	78.35	9.373e-61	0.6468
CCDC88B	ENSG00000168071	1.751e-118	0.5278	44.73	17.34	4.725e-116	0.6461
TCF3	ENSG00000071564	5.779e-67	0.3976	71.01	54.04	6.108e-65	0.6461
PIK3R3	ENSG00000117461	3.463e-69	0.4313	68.29	48.84	3.961e-67	0.646
RNF165	ENSG00000141622	3.143e-63	0.4102	78.19	62.95	3.087e-61	0.6449
CRYBG3	ENSG00000080200	1.474e-111	0.4383	44.65	18.75	3.65e-109	0.6447
CHD7	ENSG00000171316	3.524e-60	0.337	95.45	90.01	3.092e-58	0.6442
NIN	ENSG00000100503	3.373e-63	0.4034	74.6	60.36	3.296e-61	0.644
GAL	ENSG00000069482	1.463e-110	0.6752	44.49	18.53	3.479e-108	0.6435
TOP2A	ENSG00000131747	8.548e-92	0.5214	50.4	25.02	1.515e-89	0.643
CCDC34	ENSG00000109881	1.12e-68	0.4446	64.06	44.69	1.249e-66	0.6428
HOMER3	ENSG00000051128	7.462e-70	0.4444	63.26	42.13	8.646e-68	0.6424
FRYL	ENSG00000075539	2.857e-63	0.4173	70.05	54.94	2.822e-61	0.6421
SYNE2	ENSG00000054654	6.233e-57	0.3978	85.22	76.89	4.963e-55	0.6395
FOXM1	ENSG00000111206	1.459e-89	0.4651	49.6	23.9	2.441e-87	0.6394
NEURL1B	ENSG00000214357	1.787e-126	0.3753	39.78	13.42	5.383e-124	0.6388
KALRN	ENSG00000160145	1.5e-56	0.4516	85.86	72.33	1.169e-54	0.6386
CIT	ENSG00000122966	3.2e-89	0.4759	47.2	23.58	5.307e-87	0.638
CRACD	ENSG00000109265	2.437e-57	0.3816	74.12	62.07	1.976e-55	0.6374
TMPO	ENSG00000120802	7.906e-59	0.4172	71.73	55.84	6.709e-57	0.6373
KIF22	ENSG00000079616	2.317e-64	0.4824	59.58	41.43	2.339e-62	0.6357
INCENP	ENSG00000149503	6.591e-86	0.4553	47.12	23.74	1.01e-83	0.6356
PTPRF	ENSG00000142949	7.587e-56	0.3931	75.16	61.37	5.811e-54	0.6354
CCDC88C	ENSG00000015133	5.43e-86	0.4164	47.28	23.43	8.388e-84	0.6352
CENPF	ENSG00000117724	2.407e-80	0.4745	50.24	26.15	3.426e-78	0.6351
ULK1	ENSG00000177169	9.832e-56	0.3949	74.84	60.62	7.498e-54	0.635
PPM1F	ENSG00000100034	3.339e-93	0.3965	44.41	20.3	6.035e-91	0.6348
DDR1	ENSG00000204580	5.072e-53	0.3623	88.98	79.76	3.682e-51	0.6347
SH3BGRL3	ENSG00000142669	9.27e-60	0.4056	66.37	47.46	8.017e-58	0.6346
KCTD12	ENSG00000178695	2.484e-131	0.4179	36.74	11.57	8.019e-129	0.6343
HJURP	ENSG00000123485	1.123e-99	0.4647	42.57	17.93	2.207e-97	0.6342
CMIP	ENSG00000153815	1.046e-60	0.4301	64.22	44.87	9.453e-59	0.6342
ZMAT4	ENSG00000165061	1.245e-104	0.4628	40.89	16.26	2.744e-102	0.6333
LPAR2	ENSG00000064547	1.109e-57	0.3937	67.73	48.19	9.074e-56	0.6326
STK39	ENSG00000198648	2.882e-55	0.3906	68.69	55.23	2.153e-53	0.6326
KIFC1	ENSG00000237649	3.977e-83	0.4524	46.41	22.96	5.798e-81	0.632
SPTBN2	ENSG00000173898	1.996e-58	0.3838	65.73	45.54	1.663e-56	0.632
CDK1	ENSG00000170312	5.28e-90	0.4507	42.81	19.58	9.004e-88	0.6306
ILF3	ENSG00000129351	1.797e-48	0.2881	94.25	91.49	1.194e-46	0.629
RRM2	ENSG00000171848	7.934e-83	0.4576	44.41	21.4	1.147e-80	0.6287
CFAP251	ENSG00000158023	3.263e-87	0.3991	42.17	19.26	5.219e-85	0.6278
TACC3	ENSG00000013810	4.885e-79	0.4355	44.89	22.35	6.689e-77	0.6273
TPX2	ENSG00000088325	2.285e-77	0.4237	45.77	22.81	2.993e-75	0.6268
HNRNPA0	ENSG00000177733	4.104e-47	0.3297	88.18	81.17	2.659e-45	0.6268
DLL3	ENSG00000090932	2.289e-68	0.4243	52.96	27.71	2.523e-66	0.6267
SEPTIN4	ENSG00000108387	3.605e-95	0.4732	39.7	16.27	6.65e-93	0.6266
NCAPG	ENSG00000109805	4.374e-76	0.4132	46.09	23.09	5.567e-74	0.6263
ZBTB16	ENSG00000109906	8.966e-51	0.3977	67.89	52.76	6.209e-49	0.626
SORCS2	ENSG00000184985	8.976e-50	0.3599	70.37	56.07	6.122e-48	0.6259
LMNB2	ENSG00000176619	6.54e-49	0.3966	70.61	58.6	4.378e-47	0.6255
DLL4	ENSG00000128917	1.796e-113	0.499	35.46	12.02	4.637e-111	0.6254
PBX4	ENSG00000105717	4.434e-89	0.3544	39.94	17.7	7.285e-87	0.6254
CEP128	ENSG00000100629	2.317e-56	0.3975	57.83	39.48	1.79e-54	0.6253
TP53I11	ENSG00000175274	9.985e-58	0.3603	56.87	37.09	8.203e-56	0.625
CELSR2	ENSG00000143126	1.146e-56	0.3578	57.03	38.22	8.966e-55	0.6247
AURKB	ENSG00000178999	1.958e-85	0.4246	40.97	17.98	2.974e-83	0.6237
SRRM4	ENSG00000139767	5.481e-70	0.3721	49.36	24.59	6.391e-68	0.6237
H2AX	ENSG00000188486	2.639e-55	0.439	57.59	38.72	1.979e-53	0.6235
SPC25	ENSG00000152253	6.744e-80	0.3965	42.41	19.46	9.377e-78	0.6226
VWA5B1	ENSG00000158816	9.783e-275	0.3428	26.2	1.883	1.474e-271	0.6222
PRR5	ENSG00000186654	6.826e-66	0.3515	46.88	26.25	7.174e-64	0.6215
CASP9	ENSG00000132906	1.801e-63	0.3949	46.73	27.16	1.789e-61	0.6202
DIPK2A	ENSG00000181744	1.416e-60	0.3702	48.56	29.44	1.267e-58	0.6201
KIF19	ENSG00000196169	9.348e-83	0.3482	40.81	17.08	1.341e-80	0.6199
H1-2	ENSG00000187837	8.292e-47	0.5167	63.98	48.9	5.296e-45	0.6191
TROAP	ENSG00000135451	3.159e-78	0.4303	40.34	18.49	4.198e-76	0.6189
SPAG5	ENSG00000076382	1.047e-65	0.3904	44.57	24.68	1.088e-63	0.6189
KIF15	ENSG00000163808	1.405e-75	0.3769	40.34	19.45	1.775e-73	0.6185
VXN	ENSG00000169085	9.058e-128	0.3725	31.71	8.325	2.775e-125	0.6183
DISP3	ENSG00000204624	1.194e-49	0.3743	59.27	37.85	8.114e-48	0.6164
DOP1B	ENSG00000142197	1.196e-83	0.3204	36.82	15.29	1.786e-81	0.6155
NECAB3	ENSG00000125967	7.447e-47	0.3539	59.66	42.07	4.79e-45	0.6155
CACNA1H	ENSG00000196557	1.521e-39	0.3611	88.82	76.15	7.812e-38	0.6154
BASP1	ENSG00000176788	7.839e-39	0.3836	96.96	86.91	3.914e-37	0.6149
SP8	ENSG00000164651	3.572e-83	0.3859	36.66	15.06	5.249e-81	0.6146
CEP164	ENSG00000110274	1.702e-44	0.3531	61.34	45.92	1.043e-42	0.6145
GTSE1	ENSG00000075218	7.937e-80	0.3542	37.38	16.02	1.095e-77	0.6144
CBFA2T3	ENSG00000129993	4.045e-73	0.3371	40.1	18.26	4.94e-71	0.6144
E2F5	ENSG00000133740	4.698e-48	0.3481	54.95	38.48	3.088e-46	0.6144
INPPL1	ENSG00000165458	9.155e-41	0.3608	72.2	57.71	4.81e-39	0.614
LRRN1	ENSG00000175928	6.749e-43	0.328	65.73	48.63	3.86e-41	0.6138
NCOA1	ENSG00000084676	1.999e-43	0.3113	62.46	46.17	1.162e-41	0.6132
SLC38A2	ENSG00000134294	5.316e-42	0.3182	63.98	50.63	2.948e-40	0.6132
LURAP1L	ENSG00000153714	3.225e-86	0.3217	34.98	13.69	5.068e-84	0.6129
LSM14B	ENSG00000149657	6.139e-40	0.3304	67.81	56.64	3.179e-38	0.6123
ATP9A	ENSG00000054793	1.077e-41	0.3306	64.06	48.84	5.883e-40	0.6121
GABBR2	ENSG00000136928	3.229e-60	0.3452	45.37	22.88	2.847e-58	0.6115
TRIM44	ENSG00000166326	1.553e-38	0.3019	72.2	61.18	7.568e-37	0.6115
SPRY4	ENSG00000187678	3.475e-51	0.3838	48.48	30.81	2.425e-49	0.6114
TTC21B	ENSG00000123607	2.42e-41	0.3085	62.22	48.45	1.298e-39	0.6113
WDR62	ENSG00000075702	4.796e-65	0.3473	39.86	20.5	4.953e-63	0.6112
YPEL1	ENSG00000100027	8.422e-46	0.3053	54.23	37.01	5.286e-44	0.6105
TCF4	ENSG00000196628	1.109e-40	0.3099	63.9	47.88	5.795e-39	0.6103
VASH2	ENSG00000143494	2.09e-51	0.3562	48.96	29.04	1.464e-49	0.61
BTG1	ENSG00000133639	2.509e-36	0.3096	72.36	64.13	1.125e-34	0.6087
BIRC5	ENSG00000089685	4.504e-68	0.3196	38.02	17.58	4.934e-66	0.6085
UBE2C	ENSG00000175063	3.406e-56	0.3723	42.89	23.97	2.62e-54	0.6084
PAPLN	ENSG00000100767	2.176e-120	0.3305	28.12	7.223	6.05e-118	0.6082
ANLN	ENSG00000011426	9.183e-65	0.34	38.9	18.87	9.377e-63	0.6082
OTX2	ENSG00000165588	1.73e-74	0.3441	36.58	14.69	2.171e-72	0.6075
NCALD	ENSG00000104490	3.21e-37	0.3384	64.94	53.09	1.492e-35	0.6071
FOXP4	ENSG00000137166	1.13e-34	0.3405	81.95	68.19	4.865e-33	0.6069
DEPDC1B	ENSG00000035499	4.329e-61	0.3159	38.98	19.64	3.992e-59	0.6062
SCG3	ENSG00000104112	5.725e-57	0.3144	42.33	21.75	4.578e-55	0.6062
NELL2	ENSG00000184613	4.125e-34	0.3195	82.83	69.89	1.742e-32	0.6062
BUB1	ENSG00000169679	2.025e-70	0.3326	35.22	15.59	2.377e-68	0.6058
NOVA1	ENSG00000139910	5.051e-39	0.3059	57.91	43.17	2.543e-37	0.6054
PSD3	ENSG00000156011	1.533e-49	0.2949	45.21	26.77	1.038e-47	0.6051
FOXN4	ENSG00000139445	6.365e-35	0.4653	73.96	56.61	2.746e-33	0.6049
TRAK1	ENSG00000182606	2.217e-34	0.2967	71.17	61.01	9.474e-33	0.6049
CCNB2	ENSG00000157456	1.381e-60	0.3445	38.34	19.17	1.242e-58	0.6048
CCDC50	ENSG00000152492	6.702e-37	0.3089	60.94	48.26	3.051e-35	0.6047
PTTG1	ENSG00000164611	1.43e-60	0.3421	38.1	19.07	1.273e-58	0.6046
DDX5	ENSG00000108654	2.432e-32	0.2375	93.61	90.17	9.747e-31	0.6044
BTG2	ENSG00000159388	3.98e-33	0.3684	79.95	67.28	1.624e-31	0.6042
CKAP2L	ENSG00000169607	1.053e-73	0.3068	33.55	13.85	1.295e-71	0.604
BCR	ENSG00000186716	4.385e-37	0.3361	59.58	45.94	2.022e-35	0.604
CARHSP1	ENSG00000153048	3.527e-34	0.3049	67.73	58.06	1.497e-32	0.6039
RFX4	ENSG00000111783	2.053e-274	0.2961	21.57	0.8473	2.855e-271	0.6038
CLDN5	ENSG00000184113	2.278e-53	0.3614	42.33	22.62	1.674e-51	0.6038
ELAVL2	ENSG00000107105	2.131e-38	0.3334	64.38	40.51	1.033e-36	0.6037
PHF21B	ENSG00000056487	9.663e-57	0.2934	39.78	20.48	7.627e-55	0.6036
PLXNA2	ENSG00000076356	1.054e-78	0.2613	33.39	12.15	1.422e-76	0.6035
GEN1	ENSG00000178295	8.187e-43	0.3025	48.8	32.8	4.668e-41	0.6031
MMP23B	ENSG00000189409	1.111e-132	0.305	25.4	5.313	3.65e-130	0.6029
CENPU	ENSG00000151725	5.848e-42	0.3277	50.72	33.36	3.233e-40	0.6027
DLGAP5	ENSG00000126787	2.253e-76	0.3243	32.19	12.55	2.888e-74	0.6024
NUF2	ENSG00000143228	3.721e-69	0.3167	33.39	14.7	4.23e-67	0.6024
GALNT10	ENSG00000164574	7.442e-68	0.3269	33.79	15.1	8.103e-66	0.6023
WDR72	ENSG00000166415	2.615e-219	0.2768	22.12	1.748	2.487e-216	0.6021
KIF18B	ENSG00000186185	4.028e-77	0.2828	31.63	12.25	5.237e-75	0.602
TBC1D2	ENSG00000095383	1.187e-100	0.2779	28.19	8.056	2.461e-98	0.6019
ESPL1	ENSG00000135476	4.942e-69	0.3118	33.39	14.45	5.583e-67	0.6018
SOGA3	ENSG00000214338	1.738e-33	0.4187	78.35	52.62	7.171e-32	0.6018
ECT2	ENSG00000114346	1.665e-55	0.332	38.02	20.26	1.259e-53	0.6017
SHB	ENSG00000107338	1.448e-41	0.3135	49.68	32.23	7.834e-40	0.6012
LGR4	ENSG00000205213	3.3e-30	0.2989	94.33	86.82	1.243e-28	0.6006
LMNB1	ENSG00000113368	6.881e-33	0.3055	62.62	51.92	2.801e-31	0.5999
BHMT	ENSG00000145692	2.075e-113	0.278	26.36	6.214	5.282e-111	0.5997
TAFA2	ENSG00000198673	1.077e-87	0.2835	28.91	9.442	1.738e-85	0.5997
CXXC5	ENSG00000171604	2.745e-30	0.282	77.96	69.58	1.038e-28	0.5996
MXD3	ENSG00000213347	1.669e-64	0.3079	33.31	15	1.695e-62	0.5993
ONECUT1	ENSG00000169856	1.084e-44	0.3291	46.17	26.19	6.712e-43	0.5992
H1-3	ENSG00000124575	4.619e-44	0.365	44.65	26.99	2.737e-42	0.599
SLC4A8	ENSG00000050438	1.543e-32	0.2803	62.7	50.65	6.225e-31	0.5989
ANKRD10	ENSG00000088448	3.87e-29	0.2164	95.29	93.02	1.405e-27	0.5988
C21orf58	ENSG00000160298	6.311e-47	0.2949	41.45	23.94	4.074e-45	0.5985
FLNC	ENSG00000128591	5.858e-44	0.3054	44.17	26.4	3.449e-42	0.5982
FGFR1	ENSG00000077782	9.758e-39	0.2901	48.48	33.3	4.832e-37	0.5982
H1-10	ENSG00000184897	7.761e-29	0.2538	91.21	88.9	2.783e-27	0.5982
MXI1	ENSG00000119950	2.138e-48	0.2768	40.5	22.31	1.415e-46	0.5979
CDCA3	ENSG00000111665	2.617e-80	0.3061	28.75	10.24	3.695e-78	0.5975
CD47	ENSG00000196776	4.058e-30	0.294	70.53	58.08	1.519e-28	0.5973
CKAP2	ENSG00000136108	4.142e-44	0.3039	42.09	25.47	2.471e-42	0.5971
PSRC1	ENSG00000134222	8.265e-72	0.3045	30.03	11.81	9.959e-70	0.5966
KPNA2	ENSG00000182481	6.278e-38	0.2948	48.16	32.67	2.986e-36	0.5966
PLXNB1	ENSG00000164050	4.709e-31	0.2636	63.58	50.64	1.819e-29	0.5966
ARHGEF19	ENSG00000142632	4.577e-62	0.2719	32.03	14.38	4.309e-60	0.5958
HEYL	ENSG00000163909	2.779e-49	0.3059	37.94	20.36	1.867e-47	0.5958
DENND2B	ENSG00000166444	6.193e-28	0.32	76.6	68.41	2.112e-26	0.5953
KIAA1755	ENSG00000149633	1.054e-174	0.2921	21.25	2.394	6.143e-172	0.5948
PRC1	ENSG00000198901	1.613e-49	0.2983	36.5	19.7	1.088e-47	0.5948
ZWINT	ENSG00000122952	3.035e-42	0.3002	41.93	25.19	1.698e-40	0.5946
DAXX	ENSG00000204209	4.063e-36	0.2785	47.2	33.36	1.804e-34	0.5945
PBXIP1	ENSG00000163346	2.841e-42	0.2816	41.13	24.94	1.595e-40	0.5943
ACSL4	ENSG00000068366	1.109e-28	0.2827	69.01	55.88	3.936e-27	0.5942
PAXBP1	ENSG00000159086	3.366e-27	0.237	76.36	69.21	1.102e-25	0.594
SPC24	ENSG00000161888	2.142e-44	0.2857	41.05	22.41	1.299e-42	0.5939
TP53INP1	ENSG00000164938	4.485e-41	0.2611	42.25	25.18	2.37e-39	0.5933
MAGI1	ENSG00000151276	5.52e-28	0.264	67.17	56.01	1.886e-26	0.593
NDC80	ENSG00000080986	2.476e-57	0.2685	31.95	14.5	1.998e-55	0.5921
CKAP5	ENSG00000175216	6.601e-27	0.2661	68.13	59.34	2.154e-25	0.5918
CYTH2	ENSG00000105443	2.769e-25	0.2209	90.58	87.44	8.44e-24	0.5915
LZTFL1	ENSG00000163818	3.391e-42	0.2613	38.82	22.77	1.886e-40	0.5914
FBLN1	ENSG00000077942	5.985e-35	0.257	46.25	31.35	2.588e-33	0.5914
FGD4	ENSG00000139132	1.503e-25	0.2717	81.47	73.71	4.63e-24	0.5914
AKT3	ENSG00000117020	1.343e-27	0.2498	63.58	52.47	4.503e-26	0.5912
ST8SIA2	ENSG00000140557	4.555e-37	0.2554	43.53	27.8	2.095e-35	0.591
TGFB2	ENSG00000092969	1.172e-44	0.2669	36.26	20.17	7.231e-43	0.5904
CACNA2D3	ENSG00000157445	5.633e-138	0.2963	21.17	3.349	2.036e-135	0.5902
PCBP4	ENSG00000090097	6.2e-25	0.3991	88.74	70.4	1.871e-23	0.5901
CKS2	ENSG00000123975	5.868e-39	0.2655	40.34	24.72	2.946e-37	0.59
RYR1	ENSG00000196218	3.809e-48	0.2717	35.86	17.26	2.513e-46	0.5897
KIF2C	ENSG00000142945	8.373e-54	0.2731	31.39	14.57	6.177e-52	0.5891
LRCH2	ENSG00000130224	5.387e-34	0.2543	45.29	30.2	2.27e-32	0.5891
CXCR4	ENSG00000121966	1.981e-26	0.2748	64.22	50.67	6.294e-25	0.5887
PHC2	ENSG00000134686	4.982e-24	0.2339	82.27	75.57	1.443e-22	0.5886
ASPM	ENSG00000066279	3.69e-50	0.2895	32.51	15.88	2.526e-48	0.5885
SVBP	ENSG00000177868	3.006e-31	0.2486	49.44	34.23	1.168e-29	0.5884
TMEM178A	ENSG00000152154	2.521e-32	0.2458	45.93	32.06	1.006e-30	0.5882
DBN1	ENSG00000113758	2.474e-23	0.2458	86.66	79.99	6.881e-22	0.5875
CCNF	ENSG00000162063	5.794e-52	0.2518	31.07	14.57	4.139e-50	0.5874
REXO2	ENSG00000076043	1.109e-41	0.26	35.7	20.28	6.038e-40	0.5872
SMC2	ENSG00000136824	1.145e-35	0.2529	40.65	25.77	5.011e-34	0.5869
GLUL	ENSG00000135821	1.111e-22	0.2394	79.39	70.8	2.993e-21	0.5855
CLCN5	ENSG00000171365	7.428e-37	0.2709	37.62	23.01	3.373e-35	0.5852
MIDEAS	ENSG00000156030	3.915e-28	0.2683	49.68	37.14	1.343e-26	0.5852
CDCA8	ENSG00000134690	2.568e-58	0.2466	27.56	11.39	2.12e-56	0.5849
MED25	ENSG00000104973	2.451e-23	0.2594	67.01	58.25	6.826e-22	0.5848
HECW2	ENSG00000138411	3.956e-38	0.2246	36.66	21.25	1.897e-36	0.5846
RHOBTB3	ENSG00000164292	3.007e-28	0.2408	48.8	35.8	1.039e-26	0.5846
KLHL14	ENSG00000197705	8.234e-25	0.2545	60.14	47.32	2.472e-23	0.5845
MDK	ENSG00000110492	1.018e-21	0.3694	98.32	90.09	2.606e-20	0.5844
KIF23	ENSG00000137807	8.745e-42	0.2534	34.19	18.21	4.804e-40	0.5843
ZNF521	ENSG00000198795	2.662e-25	0.2571	54.23	43.51	8.128e-24	0.5837
LCORL	ENSG00000178177	2.795e-24	0.233	57.43	47.49	8.202e-23	0.5835
TRMT9B	ENSG00000250305	2.535e-41	0.2392	33.63	18.06	1.352e-39	0.5834
DOCK6	ENSG00000130158	3.803e-62	0.228	25.8	9.778	3.637e-60	0.5831
TTC29	ENSG00000137473	2.18e-38	0.2962	34.42	19.92	1.054e-36	0.5828
WWC1	ENSG00000113645	3.913e-38	0.3199	33.63	20.27	1.881e-36	0.5828
CENPM	ENSG00000100162	1.671e-27	0.2647	49.52	34.58	5.583e-26	0.5828
IER5	ENSG00000162783	3.663e-25	0.2359	55.11	41.33	1.115e-23	0.5827
CHRNA1	ENSG00000138435	5.265e-110	0.2296	20.37	3.887	1.236e-107	0.5825
PRKD3	ENSG00000115825	2.341e-28	0.2253	45.61	32.27	8.17e-27	0.5824
PCNT	ENSG00000160299	2.079e-22	0.2262	62.62	55.99	5.534e-21	0.5824
SEMA6B	ENSG00000167680	1.154e-41	0.2141	33.63	17.03	6.265e-40	0.5823
TMEM260	ENSG00000070269	2.29e-30	0.2436	41.85	28.49	8.697e-29	0.5822
ME3	ENSG00000151376	7.285e-25	0.243	55.91	41.48	2.191e-23	0.5822
EFHD2	ENSG00000142634	2.22e-23	0.2844	57.67	48.45	6.23e-22	0.5821
CDC42EP2	ENSG00000149798	2.637e-41	0.2648	31.87	17.11	1.402e-39	0.5817
SPNS2	ENSG00000183018	3.425e-37	0.3345	34.5	20.12	1.587e-35	0.5817
UBE2T	ENSG00000077152	1.301e-37	0.2353	34.03	19.68	6.122e-36	0.5816
ILDR2	ENSG00000143195	2.081e-21	0.2836	76.68	60.65	5.202e-20	0.5816
GPRIN1	ENSG00000169258	1.064e-41	0.2244	32.43	16.53	5.826e-40	0.5814
FANCI	ENSG00000140525	3.501e-29	0.2628	43.05	29.4	1.273e-27	0.5814
GALNT7	ENSG00000109586	5.966e-22	0.2287	63.74	53.73	1.547e-20	0.581
KIF11	ENSG00000138160	1.457e-41	0.2261	31.63	16.48	7.862e-40	0.5809
PHLDA1	ENSG00000139289	2.9e-30	0.2093	42.17	26.33	1.094e-28	0.5804
CDC25C	ENSG00000158402	3.626e-63	0.2155	24.12	8.716	3.524e-61	0.5802
RBM41	ENSG00000089682	5.631e-21	0.2219	68.45	58.57	1.368e-19	0.5802
PPP1R14C	ENSG00000198729	3.399e-86	0.2433	21.25	5.367	5.296e-84	0.58
BSN	ENSG00000164061	1.068e-20	0.2413	70.21	60.31	2.567e-19	0.5799
TMSB4X	ENSG00000205542	1.393e-19	0.1612	98.72	98.32	3.132e-18	0.5798
MAPKAPK2	ENSG00000162889	1.094e-20	0.2279	68.53	58.61	2.627e-19	0.5796
E2F7	ENSG00000165891	1.263e-37	0.2428	32.35	18.35	5.958e-36	0.5795
RAD54L	ENSG00000085999	9.236e-33	0.2691	36.42	22.56	3.752e-31	0.5794
GPC2	ENSG00000213420	2.195e-20	0.2634	77.24	60.12	5.199e-19	0.5794
SUSD2	ENSG00000099994	1.886e-51	0.2834	26.68	11.32	1.326e-49	0.5791
DMXL2	ENSG00000104093	1.221e-20	0.2223	64.46	55.99	2.926e-19	0.5789
GRIK3	ENSG00000163873	4.145e-46	0.2272	28.27	13.13	2.61e-44	0.5788
CHAF1A	ENSG00000167670	1.827e-21	0.2846	62.78	47.9	4.587e-20	0.5785
PBRM1	ENSG00000163939	6.295e-20	0.205	68.37	60.67	1.442e-18	0.5783
SPSB4	ENSG00000175093	2.403e-21	0.2285	58.23	48.27	5.97e-20	0.5782
IQGAP3	ENSG00000183856	3.095e-46	0.2112	27.56	12.56	1.963e-44	0.5776
MFNG	ENSG00000100060	1.545e-59	0.2263	24.04	8.635	1.33e-57	0.5775
DNA2	ENSG00000138346	3.249e-27	0.2412	41.05	28.5	1.066e-25	0.5775
BOC	ENSG00000144857	1.372e-23	0.2265	48.96	37.03	3.888e-22	0.5775
TLK1	ENSG00000198586	4.596e-22	0.2177	53.99	42.88	1.202e-20	0.5775
PDE5A	ENSG00000138735	4.952e-40	0.2191	29.79	15.21	2.579e-38	0.577
ENY2	ENSG00000120533	1.58e-19	0.2056	66.21	58.13	3.543e-18	0.577
ZNF519	ENSG00000175322	5.629e-22	0.2219	53.12	41.86	1.462e-20	0.5769
TRHDE	ENSG00000072657	1.602e-60	0.2007	23.24	8.245	1.42e-58	0.5767
NXN	ENSG00000167693	2.042e-20	0.2114	60.14	49.55	4.844e-19	0.5767
SLC12A2	ENSG00000064651	1.216e-27	0.2141	39.38	26.77	4.101e-26	0.5766
MYO10	ENSG00000145555	6.012e-26	0.2188	42.41	29.4	1.89e-24	0.5764
RUNX1	ENSG00000159216	1.99e-133	0.2405	17.25	2.139	6.662e-131	0.5763
SLC6A9	ENSG00000196517	8.783e-45	0.2368	26.92	12.64	5.456e-43	0.5763
DRAXIN	ENSG00000162490	2.884e-39	0.2078	29.79	15.12	1.46e-37	0.5761
ANP32E	ENSG00000143401	5.166e-22	0.2192	51.52	39.85	1.345e-20	0.5761
BRSK2	ENSG00000174672	3.012e-21	0.2205	56.79	41.86	7.437e-20	0.5758
LDLRAD3	ENSG00000179241	6.529e-23	0.2168	48.4	35.99	1.779e-21	0.5757
PLK1	ENSG00000166851	3.926e-44	0.2457	26.92	12.55	2.35e-42	0.5755
GJC1	ENSG00000182963	6.936e-20	0.2152	58.31	49.43	1.583e-18	0.5755
PAK3	ENSG00000077264	3.296e-23	0.2197	46.49	34.63	9.11e-22	0.5754
CDK5RAP2	ENSG00000136861	2.02e-19	0.2063	60.14	52.59	4.491e-18	0.5754
FUS	ENSG00000089280	4.69e-18	0.1991	76.36	69.17	9.568e-17	0.5754
PTPRZ1	ENSG00000106278	1.585e-20	0.2268	56.07	44.59	3.779e-19	0.5753
KIF1A	ENSG00000130294	9.882e-18	0.221	87.14	79.42	1.965e-16	0.5753
NCAPG2	ENSG00000146918	5.952e-26	0.2199	40.34	27.99	1.874e-24	0.5751
BRD1	ENSG00000100425	7.945e-18	0.1891	77.96	71.54	1.597e-16	0.5751
KLHDC8A	ENSG00000162873	2.826e-27	0.2787	38.82	25.55	9.322e-26	0.575
DIAPH3	ENSG00000139734	1.553e-38	0.2077	28.91	14.96	7.568e-37	0.5749
HK1	ENSG00000156515	1.205e-25	0.23	40.26	28.33	3.729e-24	0.5749
TUBB	ENSG00000196230	1.484e-17	0.2147	83.23	77.78	2.925e-16	0.5748
H2BC9	ENSG00000275713	3.57e-36	0.2231	30.75	16.23	1.589e-34	0.5747
TP53INP2	ENSG00000078804	3.56e-24	0.2143	44.97	30.38	1.038e-22	0.5744
RTKN2	ENSG00000182010	4.273e-37	0.2162	29.23	15.52	1.975e-35	0.5743
EIF4EBP2	ENSG00000148730	3.201e-17	0.2152	87.78	81.06	6.174e-16	0.5742
HES2	ENSG00000069812	1.115e-140	0.1985	16.45	1.695	4.113e-138	0.574
TRIM36	ENSG00000152503	8.056e-24	0.2076	44.01	30.75	2.304e-22	0.574
SETBP1	ENSG00000152217	2.375e-18	0.2294	67.25	55.71	4.911e-17	0.574
ADCY7	ENSG00000121281	8.992e-66	0.191	21.09	6.644	9.395e-64	0.5739
GABPB1	ENSG00000104064	6.725e-27	0.2067	37.62	25.11	2.19e-25	0.5739
TGIF2	ENSG00000118707	9.646e-23	0.2082	46.01	33.53	2.614e-21	0.5739
CCDC39	ENSG00000284862	1.036e-48	0.1961	24.52	10.25	6.907e-47	0.5738
NUCKS1	ENSG00000069275	1.977e-17	0.2094	74.44	68.07	3.851e-16	0.5738
CENPO	ENSG00000138092	5.81e-30	0.198	34.03	20.87	2.156e-28	0.5737
CCNB1	ENSG00000134057	4.371e-36	0.266	29.15	15.8	1.936e-34	0.5736
SOGA1	ENSG00000149639	1.864e-17	0.1916	71.49	65.76	3.643e-16	0.5736
CD24	ENSG00000272398	3.824e-17	0.2249	81.39	72.86	7.322e-16	0.5736
ZNF738	ENSG00000172687	1.923e-18	0.1952	60.86	53.02	4.014e-17	0.5735
PHF19	ENSG00000119403	1.554e-31	0.2426	32.03	19.17	6.067e-30	0.5734
LRRC10B	ENSG00000204950	2.597e-28	0.2192	35.14	22.57	9.043e-27	0.5733
MFGE8	ENSG00000140545	1.532e-24	0.2039	41.21	28.43	4.552e-23	0.5733
SH3BGRL2	ENSG00000198478	3.46e-17	0.2104	74.52	67.8	6.646e-16	0.5732
TTC23	ENSG00000103852	3.688e-33	0.2031	30.51	17.57	1.508e-31	0.5731
LINGO1	ENSG00000169783	4.566e-21	0.2297	50.08	37	1.112e-19	0.573
TOX3	ENSG00000103460	3.94e-17	0.1953	73	65.84	7.529e-16	0.5728
HDGF	ENSG00000143321	9.247e-18	0.2001	63.5	55.16	1.845e-16	0.5725
SMCO4	ENSG00000166002	5.965e-61	0.1862	21.17	7.021	5.452e-59	0.5723
BUB1B	ENSG00000156970	3.943e-41	0.2099	25.96	12.44	2.09e-39	0.5723
ST18	ENSG00000147488	6.234e-38	0.2084	28.35	13.8	2.973e-36	0.5723
SNCAIP	ENSG00000064692	1.601e-67	0.1845	20.13	5.999	1.722e-65	0.5722
CEP55	ENSG00000138180	1.773e-47	0.2114	23.64	10.13	1.157e-45	0.5722
KIF14	ENSG00000118193	1.289e-39	0.2148	26.52	12.94	6.636e-38	0.5719
ZNF730	ENSG00000183850	3.754e-20	0.2096	49.44	38.35	8.766e-19	0.5718
SFPQ	ENSG00000116560	2.072e-16	0.1741	77.64	73.21	3.756e-15	0.5718
CDCA2	ENSG00000184661	1.194e-38	0.1982	27	13.28	5.865e-37	0.5717
KNL1	ENSG00000137812	1.373e-38	0.1983	26.52	13.32	6.724e-37	0.5716
OS9	ENSG00000135506	2.88e-16	0.1839	76.76	75.32	5.16e-15	0.5716
FAM122B	ENSG00000156504	3.103e-19	0.2151	50.8	41.4	6.824e-18	0.5713
ATP2B1	ENSG00000070961	1.137e-22	0.2101	41.69	29.87	3.058e-21	0.5712
PRSS23	ENSG00000150687	5.929e-19	0.215	52.56	41.1	1.277e-17	0.5707
HNRNPA2B1	ENSG00000122566	1.054e-15	0.1415	96.09	95.36	1.798e-14	0.5707
ORC6	ENSG00000091651	1.111e-22	0.2075	41.05	29	2.993e-21	0.5706
FAM83D	ENSG00000101447	4.036e-46	0.1972	23.4	9.832	2.551e-44	0.5704
SYT1	ENSG00000067715	5.003e-18	0.195	54.95	45.61	1.018e-16	0.5704
LRRC28	ENSG00000168904	3.896e-32	0.1965	29.47	16.5	1.548e-30	0.5703
STXBP1	ENSG00000136854	4.913e-17	0.2062	65.34	51.06	9.327e-16	0.5701
PHF6	ENSG00000156531	2.775e-16	0.1854	67.09	60.11	4.981e-15	0.57
TRIM8	ENSG00000171206	6.737e-19	0.2091	49.12	39.62	1.444e-17	0.5698
TMCC2	ENSG00000133069	5.218e-32	0.1929	29.55	16.18	2.055e-30	0.5697
CENPE	ENSG00000138778	9.826e-37	0.2227	26.36	13.23	4.44e-35	0.5696
TICRR	ENSG00000140534	7.48e-26	0.2063	34.98	22.07	2.331e-24	0.5694
CYB5A	ENSG00000166347	1.442e-24	0.2154	35.86	23.7	4.295e-23	0.5691
MYBL2	ENSG00000101057	3.295e-23	0.2174	38.66	25.81	9.11e-22	0.569
SVIL	ENSG00000197321	6.843e-24	0.202	35.62	24.2	1.963e-22	0.5684
AMOTL1	ENSG00000166025	7.29e-16	0.1816	64.3	56.66	1.26e-14	0.5684
TMEM108	ENSG00000144868	1.289e-33	0.1955	27.16	14.08	5.356e-32	0.568
MEX3C	ENSG00000176624	2.507e-18	0.1936	47.76	37.86	5.179e-17	0.5678
DYNC2I2	ENSG00000119333	7.522e-17	0.1883	54.15	45.64	1.409e-15	0.5678
UHRF1	ENSG00000276043	4.276e-17	0.2412	55.67	41.88	8.144e-16	0.5673
SLC16A1	ENSG00000155380	3.027e-15	0.2071	65.1	58.35	4.996e-14	0.5672
RBMX	ENSG00000147274	4.258e-18	0.1795	47.44	37.16	8.696e-17	0.5671
FGF1	ENSG00000113578	7.602e-178	0.1921	13.82	0.4976	4.58e-175	0.5667
NNAT	ENSG00000053438	1.817e-14	0.1807	77.16	69.36	2.803e-13	0.5667
MYO16	ENSG00000041515	8.461e-15	0.2018	71.96	60.85	1.357e-13	0.5666
GALNT2	ENSG00000143641	4.747e-18	0.2125	45.21	36.41	9.673e-17	0.5665
ERBIN	ENSG00000112851	3.758e-15	0.1748	63.58	56.01	6.17e-14	0.5665
CCNA2	ENSG00000145386	8.46e-36	0.1792	24.68	12.16	3.721e-34	0.5664
ZNF367	ENSG00000165244	8.425e-22	0.2019	36.74	25.51	2.16e-20	0.5663
MAD2L2	ENSG00000116670	2.532e-20	0.1845	39.3	28.66	5.982e-19	0.5662
TNPO2	ENSG00000105576	1.892e-14	0.1703	70.05	64.92	2.911e-13	0.5662
RSRC2	ENSG00000111011	3.786e-14	0.1564	77.56	74.51	5.655e-13	0.5662
ENOX2	ENSG00000165675	8.301e-29	0.1931	28.75	16.27	2.971e-27	0.5659
ABCA1	ENSG00000165029	7.782e-59	0.1937	18.69	5.783	6.635e-57	0.5657
KNSTRN	ENSG00000128944	1.899e-26	0.2221	29.79	18.43	6.044e-25	0.5656
ZEB1	ENSG00000148516	2.014e-17	0.1882	46.88	37.16	3.918e-16	0.5656
CDCA5	ENSG00000146670	6.141e-30	0.1831	27.16	15.14	2.274e-28	0.5654
CNDP2	ENSG00000133313	1.78e-14	0.196	65.1	59.18	2.753e-13	0.5654
CDC45	ENSG00000093009	5.023e-24	0.1916	32.83	20.79	1.453e-22	0.5652
CBX5	ENSG00000094916	3.623e-14	0.179	69.57	61.74	5.43e-13	0.5651
MARCHF6	ENSG00000145495	1.38e-13	0.1536	86.74	83.85	1.962e-12	0.5651
PSPC1	ENSG00000121390	1.537e-13	0.1443	83.87	82.23	2.18e-12	0.5649
PDE1C	ENSG00000154678	4.615e-29	0.1767	28.35	15.17	1.668e-27	0.5647
H4C3	ENSG00000197061	1.688e-21	0.2104	35.78	24.25	4.249e-20	0.5647
HP1BP3	ENSG00000127483	2.955e-15	0.1787	53.99	47.34	4.882e-14	0.5646
TTLL7	ENSG00000137941	8.395e-20	0.1801	38.74	27.49	1.906e-18	0.5644
UBE2I	ENSG00000103275	1.946e-13	0.1618	79.47	75	2.719e-12	0.5644
CCDC18	ENSG00000122483	2.34e-27	0.1846	28.27	16.54	7.775e-26	0.5643
ZFP91	ENSG00000186660	1.135e-14	0.1725	58.23	50.63	1.799e-13	0.5642
RORB	ENSG00000198963	1.884e-13	0.1984	80.35	71.82	2.642e-12	0.5642
MPHOSPH9	ENSG00000051825	1.199e-15	0.1802	50.96	42.76	2.031e-14	0.5641
FEZF2	ENSG00000153266	5.655e-15	0.1913	59.19	47.05	9.167e-14	0.5641
CENPI	ENSG00000102384	1.982e-24	0.1687	31.07	19.13	5.854e-23	0.5639
C11orf95	ENSG00000188070	6.337e-14	0.1911	66.21	57.73	9.289e-13	0.5638
MARCHF5	ENSG00000198060	4.069e-14	0.1775	61.42	53.89	6.058e-13	0.5635
MED9	ENSG00000141026	1.724e-20	0.1881	35.3	24.84	4.105e-19	0.5634
AKR7A2	ENSG00000053371	4.972e-20	0.1784	35.86	25.77	1.149e-18	0.5634
UBXN11	ENSG00000158062	1.185e-16	0.1816	45.77	35.75	2.188e-15	0.5634
CNTRL	ENSG00000119397	2.881e-14	0.1948	58.87	51.59	4.354e-13	0.5634
H3-3A	ENSG00000163041	6.179e-13	0.1661	93.29	89.98	8.243e-12	0.5634
TTK	ENSG00000112742	6.695e-37	0.1869	22.36	10.33	3.051e-35	0.5633
ARHGAP11A	ENSG00000198826	3.716e-32	0.1709	24.52	12.54	1.479e-30	0.5633
HMMR	ENSG00000072571	1.678e-37	0.1783	22.36	10.01	7.859e-36	0.5632
ZNF695	ENSG00000197472	2.675e-26	0.1711	28.04	16.66	8.481e-25	0.5631
ARID2	ENSG00000189079	5.247e-14	0.169	59.9	53.14	7.748e-13	0.5631
AGO1	ENSG00000092847	4.741e-13	0.1799	75.64	68.85	6.386e-12	0.5629
PHTF1	ENSG00000116793	3.821e-13	0.1701	70.37	65.15	5.182e-12	0.5628
ANK2	ENSG00000145362	1.251e-14	0.1833	54.95	45.16	1.974e-13	0.5626
SPATA33	ENSG00000167523	1.272e-13	0.1871	61.18	55.68	1.817e-12	0.5626
HMGB3	ENSG00000029993	2.861e-24	0.1685	29.39	18.31	8.377e-23	0.5625
E2F2	ENSG00000007968	6.032e-34	0.1768	22.84	11.08	2.536e-32	0.5621
BRD8	ENSG00000112983	6.816e-14	0.1823	56.79	50.29	9.959e-13	0.5621
ADHFE1	ENSG00000147576	3.299e-19	0.1714	36.74	25.64	7.237e-18	0.5619
THBS3	ENSG00000169231	7.661e-13	0.203	74.2	64.01	1.013e-11	0.5619
NEUROG2	ENSG00000178403	3.189e-50	0.1971	18.29	6.254	2.2e-48	0.5618
MARCKSL1	ENSG00000175130	2.483e-12	0.1448	95.13	93.61	3.119e-11	0.5618
PHIP	ENSG00000146247	2.409e-13	0.1669	61.26	54.36	3.326e-12	0.5617
EXO1	ENSG00000174371	2.379e-23	0.1923	29.63	18.66	6.635e-22	0.5616
THSD4	ENSG00000187720	1.852e-76	0.2049	15.42	3.215	2.391e-74	0.5615
SSH3	ENSG00000172830	1.073e-51	0.1552	18.05	5.918	7.604e-50	0.5615
HUNK	ENSG00000142149	2.9e-28	0.1607	25.56	13.96	1.004e-26	0.5615
ACSF2	ENSG00000167107	1.879e-30	0.1728	23.88	12.48	7.149e-29	0.5613
CCND2	ENSG00000118971	2.216e-20	0.2355	32.27	22.85	5.242e-19	0.5613
STIL	ENSG00000123473	1.309e-26	0.1692	26.28	15.14	4.204e-25	0.5612
CEP152	ENSG00000103995	9.024e-23	0.1682	29.95	18.95	2.449e-21	0.5611
ITGA7	ENSG00000135424	3.726e-19	0.168	35.14	24.87	8.143e-18	0.5611
INSM1	ENSG00000173404	1.69e-14	0.2507	49.52	41.67	2.627e-13	0.561
KIF20B	ENSG00000138182	4.343e-22	0.1861	30.43	19.61	1.138e-20	0.5609
CENPP	ENSG00000188312	3.205e-18	0.1864	36.66	26.74	6.599e-17	0.5609
H1-4	ENSG00000168298	3.857e-14	0.2339	51.52	43.74	5.757e-13	0.5609
ADGRG1	ENSG00000205336	7.458e-14	0.1768	55.43	45.14	1.085e-12	0.5607
HNRNPM	ENSG00000099783	4.719e-13	0.1613	60.54	53.64	6.361e-12	0.5607
KIF20A	ENSG00000112984	1.679e-39	0.1817	20.13	8.406	8.598e-38	0.5606
UBE2E3	ENSG00000170035	2.696e-12	0.1554	71.65	66.25	3.373e-11	0.5606
SLK	ENSG00000065613	5.134e-15	0.1739	46.17	37.44	8.345e-14	0.5605
PDE7A	ENSG00000205268	1.807e-13	0.1687	55.99	48.14	2.545e-12	0.5605
UBALD2	ENSG00000185262	3.422e-20	0.1761	32.43	22.07	8.022e-19	0.5604
FANCA	ENSG00000187741	1.02e-15	0.2011	42.97	34.04	1.745e-14	0.5604
NMD3	ENSG00000169251	1.125e-13	0.1729	54.07	45.72	1.616e-12	0.5604
FSCN1	ENSG00000075618	2.324e-12	0.1609	68.77	63.5	2.933e-11	0.5604
SRSF3	ENSG00000112081	3.722e-12	0.1567	74.92	68.62	4.604e-11	0.5604
HNRNPUL1	ENSG00000105323	6.725e-12	0.1433	84.03	81.2	8.12e-11	0.5603
MYCL	ENSG00000116990	4.509e-59	0.1676	16.45	4.586	3.863e-57	0.5602
LIPG	ENSG00000101670	1.032e-55	0.1574	16.77	4.963	7.836e-54	0.56
ASRGL1	ENSG00000162174	1.314e-18	0.1651	35.06	24.49	2.766e-17	0.5599
USP1	ENSG00000162607	4.245e-16	0.178	40.18	31.16	7.508e-15	0.5597
PSIP1	ENSG00000164985	6.063e-12	0.1563	71.33	67.41	7.34e-11	0.5597
SSTR2	ENSG00000180616	5.079e-25	0.1675	27.16	15.31	1.538e-23	0.5596
C15orf39	ENSG00000167173	2.404e-21	0.1674	30.35	19.46	5.97e-20	0.5596
CADM3	ENSG00000162706	6.825e-12	0.1704	72.84	66.66	8.225e-11	0.5595
PIF1	ENSG00000140451	8.225e-40	0.2154	19.41	7.855	4.248e-38	0.5593
NCAPD2	ENSG00000010292	2.367e-17	0.1767	36.34	26.66	4.596e-16	0.5592
BDH2	ENSG00000164039	4.195e-14	0.1746	48.16	39.31	6.236e-13	0.5592
SMARCA4	ENSG00000127616	1.835e-11	0.1435	88.1	85.03	2.099e-10	0.5592
KCNK3	ENSG00000171303	1.375e-32	0.1724	22.12	10.25	5.559e-31	0.5591
CCDC150	ENSG00000144395	9.393e-27	0.1563	24.84	13.69	3.026e-25	0.5591
ELAVL3	ENSG00000196361	1.835e-13	0.1816	59.98	41.8	2.581e-12	0.5591
MRTFA	ENSG00000196588	7.521e-13	0.1706	55.19	48.8	9.966e-12	0.5591
CTXN1	ENSG00000178531	1.209e-11	0.1668	76.68	70.72	1.417e-10	0.5591
SLC44A3	ENSG00000143036	1.245e-86	0.1499	14.06	2.3	1.974e-84	0.559
DCHS2	ENSG00000197410	6.112e-39	0.1475	19.41	7.882	3.06e-37	0.5587
PIMREG	ENSG00000129195	7.238e-26	0.1667	25.08	14.11	2.263e-24	0.5587
TRAK2	ENSG00000115993	8.533e-19	0.1662	33.71	22.64	1.817e-17	0.5587
OGDH	ENSG00000105953	1.107e-14	0.1614	44.01	35.05	1.757e-13	0.5587
MID1IP1	ENSG00000165175	1.815e-14	0.171	44.73	35.86	2.801e-13	0.5586
PROX1	ENSG00000117707	2.876e-20	0.1526	31.63	19.88	6.759e-19	0.5585
STMN1	ENSG00000117632	2.067e-11	0.15	77.24	72.7	2.354e-10	0.5585
CDCA4	ENSG00000170779	9.212e-18	0.1744	34.35	24.57	1.84e-16	0.5584
ANKHD1	ENSG00000131503	1.642e-11	0.1494	72.2	67.4	1.888e-10	0.5584
NCAPD3	ENSG00000151503	1.75e-14	0.1639	44.49	35.16	2.713e-13	0.5583
TIMM50	ENSG00000105197	4.956e-14	0.1646	46.09	37.59	7.324e-13	0.5583
NAPA	ENSG00000105402	2.596e-13	0.158	51.12	41.99	3.574e-12	0.5583
PDE8B	ENSG00000113231	4.185e-45	0.1603	17.65	6.281	2.608e-43	0.5582
NAV1	ENSG00000134369	3.94e-15	0.1762	43.13	31.86	6.462e-14	0.5582
MPRIP	ENSG00000133030	3.923e-11	0.1533	80.91	77.38	4.321e-10	0.558
H2AZ1	ENSG00000164032	1.548e-13	0.1614	47.68	38.68	2.193e-12	0.5576
RBM15	ENSG00000162775	1.029e-11	0.1565	60.62	55.78	1.216e-10	0.5575
CEP135	ENSG00000174799	1.556e-14	0.1625	42.41	32.79	2.43e-13	0.5573
MCM7	ENSG00000166508	7.109e-11	0.1511	82.51	79.65	7.653e-10	0.5573
SORBS1	ENSG00000095637	6.106e-22	0.1774	27.32	16.76	1.579e-20	0.5572
USP6NL	ENSG00000148429	1.321e-13	0.1539	45.45	36.95	1.884e-12	0.5571
KIF18A	ENSG00000121621	1.106e-28	0.1613	22.04	11.3	3.934e-27	0.557
BAZ1A	ENSG00000198604	1.103e-13	0.159	44.65	36.49	1.584e-12	0.557
TRAF4	ENSG00000076604	2.595e-11	0.1627	66.37	59.78	2.928e-10	0.557
MFAP4	ENSG00000166482	2.446e-102	0.1493	12.86	1.466	5.201e-100	0.5569
SYT5	ENSG00000129990	4.439e-14	0.2079	43.61	33.89	6.582e-13	0.5568
ZNRF2	ENSG00000180233	4.193e-15	0.1524	39.14	29.58	6.865e-14	0.5567
AASS	ENSG00000008311	2.079e-11	0.1576	64.06	55.53	2.364e-10	0.5567
XRCC5	ENSG00000079246	3.087e-13	0.1487	46.33	38.04	4.214e-12	0.5566
SGO2	ENSG00000163535	5.187e-32	0.1552	20.21	9.469	2.047e-30	0.5564
TYMS	ENSG00000176890	8.366e-14	0.1738	44.25	34.15	1.214e-12	0.5564
BUB3	ENSG00000154473	2.141e-14	0.1605	39.94	31.62	3.263e-13	0.5563
MAPRE2	ENSG00000166974	7.471e-12	0.1712	54.47	48.11	8.967e-11	0.5563
STAG1	ENSG00000118007	1.011e-10	0.1429	73	69.8	1.068e-09	0.5563
PCM1	ENSG00000078674	1.475e-10	0.1399	83.39	79.77	1.539e-09	0.5563
CKS1B	ENSG00000173207	3.023e-16	0.158	35.14	25.47	5.395e-15	0.5562
HELLS	ENSG00000119969	5.829e-11	0.2251	69.49	59.73	6.32e-10	0.556
KIF24	ENSG00000186638	1.762e-23	0.1522	24.6	14.28	4.975e-22	0.5559
FIP1L1	ENSG00000145216	5.759e-13	0.1473	45.85	38	7.711e-12	0.5559
EPC2	ENSG00000135999	1.443e-10	0.1354	74.84	70.96	1.507e-09	0.5559
KLHL24	ENSG00000114796	3.359e-14	0.1602	41.13	31.28	5.051e-13	0.5558
RBM15B	ENSG00000259956	3.605e-11	0.1509	62.38	54.78	3.995e-10	0.5558
FOXN3	ENSG00000053254	5.002e-16	0.1618	34.74	25.3	8.787e-15	0.5557
WNK2	ENSG00000165238	1.248e-10	0.2179	67.97	66.54	1.307e-09	0.5557
TAF8	ENSG00000137413	5.406e-15	0.1503	37.62	28.1	8.779e-14	0.5555
WDFY1	ENSG00000085449	1.026e-16	0.1584	32.51	23.2	1.9e-15	0.5553
CDC42EP4	ENSG00000179604	4.783e-14	0.1544	39.54	31.08	7.075e-13	0.5552
TSN	ENSG00000211460	2.237e-13	0.1529	41.69	33.88	3.096e-12	0.5551
SGO1	ENSG00000129810	7.507e-32	0.139	19.33	8.85	2.95e-30	0.5548
XRCC2	ENSG00000196584	4.299e-15	0.149	36.82	26.47	7.026e-14	0.5548
PRKD1	ENSG00000184304	2.185e-21	0.1581	25.32	15.52	5.448e-20	0.5547
NDE1	ENSG00000072864	5.665e-18	0.1703	29.71	20.05	1.147e-16	0.5547
PPM1D	ENSG00000170836	3.529e-16	0.1441	33.23	23.54	6.272e-15	0.5546
NUP62CL	ENSG00000198088	2.354e-13	0.1547	42.57	32.72	3.253e-12	0.5546
CLIC4	ENSG00000169504	8.701e-13	0.1543	43.93	35.87	1.142e-11	0.5546
CENPV	ENSG00000166582	7.347e-11	0.1521	58.63	51.89	7.886e-10	0.5544
ADA	ENSG00000196839	3.676e-50	0.1323	15.1	4.438	2.526e-48	0.554
NEIL3	ENSG00000109674	1.265e-28	0.1451	20.13	9.899	4.465e-27	0.554
PGPEP1	ENSG00000130517	2.312e-23	0.1597	23.24	13.19	6.459e-22	0.554
PADI2	ENSG00000117115	2.126e-74	0.1562	13.02	2.327	2.65e-72	0.5538
NSMCE4A	ENSG00000107672	1.509e-12	0.1494	43.37	35.25	1.933e-11	0.5538
ZNF142	ENSG00000115568	1.406e-12	0.1495	43.21	34.88	1.811e-11	0.5537
KLF13	ENSG00000169926	2.508e-13	0.1428	40.18	31.02	3.456e-12	0.5536
ARSB	ENSG00000113273	1.841e-17	0.1431	29.23	19.6	3.606e-16	0.5534
KAT6A	ENSG00000083168	3.895e-10	0.1386	63.5	59.57	3.89e-09	0.5534
FAM131C	ENSG00000185519	1.103e-38	0.1394	16.77	6.241	5.431e-37	0.5532
MYEF2	ENSG00000104177	1.484e-09	0.1279	82.43	81.39	1.39e-08	0.5532
TRIM59	ENSG00000213186	2.748e-28	0.1482	19.73	9.67	9.534e-27	0.5531
NINL	ENSG00000101004	6.368e-10	0.1356	67.33	62.37	6.228e-09	0.5531
FGD6	ENSG00000180263	4.14e-18	0.1369	28.19	18.18	8.475e-17	0.553
USP49	ENSG00000164663	1.01e-13	0.1439	37.22	28.35	1.455e-12	0.553
HNRNPU	ENSG00000153187	7.964e-10	0.1312	68.61	64.47	7.689e-09	0.553
CCNE2	ENSG00000175305	9.124e-39	0.1479	16.45	6.147	4.531e-37	0.5529
CENPA	ENSG00000115163	2.244e-35	0.1464	17.25	6.98	9.775e-34	0.5528
ZNF672	ENSG00000171161	4.728e-11	0.1514	50.16	43.36	5.17e-10	0.5528
KIF4A	ENSG00000090889	7.314e-23	0.1425	22.6	12.72	1.988e-21	0.5526
EYA2	ENSG00000064655	1.526e-18	0.1662	27.4	17.03	3.199e-17	0.5525
FBXL7	ENSG00000183580	1.628e-13	0.1391	37.54	28.2	2.298e-12	0.5525
MEX3A	ENSG00000254726	2.078e-09	0.1367	75.64	73.45	1.919e-08	0.5524
ODF2	ENSG00000136811	1.051e-12	0.1511	39.86	31.26	1.369e-11	0.5523
POLQ	ENSG00000051341	2.401e-21	0.138	23.4	13.73	5.97e-20	0.5522
SAFB	ENSG00000160633	2.414e-09	0.1213	76.28	73.41	2.208e-08	0.5522
PRDM5	ENSG00000138738	1.611e-15	0.1444	30.91	21.92	2.711e-14	0.552
ZNF48	ENSG00000180035	1.44e-11	0.1514	44.41	36.72	1.672e-10	0.5519
COL13A1	ENSG00000197467	4.377e-11	0.16	48.32	39.92	4.804e-10	0.5519
POLE	ENSG00000177084	1.498e-10	0.1688	52.48	45.1	1.56e-09	0.5519
PHACTR4	ENSG00000204138	3.092e-10	0.1367	55.43	48.9	3.128e-09	0.5519
IPO9	ENSG00000198700	2.302e-09	0.1292	72.12	68.41	2.116e-08	0.5519
TMEFF1	ENSG00000241697	3.228e-09	0.1212	78.51	76.1	2.897e-08	0.5519
LLGL1	ENSG00000131899	2.585e-10	0.1383	54.23	47.38	2.642e-09	0.5518
POMT2	ENSG00000009830	2.032e-14	0.138	33.39	24.3	3.113e-13	0.5517
HCFC1	ENSG00000172534	5.946e-11	0.1368	47.76	40.55	6.443e-10	0.5517
TMSB15A	ENSG00000158164	2.717e-11	0.1445	45.13	37.82	3.053e-10	0.5516
SS18	ENSG00000141380	9.45e-10	0.1375	60.3	54.27	9.061e-09	0.5515
DYNC1I2	ENSG00000077380	3.834e-09	0.1313	78.27	74.19	3.412e-08	0.5515
L1TD1	ENSG00000240563	7.949e-92	0.1539	11.58	1.345	1.423e-89	0.5514
PSD	ENSG00000059915	6.709e-17	0.1429	28.51	18.53	1.264e-15	0.5514
KIF16B	ENSG00000089177	3.82e-16	0.1404	29.07	19.78	6.777e-15	0.5513
EAF1	ENSG00000144597	8.86e-12	0.1451	41.77	33.92	1.056e-10	0.5513
GULP1	ENSG00000144366	1.048e-13	0.1342	34.9	25.61	1.507e-12	0.5512
NLK	ENSG00000087095	1.531e-09	0.161	60.38	56.4	1.432e-08	0.5511
COL9A3	ENSG00000092758	1.164e-21	0.1655	22.44	12.67	2.96e-20	0.551
SEPTIN10	ENSG00000186522	1.572e-13	0.142	34.11	26.04	2.225e-12	0.551
DDX39A	ENSG00000123136	1.599e-11	0.1443	41.93	34.92	1.841e-10	0.551
TIGAR	ENSG00000078237	5.266e-20	0.1348	23.72	14.15	1.216e-18	0.5509
PRR11	ENSG00000068489	4.728e-29	0.1284	18.21	8.325	1.706e-27	0.5508
LCA5	ENSG00000135338	9.24e-11	0.1462	46.73	39.64	9.807e-10	0.5508
ILF2	ENSG00000143621	1.696e-10	0.1389	48.4	41.92	1.762e-09	0.5508
ZNF3	ENSG00000166526	3.611e-10	0.1363	52.56	44.95	3.62e-09	0.5508
EMC4	ENSG00000128463	4.401e-09	0.1262	68.69	63.66	3.886e-08	0.5506
ZNF608	ENSG00000168916	1.038e-08	0.1288	85.7	83.3	8.734e-08	0.5504
SCN8A	ENSG00000196876	1.807e-14	0.1308	32.03	22.17	2.792e-13	0.5503
MBD3	ENSG00000071655	2.467e-09	0.1265	60.3	55.39	2.253e-08	0.5503
MASTL	ENSG00000120539	9.751e-15	0.1347	30.43	21.34	1.553e-13	0.5501
RPAIN	ENSG00000129197	9.787e-09	0.1255	76.04	72.05	8.27e-08	0.5501
GRID2	ENSG00000152208	1.508e-56	0.1277	12.94	2.999	1.17e-54	0.5498
NEK2	ENSG00000117650	2.186e-28	0.136	17.73	8.218	7.672e-27	0.5498
SEPTIN9	ENSG00000184640	8.213e-11	0.1385	43.61	35.97	8.773e-10	0.5496
SLC25A34	ENSG00000162461	1.781e-33	0.1301	16.13	6.416	7.334e-32	0.5495
SLC39A11	ENSG00000133195	4.061e-21	0.1309	21.81	12.15	9.919e-20	0.5495
ZNF724	ENSG00000196081	2.354e-18	0.1282	24.2	14.94	4.88e-17	0.5495
CENPN	ENSG00000166451	6.746e-16	0.1311	27.48	18.33	1.174e-14	0.5494
TBX3	ENSG00000135111	2.71e-27	0.1227	18.37	8.393	8.989e-26	0.5493
CEP131	ENSG00000141577	5.305e-10	0.1387	47.84	41.18	5.229e-09	0.5492
NCOR2	ENSG00000196498	1.274e-08	0.1362	68.53	65.54	1.064e-07	0.5492
PHF5A	ENSG00000100410	4.709e-11	0.1325	40.81	32.95	5.152e-10	0.549
SLCO5A1	ENSG00000137571	5.196e-11	0.1432	41.77	33.13	5.658e-10	0.549
RDX	ENSG00000137710	9.289e-10	0.1276	49.28	42.95	8.912e-09	0.549
FMNL2	ENSG00000157827	7.366e-09	0.1346	62.14	56.38	6.355e-08	0.549
PLIN5	ENSG00000214456	2.616e-21	0.1338	21.17	11.67	6.476e-20	0.5489
CIP2A	ENSG00000163507	1.426e-15	0.1307	27.24	18.4	2.405e-14	0.5489
CTTNBP2	ENSG00000077063	2.38e-12	0.1407	34.9	26.66	3e-11	0.5489
KIF13A	ENSG00000137177	6.162e-09	0.1381	61.26	54.27	5.35e-08	0.5489
GLI3	ENSG00000106571	1.915e-08	0.1936	78.67	68.84	1.559e-07	0.5489
AFDN	ENSG00000130396	2.867e-08	0.1202	91.85	88.73	2.277e-07	0.5489
ASF1B	ENSG00000105011	8.848e-17	0.1395	25.48	16.34	1.65e-15	0.5488
CENPJ	ENSG00000151849	6.248e-11	0.1404	40.26	33.09	6.758e-10	0.5487
ZNF704	ENSG00000164684	3.489e-09	0.1386	53.59	48.8	3.117e-08	0.5486
C6orf132	ENSG00000188112	1.958e-122	0.131	10.14	0.4573	5.619e-120	0.5485
ASCL1	ENSG00000139352	8.518e-16	0.1609	26.36	17.69	1.466e-14	0.5485
HAT1	ENSG00000128708	3.085e-12	0.1343	34.42	26.47	3.845e-11	0.5485
FBRSL1	ENSG00000112787	2.23e-08	0.1353	72.36	67.17	1.798e-07	0.5485
CILP2	ENSG00000160161	1.137e-56	0.1237	12.38	2.771	8.932e-55	0.5484
STRBP	ENSG00000165209	4.304e-09	0.134	54.95	49.19	3.811e-08	0.5484
RRM1	ENSG00000167325	1.225e-11	0.141	36.42	28.66	1.434e-10	0.5483
ZNF254	ENSG00000213096	3.909e-09	0.129	54.07	47.99	3.475e-08	0.5483
TWSG1	ENSG00000128791	1.33e-13	0.1417	30.03	21.96	1.895e-12	0.5482
BEST3	ENSG00000127325	4.054e-121	0.1214	10.06	0.4573	1.145e-118	0.5481
SOX2	ENSG00000181449	2.311e-08	0.1994	75.96	62.25	1.86e-07	0.5481
CDKN2C	ENSG00000123080	3.23e-42	0.1193	13.66	4.277	1.802e-40	0.548
FYCO1	ENSG00000163820	1.18e-23	0.1234	19.09	9.644	3.354e-22	0.548
POLA1	ENSG00000101868	1.317e-08	0.1553	59.35	55.87	1.097e-07	0.548
CHD1	ENSG00000153922	1.497e-08	0.1292	61.18	56.99	1.239e-07	0.548
AATK	ENSG00000181409	6.194e-16	0.1367	25.64	16.85	1.081e-14	0.5479
OTUD3	ENSG00000169914	2.977e-09	0.1332	50.24	44.48	2.685e-08	0.5479
GALNT13	ENSG00000144278	4.752e-12	0.1837	33.07	26.31	5.819e-11	0.5478
ZNF300	ENSG00000145908	1.928e-09	0.1336	47.84	41.88	1.786e-08	0.5477
DHX9	ENSG00000135829	1.002e-08	0.1237	56.15	50.57	8.455e-08	0.5475
POC1A	ENSG00000164087	5.662e-18	0.1315	22.44	13.79	1.147e-16	0.5474
TEKT2	ENSG00000092850	5.502e-09	0.1574	53.75	45.41	4.8e-08	0.5474
NEUROD4	ENSG00000123307	5.877e-19	0.1101	22.68	12.52	1.268e-17	0.5473
DBF4	ENSG00000006634	3.549e-14	0.1358	27.24	19.26	5.324e-13	0.5471
FAM110A	ENSG00000125898	1.321e-13	0.1391	29.39	20.48	1.884e-12	0.5471
MCM8	ENSG00000125885	8.291e-12	0.1336	33.71	25.9	9.911e-11	0.5471
SFRP1	ENSG00000104332	1.145e-09	0.1405	44.49	37.57	1.09e-08	0.5471
PLAUR	ENSG00000011422	7.218e-15	0.1463	26.44	17.78	1.164e-13	0.547
H3-3B	ENSG00000132475	8.094e-10	0.1247	43.37	36.1	7.802e-09	0.547
PTBP2	ENSG00000117569	3.848e-08	0.1215	65.02	60.04	2.989e-07	0.547
HNRNPA3	ENSG00000170144	5.072e-08	0.1226	68.13	64.56	3.867e-07	0.547
CEP20	ENSG00000133393	2.072e-13	0.1222	29.23	20.69	2.885e-12	0.5469
PNRC2	ENSG00000189266	6.865e-11	0.1264	36.5	29.29	7.403e-10	0.5468
HSD11B2	ENSG00000176387	9.237e-29	0.1365	16.13	6.886	3.299e-27	0.5467
CLSPN	ENSG00000092853	2.232e-13	0.1383	28.75	20.65	3.092e-12	0.5467
BPNT2	ENSG00000104331	1.49e-10	0.1313	37.86	30.92	1.553e-09	0.5467
GADD45G	ENSG00000130222	7.472e-13	0.1439	30.91	21.64	9.909e-12	0.5466
CEP72	ENSG00000112877	4.163e-12	0.1304	31.95	24.03	5.125e-11	0.5466
NID1	ENSG00000116962	2.024e-19	0.1384	20.29	11.85	4.495e-18	0.5465
NUP62	ENSG00000213024	1.848e-08	0.1266	54.71	49.25	1.509e-07	0.5464
NKTR	ENSG00000114857	1.302e-07	0.1224	83.47	80.11	9.347e-07	0.5464
ARID1A	ENSG00000117713	5.96e-08	0.1145	63.82	59.76	4.485e-07	0.5463
PTOV1	ENSG00000104960	1.394e-07	0.1123	84.19	82.13	9.953e-07	0.5463
KIF26B	ENSG00000162849	2.704e-12	0.1424	30.51	22.8	3.38e-11	0.5461
ATAD2	ENSG00000156802	7.5e-12	0.1286	32.51	23.98	8.995e-11	0.5461
NUP85	ENSG00000125450	2.117e-09	0.1332	43.05	37.16	1.951e-08	0.5461
CDKAL1	ENSG00000145996	9.577e-09	0.1211	49.44	43.67	8.101e-08	0.5461
NCAPH	ENSG00000121152	1.634e-19	0.1171	20.05	11.39	3.659e-18	0.546
WSCD1	ENSG00000179314	6.795e-15	0.1256	25.4	16.8	1.098e-13	0.546
ATOH8	ENSG00000168874	2.683e-12	0.1345	30.59	22.56	3.359e-11	0.546
PCDHGB6	ENSG00000253305	5.062e-09	0.1276	47.04	40.12	4.438e-08	0.546
MEX3D	ENSG00000181588	2.55e-08	0.1201	54.71	49.35	2.039e-07	0.546
TRRAP	ENSG00000196367	5.679e-08	0.1186	60.94	56.57	4.292e-07	0.546
PHYH	ENSG00000107537	7.542e-29	0.1147	15.58	6.564	2.71e-27	0.5459
CCDC60	ENSG00000183273	1.805e-33	0.1281	14.46	5.299	7.414e-32	0.5458
POU2F1	ENSG00000143190	2.039e-08	0.1277	52.64	46.95	1.652e-07	0.5458
TRA2B	ENSG00000136527	1.709e-07	0.1136	78.75	75.47	1.204e-06	0.5458
NEMP1	ENSG00000166881	5.712e-11	0.1246	34.74	26.75	6.197e-10	0.5457
KIAA0408	ENSG00000189367	4.448e-10	0.1264	40.65	30.98	4.415e-09	0.5457
DLG1	ENSG00000075711	2.5e-08	0.1206	53.91	47.92	2.003e-07	0.5457
DGKB	ENSG00000136267	1.2e-103	0.121	9.744	0.6321	2.612e-101	0.5456
PBK	ENSG00000168078	1.235e-24	0.1178	16.77	8.07	3.697e-23	0.5456
CASTOR3	ENSG00000239521	8.549e-09	0.1254	47.6	40.78	7.292e-08	0.5455
MED17	ENSG00000042429	6.222e-08	0.1201	59.42	54.22	4.672e-07	0.5455
ASAP2	ENSG00000151693	1.175e-07	0.1117	66.37	61.74	8.491e-07	0.5455
TULP4	ENSG00000130338	4.707e-08	0.1245	55.67	51.51	3.61e-07	0.5454
ZFAND3	ENSG00000156639	1.232e-07	0.112	65.5	61.71	8.892e-07	0.5454
ARHGEF39	ENSG00000137135	5.034e-25	0.1235	16.37	7.774	1.527e-23	0.5453
ARHGAP11B	ENSG00000285077	1.849e-17	0.1275	21.33	12.8	3.617e-16	0.5453
PLIN4	ENSG00000167676	3.835e-30	0.1306	14.78	5.931	1.438e-28	0.5451
MCM10	ENSG00000065328	1.188e-13	0.1309	26.28	18.17	1.704e-12	0.5451
RIC8B	ENSG00000111785	1.337e-08	0.1304	47.04	41.32	1.113e-07	0.545
BRIP1	ENSG00000136492	1.387e-13	0.1239	26.12	18.05	1.971e-12	0.5449
PUM2	ENSG00000055917	2.246e-07	0.1173	69.65	67.09	1.552e-06	0.5449
BAZ1B	ENSG00000009954	2.326e-07	0.1204	71.81	68.24	1.605e-06	0.5449
OLFML2B	ENSG00000162745	7.281e-38	0.136	13.02	4.237	3.454e-36	0.5448
MAD2L1	ENSG00000164109	1.176e-17	0.1135	20.69	12.27	2.331e-16	0.5448
COMMD4	ENSG00000140365	1.834e-09	0.1237	40.18	32.99	1.704e-08	0.5448
IGFBP2	ENSG00000115457	3.659e-07	0.1542	89.94	84.03	2.45e-06	0.5448
ZNF660	ENSG00000144792	3.429e-11	0.1269	31.87	24.32	3.807e-10	0.5447
SPATA5	ENSG00000145375	2.345e-09	0.1189	40.02	33.36	2.15e-08	0.5446
TAF15	ENSG00000270647	8.033e-09	0.1159	43.61	37.66	6.888e-08	0.5446
CAVIN4	ENSG00000170681	3.824e-08	0.1208	51.68	45.31	2.971e-07	0.5446
IGF2BP1	ENSG00000159217	1.772e-07	0.1157	64.3	59.38	1.244e-06	0.5446
EIF4A3	ENSG00000141543	1.128e-07	0.1216	57.75	53.49	8.163e-07	0.5445
RAD51AP1	ENSG00000111247	1.306e-14	0.1208	24.04	15.79	2.052e-13	0.5444
TDP1	ENSG00000042088	2.281e-12	0.1164	28.04	20.27	2.881e-11	0.5444
TRIM45	ENSG00000134253	3.624e-08	0.1352	51.36	43.77	2.827e-07	0.5443
AURKA	ENSG00000087586	1.423e-25	0.1252	15.58	7.061	4.396e-24	0.5441
ANKRD6	ENSG00000135299	1.894e-10	0.1383	33.23	26.25	1.958e-09	0.5441
CBX2	ENSG00000173894	4.531e-08	0.127	50.4	44.55	3.482e-07	0.5441
KMT2E	ENSG00000005483	2.11e-07	0.1237	60.7	56.89	1.465e-06	0.544
CDC20	ENSG00000117399	3.842e-21	0.1275	17.49	9.025	9.41e-20	0.5438
RAP2A	ENSG00000125249	3.96e-11	0.1251	30.83	23.21	4.359e-10	0.5438
RCC2	ENSG00000179051	1.432e-07	0.119	56.79	51.59	1.02e-06	0.5438
SMARCE1	ENSG00000073584	2.287e-07	0.1109	59.74	55.82	1.579e-06	0.5437
DDX24	ENSG00000089737	2.3e-08	0.1201	44.97	38.94	1.852e-07	0.5436
PRR36	ENSG00000183248	2.758e-07	0.1149	61.66	55.99	1.882e-06	0.5435
ESCO2	ENSG00000171320	2.612e-21	0.1096	17.01	8.729	6.476e-20	0.5434
HID1	ENSG00000167861	1.769e-10	0.1206	32.91	24.56	1.834e-09	0.5433
ACTR1A	ENSG00000138107	2.974e-08	0.1166	45.61	38.94	2.354e-07	0.5433
CHMP1B	ENSG00000255112	9.268e-08	0.124	50.56	44.92	6.801e-07	0.5432
BCL2L11	ENSG00000153094	2.995e-10	0.1206	32.67	25.47	3.036e-09	0.5431
IGSF9	ENSG00000085552	5.884e-07	0.124	67.73	64.77	3.843e-06	0.5431
FBXO5	ENSG00000112029	7.133e-11	0.1245	30.03	22.91	7.665e-10	0.543
CEP95	ENSG00000258890	1.301e-07	0.1221	50.88	46.11	9.341e-07	0.5429
MAP4K4	ENSG00000071054	6.173e-07	0.114	67.01	62.86	4.015e-06	0.5429
OIP5	ENSG00000104147	1.288e-15	0.1117	21.01	13.06	2.178e-14	0.5428
EPHA3	ENSG00000044524	1.735e-14	0.109	22.84	14.47	2.693e-13	0.5428
KAT7	ENSG00000136504	1.144e-07	0.1133	50	44.87	8.275e-07	0.5428
DCUN1D2	ENSG00000150401	1.373e-07	0.1151	51.6	45.6	9.82e-07	0.5428
CRISPLD1	ENSG00000121005	1.115e-14	0.1304	21.73	14.24	1.769e-13	0.5427
HEY1	ENSG00000164683	2.543e-08	0.1452	43.13	36.52	2.035e-07	0.5427
SAE1	ENSG00000142230	1.3e-08	0.1262	39.62	33.83	1.084e-07	0.5426
ANTXR1	ENSG00000169604	6.319e-08	0.1209	46.01	40.38	4.743e-07	0.5426
TUBB4B	ENSG00000188229	1.208e-07	0.1162	49.92	44.01	8.729e-07	0.5426
FADS1	ENSG00000149485	7.364e-07	0.1165	67.81	62.78	4.713e-06	0.5426
NUP205	ENSG00000155561	2.164e-07	0.1165	53.67	47.49	1.498e-06	0.5425
ANKRD65	ENSG00000235098	5.744e-14	0.1254	23.08	14.97	8.427e-13	0.5424
GRK2	ENSG00000173020	7.568e-10	0.1141	33.07	25.94	7.335e-09	0.5424
NUP98	ENSG00000110713	7.881e-08	0.1167	46.17	40.97	5.836e-07	0.5424
STMN3	ENSG00000197457	1.681e-07	0.121	54.07	45.06	1.185e-06	0.5424
NRIP1	ENSG00000180530	5.477e-07	0.1208	60.78	56.64	3.586e-06	0.5424
SNRPA	ENSG00000077312	1.627e-07	0.115	50.64	44.91	1.15e-06	0.5423
GPATCH2L	ENSG00000089916	1.278e-06	0.09172	74.52	73.73	7.921e-06	0.5423
DPM1	ENSG00000000419	1.784e-08	0.1138	40.1	33.97	1.459e-07	0.5422
SLC4A7	ENSG00000033867	4.265e-07	0.1156	56.63	51.9	2.828e-06	0.5422
VLDLR	ENSG00000147852	2.54e-11	0.1175	28.04	20.2	2.868e-10	0.5421
COLEC12	ENSG00000158270	2.884e-09	0.1258	35.22	28.3	2.613e-08	0.5421
PROSER3	ENSG00000167595	2.94e-08	0.1165	41.13	35.29	2.329e-07	0.5421
YEATS2	ENSG00000163872	3.122e-07	0.1141	53.59	48.96	2.115e-06	0.5421
SP2	ENSG00000167182	3.908e-07	0.1147	55.67	50.53	2.605e-06	0.5421
CDK5RAP3	ENSG00000108465	1.756e-06	0.1009	91.13	89.5	1.068e-05	0.5421
SHCBP1	ENSG00000171241	5.821e-19	0.1021	17.57	9.482	1.257e-17	0.542
ARL6IP1	ENSG00000170540	3.041e-09	0.1252	34.27	28.33	2.741e-08	0.542
TRIM41	ENSG00000146063	9.162e-09	0.1151	37.86	31.26	7.778e-08	0.542
RECQL4	ENSG00000160957	4.123e-10	0.137	31.07	24.06	4.108e-09	0.5419
POLA2	ENSG00000014138	5.089e-09	0.1214	36.58	29.31	4.459e-08	0.5419
NPR3	ENSG00000113389	1.723e-68	0.1036	9.665	1.305	1.911e-66	0.5418
WNT5B	ENSG00000111186	4.026e-11	0.1257	27.72	20.34	4.427e-10	0.5418
LEF1	ENSG00000138795	2.082e-14	0.1215	21.33	13.8	3.181e-13	0.5417
MARS1	ENSG00000166986	3.828e-11	0.1148	27.4	20.07	4.225e-10	0.5416
HASPIN	ENSG00000177602	1.435e-20	0.1062	16.13	8.258	3.431e-19	0.5415
CEP192	ENSG00000101639	2.717e-08	0.1129	39.54	33.29	2.166e-07	0.5415
ARRDC3	ENSG00000113369	3.406e-08	0.1221	41.05	34.03	2.67e-07	0.5415
CEP97	ENSG00000182504	7.275e-11	0.1139	27.8	20.7	7.813e-10	0.5414
DYRK1B	ENSG00000105204	3.354e-07	0.1154	50.8	45.86	2.26e-06	0.5414
PASK	ENSG00000115687	2.625e-08	0.1235	38.9	32.8	2.096e-07	0.5413
USP47	ENSG00000170242	9.433e-08	0.1122	43.53	37.73	6.908e-07	0.5413
G2E3	ENSG00000092140	2.324e-10	0.1256	28.67	22.1	2.384e-09	0.5412
PGRMC1	ENSG00000101856	9.951e-07	0.106	58.63	55.2	6.265e-06	0.5412
H2BC3	ENSG00000276410	3.608e-20	0.1129	16.21	8.285	8.448e-19	0.5411
KIAA1614	ENSG00000135835	9.603e-11	0.1081	29.15	20.32	1.017e-09	0.5411
RBPJ	ENSG00000168214	1.335e-07	0.1139	44.17	39.02	9.562e-07	0.5411
JAM2	ENSG00000154721	6.832e-17	0.1024	18.45	10.46	1.285e-15	0.541
PLK4	ENSG00000142731	5.614e-13	0.11	22.52	15.14	7.522e-12	0.5408
ITGB3BP	ENSG00000142856	2.934e-09	0.1136	32.51	25.65	2.654e-08	0.5407
RBL1	ENSG00000080839	3.133e-09	0.1077	32.83	25.77	2.82e-08	0.5407
DNMT1	ENSG00000130816	1.146e-06	0.1214	57.19	52.91	7.131e-06	0.5407
GINS4	ENSG00000147536	1.093e-10	0.1183	27.16	20.07	1.15e-09	0.5406
GAS2L3	ENSG00000139354	2.007e-09	0.1293	31.15	24.77	1.858e-08	0.5406
THOP1	ENSG00000172009	8.685e-07	0.1138	52.96	49.43	5.504e-06	0.5406
HMGN1	ENSG00000205581	3.746e-06	0.08643	78.35	77.57	2.162e-05	0.5406
SPECC1	ENSG00000128487	2.085e-10	0.1099	27.88	20.87	2.146e-09	0.5405
NCSTN	ENSG00000162736	4.693e-08	0.1114	38.58	32.67	3.602e-07	0.5405
ZC3H18	ENSG00000158545	2.752e-07	0.1082	44.97	39.7	1.879e-06	0.5403
ZNF217	ENSG00000171940	2.994e-16	0.1042	18.29	10.57	5.353e-15	0.5402
ACAA2	ENSG00000167315	5.183e-10	0.109	28.75	21.74	5.117e-09	0.5402
SCAF4	ENSG00000156304	1.088e-06	0.1101	54.95	49.15	6.805e-06	0.5402
REXO5	ENSG00000005189	2.059e-23	0.09742	14.14	6.362	5.797e-22	0.5401
NETO2	ENSG00000171208	1.523e-08	0.1104	34.82	28.2	1.259e-07	0.5401
SMC3	ENSG00000108055	2.995e-07	0.1075	44.97	39.65	2.034e-06	0.5401
EXOC5	ENSG00000070367	5.21e-07	0.1044	48.16	42.41	3.428e-06	0.54
CRMP1	ENSG00000072832	2.816e-06	0.1242	71.81	58.14	1.657e-05	0.54
GLCE	ENSG00000138604	3.39e-11	0.1081	25.16	17.66	3.77e-10	0.5398
CEP85	ENSG00000130695	1.604e-08	0.1095	34.27	27.9	1.321e-07	0.5398
CDC25B	ENSG00000101224	4.474e-09	0.1178	31.55	24.36	3.943e-08	0.5396
RAB39A	ENSG00000179331	1.801e-41	0.08627	10.62	2.677	9.688e-40	0.5395
PTRH1	ENSG00000187024	1.378e-13	0.1049	20.53	13.06	1.961e-12	0.5395
MZT1	ENSG00000204899	1.801e-13	0.1059	20.45	13.23	2.539e-12	0.5395
VAX2	ENSG00000116035	1.075e-09	0.1017	29.23	21.48	1.026e-08	0.5394
C19orf48	ENSG00000167747	7.898e-07	0.1229	48.08	42.6	5.035e-06	0.5394
CDC25A	ENSG00000164045	3.892e-11	0.1157	24.28	17.26	4.289e-10	0.5393
DDX11	ENSG00000013573	1.89e-15	0.09797	18.13	10.69	3.161e-14	0.5392
MBD4	ENSG00000129071	3.621e-09	0.1091	29.87	23.21	3.231e-08	0.5391
TMX2	ENSG00000213593	1.568e-06	0.1052	50.24	45.9	9.611e-06	0.539
ACAP3	ENSG00000131584	9.402e-06	0.1281	89.7	81.99	5.059e-05	0.539
GPR89B	ENSG00000188092	1.611e-12	0.1099	21.17	14.12	2.056e-11	0.5389
FANCG	ENSG00000221829	7.924e-10	0.1118	26.92	20.48	7.659e-09	0.5389
RARS1	ENSG00000113643	1.005e-06	0.1113	46.73	42.21	6.325e-06	0.5389
GGT5	ENSG00000099998	5.501e-53	0.1221	9.425	1.708	3.977e-51	0.5388
DOK5	ENSG00000101134	1.599e-30	0.09535	11.74	4.035	6.112e-29	0.5388
CSGALNACT2	ENSG00000169826	1.832e-07	0.1055	39.62	32.94	1.285e-06	0.5388
CHN1	ENSG00000128656	1.518e-07	0.1046	38.5	31.98	1.079e-06	0.5387
TEDC1	ENSG00000185347	1.13e-09	0.1104	27.48	20.52	1.077e-08	0.5386
ATAD5	ENSG00000176208	2.329e-07	0.1129	39.22	33.36	1.606e-06	0.5386
TOP1	ENSG00000198900	2.843e-06	0.105	52.96	49.32	1.672e-05	0.5386
GYPC	ENSG00000136732	1.375e-44	0.09647	9.904	2.246	8.453e-43	0.5385
EMC9	ENSG00000100908	1.711e-11	0.09613	22.92	15.56	1.962e-10	0.5385
DSTYK	ENSG00000133059	1.348e-09	0.104	27.8	20.67	1.27e-08	0.5385
ANKRD11	ENSG00000167522	9.241e-06	0.09727	72.12	68.82	4.983e-05	0.5385
ZNF682	ENSG00000197124	2.651e-10	0.09672	25.48	18.29	2.706e-09	0.5384
CTDSPL2	ENSG00000137770	3.16e-07	0.1027	40.18	34.12	2.138e-06	0.5384
SGSM3	ENSG00000100359	1.524e-07	0.1089	36.58	31.1	1.082e-06	0.5383
AGAP3	ENSG00000133612	6.408e-09	0.1034	29.79	22.77	5.558e-08	0.5382
KNTC1	ENSG00000184445	2.943e-07	0.1091	40.18	33.06	2.001e-06	0.5382
MAPK1IP1L	ENSG00000168175	2.861e-06	0.09746	50.96	46.79	1.682e-05	0.5382
ACVR2B	ENSG00000114739	6.673e-06	0.1006	61.34	57.2	3.697e-05	0.5382
MCL1	ENSG00000143384	1.167e-05	0.09788	73.24	70.4	6.184e-05	0.5382
TMEM237	ENSG00000155755	3.986e-08	0.1034	32.91	26.59	3.088e-07	0.5381
RNF180	ENSG00000164197	1.526e-07	0.1108	36.5	30.42	1.084e-06	0.5381
SERTAD2	ENSG00000179833	3.417e-07	0.1106	39.06	33.68	2.296e-06	0.5381
CEP78	ENSG00000148019	6.419e-07	0.1123	41.29	36.52	4.163e-06	0.5381
BCL2L1	ENSG00000171552	3.407e-06	0.1038	53.43	47.61	1.979e-05	0.5381
HNRNPLL	ENSG00000143889	3.693e-06	0.1011	53.75	48.93	2.135e-05	0.5381
EEF1AKMT2	ENSG00000203791	3.875e-06	0.1109	52.32	49.47	2.234e-05	0.5381
DSCC1	ENSG00000136982	3.224e-11	0.1065	22.52	15.68	3.599e-10	0.538
STAM	ENSG00000136738	1.018e-07	0.09889	35.3	29.01	7.41e-07	0.538
HMX3	ENSG00000188620	3.821e-28	0.09628	11.82	4.291	1.313e-26	0.5379
RGS20	ENSG00000147509	4.343e-14	0.1096	18.37	11.23	6.445e-13	0.5379
PANK4	ENSG00000157881	3.742e-06	0.1033	52.24	47.9	2.16e-05	0.5379
LRR1	ENSG00000165501	1.006e-14	0.09827	17.57	10.49	1.601e-13	0.5378
TTYH2	ENSG00000141540	6.305e-13	0.1242	19.49	12.59	8.405e-12	0.5378
H2AC8	ENSG00000277075	2.68e-11	0.1045	22.36	15.31	3.018e-10	0.5378
ENC1	ENSG00000171617	5.236e-09	0.109	28.51	21.75	4.574e-08	0.5378
CEP41	ENSG00000106477	4.792e-08	0.1025	32.67	26.33	3.67e-07	0.5378
LMAN1	ENSG00000074695	1.701e-05	0.1195	85.46	81.14	8.755e-05	0.5378
SMC1A	ENSG00000072501	4.579e-06	0.1058	53.51	48.51	2.608e-05	0.5377
GGA2	ENSG00000103365	1.602e-05	0.09349	74.28	72.49	8.28e-05	0.5377
CFAP20DC	ENSG00000163689	2.141e-11	0.1053	21.81	14.89	2.434e-10	0.5376
ACTL6A	ENSG00000136518	1.557e-08	0.1004	29.47	23.31	1.285e-07	0.5375
STAG2	ENSG00000101972	9.405e-06	0.1064	61.34	56.44	5.059e-05	0.5375
LANCL1	ENSG00000115365	3.605e-06	0.1067	49.36	44.84	2.086e-05	0.5374
CEP63	ENSG00000182923	4.376e-07	0.1069	37.94	32.36	2.897e-06	0.5373
MFSD12	ENSG00000161091	1.086e-13	0.1081	18.05	11.2	1.562e-12	0.5372
CHEK2	ENSG00000183765	2.611e-11	0.09562	21.65	14.71	2.945e-10	0.5372
TP73	ENSG00000078900	1.175e-63	0.08842	8.466	1.063	1.173e-61	0.5371
E2F8	ENSG00000129173	9.643e-12	0.1104	20.61	13.79	1.142e-10	0.5371
MORC3	ENSG00000159256	4.29e-06	0.1008	49.04	44.76	2.451e-05	0.5371
SESN3	ENSG00000149212	8.255e-07	0.1141	39.54	34.22	5.25e-06	0.537
PALM	ENSG00000099864	3.458e-06	0.09984	48	42.31	2.007e-05	0.537
VEZF1	ENSG00000136451	9.651e-06	0.09565	55.75	52.68	5.178e-05	0.537
CENPW	ENSG00000203760	2.861e-13	0.09774	18.37	11.46	3.923e-12	0.5369
PDE3B	ENSG00000152270	4.466e-09	0.09904	26.68	20.12	3.938e-08	0.5369
SP3	ENSG00000172845	1.819e-05	0.09932	67.81	64.01	9.324e-05	0.5369
DTL	ENSG00000143476	2.387e-07	0.1138	35.38	28.62	1.644e-06	0.5368
HSPH1	ENSG00000120694	1.705e-06	0.1013	42.09	37.05	1.04e-05	0.5368
WDR90	ENSG00000161996	2.637e-06	0.1145	45.53	39.57	1.561e-05	0.5368
FOXN2	ENSG00000170802	5.226e-06	0.1192	48.96	45.22	2.949e-05	0.5368
PBLD	ENSG00000108187	1.004e-08	0.1047	27.96	21.21	8.464e-08	0.5367
HYDIN	ENSG00000157423	4.314e-08	0.09878	30.59	23.98	3.33e-07	0.5367
COLGALT2	ENSG00000198756	1.634e-07	0.1008	34.11	27.36	1.154e-06	0.5367
HNRNPDL	ENSG00000152795	3.079e-05	0.07554	92.81	92.08	0.0001501	0.5367
PCLAF	ENSG00000166803	3.862e-10	0.09745	23.4	16.58	3.861e-09	0.5366
ILKAP	ENSG00000132323	1.752e-06	0.1002	41.61	36.44	1.065e-05	0.5366
KHDRBS1	ENSG00000121774	4.778e-06	0.09234	47.28	43.46	2.71e-05	0.5366
HERC2	ENSG00000128731	1.083e-05	0.09505	56.07	51.27	5.764e-05	0.5366
USP45	ENSG00000123552	1.584e-08	0.09532	28.35	21.56	1.307e-07	0.5365
FNBP1L	ENSG00000137942	2.92e-05	0.09252	77.56	72.04	0.000143	0.5365
ZNF638	ENSG00000075292	3.389e-05	0.083	84.35	82.89	0.000164	0.5365
FAM107B	ENSG00000065809	4.86e-06	0.09547	47.04	42.21	2.755e-05	0.5364
GYG1	ENSG00000163754	6.278e-12	0.0977	19.49	12.75	7.59e-11	0.5363
C18orf54	ENSG00000166845	1.269e-11	0.09521	19.97	13.25	1.483e-10	0.5363
PPP4R2	ENSG00000163605	4.713e-06	0.09761	46.17	41.9	2.677e-05	0.5363
ARHGAP9	ENSG00000123329	1.718e-39	0.09149	9.585	2.313	8.77e-38	0.5362
ZNRF3	ENSG00000183579	4.882e-10	0.09895	22.92	16.34	4.83e-09	0.5362
C1orf112	ENSG00000000460	3.066e-07	0.1061	33.95	28.23	2.078e-06	0.5362
PLEKHA8	ENSG00000106086	1.686e-06	0.09703	40.73	35.05	1.029e-05	0.5362
APCDD1L	ENSG00000198768	1.399e-24	0.09983	11.74	4.573	4.172e-23	0.536
CERS6	ENSG00000172292	4.168e-07	0.09533	34.66	28.61	2.768e-06	0.536
VRK1	ENSG00000100749	6.382e-07	0.09958	36.18	30.03	4.143e-06	0.536
NRARP	ENSG00000198435	5.806e-06	0.1156	46.49	41.92	3.255e-05	0.536
INHBE	ENSG00000139269	2.493e-57	0.08261	8.387	1.184	2.003e-55	0.5359
ADPRS	ENSG00000116863	1.306e-05	0.1226	53.91	48.84	6.872e-05	0.5359
MTF2	ENSG00000143033	1.449e-05	0.09171	53.67	50.45	7.546e-05	0.5359
NFYB	ENSG00000120837	7.176e-07	0.09907	35.86	30.09	4.604e-06	0.5358
STRA6	ENSG00000137868	1.928e-06	0.09056	40.73	34.27	1.166e-05	0.5358
NKAIN4	ENSG00000101198	1.511e-05	0.0965	55.19	49.79	7.842e-05	0.5358
KCTD8	ENSG00000183783	7.004e-25	0.08813	11.5	4.412	2.11e-23	0.5357
DHX8	ENSG00000067596	4.471e-06	0.09404	43.45	38.2	2.55e-05	0.5356
ZSCAN16	ENSG00000196812	7.76e-08	0.09211	29.71	23.16	5.753e-07	0.5355
PRKRA	ENSG00000180228	9.185e-06	0.09488	46.73	43.23	4.956e-05	0.5355
PTK2	ENSG00000169398	3.523e-05	0.09474	65.02	62.49	0.00017	0.5355
SRF	ENSG00000112658	4.265e-05	0.1239	73.64	67.91	0.0002025	0.5355
CRISPLD2	ENSG00000103196	3.854e-43	0.1082	8.946	1.91	2.225e-41	0.5354
TIAF1	ENSG00000221995	7.125e-13	0.08675	17.73	10.76	9.456e-12	0.5354
ING1	ENSG00000153487	3.664e-10	0.09898	21.49	15.24	3.671e-09	0.5354
MON1B	ENSG00000103111	8.981e-07	0.0982	35.06	30.05	5.682e-06	0.5354
CERKL	ENSG00000188452	1.072e-10	0.09234	20.69	13.91	1.129e-09	0.5353
SRSF10	ENSG00000188529	2.139e-08	0.09096	26.68	20.27	1.732e-07	0.5353
ALYREF	ENSG00000183684	1.105e-06	0.1075	34.98	30.69	6.9e-06	0.5353
CYBC1	ENSG00000178927	2.403e-06	0.1004	39.22	33.72	1.431e-05	0.5353
SERPINF1	ENSG00000132386	2.384e-12	0.1002	17.97	11.26	3.002e-11	0.5352
ZNF850	ENSG00000267041	1.709e-10	0.0964	20.85	14.31	1.773e-09	0.5352
ZNF43	ENSG00000198521	1.69e-08	0.09237	25.96	19.77	1.384e-07	0.5352
BTBD17	ENSG00000204347	1.47e-09	0.1001	22.84	16.29	1.378e-08	0.5351
EDC4	ENSG00000038358	1.562e-05	0.1001	49.36	45.97	8.085e-05	0.5351
STX6	ENSG00000135823	2.362e-05	0.09351	56.07	51.2	0.0001181	0.5351
ADAMTS18	ENSG00000140873	5.75e-05	0.159	80.91	70.02	0.0002663	0.5351
NINJ1	ENSG00000131669	2.646e-11	0.1055	18.93	12.68	2.982e-10	0.535
SH3PXD2B	ENSG00000174705	2.473e-07	0.1001	30.75	24.95	1.698e-06	0.535
HDAC4	ENSG00000068024	4.646e-07	0.09665	32.27	26.47	3.068e-06	0.5349
MACF1	ENSG00000127603	7.137e-05	0.07416	81.55	80.43	0.0003243	0.5349
MAP6D1	ENSG00000180834	5.836e-27	0.08367	10.62	3.699	1.908e-25	0.5348
FOXG1	ENSG00000176165	3.283e-06	0.101	39.06	33.89	1.912e-05	0.5348
SPAG9	ENSG00000008294	1.946e-05	0.0941	51.92	46.29	9.889e-05	0.5348
B3GLCT	ENSG00000187676	5.242e-07	0.09676	31.79	26.4	3.443e-06	0.5347
USP3	ENSG00000140455	7.769e-06	0.09512	44.17	38.48	4.261e-05	0.5347
GPR173	ENSG00000184194	1.831e-05	0.09531	49.92	45.42	9.373e-05	0.5347
BRD7	ENSG00000166164	3.418e-05	0.09291	57.51	53.61	0.0001653	0.5347
HDGFL3	ENSG00000166503	6.781e-05	0.08432	73.64	71.59	0.0003092	0.5347
BRCA2	ENSG00000139618	7.199e-10	0.0909	21.49	14.96	6.992e-09	0.5346
PAPOLG	ENSG00000115421	9.782e-07	0.09292	33.15	27.64	6.163e-06	0.5344
MND1	ENSG00000121211	2.006e-08	0.09095	25.16	18.74	1.629e-07	0.5343
ZNF496	ENSG00000162714	6.959e-06	0.0914	41.53	36.27	3.844e-05	0.5343
AKIRIN2	ENSG00000135334	3.826e-05	0.08931	55.59	52.25	0.0001833	0.5343
SRRT	ENSG00000087087	5.751e-05	0.08447	61.02	59.14	0.0002663	0.5343
KCNN1	ENSG00000105642	1.008e-16	0.08999	13.66	6.886	1.871e-15	0.5342
TMEM44	ENSG00000145014	3.456e-08	0.09898	25.24	19.49	2.708e-07	0.5342
ELMOD2	ENSG00000179387	3.063e-06	0.09622	36.66	31.67	1.792e-05	0.5342
GABARAP	ENSG00000170296	3.142e-05	0.09145	52.24	48.33	0.0001529	0.5342
SRSF2	ENSG00000161547	9e-05	0.07444	73.72	73.36	0.0004007	0.5342
RELL1	ENSG00000181826	7.943e-11	0.08808	18.93	12.6	8.495e-10	0.5341
SNX9	ENSG00000130340	3.76e-09	0.0911	22.52	16.23	3.353e-08	0.5341
ZSCAN9	ENSG00000137185	2.302e-05	0.09479	49.36	44.64	0.0001154	0.5341
YBX1	ENSG00000065978	9.261e-05	0.09879	76.52	72.12	0.0004118	0.5341
TPH2	ENSG00000139287	3.067e-67	0.07849	7.508	0.6994	3.261e-65	0.534
SIPA1L2	ENSG00000116991	1.319e-10	0.08946	19.49	12.86	1.38e-09	0.534
NEO1	ENSG00000067141	3.419e-06	0.0996	36.34	31.49	1.985e-05	0.534
PROSER1	ENSG00000120685	4.925e-06	0.08994	38.18	33.22	2.79e-05	0.534
CEP43	ENSG00000213066	9.052e-06	0.09819	41.05	36.65	4.888e-05	0.534
FN1	ENSG00000115414	1.617e-14	0.08605	14.86	8.245	2.516e-13	0.5339
RNF24	ENSG00000101236	1.538e-07	0.09201	28.04	21.78	1.092e-06	0.5339
NTMT1	ENSG00000148335	9.806e-06	0.09945	41.37	36.62	5.258e-05	0.5339
SLC20A1	ENSG00000144136	1.014e-05	0.1047	41.29	37.18	5.418e-05	0.5339
KIF5B	ENSG00000170759	7.775e-05	0.08668	64.38	62.11	0.0003499	0.5339
DCP2	ENSG00000172795	3.244e-06	0.09184	35.86	30.75	1.892e-05	0.5338
EWSR1	ENSG00000182944	0.000112	0.07925	77.88	76.21	0.0004901	0.5338
ITGA6	ENSG00000091409	1.413e-11	0.09206	17.41	11.16	1.645e-10	0.5337
CCNY	ENSG00000108100	8.347e-06	0.09978	39.46	35.14	4.546e-05	0.5337
ACSL3	ENSG00000123983	1.806e-05	0.09459	44.97	40.19	9.257e-05	0.5337
ZNRF1	ENSG00000186187	4.127e-05	0.08532	52.96	48.63	0.0001963	0.5337
PCGF3	ENSG00000185619	6.23e-05	0.08874	57.83	54.62	0.000286	0.5337
EVL	ENSG00000196405	0.0001308	0.08385	90.81	89.11	0.0005654	0.5337
PARPBP	ENSG00000185480	3.518e-10	0.09301	19.57	13.37	3.539e-09	0.5336
TAGLN3	ENSG00000144834	1.14e-05	0.0843	44.01	36.33	6.048e-05	0.5336
DARS2	ENSG00000117593	2.068e-11	0.08701	17.57	11.2	2.354e-10	0.5335
ZNF184	ENSG00000096654	2.19e-09	0.0872	21.09	14.88	2.018e-08	0.5335
CDH7	ENSG00000081138	2.812e-08	0.09525	24.2	18.14	2.237e-07	0.5335
FSD1L	ENSG00000106701	4.707e-05	0.09308	52.4	48.65	0.0002215	0.5335
GPR83	ENSG00000123901	9.318e-27	0.09011	9.984	3.416	3.008e-25	0.5334
PCDHGA12	ENSG00000253159	3.678e-08	0.08476	24.76	18.25	2.863e-07	0.5334
TK1	ENSG00000167900	5.286e-08	0.09054	25.48	18.9	4.021e-07	0.5334
SUV39H2	ENSG00000152455	6.537e-06	0.09407	37.38	32.8	3.63e-05	0.5334
SP4	ENSG00000105866	2.376e-05	0.08792	45.69	40.91	0.0001187	0.5334
ZNF358	ENSG00000198816	5.404e-05	0.09049	54.31	49.95	0.0002515	0.5334
PHF10	ENSG00000130024	7.994e-05	0.09183	59.58	56.85	0.000359	0.5334
BRD3	ENSG00000169925	8.283e-05	0.08647	60.46	57.79	0.0003711	0.5334
ANKRD13A	ENSG00000076513	1.35e-07	0.09368	26.12	20.44	9.663e-07	0.5333
GMPS	ENSG00000163655	2.837e-05	0.09123	46.81	42.26	0.0001393	0.5333
ZNF680	ENSG00000173041	4.19e-06	0.09661	35.06	30.17	2.4e-05	0.5332
POLD1	ENSG00000062822	1.381e-05	0.09574	41.53	36.14	7.225e-05	0.5332
ADAM12	ENSG00000148848	4.414e-44	0.08071	8.147	1.52	2.624e-42	0.5331
KCNH8	ENSG00000183960	1.169e-11	0.08625	17.17	10.53	1.375e-10	0.5331
RAI14	ENSG00000039560	5.412e-06	0.09121	35.7	30.87	3.042e-05	0.5331
EPB41L5	ENSG00000115109	2.343e-05	0.08981	44.17	39.53	0.0001173	0.5331
EPHB2	ENSG00000133216	9.755e-05	0.08756	61.9	58.36	0.0004315	0.5331
ZNF646	ENSG00000167395	2.506e-07	0.09197	27	21.25	1.72e-06	0.533
ALMS1	ENSG00000116127	6.981e-05	0.09275	54.87	50.72	0.0003178	0.533
CNOT2	ENSG00000111596	7.418e-05	0.08397	55.35	52.19	0.0003356	0.533
RAD18	ENSG00000070950	1.852e-07	0.09133	26.2	20.36	1.297e-06	0.5329
NFYC	ENSG00000066136	1.342e-05	0.0888	39.78	34.9	7.041e-05	0.5329
ZBED4	ENSG00000100426	4.041e-05	0.08739	47.04	43.58	0.0001926	0.5329
PTAR1	ENSG00000188647	0.0001162	0.08754	63.5	59.17	0.0005072	0.5329
FBLIM1	ENSG00000162458	5.235e-16	0.08711	13.1	6.644	9.177e-15	0.5328
TP53BP2	ENSG00000143514	8.471e-06	0.08671	37.54	32.27	4.605e-05	0.5328
THOC1	ENSG00000079134	1.545e-05	0.09104	39.86	35.48	8.006e-05	0.5328
ZBTB17	ENSG00000116809	2.063e-05	0.08937	42.49	37.35	0.0001045	0.5328
PCDHB2	ENSG00000112852	4.285e-05	0.1015	48.4	43.59	0.0002033	0.5328
ABCF1	ENSG00000204574	4.5e-05	0.08746	47.76	44.18	0.0002127	0.5328
TRIR	ENSG00000123144	0.0001607	0.08401	71.41	69.33	0.000682	0.5328
CALCOCO2	ENSG00000136436	3.096e-08	0.089	23.08	17.01	2.446e-07	0.5326
SEMA6D	ENSG00000137872	1.002e-07	0.08381	25.16	18.75	7.3e-07	0.5326
TEX9	ENSG00000151575	4.757e-06	0.08816	34.19	28.93	2.701e-05	0.5326
CEP70	ENSG00000114107	8.013e-06	0.1014	35.54	31.31	4.38e-05	0.5326
TMSB15B - ENSG00000158427	ENSG00000158427	5.513e-05	0.08473	49.92	45.16	0.0002563	0.5326
SLC25A24	ENSG00000085491	3.945e-06	0.08787	33.31	28.06	2.27e-05	0.5325
RANGAP1	ENSG00000100401	6.405e-06	0.09595	34.9	30.03	3.565e-05	0.5325
CSPG5	ENSG00000114646	1.329e-05	0.09854	38.42	33.69	6.981e-05	0.5325
NUTF2	ENSG00000102898	4.669e-05	0.08737	46.33	43.16	0.00022	0.5325
ANAPC7	ENSG00000196510	9.109e-05	0.08335	52.88	50.1	0.0004053	0.5324
VPS13B	ENSG00000132549	0.0001714	0.07947	66.77	65.1	0.0007235	0.5324
GDI1	ENSG00000203879	0.0002202	0.07922	80.11	77.15	0.0009095	0.5324
MSH5	ENSG00000204410	9.383e-06	0.08969	36.5	30.95	5.052e-05	0.5323
NARF	ENSG00000141562	5.621e-05	0.08428	47.6	43.95	0.000261	0.5323
DCAKD	ENSG00000172992	7.106e-05	0.08643	50.08	46.38	0.0003231	0.5323
CFAP298	ENSG00000159079	0.0001256	0.09587	58.15	54.78	0.0005449	0.5323
UBTD2	ENSG00000168246	0.0001301	0.08626	59.66	56.06	0.0005632	0.5323
CDKN2D	ENSG00000129355	8.702e-11	0.08676	17.09	11.06	9.269e-10	0.5322
ABHD17B	ENSG00000107362	1.387e-05	0.08764	37.78	32.89	7.256e-05	0.5322
SLC8A1	ENSG00000183023	1.26e-09	0.08379	19.09	12.86	1.193e-08	0.5321
LIMD1	ENSG00000144791	3.111e-08	0.07958	22.44	16.38	2.455e-07	0.5321
TMX1	ENSG00000139921	1.088e-06	0.08714	28.35	22.92	6.805e-06	0.5321
PANX1	ENSG00000110218	1.801e-06	0.08482	29.87	24.45	1.093e-05	0.5321
DPY19L3	ENSG00000178904	7.29e-05	0.08379	49.6	45.66	0.0003304	0.5321
POLH	ENSG00000170734	9.609e-08	0.087	23.72	17.85	7.02e-07	0.532
DCAF8	ENSG00000132716	0.0002632	0.08624	80.67	78.06	0.001067	0.532
FAM111B	ENSG00000189057	3.57e-09	0.09687	19.41	13.71	3.186e-08	0.5319
RTL8C	ENSG00000134590	0.0001899	0.08156	62.14	60.11	0.0007938	0.5319
SEMA5B	ENSG00000082684	7.435e-27	0.0813	9.345	3.013	2.413e-25	0.5318
DIPK1C	ENSG00000187773	1.693e-06	0.1139	28.27	23.67	1.033e-05	0.5318
SPINDOC	ENSG00000168005	7.326e-05	0.08435	47.28	43.91	0.0003318	0.5318
ARHGAP33	ENSG00000004777	0.0001909	0.0868	60.94	59.7	0.0007974	0.5318
PILRB	ENSG00000121716	0.0002939	0.08343	80.35	80.28	0.001178	0.5318
MELK	ENSG00000165304	8.151e-13	0.08592	14.3	8.393	1.073e-11	0.5317
C2CD3	ENSG00000168014	2.65e-05	0.08763	39.94	34.71	0.0001311	0.5317
CCDC157	ENSG00000187860	3.956e-06	0.09096	30.99	25.68	2.275e-05	0.5316
TGFB1	ENSG00000105329	7.986e-22	0.08279	10.14	3.941	2.053e-20	0.5315
NSD3	ENSG00000147548	0.0001783	0.07661	57.27	54.71	0.0007487	0.5315
CCDC14	ENSG00000175455	0.0002919	0.07351	70.13	69.2	0.001171	0.5315
SERPINE2	ENSG00000135919	2.718e-11	0.0778	15.81	9.765	3.053e-10	0.5314
EZR	ENSG00000092820	1.253e-05	0.08545	34.5	29.74	6.606e-05	0.5314
EIF4G2	ENSG00000110321	0.0001586	0.08411	54.15	51.73	0.0006743	0.5314
DYNC1LI2	ENSG00000135720	0.0003252	0.07702	73.48	71.86	0.001291	0.5314
FAM167B	ENSG00000183615	3.966e-17	0.08165	11.58	5.447	7.57e-16	0.5313
LRRC20	ENSG00000172731	6.356e-10	0.08076	17.49	11.59	6.22e-09	0.5313
GPANK1	ENSG00000204438	7.289e-08	0.08138	22.36	16.4	5.417e-07	0.5313
CMTR2	ENSG00000180917	6.673e-07	0.08516	25.72	20.38	4.314e-06	0.5313
SNRPB	ENSG00000125835	7.912e-05	0.08479	45.45	41.65	0.0003556	0.5313
BLM	ENSG00000197299	8.784e-10	0.08476	17.57	11.77	8.45e-09	0.5312
NFKBIA	ENSG00000100906	8.105e-07	0.09503	25.72	20.61	5.16e-06	0.5312
FNDC5	ENSG00000160097	7.649e-05	0.0826	49.44	40.28	0.0003448	0.5312
SPDL1	ENSG00000040275	4.797e-10	0.08136	17.09	11.3	4.751e-09	0.5311
HROB	ENSG00000125319	5.767e-08	0.08549	21.49	15.92	4.35e-07	0.5311
NMT1	ENSG00000136448	7.265e-05	0.08259	43.77	39.77	0.0003295	0.5311
FOXD1	ENSG00000251493	7.969e-15	0.08396	12.54	6.483	1.282e-13	0.531
PSMC3IP	ENSG00000131470	1.334e-06	0.08686	26.92	21.47	8.246e-06	0.531
STXBP4	ENSG00000166263	1.549e-05	0.08354	34.5	29.46	8.023e-05	0.531
YTHDF2	ENSG00000198492	0.0001115	0.08669	47.28	43.71	0.0004886	0.531
KLHDC4	ENSG00000104731	0.0002864	0.0805	62.86	60.16	0.001152	0.531
KIAA0586	ENSG00000100578	6.338e-07	0.0886	24.6	19.57	4.116e-06	0.5309
KANK2	ENSG00000197256	1.387e-08	0.09216	19.41	13.87	1.151e-07	0.5308
SRP9	ENSG00000143742	9.571e-05	0.08578	44.97	40.91	0.0004242	0.5308
FAAP100	ENSG00000185504	0.000159	0.09112	49.36	46.91	0.0006756	0.5308
RGS7BP	ENSG00000186479	1.772e-30	0.08637	8.387	2.3	6.756e-29	0.5307
DCHS1	ENSG00000166341	0.0001446	0.08542	48.8	44.82	0.0006203	0.5307
CYP27C1	ENSG00000186684	3.174e-08	0.08085	20.29	14.57	2.501e-07	0.5306
CEP44	ENSG00000164118	8.446e-06	0.08817	30.75	26	4.594e-05	0.5306
CHD9	ENSG00000177200	0.0003487	0.07579	62.94	61.36	0.001376	0.5306
SUZ12	ENSG00000178691	8.628e-05	0.08919	42.57	38.47	0.0003856	0.5305
SIAH1	ENSG00000196470	0.0001018	0.08347	44.49	40.24	0.0004491	0.5305
DBF4B	ENSG00000161692	0.0001302	0.09217	46.25	42.62	0.0005632	0.5305
MAPK7	ENSG00000166484	7.484e-05	0.08295	41.61	37.19	0.0003385	0.5304
CNTROB	ENSG00000170037	7.547e-05	0.0907	40.97	37.28	0.0003408	0.5304
PCF11	ENSG00000165494	0.0001762	0.08315	48.64	45.85	0.0007411	0.5304
TTLL6	ENSG00000170703	8.083e-62	0.07755	6.629	0.5783	7.531e-60	0.5303
BTG3	ENSG00000154640	1.064e-06	0.08809	24.6	19.61	6.67e-06	0.5303
WDR76	ENSG00000092470	1.632e-05	0.09978	33.07	27.94	8.427e-05	0.5303
NUP160	ENSG00000030066	0.0003587	0.07518	59.27	57.94	0.001411	0.5303
ZBED9	ENSG00000232040	1.387e-17	0.08025	10.78	4.829	2.74e-16	0.5302
GINS1	ENSG00000101003	6.11e-06	0.08086	29.23	23.86	3.415e-05	0.5302
PPP2R3C	ENSG00000092020	1.628e-05	0.08603	32.11	27.71	8.405e-05	0.5302
ARMH3	ENSG00000120029	0.0003857	0.07239	61.74	59.14	0.001506	0.5302
DEPDC1	ENSG00000024526	5.931e-12	0.08031	13.98	8.178	7.19e-11	0.5301
ASIC4	ENSG00000072182	2.372e-09	0.08478	17.49	11.46	2.173e-08	0.5301
TIMP2	ENSG00000035862	0.0002795	0.09984	52.88	50.22	0.001127	0.5301
SALL4	ENSG00000101115	1.118e-21	0.07957	9.505	3.551	2.851e-20	0.53
EMSY	ENSG00000158636	1.32e-05	0.08139	31.07	26.28	6.936e-05	0.53
PSMG2	ENSG00000128789	1.464e-05	0.08296	31.47	26.66	7.623e-05	0.53
CTCF	ENSG00000102974	8.722e-05	0.08186	40.65	36.15	0.0003895	0.5299
XRN2	ENSG00000088930	0.000175	0.079	45.93	42.72	0.0007364	0.5299
GMNN	ENSG00000112312	1.633e-05	0.08538	31.63	26.58	8.429e-05	0.5298
TMA16	ENSG00000198498	1.958e-05	0.08775	31.87	27.38	9.945e-05	0.5298
DYRK1A	ENSG00000157540	0.0001076	0.07816	41.93	37.28	0.0004725	0.5298
CNOT6	ENSG00000113300	0.0004441	0.07614	59.9	58.25	0.001708	0.5298
ARID4B	ENSG00000054267	0.0005049	0.07936	62.14	60	0.001922	0.5297
HNRNPC	ENSG00000092199	0.00062	0.07245	69.41	68.02	0.002299	0.5297
SKA3	ENSG00000165480	4.547e-10	0.07531	15.58	9.993	4.511e-09	0.5296
RANBP9	ENSG00000010017	0.0002258	0.08145	47.36	43.95	0.0009292	0.5296
CACNA2D1	ENSG00000153956	0.0005946	0.08562	68.61	62.96	0.002216	0.5296
SERPINI1	ENSG00000163536	8.075e-18	0.07949	10.38	4.492	1.622e-16	0.5295
KLHL7	ENSG00000122550	0.0001922	0.08247	44.73	41.26	0.0008018	0.5295
PHF2	ENSG00000197724	0.0002753	0.07367	49.28	46.07	0.001112	0.5295
MT-CYB	ENSG00000198727	0.0006488	0.08675	70.29	66.6	0.002396	0.5295
ZBED5	ENSG00000236287	0.0002424	0.07814	46.73	43.77	0.0009902	0.5294
CENPL	ENSG00000120334	3.843e-09	0.07346	16.77	11.18	3.418e-08	0.5293
ZNF92	ENSG00000146757	2.956e-05	0.08406	31.79	27.71	0.0001446	0.5293
ZMYND10	ENSG00000004838	3.372e-10	0.07431	15.1	9.442	3.401e-09	0.5292
CYB5R4	ENSG00000065615	4.119e-06	0.07792	25.96	20.73	2.361e-05	0.5292
FRMD4B	ENSG00000114541	9.523e-05	0.09841	36.98	34.14	0.0004225	0.5292
ZNF274	ENSG00000171606	0.0001496	0.08232	42.17	37.53	0.0006395	0.5292
KIRREL3	ENSG00000149571	2.292e-22	0.07915	8.946	3.147	6.093e-21	0.5291
LRP12	ENSG00000147650	4.843e-07	0.08451	21.49	16.37	3.195e-06	0.5291
RAB8B	ENSG00000166128	5.319e-06	0.08223	25.96	21.26	2.995e-05	0.5291
SACM1L	ENSG00000211456	2.708e-05	0.07858	31.39	26.82	0.0001337	0.5291
PCDHGB7	ENSG00000254122	2.904e-05	0.0834	31.71	27.01	0.0001422	0.5291
RAVER1	ENSG00000161847	0.0004177	0.07797	51.84	49.4	0.001616	0.5291
CITED4	ENSG00000179862	9.125e-08	0.08678	19.17	13.92	6.699e-07	0.529
CENPK	ENSG00000123219	6.251e-07	0.07495	21.81	16.58	4.064e-06	0.529
FMNL3	ENSG00000161791	4.385e-06	0.0844	25.4	20.58	2.503e-05	0.529
TOP3A	ENSG00000177302	2.211e-05	0.08216	30.19	25.82	0.0001114	0.529
ANAPC11	ENSG00000141552	0.0002418	0.08049	44.25	41.13	0.0009878	0.529
CORO1C	ENSG00000110880	0.0005983	0.07767	59.27	55.74	0.002229	0.529
TFAP2D	ENSG00000008197	6.804e-15	0.08168	11.26	5.447	1.098e-13	0.5289
STK17A	ENSG00000164543	1.25e-06	0.08443	22.6	17.63	7.748e-06	0.5289
CEP295	ENSG00000166004	2.16e-06	0.08179	23.8	18.78	1.298e-05	0.5289
NHLH1	ENSG00000171786	2.858e-05	0.07152	32.75	26.25	0.0001403	0.5289
BARD1	ENSG00000138376	6.756e-06	0.08197	26.2	21.28	3.738e-05	0.5288
ZSCAN29	ENSG00000140265	1.74e-05	0.08357	28.99	24.37	8.947e-05	0.5288
CENPH	ENSG00000153044	2.58e-05	0.0769	30.91	25.77	0.0001279	0.5288
LTBP4	ENSG00000090006	0.000223	0.07659	43.13	39.06	0.0009198	0.5288
PRPF38B	ENSG00000134186	0.0005073	0.07975	53.99	50.61	0.00193	0.5288
SORT1	ENSG00000134243	1.289e-05	0.07971	27.8	23.07	6.784e-05	0.5287
AAGAB	ENSG00000103591	9.167e-05	0.0762	35.86	31.78	0.0004078	0.5287
NAA16	ENSG00000172766	0.0004409	0.0762	50.4	46.98	0.001697	0.5287
AKT1	ENSG00000142208	0.0004878	0.07623	52.56	49.35	0.001862	0.5287
UFD1	ENSG00000070010	7.376e-06	0.07679	26.12	21.29	4.062e-05	0.5286
HADH	ENSG00000138796	9.482e-06	0.08416	26.52	21.94	5.096e-05	0.5286
NUDC	ENSG00000090273	0.0008193	0.072	61.58	60.31	0.002968	0.5286
TBC1D31	ENSG00000156787	8.861e-08	0.07597	18.45	13.29	6.519e-07	0.5285
GCA	ENSG00000115271	6.794e-07	0.07967	21.17	15.98	4.384e-06	0.5285
PLBD2	ENSG00000151176	0.000125	0.07979	38.18	32.98	0.0005426	0.5285
PGAP1	ENSG00000197121	0.0003786	0.08505	46.33	44.1	0.001479	0.5285
FANCD2	ENSG00000144554	1.852e-06	0.07733	22.68	17.67	1.123e-05	0.5284
CREBBP	ENSG00000005339	0.001033	0.06693	68.53	66.36	0.003661	0.5284
MYLIP	ENSG00000007944	4.921e-08	0.08021	17.57	12.41	3.761e-07	0.5283
SOCS4	ENSG00000180008	4.291e-05	0.0817	30.91	26.54	0.0002035	0.5283
HERC4	ENSG00000148634	0.0001703	0.07831	38.9	34.53	0.0007194	0.5283
SAP30	ENSG00000164105	0.000353	0.07913	44.49	41.32	0.001392	0.5282
UNC5C	ENSG00000182168	2.257e-05	0.08487	28.12	23.47	0.0001135	0.5281
TMEM97	ENSG00000109084	0.0003655	0.07538	44.09	40.78	0.001433	0.5281
GTF3C3	ENSG00000119041	0.0005992	0.07655	50.4	48.18	0.002232	0.5281
CDKN1B	ENSG00000111276	0.0008054	0.0714	55.51	54.19	0.002921	0.5281
HSP90AA1	ENSG00000080824	0.0009634	0.07041	60.86	58.91	0.003438	0.5281
CASTOR2	ENSG00000274070	0.0002255	0.07624	39.86	35.7	0.0009285	0.528
NGLY1	ENSG00000151092	0.0002471	0.08123	40.18	36.75	0.001007	0.528
BRPF1	ENSG00000156983	0.0002565	0.07712	40.26	36.83	0.001042	0.528
SMARCA5	ENSG00000153147	0.00129	0.0722	70.69	68.65	0.004464	0.528
PNN	ENSG00000100941	0.001421	0.06623	81.31	80	0.004867	0.528
GLCCI1	ENSG00000106415	0.0002892	0.07842	40.97	37.7	0.001162	0.5279
IQSEC2	ENSG00000124313	6.054e-08	0.08569	17.17	12.09	4.552e-07	0.5278
UCK1	ENSG00000130717	8.912e-05	0.08385	32.67	28.74	0.0003975	0.5278
PPP1R35	ENSG00000160813	0.0001536	0.0815	36.1	32	0.0006549	0.5278
SIVA1	ENSG00000184990	0.0005489	0.08088	46.73	44.32	0.002074	0.5278
PDS5A	ENSG00000121892	0.0003257	0.07771	41.29	37.58	0.001292	0.5277
MDC1	ENSG00000137337	0.0004147	0.08462	42.73	40.32	0.001605	0.5277
EPB41	ENSG00000159023	0.001237	0.06308	64.78	61.44	0.004299	0.5277
LAMC3	ENSG00000050555	4.11e-21	0.08261	8.466	3.026	1.003e-19	0.5276
CA13	ENSG00000185015	7.749e-17	0.07292	9.585	4.169	1.45e-15	0.5276
PCDHGA10	ENSG00000253846	2.509e-06	0.07026	22.2	16.83	1.49e-05	0.5276
JADE1	ENSG00000077684	6.618e-05	0.08297	30.91	26.51	0.0003024	0.5276
REPIN1	ENSG00000214022	0.0001633	0.08026	35.38	31.81	0.0006922	0.5276
RBM24	ENSG00000112183	8.449e-09	0.07336	15.58	10.11	7.216e-08	0.5275
SLC6A6	ENSG00000131389	5.08e-05	0.08393	29.39	25.12	0.0002376	0.5275
FYN	ENSG00000010810	0.0006885	0.07008	48.96	45.64	0.002531	0.5275
GTF2IRD1	ENSG00000006704	0.0007985	0.07471	51.92	47.95	0.002898	0.5275
RAB11B	ENSG00000185236	0.001749	0.06523	80.67	79.39	0.005852	0.5275
PIEZO2	ENSG00000154864	8.085e-07	0.07637	19.97	14.77	5.149e-06	0.5274
ADAT1	ENSG00000065457	5.551e-05	0.07555	29.87	25.37	0.000258	0.5274
NRF1	ENSG00000106459	8.993e-05	0.07175	32.11	27.52	0.0004005	0.5274
MAST2	ENSG00000086015	0.0001721	0.06285	36.42	30.92	0.0007263	0.5274
SMCHD1	ENSG00000101596	0.0004112	0.08018	41.53	38.82	0.001593	0.5274
ELOVL2	ENSG00000197977	2.493e-06	0.07605	21.25	16.49	1.481e-05	0.5273
SH3PXD2A	ENSG00000107957	2.759e-06	0.08482	21.33	16.64	1.627e-05	0.5273
ZNF331	ENSG00000130844	3.199e-06	0.07826	21.73	16.97	1.867e-05	0.5273
ADGRA3	ENSG00000152990	0.00042	0.07072	41.53	38	0.001624	0.5273
PSMC3	ENSG00000165916	0.0004752	0.0772	43.05	39.56	0.001817	0.5273
ST8SIA5	ENSG00000101638	6.417e-29	0.06385	7.268	1.829	2.31e-27	0.5272
TRPC3	ENSG00000138741	1.195e-15	0.0713	9.744	4.438	2.027e-14	0.5272
AKIP1	ENSG00000166452	2.127e-05	0.07023	26.36	21.24	0.0001076	0.5272
RFC3	ENSG00000133119	4.875e-05	0.08071	28.59	24.38	0.0002288	0.5272
ATAD2B	ENSG00000119778	0.001228	0.07104	57.27	54.4	0.004274	0.5272
TESC	ENSG00000088992	6.044e-23	0.08448	7.907	2.569	1.65e-21	0.5271
SLC66A1	ENSG00000040487	3.448e-07	0.07136	18.37	13.29	2.315e-06	0.5271
GCNT2	ENSG00000111846	5.284e-05	0.07827	28.91	24.24	0.0002465	0.5271
ATL2	ENSG00000119787	0.0001545	0.07913	33.39	29.5	0.0006583	0.5271
PON2	ENSG00000105854	0.0002156	0.09198	35.14	31.94	0.0008925	0.5271
INTS8	ENSG00000164941	0.0004288	0.07582	41.29	37.62	0.001656	0.5271
NNMT	ENSG00000166741	1.166e-12	0.07906	11.1	5.851	1.512e-11	0.527
PPM1E	ENSG00000175175	2.95e-06	0.07124	21.33	16.36	1.73e-05	0.527
TEDC2	ENSG00000162062	3.112e-06	0.0774	21.09	16.46	1.818e-05	0.527
SLF2	ENSG00000119906	0.0003444	0.08702	38.02	34.84	0.00136	0.527
DEPDC5	ENSG00000100150	0.0003605	0.07602	38.98	35.51	0.001417	0.527
TOP3B	ENSG00000100038	0.0003919	0.07772	39.14	35.98	0.001526	0.527
CD276	ENSG00000103855	0.001521	0.06726	61.5	58.44	0.005183	0.527
NCBP3	ENSG00000074356	0.001578	0.07017	62.46	59.92	0.005355	0.527
SAPCD2	ENSG00000186193	1.07e-08	0.07329	15.02	9.845	8.997e-08	0.5269
PPP1R10	ENSG00000204569	0.001218	0.0719	54.39	51.65	0.004246	0.5269
ST8SIA3	ENSG00000177511	2.079e-18	0.07772	8.706	3.416	4.32e-17	0.5268
RNF26	ENSG00000173456	2.742e-07	0.06976	17.65	12.6	1.873e-06	0.5268
MAPK8	ENSG00000107643	0.001038	0.07167	51.2	47.45	0.003677	0.5268
CALM3	ENSG00000160014	0.002051	0.06244	71.65	70.26	0.006738	0.5268
CDK19	ENSG00000155111	6.635e-06	0.07058	22.28	17.39	3.678e-05	0.5267
SCML1	ENSG00000047634	7.413e-06	0.06874	22.44	17.65	4.077e-05	0.5267
TAFA5	ENSG00000219438	0.0003766	0.07685	38.34	34.26	0.001473	0.5267
UBB	ENSG00000170315	0.0004172	0.07299	39.78	35.44	0.001614	0.5267
SYNRG	ENSG00000275066	0.0007793	0.06703	45.85	42.19	0.002834	0.5267
ANTXR2	ENSG00000163297	5.433e-06	0.06832	21.88	16.84	3.053e-05	0.5266
STK3	ENSG00000104375	4.041e-05	0.07021	26.92	22.15	0.0001926	0.5266
MAP1A	ENSG00000166963	0.0001306	0.08006	30.91	26.97	0.0005647	0.5266
ZNF197	ENSG00000186448	0.0007279	0.07434	45.05	40.89	0.002661	0.5266
SSBP3	ENSG00000157216	0.001603	0.07216	56.87	54.82	0.005433	0.5265
SUN2	ENSG00000100242	0.0006451	0.07386	42.65	38.18	0.002383	0.5264
C5orf34	ENSG00000172244	1.05e-12	0.06688	10.54	5.474	1.368e-11	0.5263
ESRRA	ENSG00000173153	2.865e-05	0.07273	25.4	20.4	0.0001406	0.5263
TRIM13	ENSG00000204977	8.595e-05	0.07224	28.83	24.32	0.0003843	0.5263
CEP57	ENSG00000166037	0.00123	0.07132	48.88	46.58	0.00428	0.5263
CEP76	ENSG00000101624	3.148e-09	0.06445	13.58	8.473	2.831e-08	0.5262
PKMYT1	ENSG00000127564	1.467e-07	0.07715	16.13	11.3	1.044e-06	0.5262
TTF1	ENSG00000125482	1.38e-05	0.07134	22.84	18.26	7.223e-05	0.5262
STK38	ENSG00000112079	0.001486	0.06813	51.12	49.5	0.00507	0.5262
RFX2	ENSG00000087903	2.435e-07	0.07573	16.53	11.78	1.674e-06	0.5261
GDAP1	ENSG00000104381	0.0006437	0.06812	42.33	36.07	0.002378	0.5261
CCNJ	ENSG00000107443	3.364e-05	0.07215	24.68	20.31	0.000163	0.526
KREMEN1	ENSG00000183762	7.786e-05	0.06837	27.96	23.03	0.0003503	0.526
PLXNA1	ENSG00000114554	0.0003766	0.07151	35.54	31.7	0.001473	0.526
RGS3	ENSG00000138835	0.0006603	0.07787	39.62	36.65	0.002437	0.526
HSPG2	ENSG00000142798	1.604e-14	0.07685	9.425	4.398	2.498e-13	0.5259
GPC3	ENSG00000147257	4.811e-11	0.06338	11.5	6.402	5.258e-10	0.5259
PLK3	ENSG00000173846	1.509e-05	0.07335	22.92	17.94	7.832e-05	0.5259
MEPCE	ENSG00000146834	0.0009009	0.0744	42.33	39.33	0.003237	0.5259
RYBP	ENSG00000163602	0.001545	0.06766	51.76	47.95	0.005252	0.5259
CACNG6	ENSG00000130433	1.41e-11	0.06165	11.1	5.945	1.642e-10	0.5258
SASS6	ENSG00000156876	2.099e-05	0.07239	23.08	18.67	0.0001062	0.5258
TGIF1	ENSG00000177426	0.0004343	0.07045	36.1	31.57	0.001675	0.5257
NUP88	ENSG00000108559	0.0005043	0.06926	36.42	32.72	0.00192	0.5257
YWHAQ	ENSG00000134308	0.001675	0.06549	50.32	47.46	0.005646	0.5257
NUP58	ENSG00000139496	0.001778	0.06438	51.2	48.89	0.005938	0.5257
CDKN3	ENSG00000100526	9.997e-11	0.06787	11.42	6.537	1.057e-09	0.5256
BRINP2	ENSG00000198797	1.252e-08	0.09854	13.58	8.877	1.046e-07	0.5256
HSPA13	ENSG00000155304	8.017e-05	0.0696	26.76	22.33	0.0003599	0.5256
TRAIP	ENSG00000183763	8.839e-08	0.06842	14.86	10.17	6.505e-07	0.5255
EME1	ENSG00000154920	4.635e-06	0.06339	19.65	14.82	2.635e-05	0.5255
KMT5A	ENSG00000183955	4.241e-05	0.0796	24.04	19.92	0.0002014	0.5255
STK24	ENSG00000102572	0.0008293	0.06739	39.7	36.13	0.003	0.5255
SF1	ENSG00000168066	0.001548	0.06808	46.96	44.44	0.005261	0.5255
LRCH3	ENSG00000186001	0.002295	0.06513	55.67	53.54	0.007428	0.5255
TRIP12	ENSG00000153827	0.003009	0.06872	64.38	61.96	0.009447	0.5255
CEP295NL	ENSG00000178404	4.05e-05	0.07178	24.2	19.49	0.000193	0.5254
ZNF775	ENSG00000196456	5.016e-05	0.06899	24.84	20.17	0.0002351	0.5254
RFWD3	ENSG00000168411	0.0001302	0.07325	27.72	23.66	0.0005632	0.5254
CCNH	ENSG00000134480	0.0001137	0.07152	27.24	23.03	0.000497	0.5253
PPP6C	ENSG00000119414	0.001452	0.06475	45.45	42.19	0.004964	0.5253
MAT2A	ENSG00000168906	0.004133	0.04392	89.06	89.21	0.01251	0.5253
TRPC6	ENSG00000137672	7.651e-60	0.06672	5.351	0.3093	6.649e-58	0.5252
TMEM200C	ENSG00000206432	1.012e-05	0.06998	20.61	15.97	5.413e-05	0.5252
ZNF260	ENSG00000254004	3.89e-05	0.07173	23.56	19.17	0.000186	0.5252
NECTIN1	ENSG00000110400	0.0002871	0.07632	30.67	27.09	0.001155	0.5252
SF3A2	ENSG00000104897	0.002582	0.06328	55.83	53.53	0.008258	0.5252
DLG3	ENSG00000082458	0.0008113	0.06734	37.94	34.16	0.002941	0.5251
ARHGEF10L	ENSG00000074964	0.002547	0.06283	54.63	51.23	0.008158	0.5251
PUM1	ENSG00000134644	0.003928	0.05131	72.04	71.77	0.01196	0.5251
RELT	ENSG00000054967	1.058e-05	0.06852	20.13	15.6	5.638e-05	0.525
SNRPD1	ENSG00000167088	8.966e-05	0.07154	25.48	21.24	0.0003995	0.525
RANBP17	ENSG00000204764	0.0001311	0.07014	26.6	22.74	0.0005665	0.525
PEX2	ENSG00000164751	0.0002417	0.07011	29.63	25.45	0.0009878	0.525
CCHCR1	ENSG00000204536	0.0003188	0.07264	30.99	27.01	0.001267	0.525
PDGFRB	ENSG00000113721	0.001077	0.06965	40.89	36.79	0.003799	0.525
CALU	ENSG00000128595	0.002432	0.06567	52	49.94	0.007837	0.525
DIP2C	ENSG00000151240	0.002759	0.0666	56.15	53.11	0.008767	0.525
DRAP1	ENSG00000175550	0.003356	0.08496	62.38	59.72	0.01041	0.525
CNOT1	ENSG00000125107	0.0003883	0.06743	31.55	27.94	0.001514	0.5249
LSM8	ENSG00000128534	0.0008944	0.06931	37.46	34.07	0.003216	0.5249
DEUP1	ENSG00000165325	1.736e-17	0.06059	7.987	3.067	3.406e-16	0.5248
RNF38	ENSG00000137075	0.001674	0.06819	44.01	40.98	0.005644	0.5248
FADS2	ENSG00000134824	0.004562	0.06291	76.92	75.29	0.01366	0.5248
KATNAL2	ENSG00000167216	1.916e-06	0.06961	17.09	12.59	1.16e-05	0.5247
NSD2	ENSG00000109685	0.002963	0.06965	52.96	51.28	0.009318	0.5247
HNRNPUL2	ENSG00000214753	0.004147	0.05584	64.78	64.56	0.01254	0.5247
STAT6	ENSG00000166888	8.572e-06	0.08021	19.17	14.75	4.65e-05	0.5246
ZNF286A	ENSG00000187607	0.0002531	0.06876	28.51	24.47	0.001029	0.5246
CCAR2	ENSG00000158941	0.001481	0.06555	41.29	38.4	0.005055	0.5246
ZNF8	ENSG00000278129	0.001512	0.06616	42.09	38.6	0.005151	0.5246
TLX3	ENSG00000164438	2.737e-64	0.05501	5.112	0.2017	2.749e-62	0.5245
FGFRL1	ENSG00000127418	3.929e-08	0.06726	13.42	8.742	3.048e-07	0.5245
ACKR1	ENSG00000213088	5.78e-06	0.06156	18.53	13.77	3.241e-05	0.5245
SGTA	ENSG00000104969	0.001892	0.06574	43.77	40.77	0.006274	0.5245
SART3	ENSG00000075856	0.003684	0.06025	56.47	55.63	0.01132	0.5245
ZNF532	ENSG00000074657	0.00501	0.05588	72.36	72.01	0.01487	0.5245
P2RX1	ENSG00000108405	1.843e-39	0.07087	5.671	0.7935	9.386e-38	0.5244
LOXL4	ENSG00000138131	6.461e-15	0.06819	8.546	3.699	1.045e-13	0.5244
EXOSC9	ENSG00000123737	0.0009654	0.06495	36.1	32.78	0.003444	0.5244
SMARCAD1	ENSG00000163104	0.001129	0.06996	37.54	34.28	0.003961	0.5244
PRDM4	ENSG00000110851	0.001332	0.06543	38.74	35.84	0.004596	0.5244
ASF1A	ENSG00000111875	0.0002439	0.07056	27.48	23.7	0.0009952	0.5243
PHTF2	ENSG00000006576	0.0004891	0.07403	30.59	27.26	0.001866	0.5243
PKD1	ENSG00000008710	0.002989	0.06758	51.2	48.06	0.009393	0.5243
RNPS1	ENSG00000205937	0.003393	0.06177	53.59	51.5	0.01052	0.5243
STAU1	ENSG00000124214	0.003652	0.05869	55.35	52.59	0.01123	0.5243
MT-ATP6	ENSG00000198899	0.005859	0.09411	89.86	86.67	0.01707	0.5243
FAM53B	ENSG00000189319	9.672e-05	0.07223	23.88	19.87	0.0004281	0.5242
BEND3	ENSG00000178409	0.0001476	0.06899	25.24	21.4	0.0006323	0.5242
USP5	ENSG00000111667	0.0002486	0.0646	27.4	23.43	0.001012	0.5242
CTNNAL1	ENSG00000119326	0.00285	0.07707	48.08	45.64	0.009015	0.5242
ZNF410	ENSG00000119725	0.0033	0.06553	51.84	49.09	0.01025	0.5242
AIM2	ENSG00000163568	2.057e-23	0.05184	6.709	1.87	5.797e-22	0.5241
PDIA5	ENSG00000065485	9.508e-09	0.06776	12.22	7.518	8.053e-08	0.5241
LZTS2	ENSG00000107816	0.003692	0.06283	53.91	51.43	0.01133	0.5241
DMRTA1	ENSG00000176399	2.214e-10	0.06361	10.62	5.851	2.273e-09	0.524
AJAP1	ENSG00000196581	1.031e-08	0.06359	12.3	7.518	8.685e-08	0.524
EP300	ENSG00000100393	0.005826	0.05753	72.2	71.04	0.01698	0.524
FAM171A1	ENSG00000148468	0.0002973	0.06408	27.4	23.48	0.001191	0.5239
USF1	ENSG00000158773	0.002115	0.07266	41.45	38.83	0.006918	0.5239
CD44	ENSG00000026508	1.638e-07	0.08502	13.58	9.119	1.156e-06	0.5238
PKN3	ENSG00000160447	1.465e-05	0.06904	18.69	14.54	7.623e-05	0.5238
STT3B	ENSG00000163527	0.002872	0.06508	46.17	43.17	0.009076	0.5238
ADRM1	ENSG00000130706	0.003655	0.06671	50.08	47.75	0.01124	0.5238
ZFAND4	ENSG00000172671	1.205e-05	0.06762	18.29	13.89	6.372e-05	0.5237
RNF4	ENSG00000063978	0.001267	0.06517	35.62	31.97	0.00439	0.5237
PPHLN1	ENSG00000134283	0.00361	0.06079	48.88	46.52	0.01112	0.5237
PHF14	ENSG00000106443	0.005885	0.0562	64.38	63.87	0.01713	0.5237
OGA	ENSG00000198408	0.007192	0.03487	95.37	95.97	0.02048	0.5237
C2orf69	ENSG00000178074	1.564e-06	0.05893	15.42	10.96	9.588e-06	0.5236
RAD21	ENSG00000164754	0.0002484	0.07016	25.32	21.83	0.001012	0.5236
SLC22A23	ENSG00000137266	0.0009478	0.07814	32.11	29.37	0.003388	0.5236
PHF20L1	ENSG00000129292	0.005038	0.05882	57.51	55.51	0.01494	0.5236
PIP5K1A	ENSG00000143398	0.005848	0.05678	62.14	60.79	0.01704	0.5236
EGLN3	ENSG00000129521	1.37e-14	0.06345	8.147	3.497	2.15e-13	0.5235
PET100	ENSG00000229833	0.002593	0.06107	42.33	39.68	0.008285	0.5235
FAM13B	ENSG00000031003	0.00297	0.06092	44.01	41.37	0.00934	0.5235
BICDL1	ENSG00000135127	0.0001963	0.08456	24.28	20.46	0.0008168	0.5234
STRADB	ENSG00000082146	0.0005183	0.06102	28.75	24.87	0.001967	0.5234
HDAC1	ENSG00000116478	0.001077	0.06701	32.99	29.56	0.003799	0.5234
BCKDHB	ENSG00000083123	0.002824	0.06973	42.17	39.97	0.00894	0.5234
ATXN2L	ENSG00000168488	0.003034	0.06382	43.77	41.3	0.009517	0.5234
PMAIP1	ENSG00000141682	1.142e-09	0.06259	10.62	6.093	1.088e-08	0.5233
NUCB2	ENSG00000070081	0.0005906	0.05866	29.07	25.08	0.002203	0.5233
CEP120	ENSG00000168944	0.00161	0.06669	35.7	32.52	0.005452	0.5233
TBCD	ENSG00000141556	0.00489	0.06475	52.16	50.83	0.01454	0.5233
TPD52L2	ENSG00000101150	0.004968	0.06096	52.32	50.54	0.01475	0.5233
UQCRHL	ENSG00000233954	0.001178	0.06957	33.31	29.33	0.004122	0.5232
SOX5	ENSG00000134532	0.001284	0.07415	33.39	30.18	0.004445	0.5232
PRIM2	ENSG00000146143	0.001711	0.07486	35.38	32.98	0.005744	0.5232
DHX30	ENSG00000132153	0.006329	0.05339	59.19	57.94	0.0183	0.5232
CCDC152	ENSG00000198865	1.338e-07	0.06172	12.86	8.379	9.576e-07	0.5231
IGFBPL1	ENSG00000137142	0.002927	0.05116	44.09	38.59	0.009217	0.5231
LBR	ENSG00000143815	0.00507	0.06152	50.4	49.75	0.01502	0.5231
DTYMK	ENSG00000168393	0.0008586	0.06498	30.03	26.42	0.003095	0.523
CENPB	ENSG00000125817	0.001225	0.06379	32.59	29.28	0.004268	0.523
SOS2	ENSG00000100485	0.004173	0.06068	46.57	44.53	0.01261	0.523
AHI1	ENSG00000135541	0.004549	0.06723	48.88	46.11	0.01363	0.523
SYN2	ENSG00000157152	9.767e-09	0.06192	11.18	6.685	8.257e-08	0.5229
SCN1B	ENSG00000105711	8.135e-08	0.05504	12.54	7.855	6.014e-07	0.5229
ST3GAL5	ENSG00000115525	2.165e-05	0.07169	17.97	13.89	0.0001093	0.5229
CNKSR2	ENSG00000149970	6.062e-05	0.06709	20.13	16.01	0.0002788	0.5229
BICD2	ENSG00000185963	0.001089	0.06057	31.47	27.6	0.003835	0.5229
RBM12	ENSG00000244462	0.001593	0.06113	33.87	30.98	0.005399	0.5229
ZNF66	ENSG00000160229	0.00027	0.06344	23.88	20.23	0.001092	0.5228
ZHX3	ENSG00000174306	0.0003587	0.06354	25.32	21.33	0.001411	0.5228
PPP6R3	ENSG00000110075	0.00613	0.05725	53.67	51.85	0.01777	0.5228
GBA2	ENSG00000070610	0.00621	0.0588	54.31	51.58	0.01797	0.5228
TMSB10	ENSG00000034510	0.009503	0.05437	85.06	82.95	0.0263	0.5228
GALNT9	ENSG00000182870	6.061e-24	0.0598	6.07	1.56	1.747e-22	0.5227
CBR4	ENSG00000145439	0.002409	0.06536	37.62	34.2	0.007769	0.5227
NCOA5	ENSG00000124160	0.002498	0.06101	37.46	34.42	0.008015	0.5227
SESTD1	ENSG00000187231	0.002806	0.06276	38.98	36.15	0.008892	0.5227
KATNAL1	ENSG00000102781	0.003819	0.06621	42.81	40.69	0.01168	0.5227
ORC1	ENSG00000085840	0.0001132	0.06659	21.09	17.07	0.000495	0.5226
PCNA	ENSG00000132646	0.0002651	0.06646	23.8	19.81	0.001074	0.5226
LRRC8A	ENSG00000136802	0.001224	0.06476	30.83	27.55	0.004264	0.5226
JMY	ENSG00000152409	0.001569	0.0691	32.83	29.52	0.005323	0.5226
ATRX	ENSG00000085224	0.009467	0.04556	70.05	70.3	0.02621	0.5226
RYR3	ENSG00000198838	9.915e-11	0.05257	9.425	4.829	1.049e-09	0.5225
MLH1	ENSG00000076242	0.002283	0.06681	35.3	32.41	0.007398	0.5225
VANGL2	ENSG00000162738	0.007567	0.06104	56.95	55.59	0.02144	0.5225
HKDC1	ENSG00000156510	2.053e-36	0.05745	5.192	0.7263	9.253e-35	0.5224
CCDC181	ENSG00000117477	0.000342	0.07026	23.8	20.4	0.001353	0.5224
CAMSAP1	ENSG00000130559	0.00751	0.05382	55.67	54.24	0.0213	0.5224
C11orf58	ENSG00000110696	0.00973	0.04792	68.13	67.96	0.02688	0.5224
H3C8	ENSG00000273983	1.943e-13	0.05693	7.827	3.47	2.716e-12	0.5223
CXXC4	ENSG00000168772	0.000263	0.06781	22.76	19.13	0.001066	0.5223
ARL5B	ENSG00000165997	0.000777	0.06477	27.4	23.93	0.002827	0.5223
ZC3H10	ENSG00000135482	0.001907	0.0627	33.07	29.86	0.006313	0.5223
ADNP	ENSG00000101126	0.005949	0.06057	47.68	46.5	0.0173	0.5223
SHISA2	ENSG00000180730	0.0003556	0.07628	23.48	20.05	0.0014	0.5222
CHRNG	ENSG00000196811	5.584e-48	0.05791	4.792	0.3631	3.657e-46	0.5221
MAZ	ENSG00000103495	0.004678	0.06129	41.93	39.87	0.01397	0.5221
NAP1L4	ENSG00000205531	0.01098	0.05163	68.93	68.2	0.02983	0.5221
ALDH16A1	ENSG00000161618	0.0003113	0.06004	22.68	18.91	0.00124	0.522
CCNT1	ENSG00000129315	0.003432	0.06238	37.54	34.96	0.01062	0.522
TTYH3	ENSG00000136295	0.01237	0.05121	84.03	82.97	0.03301	0.522
PDP1	ENSG00000164951	8.927e-06	0.05602	15.34	11.11	4.828e-05	0.5219
CDC6	ENSG00000094804	0.0002761	0.0648	22.28	18.4	0.001115	0.5219
PCDHB5	ENSG00000113209	0.0008322	0.06012	26.6	22.86	0.003008	0.5219
HDAC2	ENSG00000196591	0.005049	0.05629	42.25	39.57	0.01496	0.5219
MACROH2A1	ENSG00000113648	0.005136	0.05782	42.41	40.04	0.01519	0.5219
NFATC2IP	ENSG00000176953	0.00556	0.06105	43.77	41.17	0.0163	0.5219
SLC35D2	ENSG00000130958	7.384e-06	0.05395	15.1	10.77	4.066e-05	0.5218
PALM2AKAP2	ENSG00000157654	2.875e-05	0.05914	16.85	12.72	0.0001411	0.5218
DNAAF3	ENSG00000167646	0.0005452	0.06742	24.36	20.67	0.002062	0.5218
POLD3	ENSG00000077514	0.00289	0.07119	35.14	31.92	0.009122	0.5218
DHX15	ENSG00000109606	0.01266	0.04482	73.56	73.68	0.03368	0.5218
TBCC	ENSG00000124659	0.001736	0.06188	30.03	26.78	0.005813	0.5217
EXOSC6	ENSG00000223496	0.007443	0.05428	48.16	45.88	0.02114	0.5217
ACBD7	ENSG00000176244	5.218e-05	0.05738	17.49	13.5	0.0002436	0.5216
C1orf159	ENSG00000131591	0.0001848	0.05941	20.45	16.54	0.0007737	0.5216
ATP1B3	ENSG00000069849	0.001599	0.06576	29.07	26.19	0.00542	0.5216
GPSM2	ENSG00000121957	1.9e-06	0.05434	13.1	8.985	1.151e-05	0.5215
TBC1D15	ENSG00000121749	0.0009497	0.05695	26.36	22.6	0.003394	0.5215
ELOVL5	ENSG00000012660	0.003252	0.0627	34.58	31.85	0.01012	0.5215
ADD2	ENSG00000075340	0.01046	0.04549	58.47	54.39	0.02858	0.5215
SENP1	ENSG00000079387	0.0004549	0.05804	22.52	18.92	0.001746	0.5214
TMEM123	ENSG00000152558	0.001382	0.06475	27.24	24.44	0.004745	0.5214
KDM1A	ENSG00000004487	0.0119	0.05316	60.86	59.42	0.03191	0.5214
RIBC2	ENSG00000128408	6.155e-05	0.05794	17.33	13.37	0.0002827	0.5213
NUP188	ENSG00000095319	0.005396	0.05716	39.46	36.68	0.01586	0.5213
MTA2	ENSG00000149480	0.006668	0.06372	42.73	40.77	0.01917	0.5213
ABRACL	ENSG00000146386	0.0003731	0.06235	21.57	17.9	0.001462	0.5212
SEM1	ENSG00000127922	0.003902	0.06186	34.9	32.1	0.0119	0.5212
DDX17	ENSG00000100201	0.01588	0.0429	84.74	84.8	0.04038	0.5212
CFL1	ENSG00000172757	0.01623	0.0501	85.78	84.98	0.04116	0.5212
TMEM51	ENSG00000171729	1.636e-06	0.05506	12.7	8.541	1e-05	0.5211
PCDHGA11	ENSG00000253873	1.894e-06	0.05592	12.7	8.594	1.147e-05	0.5211
EVC2	ENSG00000173040	8.396e-06	0.06536	13.98	10.2	4.569e-05	0.5211
IFT122	ENSG00000163913	0.002221	0.06254	29.47	26.54	0.007217	0.5211
ABL2	ENSG00000143322	0.002976	0.05966	32.03	28.84	0.009355	0.5211
PIN1	ENSG00000127445	0.00411	0.05413	35.3	32.51	0.01246	0.5211
TAF2	ENSG00000064313	0.009831	0.05252	49.52	47.65	0.02711	0.5211
SRSF5	ENSG00000100650	0.01569	0.04908	73.88	72.86	0.03996	0.5211
GALNT18	ENSG00000110328	1.374e-07	0.04858	10.94	6.685	9.82e-07	0.521
DECR1	ENSG00000104325	0.001982	0.0592	28.83	25.47	0.006534	0.521
MARF1	ENSG00000166783	0.002996	0.05614	32.03	28.76	0.00941	0.521
TMUB2	ENSG00000168591	0.0107	0.05831	50.08	48.93	0.02918	0.521
ZNF592	ENSG00000166716	0.01189	0.05593	54.39	53.06	0.03189	0.521
SRSF7	ENSG00000115875	0.01406	0.04931	60.62	59.92	0.0368	0.521
SLC19A2	ENSG00000117479	1.848e-05	0.05709	14.86	10.93	9.444e-05	0.5209
RBM12B	ENSG00000183808	0.001374	0.06132	25.88	22.82	0.004721	0.5209
HMG20B	ENSG00000064961	0.004648	0.06429	35.22	32.68	0.01389	0.5209
ZNF621	ENSG00000172888	0.009904	0.05613	48.4	46.31	0.02728	0.5209
FBN3	ENSG00000142449	0.00241	0.06179	29.15	26.04	0.007771	0.5208
PNMA1	ENSG00000176903	0.01445	0.06047	59.42	59.07	0.03767	0.5208
ARHGAP8	ENSG00000241484	2.893e-05	0.06759	15.18	11.35	0.0001418	0.5207
UHRF2	ENSG00000147854	0.01191	0.055	50.96	49.56	0.03191	0.5207
SUV39H1	ENSG00000101945	5.875e-05	0.05889	16.05	12.35	0.0002712	0.5206
ALPK3	ENSG00000136383	0.0005863	0.06339	22.12	18.09	0.002191	0.5206
GPS2	ENSG00000132522	0.004242	0.05389	33.47	30.1	0.01281	0.5206
WASF2	ENSG00000158195	0.006487	0.05846	38.26	35.53	0.01871	0.5206
FXR1	ENSG00000114416	0.009827	0.05349	45.29	43.25	0.02711	0.5206
EDC3	ENSG00000179151	0.0122	0.05401	50.24	48.43	0.03258	0.5206
UBTF	ENSG00000108312	0.01424	0.05701	56.55	55.31	0.03721	0.5206
CPT1A	ENSG00000110090	6.808e-10	0.05419	8.387	4.385	6.623e-09	0.5205
TULP3	ENSG00000078246	0.0004077	0.05661	20.45	16.75	0.001581	0.5205
MTMR10	ENSG00000166912	0.002875	0.05824	29.39	26.19	0.009084	0.5205
ZNF625	ENSG00000257591	0.005147	0.05865	34.66	31.76	0.01521	0.5205
KIAA0895L	ENSG00000196123	0.01593	0.04522	61.18	57.77	0.04048	0.5205
ANKLE2	ENSG00000176915	0.01827	0.04401	68.61	69.55	0.04556	0.5205
OLIG2	ENSG00000205927	1.716e-34	0.05106	4.712	0.6187	7.349e-33	0.5204
APOLD1	ENSG00000178878	7.531e-13	0.04831	7.029	3.013	9.972e-12	0.5204
CLSTN2	ENSG00000158258	7.746e-07	0.05361	11.34	7.303	4.942e-06	0.5204
SMC5	ENSG00000198887	0.006063	0.05501	36.02	33.44	0.0176	0.5204
AAMDC	ENSG00000087884	0.0004273	0.06266	19.97	16.54	0.00165	0.5203
STRADA	ENSG00000266173	0.005346	0.05725	34.35	31.62	0.01573	0.5203
TUBGCP3	ENSG00000126216	0.007907	0.05824	38.9	36.72	0.02229	0.5203
HNRNPL	ENSG00000104824	0.01447	0.04946	52.24	51.61	0.0377	0.5203
DVL3	ENSG00000161202	0.01801	0.04651	62.94	62.77	0.04504	0.5203
SLTM	ENSG00000137776	0.01806	0.04154	63.42	62.77	0.04514	0.5203
UGGT2	ENSG00000102595	0.01889	0.04865	67.81	66.48	0.0469	0.5203
EIF5	ENSG00000100664	0.01959	0.05331	71.57	69.82	0.04843	0.5203
VEGFC	ENSG00000150630	1.438e-08	0.05061	9.185	5.205	1.191e-07	0.5202
DCAF1	ENSG00000145041	0.003616	0.05262	30.43	27.21	0.01114	0.5202
CDK16	ENSG00000102225	0.02127	0.03986	79.15	79.52	0.05189	0.5202
TAF13	ENSG00000197780	0.0001042	0.0562	16.29	12.59	0.0004589	0.5201
GINS3	ENSG00000181938	0.0001511	0.05529	16.93	13.33	0.0006451	0.5201
PRIM1	ENSG00000198056	0.0009173	0.05786	22.28	18.8	0.00329	0.5201
CEP162	ENSG00000135315	0.002451	0.06094	27.08	23.99	0.007887	0.5201
SMARCD1	ENSG00000066117	0.01246	0.05662	46.01	44.75	0.03321	0.5201
GTF3C1	ENSG00000077235	0.01332	0.05293	48.4	46.89	0.0351	0.5201
GNG4	ENSG00000168243	2.26e-05	0.05033	14.06	10.07	0.0001136	0.52
ZIK1	ENSG00000171649	0.001805	0.05446	24.92	21.74	0.00602	0.52
CDK2AP1	ENSG00000111328	0.003275	0.0581	28.51	25.62	0.01019	0.52
AHSA1	ENSG00000100591	0.01665	0.0512	54.39	52.51	0.04204	0.52
CBLN2	ENSG00000141668	3.991e-06	0.05456	12.14	8.178	2.293e-05	0.5199
FAM122A	ENSG00000187866	2.364e-05	0.05126	13.82	10.03	0.0001182	0.5199
KPTN	ENSG00000118162	0.0002519	0.05208	17.81	14.12	0.001025	0.5199
IPP	ENSG00000197429	0.0003348	0.05741	18.53	14.96	0.001326	0.5199
FBLN7	ENSG00000144152	0.001378	0.05802	23.24	19.91	0.004734	0.5199
CSNK1G3	ENSG00000151292	0.002813	0.05392	27.4	24.14	0.008914	0.5199
PFDN2	ENSG00000143256	0.008713	0.05553	37.86	35.76	0.02431	0.5199
SNX5	ENSG00000089006	0.009115	0.05609	39.14	36.45	0.02535	0.5199
CNOT9	ENSG00000144580	0.01847	0.04663	57.03	55.66	0.046	0.5199
CPSF6	ENSG00000111605	0.02383	0.04693	81.23	80.52	0.05721	0.5199
MAT2B	ENSG00000038274	0.002527	0.05445	26.2	22.97	0.008098	0.5198
TIMM23	ENSG00000265354	0.007365	0.05197	35.62	32.78	0.02093	0.5198
PTK7	ENSG00000112655	0.01177	0.05468	42.65	40.79	0.03161	0.5198
EIF1B	ENSG00000114784	0.01978	0.0533	59.66	57.81	0.04883	0.5198
NUMA1	ENSG00000137497	0.02009	0.04426	59.74	59.19	0.04945	0.5198
CPNE5	ENSG00000124772	5.329e-12	0.05353	6.949	3.067	6.496e-11	0.5197
AC091057.5	ENSG00000284906	2.111e-10	0.04748	7.588	3.726	2.17e-09	0.5197
NR1H2	ENSG00000131408	0.001103	0.0522	22.12	18.53	0.003881	0.5197
ZNF764	ENSG00000169951	0.001645	0.05336	23.96	20.42	0.00556	0.5197
RCBTB2	ENSG00000136161	0.002088	0.05439	25	21.68	0.006842	0.5197
C8orf76	ENSG00000189376	0.003766	0.05363	28.91	25.61	0.01153	0.5197
CXXC1	ENSG00000154832	0.008166	0.05847	35.78	33.75	0.02295	0.5197
CELF3	ENSG00000159409	0.01722	0.03506	63.42	49.16	0.04331	0.5197
SCAF11	ENSG00000139218	0.01775	0.04566	52.64	51.27	0.0445	0.5197
STX16	ENSG00000124222	0.02539	0.0373	85.94	86.74	0.06047	0.5197
SPATA18	ENSG00000163071	9.967e-07	0.05041	10.7	6.873	6.273e-06	0.5196
TCF19	ENSG00000137310	0.0002211	0.06187	16.77	13.41	0.0009129	0.5196
NPAS4	ENSG00000174576	0.0007345	0.05966	20.21	16.69	0.002684	0.5196
EBAG9	ENSG00000147654	0.002774	0.05891	26.04	23.04	0.008806	0.5196
SNTB2	ENSG00000168807	0.003264	0.05761	27	24.12	0.01016	0.5196
ZNF326	ENSG00000162664	0.01276	0.05348	43.53	41.16	0.03388	0.5196
AP2A2	ENSG00000183020	0.01933	0.05523	54.71	54.08	0.04786	0.5196
MARCHF7	ENSG00000136536	0.02554	0.04027	76.36	76.29	0.06079	0.5196
WDTC1	ENSG00000142784	0.007014	0.05357	33.63	30.63	0.02005	0.5195
COQ9	ENSG00000088682	0.01165	0.05674	40.1	38.12	0.03133	0.5195
ZBTB46	ENSG00000130584	0.002448	0.04924	25.32	21.51	0.00788	0.5194
ATP5F1B	ENSG00000110955	0.007446	0.05302	33.07	30.71	0.02114	0.5194
ZGRF1	ENSG00000138658	0.01141	0.05684	40.58	37.38	0.03077	0.5194
TACC2	ENSG00000138162	0.01311	0.05107	43.05	39.69	0.03464	0.5194
GNL3	ENSG00000163938	0.02093	0.05095	55.11	55.4	0.05116	0.5194
ARHGAP19	ENSG00000213390	3.728e-05	0.05108	13.5	9.913	0.0001792	0.5193
SFMBT1	ENSG00000163935	0.0002786	0.05568	16.85	13.46	0.001124	0.5193
TPGS2	ENSG00000134779	0.01488	0.05084	44.65	42.29	0.03812	0.5193
CLIP1	ENSG00000130779	0.01669	0.05134	45.93	44.64	0.04214	0.5193
LRP6	ENSG00000070018	0.01921	0.04715	50.88	49.56	0.04761	0.5193
ABL1	ENSG00000097007	0.02313	0.04262	58.87	59.49	0.05583	0.5193
TRIM33	ENSG00000197323	0.02371	0.04333	60.14	60.05	0.05698	0.5193
ATP9B	ENSG00000166377	0.02379	0.04727	61.34	61.08	0.05714	0.5193
KCNK5	ENSG00000164626	2.902e-13	0.05027	6.31	2.502	3.974e-12	0.5192
PLEKHF2	ENSG00000175895	3.676e-10	0.04873	7.428	3.645	3.681e-09	0.5192
CAB39	ENSG00000135932	0.003619	0.05318	26.68	23.58	0.01114	0.5192
DNAJC21	ENSG00000168724	0.01815	0.04993	47.68	46.08	0.04533	0.5192
ZNF606	ENSG00000166704	0.02228	0.05617	55.51	55.13	0.054	0.5192
SRSF4	ENSG00000116350	0.02856	0.03032	75.56	76.75	0.06689	0.5192
UBA2	ENSG00000126261	0.02047	0.04871	51.44	50.18	0.05021	0.5191
CGGBP1	ENSG00000163320	0.02255	0.0458	54.71	54.14	0.05459	0.5191
MACROH2A2	ENSG00000099284	0.0255	0.05066	60.86	59.78	0.06072	0.5191
LRP5	ENSG00000162337	0.02788	0.05558	70.85	68.29	0.06548	0.5191
STK17B	ENSG00000081320	2.589e-09	0.04989	7.748	4.035	2.358e-08	0.519
CPSF2	ENSG00000165934	0.005923	0.0565	29.39	26.72	0.01723	0.519
PSME4	ENSG00000068878	0.01504	0.0516	41.85	39.91	0.0385	0.519
SIPA1L1	ENSG00000197555	0.002192	0.05204	22.84	19.68	0.00714	0.5189
RING1	ENSG00000204227	0.01326	0.06103	38.5	36.95	0.03498	0.5189
PPP2R5E	ENSG00000154001	0.01515	0.05111	40.97	39.23	0.03876	0.5189
FLVCR1	ENSG00000162769	0.01762	0.05517	43.93	43.13	0.04422	0.5189
SMAD4	ENSG00000141646	0.01994	0.05103	47.04	46.33	0.04911	0.5189
TNS1	ENSG00000079308	7.257e-07	0.0468	9.824	6.093	4.648e-06	0.5188
FLACC1	ENSG00000155749	5.753e-05	0.04073	13.74	9.805	0.0002664	0.5188
RAD51	ENSG00000051180	0.0006355	0.05749	17.97	14.62	0.002352	0.5188
TMEM198	ENSG00000188760	0.001273	0.05632	20.45	17.07	0.004412	0.5188
ZSCAN23	ENSG00000187987	0.002843	0.04832	24.44	20.77	0.008998	0.5188
WRAP53	ENSG00000141499	0.002883	0.05212	23.96	20.73	0.009105	0.5188
HAUS6	ENSG00000147874	0.00367	0.05012	25.4	22.19	0.01128	0.5188
DHX38	ENSG00000140829	0.02202	0.04797	49.92	49.02	0.05343	0.5188
RELN	ENSG00000189056	0.02413	0.05662	53.83	51.61	0.05787	0.5188
MFSD2A	ENSG00000168389	1.292e-12	0.0442	6.23	2.529	1.671e-11	0.5187
BORA	ENSG00000136122	7.84e-06	0.04732	11.26	7.653	4.293e-05	0.5187
FAM110B	ENSG00000169122	7.19e-05	0.05028	13.66	10.05	0.0003263	0.5187
CDKN2AIPNL	ENSG00000237190	0.0017	0.05371	21.09	18.05	0.005719	0.5187
MMP17	ENSG00000198598	0.002961	0.05809	24.2	20.73	0.009313	0.5187
JUNB	ENSG00000171223	0.008347	0.05067	32.35	28.54	0.0234	0.5187
DNAJA1	ENSG00000086061	0.009317	0.05151	32.51	29.95	0.02585	0.5187
CEMIP2	ENSG00000135048	0.02048	0.05127	46.96	45	0.05021	0.5187
KIAA0232	ENSG00000170871	0.02372	0.05001	52.64	50.67	0.057	0.5187
PKD2	ENSG00000118762	0.03273	0.05093	76.04	74.34	0.07517	0.5187
ERFE	ENSG00000178752	2.475e-19	0.04417	5.032	1.332	5.463e-18	0.5186
GEM	ENSG00000164949	3.366e-07	0.05158	9.105	5.528	2.268e-06	0.5186
SLC6A16	ENSG00000063127	0.00015	0.04802	14.62	11.03	0.0006409	0.5186
PAXIP1	ENSG00000157212	0.003852	0.05326	24.92	21.91	0.01176	0.5186
CENPC	ENSG00000145241	0.004295	0.05627	25.4	22.66	0.01295	0.5186
BX255925.3	ENSG00000284976	0.004861	0.05113	26.44	23.46	0.01447	0.5186
HMGXB4	ENSG00000100281	0.007483	0.05405	30.03	27.1	0.02123	0.5186
ULK2	ENSG00000083290	0.00892	0.04992	32.03	29.2	0.02484	0.5186
NUP107	ENSG00000111581	0.009409	0.04889	32.35	29.55	0.02608	0.5186
BNIP2	ENSG00000140299	0.01428	0.05341	38.9	35.9	0.03729	0.5186
ZNF84	ENSG00000198040	0.02096	0.04434	46.88	45.38	0.05122	0.5186
PHRF1	ENSG00000070047	0.02765	0.04337	58.63	56.92	0.06498	0.5186
SMTN	ENSG00000183963	1.321e-05	0.05168	11.5	7.949	6.943e-05	0.5185
SPG21	ENSG00000090487	0.01873	0.0537	42.81	41.33	0.04658	0.5185
NPLOC4	ENSG00000182446	0.02963	0.04215	59.42	59.66	0.06905	0.5185
NONO	ENSG00000147140	0.03121	0.04444	64.62	63.46	0.07231	0.5185
INKA2	ENSG00000197852	0.0001118	0.05175	13.9	10.29	0.0004894	0.5184
C9orf40	ENSG00000135045	0.0005879	0.05114	16.93	13.67	0.002195	0.5184
ZNF85	ENSG00000105750	0.0009269	0.05155	18.37	15.09	0.003321	0.5184
POLB	ENSG00000070501	0.001705	0.05536	20.29	17.15	0.00573	0.5184
CCDC167	ENSG00000198937	0.002213	0.04932	21.49	18.35	0.007196	0.5184
SLBP	ENSG00000163950	0.01271	0.05594	35.06	32.59	0.03378	0.5184
HNRNPD	ENSG00000138668	0.03449	0.04708	70.45	69.16	0.07859	0.5184
CCDC177	ENSG00000267909	9.141e-09	0.0433	7.668	4.008	7.764e-08	0.5183
NUDCD2	ENSG00000170584	0.005471	0.05413	26.28	23.39	0.01606	0.5183
NEK7	ENSG00000151414	0.006388	0.05319	27.64	24.82	0.01844	0.5183
PODN	ENSG00000174348	5.504e-15	0.0442	5.511	1.856	8.931e-14	0.5182
CACNG8	ENSG00000142408	1.215e-05	0.04958	11.02	7.532	6.421e-05	0.5182
PTGES3L	ENSG00000267060	0.001544	0.05245	19.73	16.48	0.005252	0.5182
CSE1L	ENSG00000124207	0.002229	0.0496	21.01	18	0.007242	0.5182
CDT1	ENSG00000167513	0.007068	0.06202	27.88	25.18	0.02018	0.5182
DGCR8	ENSG00000128191	0.02786	0.05212	51.28	51.3	0.06544	0.5182
RAB27A	ENSG00000069974	6.372e-05	0.05033	12.62	9.146	0.0002922	0.5181
TNFRSF13C	ENSG00000159958	0.001553	0.04879	19.49	16.23	0.005277	0.5181
ANGEL1	ENSG00000013523	0.01128	0.06189	32.11	29.78	0.03048	0.5181
ARMC8	ENSG00000114098	0.02934	0.04852	52.8	51.32	0.06845	0.5181
MPP6	ENSG00000105926	0.0009966	0.04684	17.65	14.45	0.003544	0.518
CNTLN	ENSG00000044459	0.01148	0.05387	31.47	29.25	0.03092	0.518
SIN3A	ENSG00000169375	0.02539	0.05082	46.57	44.53	0.06047	0.518
DNAJC7	ENSG00000168259	0.02635	0.0484	48.24	45.92	0.06242	0.518
VWA5B2	ENSG00000145198	4.378e-16	0.04131	5.192	1.601	7.736e-15	0.5179
SNTG1	ENSG00000147481	3.64e-13	0.05231	5.751	2.165	4.944e-12	0.5179
BRCA1	ENSG00000012048	0.002144	0.04564	20.21	16.85	0.007006	0.5179
CCM2	ENSG00000136280	0.00585	0.0512	25.48	22.42	0.01704	0.5179
TIMELESS	ENSG00000111602	0.01472	0.04484	35.14	31.78	0.03801	0.5179
YPEL2	ENSG00000175155	6.041e-05	0.05041	12.22	8.783	0.0002778	0.5178
RAB26	ENSG00000167964	0.000118	0.03651	13.42	9.549	0.0005145	0.5178
POLR2D	ENSG00000144231	0.006384	0.04962	25.8	22.97	0.01843	0.5178
CNOT3	ENSG00000088038	0.01974	0.04966	37.94	36.46	0.04874	0.5178
RPTOR	ENSG00000141564	0.02715	0.04795	46.57	45.08	0.06397	0.5178
POLDIP3	ENSG00000100227	0.03903	0.04943	67.17	65.27	0.08731	0.5178
H1-0	ENSG00000189060	0.04286	0.06638	86.02	83.99	0.0946	0.5178
WFIKKN2	ENSG00000173714	9.125e-17	0.04828	5.032	1.479	1.7e-15	0.5177
CYYR1	ENSG00000166265	0.0003573	0.0449	14.78	11.38	0.001407	0.5177
AP4E1	ENSG00000081014	0.005554	0.04613	24.76	21.57	0.01629	0.5177
CCDC130	ENSG00000104957	0.02839	0.04597	47.76	45.6	0.06655	0.5177
CHRNA3	ENSG00000080644	0.03089	0.006161	58.39	46.6	0.07164	0.5177
SLCO3A1	ENSG00000176463	0.0001355	0.04264	13.1	9.657	0.0005843	0.5176
IPO8	ENSG00000133704	0.003194	0.04738	21.09	18.1	0.009965	0.5176
MGME1	ENSG00000125871	0.003556	0.04787	21.57	18.53	0.01096	0.5176
C18orf32	ENSG00000177576	0.006332	0.05583	24.92	22.27	0.0183	0.5176
ZW10	ENSG00000086827	0.01111	0.05013	29.55	26.99	0.03013	0.5176
EXOSC3	ENSG00000107371	0.01837	0.0497	36.42	34.27	0.04579	0.5176
UBN1	ENSG00000118900	0.0229	0.04807	39.86	38.18	0.05534	0.5176
LATS1	ENSG00000131023	0.03856	0.03994	58.39	58.17	0.08647	0.5176
ZNF292	ENSG00000188994	0.04387	0.0382	73.4	72.31	0.09655	0.5176
TRARG1	ENSG00000184811	1.417e-26	0.03966	4.153	0.659	4.541e-25	0.5175
ATP8B3	ENSG00000130270	3.268e-08	0.04834	7.428	3.995	2.571e-07	0.5175
DNAJC9	ENSG00000213551	0.001894	0.05168	18.37	15.52	0.006277	0.5175
YES1	ENSG00000176105	0.004234	0.05165	21.88	19.18	0.01279	0.5175
ZNF75A	ENSG00000162086	0.02971	0.04893	46.81	45.19	0.0692	0.5175
ANG	ENSG00000214274	4.852e-13	0.04066	5.511	2.044	6.526e-12	0.5174
NEDD1	ENSG00000139350	0.002005	0.04482	18.77	15.6	0.0066	0.5174
NAA40	ENSG00000110583	0.02287	0.04668	39.78	37.11	0.05528	0.5174
HIC2	ENSG00000169635	0.03703	0.04367	53.51	53.36	0.08346	0.5174
TMED5	ENSG00000117500	0.001649	0.04764	17.81	14.73	0.005571	0.5173
ZNF513	ENSG00000163795	0.005104	0.0488	22.6	19.68	0.01511	0.5173
NDUFB11	ENSG00000147123	0.0163	0.04912	32.59	30.24	0.0413	0.5173
CDK2	ENSG00000123374	0.003971	0.0476	20.93	17.97	0.01207	0.5172
C21orf91	ENSG00000154642	0.004127	0.04675	21.41	18.37	0.0125	0.5172
SEC22C	ENSG00000093183	0.007078	0.0477	24.36	21.56	0.0202	0.5172
ARHGEF2	ENSG00000116584	0.01703	0.04533	33.63	30.48	0.04288	0.5172
ANXA5	ENSG00000164111	0.022	0.0452	36.9	34.63	0.0534	0.5172
DHX40	ENSG00000108406	0.03235	0.05112	45.93	44.9	0.07451	0.5172
ZFR	ENSG00000056097	0.0455	0.03826	62.78	62.73	0.0996	0.5172
SIAH3	ENSG00000215475	5.291e-18	0.04322	4.633	1.21	1.076e-16	0.5171
LRRC8B	ENSG00000197147	0.001749	0.04749	17.49	14.42	0.005852	0.5171
SPPL2A	ENSG00000138600	0.006832	0.04901	23.64	21	0.01959	0.5171
ATP8B2	ENSG00000143515	0.01882	0.04469	34.58	31.23	0.04675	0.5171
TRIP11	ENSG00000100815	0.01981	0.04788	34.11	32.15	0.04886	0.5171
KIAA1191	ENSG00000122203	0.02877	0.04877	42.25	40.19	0.06726	0.5171
SKA1	ENSG00000154839	1.006e-06	0.04397	8.227	4.976	6.325e-06	0.517
AUNIP	ENSG00000127423	6.901e-05	0.04712	11.18	8.016	0.0003145	0.517
DCK	ENSG00000156136	0.002945	0.04891	19.17	16.23	0.009269	0.517
SLAIN1	ENSG00000139737	0.01805	0.04995	32.83	30.28	0.04512	0.517
CNOT8	ENSG00000155508	0.02592	0.04602	38.98	36.93	0.0616	0.517
TENT4A	ENSG00000112941	0.03311	0.05388	44.25	43.63	0.07596	0.517
ELAVL1	ENSG00000066044	0.04936	0.04201	66.61	65.14	0.1069	0.517
LRRC8C	ENSG00000171488	5.594e-14	0.03965	5.112	1.735	8.213e-13	0.5169
CCDC188	ENSG00000234409	4.917e-13	0.04453	5.272	1.91	6.608e-12	0.5169
CACNA1G	ENSG00000006283	0.001919	0.05111	17.81	14.26	0.006352	0.5169
KATNA1	ENSG00000186625	0.002345	0.04764	18.13	15.06	0.007577	0.5169
TRAF2	ENSG00000127191	0.01726	0.05415	31.07	28.94	0.04337	0.5169
POLR2B	ENSG00000047315	0.02945	0.04502	40.81	39	0.06868	0.5169
MAP4K3	ENSG00000011566	0.03221	0.04459	43.45	41.3	0.07422	0.5169
EIF5B	ENSG00000158417	0.03892	0.0481	48.48	47.53	0.08713	0.5169
SMARCC1	ENSG00000173473	0.0463	0.03956	59.03	58.74	0.1012	0.5169
ATF5	ENSG00000169136	0.0002214	0.03757	12.62	9.294	0.0009139	0.5168
ADD3	ENSG00000148700	0.004035	0.04682	19.89	17.05	0.01226	0.5168
TOM1L1	ENSG00000141198	0.01826	0.04542	31.87	28.97	0.04554	0.5168
RAD54L2	ENSG00000164080	0.02135	0.04755	34.03	31.92	0.05207	0.5168
CBFB	ENSG00000067955	0.04	0.04595	47.6	47.6	0.08918	0.5168
GMPPB	ENSG00000173540	0.006749	0.0488	22.44	19.65	0.01938	0.5167
TARS3	ENSG00000185418	0.01113	0.05272	25.96	23.39	0.03015	0.5167
FAM120B	ENSG00000112584	0.02635	0.04978	36.26	34.59	0.06242	0.5167
DNAJC24	ENSG00000170946	0.03149	0.04294	40.65	38.61	0.0729	0.5167
ACVR2A	ENSG00000121989	0.01337	0.04441	27.4	24.61	0.03523	0.5166
CYREN	ENSG00000122783	0.02145	0.04603	32.27	30.57	0.0523	0.5166
ZNF407	ENSG00000215421	0.02806	0.04136	37.7	35.43	0.06586	0.5166
RNF112	ENSG00000128482	3.302e-09	0.03868	6.31	2.986	2.962e-08	0.5165
SYTL4	ENSG00000102362	7.265e-08	0.04363	7.029	3.753	5.404e-07	0.5165
IMMP1L	ENSG00000148950	0.001636	0.04408	15.97	12.98	0.00553	0.5165
SUSD1	ENSG00000106868	0.006267	0.05115	21.25	18.6	0.01813	0.5165
CARMIL3	ENSG00000186648	0.00702	0.03369	22.92	19.11	0.02006	0.5165
KCTD9	ENSG00000104756	0.008613	0.04288	23.48	20.66	0.02406	0.5165
INSIG1	ENSG00000186480	0.02776	0.0448	37.38	34.36	0.06522	0.5165
HACE1	ENSG00000085382	0.0283	0.05003	37.14	35.16	0.06637	0.5165
GCN1	ENSG00000089154	0.05061	0.04101	56.79	56.6	0.1092	0.5165
YTHDC1	ENSG00000083896	0.05375	0.03782	61.66	62.14	0.1148	0.5165
PPARGC1A	ENSG00000109819	5.369e-05	0.03831	10.54	7.196	0.0002501	0.5164
INAVA	ENSG00000163362	0.003248	0.04944	17.89	15.17	0.01011	0.5164
SH3RF1	ENSG00000154447	0.01858	0.04465	30.27	27.55	0.04626	0.5164
LARP7	ENSG00000174720	0.02292	0.04762	32.67	30.42	0.05539	0.5164
ZFP62	ENSG00000196670	0.02608	0.04856	34.42	32.55	0.0619	0.5164
PYGO2	ENSG00000163348	0.0261	0.04771	34.27	32.49	0.06193	0.5164
KBTBD2	ENSG00000170852	0.02642	0.04504	34.98	32.75	0.06255	0.5164
KLHL23	ENSG00000213160	0.02674	0.0517	34.27	32.89	0.06319	0.5164
C12orf57	ENSG00000111678	0.04259	0.04468	46.49	46.07	0.09425	0.5164
PKN2	ENSG00000065243	0.04832	0.0396	52.64	52.37	0.1049	0.5164
TMEM104	ENSG00000109066	0.001357	0.04069	15.34	12.17	0.004673	0.5163
MYO5C	ENSG00000128833	0.001961	0.04634	16.13	13.29	0.006476	0.5163
DNAJC14	ENSG00000135392	0.00299	0.04641	17.65	14.74	0.009393	0.5163
RBM7	ENSG00000076053	0.004872	0.04802	19.65	16.84	0.0145	0.5163
ZNF35	ENSG00000169981	0.01645	0.05212	27.8	25.43	0.04162	0.5163
FMC1	ENSG00000164898	0.02046	0.04938	30.51	28.51	0.05019	0.5163
NFASC	ENSG00000163531	0.029	0.02078	40.42	33.45	0.06772	0.5163
CUL3	ENSG00000036257	0.04951	0.04079	51.52	51.04	0.1072	0.5163
WDR26	ENSG00000162923	0.05619	0.03996	60.14	59.99	0.1194	0.5163
PARP9	ENSG00000138496	3.776e-05	0.04758	9.744	6.671	0.0001812	0.5162
HIRIP3	ENSG00000149929	0.00647	0.04416	20.69	17.89	0.01866	0.5162
ZNF160	ENSG00000170949	0.02534	0.05425	32.75	30.71	0.06039	0.5162
IWS1	ENSG00000163166	0.03731	0.04144	40.89	39.49	0.084	0.5162
RC3H2	ENSG00000056586	0.04255	0.04284	44.33	43.35	0.09418	0.5162
ZNF700	ENSG00000196757	0.005609	0.04587	19.65	16.97	0.01642	0.5161
DGKZ	ENSG00000149091	0.01397	0.05137	25.56	23.19	0.0366	0.5161
TPP2	ENSG00000134900	0.03393	0.04614	37.7	36.21	0.07755	0.5161
TMEM138	ENSG00000149483	0.0362	0.04607	38.98	37.98	0.08185	0.5161
DOCK7	ENSG00000116641	0.04981	0.0431	49.28	48.42	0.1077	0.5161
UNK	ENSG00000132478	0.05879	0.04013	59.11	58.9	0.1242	0.5161
GFER	ENSG00000127554	0.01182	0.04789	23.8	21.26	0.03173	0.516
RHNO1	ENSG00000171792	0.0121	0.04654	24.12	21.56	0.03235	0.516
PTP4A3	ENSG00000184489	0.01921	0.05129	28.43	25.94	0.04761	0.516
NAE1	ENSG00000159593	0.038	0.04671	38.98	37.69	0.08537	0.516
TENT5A	ENSG00000112773	9.7e-08	0.04477	6.629	3.51	7.078e-07	0.5159
H2AC11	ENSG00000196787	6.001e-07	0.03918	7.268	4.116	3.913e-06	0.5159
DEPP1	ENSG00000165507	1.783e-06	0.039	7.668	4.506	1.083e-05	0.5159
CCDC90B	ENSG00000137500	0.01165	0.04803	23.16	20.86	0.03133	0.5159
TADA2B	ENSG00000173011	0.01944	0.04398	27.96	25.61	0.04811	0.5159
AKAP13	ENSG00000170776	0.0308	0.04239	34.42	32.21	0.07143	0.5159
INTS6L	ENSG00000165359	0.03835	0.04537	39.46	37.62	0.08606	0.5159
ARPC4	ENSG00000241553	0.03989	0.042	40.18	38.45	0.089	0.5159
MUC5B	ENSG00000117983	4.756e-15	0.04372	4.473	1.318	7.745e-14	0.5158
RAB11FIP2	ENSG00000107560	0.01555	0.04499	25.32	23.01	0.03964	0.5158
RSBN1	ENSG00000081019	0.01827	0.04693	27.08	24.59	0.04557	0.5158
WDR24	ENSG00000127580	0.02017	0.04668	27.8	25.54	0.0496	0.5158
RAB2A	ENSG00000104388	0.02179	0.04248	28.75	26.54	0.053	0.5158
CHEK1	ENSG00000149554	0.02447	0.04982	30.67	28.34	0.05853	0.5158
PTBP1	ENSG00000011304	0.05517	0.04691	50.48	50.14	0.1175	0.5158
ARHGEF7	ENSG00000102606	0.0561	0.04141	50.64	49.93	0.1193	0.5158
DIDO1	ENSG00000101191	0.06911	0.03086	67.41	68.14	0.1428	0.5158
CPPED1	ENSG00000103381	0.006596	0.04734	19.41	16.66	0.01899	0.5157
PAIP2	ENSG00000120727	0.03576	0.04715	35.78	34.39	0.08105	0.5157
EBF2	ENSG00000221818	4.533e-06	0.04055	7.907	4.761	2.583e-05	0.5156
TTI2	ENSG00000129696	0.01917	0.04481	26.36	24.03	0.04753	0.5156
SUPT16H	ENSG00000092201	0.05733	0.04421	50.88	49.24	0.1214	0.5156
NEMF	ENSG00000165525	0.05858	0.04223	51.04	50.2	0.1238	0.5156
BMPER	ENSG00000164619	2.045e-10	0.042	5.272	2.179	2.108e-09	0.5155
TRIP13	ENSG00000071539	0.001605	0.04348	14.06	11.26	0.005438	0.5155
EED	ENSG00000074266	0.01024	0.03999	21.17	18.47	0.02805	0.5155
ZNF708	ENSG00000182141	0.02441	0.04315	28.59	26.44	0.05844	0.5155
ZSCAN2	ENSG00000176371	0.03754	0.04245	36.42	33.77	0.08444	0.5155
TAF10	ENSG00000166337	0.05492	0.0371	46.41	45.39	0.1171	0.5155
GXYLT1	ENSG00000151233	0.001103	0.03853	13.1	10.21	0.003881	0.5154
ELP4	ENSG00000109911	0.03077	0.0518	31.63	29.46	0.0714	0.5154
TIMM10	ENSG00000134809	0.04027	0.0433	37.06	34.5	0.08971	0.5154
SS18L1	ENSG00000184402	0.04671	0.03796	40.26	38.09	0.1019	0.5154
SLC38A10	ENSG00000157637	0.05369	0.04151	43.77	43.25	0.1148	0.5154
PRRC2A	ENSG00000204469	0.07923	0.02655	75.56	76.48	0.1604	0.5154
SMOC1	ENSG00000198732	3.326e-08	0.04424	5.99	2.959	2.613e-07	0.5153
C12orf65	ENSG00000130921	0.003881	0.03722	16.37	13.41	0.01184	0.5153
EMC6	ENSG00000127774	0.004595	0.04332	16.85	14.12	0.01375	0.5153
ARF6	ENSG00000165527	0.03475	0.04371	32.99	31.24	0.07912	0.5153
YAF2	ENSG00000015153	0.06505	0.04102	52.32	50.67	0.1355	0.5153
KANK4	ENSG00000132854	2.179e-08	0.03649	5.831	2.811	1.759e-07	0.5152
PIGP	ENSG00000185808	0.0002903	0.038	10.7	7.761	0.001166	0.5152
UBE2L6	ENSG00000156587	0.04128	0.04579	35.62	33.71	0.0917	0.5152
PPM1L	ENSG00000163590	0.05774	0.04099	45.69	44.25	0.1222	0.5152
RASA1	ENSG00000145715	0.06272	0.03964	49.12	46.82	0.1314	0.5152
DACT1	ENSG00000165617	1.798e-10	0.03459	5.032	2.017	1.861e-09	0.5151
PIDD1	ENSG00000177595	0.01621	0.04706	23	20.77	0.04111	0.5151
ATG4D	ENSG00000130734	0.02851	0.0468	28.59	26.75	0.06679	0.5151
AARS2	ENSG00000124608	0.0422	0.0433	34.74	33.33	0.09347	0.5151
GPBP1L1	ENSG00000159592	0.05444	0.03973	42.09	40.7	0.1161	0.5151
CCDC15	ENSG00000149548	0.0001384	0.03816	9.585	6.685	0.0005965	0.515
ZSCAN20	ENSG00000121903	0.003486	0.03706	15.42	12.52	0.01078	0.515
RMI1	ENSG00000178966	0.003843	0.04005	15.5	12.78	0.01174	0.515
UMAD1	ENSG00000219545	0.007533	0.04288	18.05	15.53	0.02135	0.515
PLPP5	ENSG00000147535	0.008383	0.04209	18.77	16.06	0.02348	0.515
PARL	ENSG00000175193	0.02848	0.04111	27.96	26	0.06672	0.515
PRCC	ENSG00000143294	0.05338	0.04391	40.5	39.11	0.1142	0.515
CCNL1	ENSG00000163660	0.07978	0.03464	61.58	61.78	0.1613	0.515
FBXO43	ENSG00000156509	3.83e-07	0.03449	6.31	3.389	2.557e-06	0.5149
CREB3L4	ENSG00000143578	0.0004941	0.04235	11.02	8.191	0.001884	0.5149
JAG1	ENSG00000101384	0.00416	0.05301	15.5	12.87	0.01257	0.5149
FZD3	ENSG00000104290	0.08412	0.03852	66.93	65.6	0.1683	0.5149
WNT10A	ENSG00000135925	1.632e-08	0.04423	5.591	2.623	1.341e-07	0.5148
MBNL3	ENSG00000076770	0.001726	0.03949	13.1	10.32	0.005786	0.5148
SMIM13	ENSG00000224531	0.005085	0.03969	16.13	13.49	0.01506	0.5148
THAP12	ENSG00000137492	0.005543	0.04974	16.21	13.75	0.01626	0.5148
PCK2	ENSG00000100889	0.009374	0.04485	18.61	16.05	0.026	0.5148
BRI3BP	ENSG00000184992	0.01191	0.04448	19.81	17.39	0.03191	0.5148
TAF5L	ENSG00000135801	0.01541	0.04502	21.73	19.23	0.03932	0.5148
RFC4	ENSG00000163918	0.03191	0.04836	28.35	26.6	0.07365	0.5148
SAAL1	ENSG00000166788	0.03583	0.03986	31.07	28.69	0.08118	0.5148
CHTF18	ENSG00000127586	0.04744	0.04426	36.1	34.11	0.1033	0.5148
ZNF71	ENSG00000197951	0.07103	0.03791	49.76	48.03	0.1463	0.5148
PHYHIP	ENSG00000168490	2.409e-09	0.04281	5.192	2.26	2.205e-08	0.5147
LRRCC1	ENSG00000133739	0.001689	0.0403	12.78	10.09	0.005687	0.5147
TEX30	ENSG00000151287	0.001788	0.03825	12.86	10.1	0.005969	0.5147
TRMT1L	ENSG00000121486	0.002202	0.04133	13.42	10.67	0.00717	0.5147
DERA	ENSG00000023697	0.01448	0.0452	20.93	18.57	0.03772	0.5147
RTL6	ENSG00000188636	0.04572	0.04011	34.11	32.49	0.1	0.5147
SLC19A1	ENSG00000173638	0.04741	0.04865	34.42	33.33	0.1032	0.5147
STARD9	ENSG00000159433	0.0537	0.03957	37.54	36.17	0.1148	0.5147
PRKAB1	ENSG00000111725	0.05467	0.04172	38.5	37.04	0.1166	0.5147
PRKDC	ENSG00000253729	0.08149	0.03779	55.99	55.44	0.164	0.5147
ZKSCAN1	ENSG00000106261	0.08275	0.03564	56.79	56.83	0.1661	0.5147
P2RX2	ENSG00000187848	8.591e-19	0.03704	3.674	0.7532	1.827e-17	0.5146
TTC32	ENSG00000183891	0.001207	0.03733	11.98	9.2	0.004211	0.5146
ATL1	ENSG00000198513	0.02012	0.03921	23.08	20.46	0.04949	0.5146
NKIRAS2	ENSG00000168256	0.02532	0.0489	24.68	22.95	0.06035	0.5146
MAFG	ENSG00000197063	0.03978	0.04055	30.99	29.12	0.0888	0.5146
ZSWIM8	ENSG00000214655	0.07004	0.03997	46.96	44.72	0.1445	0.5146
ARHGAP17	ENSG00000140750	0.07595	0.03179	49.52	48.85	0.1549	0.5146
NCAPH2	ENSG00000025770	0.08	0.04936	51.68	53.14	0.1617	0.5146
N4BP2L2	ENSG00000244754	0.08953	0.03181	62.38	63.38	0.1775	0.5146
TIAM2	ENSG00000146426	8.173e-06	0.03448	7.268	4.344	4.459e-05	0.5145
HHAT	ENSG00000054392	0.0002362	0.03906	9.505	6.738	0.0009685	0.5145
KRT9	ENSG00000171403	0.002373	0.04341	13.18	10.42	0.007658	0.5145
HILPDA	ENSG00000135245	0.0352	0.04155	28.59	26.56	0.07997	0.5145
TTI1	ENSG00000101407	0.03554	0.04285	28.51	26.67	0.08067	0.5145
RTRAF	ENSG00000087302	0.03977	0.04313	30.27	28.46	0.08878	0.5145
PRTG	ENSG00000166450	0.04847	0.04128	34.58	32.52	0.1052	0.5145
CEP350	ENSG00000135837	0.0835	0.03268	54.07	53.79	0.1673	0.5145
CLMN	ENSG00000165959	1.848e-05	0.03409	7.588	4.707	9.444e-05	0.5144
H2BC15	ENSG00000233822	7.892e-05	0.03905	8.387	5.649	0.0003547	0.5144
CFL2	ENSG00000165410	0.01171	0.04251	18.77	16.33	0.03147	0.5144
MPDU1	ENSG00000129255	0.02033	0.03933	22.28	19.92	0.04992	0.5144
PPP1R3F	ENSG00000049769	0.02045	0.03955	22.44	19.93	0.05016	0.5144
TDRD3	ENSG00000083544	0.02107	0.03961	22.68	20.4	0.05147	0.5144
DAZAP2	ENSG00000183283	0.04706	0.04776	32.19	31.19	0.1026	0.5144
LYSMD4	ENSG00000183060	0.05022	0.04983	33.63	32.79	0.1085	0.5144
MBD6	ENSG00000166987	0.06587	0.04118	41.93	40.46	0.137	0.5144
CDC5L	ENSG00000096401	0.06984	0.04053	43.21	41.9	0.1441	0.5144
PPP1R9A	ENSG00000158528	0.07591	0.03809	47.12	46.81	0.1548	0.5144
TCEANC2	ENSG00000116205	1.931e-05	0.03095	7.508	4.64	9.819e-05	0.5143
CCDC173	ENSG00000154479	9.398e-05	0.04028	8.466	5.703	0.0004174	0.5143
UBR7	ENSG00000012963	0.01056	0.04439	17.73	15.4	0.02884	0.5143
WDR97	ENSG00000179698	0.01134	0.04029	18.45	15.86	0.03061	0.5143
EHBP1L1	ENSG00000173442	0.03745	0.0389	29.15	26.56	0.08428	0.5143
SGCB	ENSG00000163069	0.04825	0.03945	32.99	30.84	0.1048	0.5143
IKBKG	ENSG00000269335	0.05035	0.04799	33.23	31.81	0.1087	0.5143
MAF1	ENSG00000179632	0.0906	0.03544	55.99	55.72	0.1789	0.5143
MAP7D1	ENSG00000116871	0.1	0.03373	69.57	67.34	0.1945	0.5143
MYLK2	ENSG00000101306	3.353e-13	0.03493	4.073	1.251	4.574e-12	0.5142
ZNF585A	ENSG00000196967	0.01032	0.04239	17.57	15.14	0.02826	0.5142
CFAP46	ENSG00000171811	0.03166	0.04401	25.88	23.5	0.07318	0.5142
CRTC3	ENSG00000140577	0.04157	0.04736	28.99	27.41	0.09222	0.5142
TRIM28	ENSG00000130726	0.05497	0.03902	34.82	32.74	0.1171	0.5142
CDK13	ENSG00000065883	0.09355	0.03144	57.91	57.51	0.1839	0.5142
CPSF7	ENSG00000149532	0.1002	0.02767	65.89	67.69	0.1948	0.5142
POT1	ENSG00000128513	0.01208	0.03838	18.13	15.59	0.03231	0.5141
PRDM15	ENSG00000141956	0.01362	0.03889	18.69	16.17	0.03582	0.5141
TMEM209	ENSG00000146842	0.01737	0.04042	19.97	17.67	0.04362	0.5141
PCDHGC5	ENSG00000240764	0.0003251	0.03509	9.345	6.577	0.00129	0.514
TMEM106A	ENSG00000184988	0.0008832	0.04064	10.54	7.935	0.003178	0.514
DCC	ENSG00000187323	0.03474	0.0017	27.72	23.9	0.07908	0.514
MCPH1	ENSG00000147316	0.04259	0.0391	29.31	27.01	0.09425	0.514
PRR14L	ENSG00000183530	0.05034	0.04343	31.23	29.78	0.1087	0.514
SMPD4	ENSG00000136699	0.06247	0.04325	35.94	34.82	0.1309	0.514
CANT1	ENSG00000171302	0.06353	0.04346	36.66	35.55	0.1327	0.514
KIF21A	ENSG00000139116	0.06365	0.04	37.14	35.39	0.1329	0.514
AK8	ENSG00000165695	9.637e-05	0.03608	8.067	5.353	0.0004267	0.5139
C4orf46	ENSG00000205208	0.0001998	0.03349	8.786	6.026	0.00083	0.5139
ASGR1	ENSG00000141505	0.007003	0.04081	15.18	12.59	0.02003	0.5139
PTPDC1	ENSG00000158079	0.01824	0.03955	19.81	17.53	0.04552	0.5139
YEATS4	ENSG00000127337	0.03006	0.04072	23.72	21.63	0.0699	0.5139
ANAPC15	ENSG00000110200	0.05504	0.04319	32.83	31.08	0.1173	0.5139
FAM168B	ENSG00000152102	0.07866	0.03638	41.69	41.32	0.1594	0.5139
AC092835.1	ENSG00000233757	0.03359	0.03772	24.84	22.6	0.0769	0.5138
DBR1	ENSG00000138231	0.04007	0.04206	26.44	24.75	0.0893	0.5138
SAP130	ENSG00000136715	0.06171	0.03886	34.19	33.02	0.1296	0.5138
PIP5K1C	ENSG00000186111	0.06774	0.0414	36.74	35.49	0.1404	0.5138
ZNF664	ENSG00000179195	0.09679	0.03859	51.6	51.96	0.1892	0.5138
GPBP1	ENSG00000062194	0.1069	0.0281	59.66	60.9	0.2052	0.5138
STXBP6	ENSG00000168952	1.22e-09	0.03388	4.553	1.829	1.158e-08	0.5137
ZNF491	ENSG00000177599	0.003693	0.03618	12.86	10.26	0.01133	0.5137
COX7A2	ENSG00000112695	0.01663	0.03792	18.61	16.25	0.04199	0.5137
FBF1	ENSG00000188878	0.03985	0.04077	26.76	24.34	0.08893	0.5137
TRIM27	ENSG00000204713	0.08879	0.0361	46.41	45.27	0.1764	0.5137
ESYT3	ENSG00000158220	1.345e-15	0.04065	3.594	0.8742	2.272e-14	0.5136
DUSP28	ENSG00000188542	5.86e-05	0.03288	7.508	4.802	0.0002706	0.5136
BTN2A2	ENSG00000124508	0.002068	0.03869	11.42	8.85	0.006788	0.5136
BZW1	ENSG00000082153	0.02269	0.03976	20.53	18.31	0.05488	0.5136
RETREG2	ENSG00000144567	0.02749	0.04176	21.81	19.7	0.06463	0.5136
SKP2	ENSG00000145604	0.05679	0.04129	31.47	29.66	0.1204	0.5136
PDIA6	ENSG00000143870	0.0636	0.03898	33.71	31.96	0.1328	0.5136
MOB3B	ENSG00000120162	0.08058	0.03927	41.61	39.23	0.1627	0.5136
CASP2	ENSG00000106144	0.09516	0.03475	47.76	46.93	0.1864	0.5136
MUS81	ENSG00000172732	0.1	0.03443	50.16	49.83	0.1945	0.5136
CKAP4	ENSG00000136026	0.1183	0.03689	74.36	73.4	0.2237	0.5136
CALM2	ENSG00000143933	0.1226	0.03562	83.23	82.33	0.2309	0.5136
KDM7A	ENSG00000006459	0.01992	0.03889	19.41	16.93	0.04907	0.5135
SUSD6	ENSG00000100647	0.02155	0.03986	19.73	17.39	0.05248	0.5135
TMEM181	ENSG00000146433	0.04286	0.04566	25.72	24.22	0.0946	0.5135
HNRNPR	ENSG00000125944	0.1059	0.03286	53.43	52.19	0.2038	0.5135
ZMIZ2	ENSG00000122515	0.1124	0.03186	60.3	59.02	0.2141	0.5135
DPYSL4	ENSG00000151640	0.1154	0.03359	63.18	60.34	0.2189	0.5135
PLAAT5	ENSG00000168004	3.013e-31	0.03103	2.875	0.1883	1.169e-29	0.5134
BEST2	ENSG00000039987	2.279e-16	0.0374	3.435	0.7666	4.123e-15	0.5134
IQCH	ENSG00000103599	0.003736	0.03734	12.38	9.859	0.01145	0.5134
PGBD2	ENSG00000185220	0.03069	0.04256	22.12	20.03	0.07123	0.5134
SENP3	ENSG00000161956	0.03523	0.03774	23.24	21.28	0.08002	0.5134
ECI1	ENSG00000167969	0.06424	0.04118	31.79	30.68	0.134	0.5134
TAF4	ENSG00000130699	0.08323	0.03652	40.18	38.57	0.167	0.5134
GPATCH2	ENSG00000092978	0.09641	0.03576	44.89	44.6	0.1885	0.5134
SMIM7	ENSG00000214046	0.1017	0.03377	48.4	47.81	0.1971	0.5134
SHPRH	ENSG00000146414	0.1029	0.03515	49.76	49.89	0.199	0.5134
STUM	ENSG00000203685	1.824e-07	0.02709	5.192	2.488	1.279e-06	0.5133
CALCB	ENSG00000175868	0.0002522	0.0346	8.307	5.636	0.001026	0.5133
RBBP8	ENSG00000101773	0.0005116	0.03588	8.946	6.375	0.001944	0.5133
PCSK4	ENSG00000115257	0.02833	0.0399	21.09	18.9	0.06643	0.5133
ZNF689	ENSG00000156853	0.0286	0.04186	20.93	18.84	0.06695	0.5133
PRTFDC1	ENSG00000099256	0.03637	0.04355	23.48	21.57	0.08215	0.5133
ZNF140	ENSG00000196387	0.04047	0.04269	24.2	22.49	0.0901	0.5133
FAM76B	ENSG00000077458	0.04882	0.04096	27	25.15	0.1058	0.5133
UBLCP1	ENSG00000164332	0.04967	0.03823	27.4	25.54	0.1075	0.5133
PARD6G	ENSG00000178184	0.05356	0.03761	28.35	26.42	0.1146	0.5133
TOP2B	ENSG00000077097	0.1039	0.03021	48.24	48.62	0.2005	0.5133
MTDH	ENSG00000147649	0.1075	0.0333	51.2	49.78	0.2062	0.5133
HMGN5	ENSG00000198157	0.003138	0.03778	11.58	9.132	0.009807	0.5132
PSENEN	ENSG00000205155	0.0246	0.03849	19.49	17.27	0.05879	0.5132
SPRTN	ENSG00000010072	0.02887	0.03672	21.09	18.74	0.06746	0.5132
GTF2A2	ENSG00000140307	0.03997	0.0417	23.8	22.1	0.08912	0.5132
ZNF543	ENSG00000178229	0.05063	0.03495	27.48	25.25	0.1093	0.5132
NUP155	ENSG00000113569	0.05301	0.0402	27.8	25.9	0.1135	0.5132
PIGO	ENSG00000165282	0.07512	0.04219	34.19	33.13	0.1535	0.5132
ZNF713	ENSG00000178665	0.08084	0.03456	37.3	35.47	0.1631	0.5132
SZRD1	ENSG00000055070	0.1015	0.03284	46.41	45.1	0.1968	0.5132
ZKSCAN8	ENSG00000198315	0.1073	0.03106	49.2	49.29	0.2057	0.5132
SLC8B1	ENSG00000089060	3.687e-06	0.03404	5.751	3.161	2.132e-05	0.5131
SPA17	ENSG00000064199	0.0003075	0.0347	8.227	5.676	0.001227	0.5131
RCC1	ENSG00000180198	0.01023	0.03613	14.78	12.43	0.02802	0.5131
FEM1A	ENSG00000141965	0.04578	0.04217	24.92	23.17	0.1002	0.5131
EMC8	ENSG00000131148	0.06964	0.0369	32.11	30.88	0.1438	0.5131
ZNF131	ENSG00000172262	0.09073	0.03757	39.54	38.35	0.1791	0.5131
SMNDC1	ENSG00000119953	0.09097	0.03821	40.02	39.07	0.1796	0.5131
FAM227A	ENSG00000184949	0.1087	0.03836	49.04	48.3	0.2081	0.5131
KLHL40	ENSG00000157119	4.384e-30	0.03339	2.796	0.1883	1.634e-28	0.513
LNX1	ENSG00000072201	3.71e-13	0.03135	3.594	1.009	5.034e-12	0.513
CASKIN2	ENSG00000177303	0.0003098	0.03373	8.147	5.582	0.001235	0.513
C3orf14	ENSG00000114405	0.001203	0.03104	9.585	7.021	0.004201	0.513
ERI2	ENSG00000196678	0.007141	0.03196	13.42	10.91	0.02037	0.513
FAM89A	ENSG00000182118	0.009124	0.03581	14.22	11.76	0.02537	0.513
RNF168	ENSG00000163961	0.05778	0.04182	27.88	26.52	0.1223	0.513
ESF1	ENSG00000089048	0.08318	0.03682	36.18	34.9	0.1669	0.513
ANO8	ENSG00000074855	0.09535	0.0385	40.58	39.22	0.1868	0.513
[truncated: 16,076 more rows]

## Sheet: Early_RGC_WT
Gene Symbol	Gene Ensembl	P-Value	Log2FC	PCT1	PCT2	Adj. P-value	AUC
POU4F2	ENSG00000151615	0	1.831	94.47	18.75	0	0.9398
CNTN2	ENSG00000184144	0	2.354	98.75	46.29	0	0.9337
DCC	ENSG00000187323	0	2.037	91.23	16.17	0	0.9328
CHRNA3	ENSG00000080644	0	2.025	98.96	42.02	0	0.9216
AFAP1	ENSG00000196526	0	1.646	92.9	32.06	0	0.9149
FNDC5	ENSG00000160097	0	1.68	96.24	34.83	0	0.9134
SLIT1	ENSG00000187122	0	2.093	92.28	28.7	0	0.9056
SLC18A2	ENSG00000165646	0	1.731	95.72	37.48	0	0.8918
XKR7	ENSG00000260903	0	1.545	90.92	28.15	0	0.8892
PCBP4	ENSG00000090097	0	1.734	100	69.7	0	0.8872
ELAVL2	ENSG00000107105	0	1.579	93.22	37.84	0	0.8831
DCX	ENSG00000077279	0	1.463	97.18	51.48	0	0.8759
SYT7	ENSG00000011347	0	1.236	95.62	70.41	0	0.8682
ELAVL3	ENSG00000196361	0	1.485	93.63	38.32	0	0.8669
ADAM11	ENSG00000073670	0	1.548	86.74	23.16	0	0.8667
PPP1R1A	ENSG00000135447	0	1.589	87.89	35	0	0.8658
MICAL1	ENSG00000135596	0	1.42	92.59	36.99	0	0.8636
IQSEC1	ENSG00000144711	5.15e-299	1.211	93.63	55.61	2.387e-296	0.8534
LDB3	ENSG00000122367	0	1.436	77.35	13.2	0	0.847
THBS3	ENSG00000169231	4.958e-281	1.296	96.24	61.66	2.037e-278	0.8469
NFASC	ENSG00000163531	0	1.363	88.1	27.8	0	0.8461
CACNA2D1	ENSG00000153956	1.095e-272	1.106	93.74	60.06	4.122e-270	0.8405
SOGA3	ENSG00000214338	7.644e-283	1.418	97.6	51.21	3.213e-280	0.8402
ACAP3	ENSG00000131584	1.055e-257	1.178	99.06	81.12	3.287e-255	0.8383
CPLX2	ENSG00000145920	0	1.336	84.76	26.64	0	0.8339
NELL2	ENSG00000184613	2.45e-255	1.144	94.05	68.99	7.381e-253	0.8337
KALRN	ENSG00000160145	5.12e-250	1.087	96.56	71.52	1.517e-247	0.8311
AGO1	ENSG00000092847	6.417e-243	0.9999	93.11	66.94	1.757e-240	0.8246
BCL7A	ENSG00000110987	1.033e-241	1.13	92.59	61.97	2.786e-239	0.8214
STX1A	ENSG00000106089	0	1.111	77.45	22.31	0	0.819
CADM1	ENSG00000182985	6.496e-232	1.124	92.07	66.48	1.545e-229	0.8168
POU2F2	ENSG00000028277	0	1.232	78.71	22.41	0	0.8155
CBFA2T2	ENSG00000078699	2.947e-233	1.167	88.83	58.93	7.198e-231	0.8137
ATOH7	ENSG00000179774	3.23e-271	1.474	88.62	36.11	1.081e-268	0.812
GPC2	ENSG00000213420	1.358e-227	1.053	94.15	58.68	2.993e-225	0.81
SHF	ENSG00000138606	2.344e-231	1.087	89.67	54.91	5.431e-229	0.8097
DLL3	ENSG00000090932	0	1.261	78.08	25.55	0	0.8094
SNCG	ENSG00000173267	9.853e-272	1.221	84.45	35.06	3.492e-269	0.8094
STMN2	ENSG00000104435	5.639e-234	1.304	94.05	50.96	1.416e-231	0.8086
AGRN	ENSG00000188157	8.189e-216	1.006	93.42	68.33	1.627e-213	0.8063
GPI	ENSG00000105220	2.118e-271	1.086	80.9	33.04	7.223e-269	0.8045
RHBDL3	ENSG00000141314	4.764e-259	1.053	83.82	36.2	1.511e-256	0.804
FSTL4	ENSG00000053108	0	1.209	77.87	22.78	0	0.8035
MYO16	ENSG00000041515	1.359e-216	1.021	90.29	59	2.73e-214	0.8023
NKAIN4	ENSG00000101198	1.515e-232	0.9936	83.82	46.45	3.651e-230	0.8019
IGFBPL1	ENSG00000137142	1.803e-257	1.056	79.02	34.47	5.525e-255	0.7988
NHLH1	ENSG00000171786	0	1.023	74.22	21.36	0	0.7959
SEMA3F	ENSG00000001617	1.372e-228	1.068	82.67	43.59	3.101e-226	0.7958
KLHL35	ENSG00000149243	0	1.062	72.86	19.17	0	0.7945
EYA2	ENSG00000064655	0	1.055	67.12	12.5	0	0.7931
PPFIA2	ENSG00000139220	0	0.9948	68.79	16.43	0	0.7909
CRMP1	ENSG00000072832	2.067e-200	1.026	91.13	56.27	3.492e-198	0.789
APC2	ENSG00000115266	4.501e-196	0.9912	92.48	59.26	7.014e-194	0.7878
CADPS	ENSG00000163618	1.091e-239	1.145	86.43	33.24	2.9e-237	0.7876
SIX3	ENSG00000138083	3.532e-186	0.8175	96.56	83.56	4.873e-184	0.7873
STXBP1	ENSG00000136854	6.908e-203	0.9135	86.12	49.02	1.201e-200	0.7846
ELAVL4	ENSG00000162374	1.049e-271	1.164	75.57	24.85	3.645e-269	0.7837
NRG1	ENSG00000157168	0	1.149	67.75	19.58	0	0.7819
SLC6A1	ENSG00000157103	9.158e-303	1.437	68.58	20.16	4.356e-300	0.7816
DBN1	ENSG00000113758	1.303e-179	0.8078	94.89	79.22	1.732e-177	0.7816
RTN4RL2	ENSG00000186907	0	0.9174	65.14	12.74	0	0.7811
CELF3	ENSG00000159409	1.381e-198	1.144	92.28	46.12	2.249e-196	0.7795
NCAN	ENSG00000130287	1.31e-278	1.036	72.65	22.31	5.146e-276	0.7787
ADCY1	ENSG00000164742	9.949e-262	0.9095	71.4	25.48	3.211e-259	0.7787
HEY1	ENSG00000164683	7.993e-230	1.006	73.9	32.95	1.829e-227	0.7782
AHDC1	ENSG00000126705	2.165e-189	0.9034	84.97	52.71	3.155e-187	0.7779
RCOR2	ENSG00000167771	5.275e-188	0.8872	87.27	52.21	7.568e-186	0.7767
RGS16	ENSG00000143333	3.694e-235	1.044	74.01	29.5	9.404e-233	0.7743
MYT1	ENSG00000196132	9.727e-272	0.9074	70.67	21.02	3.492e-269	0.7704
C14orf132	ENSG00000227051	1.842e-190	0.9076	79.23	43.82	2.706e-188	0.7695
C1orf21	ENSG00000116667	1.18e-199	0.8962	75.99	39.01	1.957e-197	0.7692
TAGLN3	ENSG00000144834	1.035e-212	0.8625	74.01	32.9	1.969e-210	0.7675
KLF7	ENSG00000118263	6.74e-168	0.8671	88.52	60.38	7.809e-166	0.7664
SMAD9	ENSG00000120693	3.203e-174	0.9156	80.79	53	4.077e-172	0.7662
GAP43	ENSG00000172020	2.064e-170	0.9699	86.95	52.56	2.487e-168	0.7635
DISP3	ENSG00000204624	1.035e-194	0.9025	76.51	36.52	1.558e-192	0.7623
BASP1	ENSG00000176788	3.9e-153	0.8258	97.6	87.22	3.77e-151	0.7605
KIF19	ENSG00000196169	4.817e-304	0.8992	62.53	15.29	2.353e-301	0.76
C11orf95	ENSG00000188070	7.915e-162	0.8098	84.86	55.74	8.416e-160	0.7586
NTRK1	ENSG00000198400	1.025e-304	0.932	63.05	14.7	5.148e-302	0.7579
ANK1	ENSG00000029534	0	0.8767	61.38	13.22	0	0.7569
SETBP1	ENSG00000152217	6.619e-160	0.8765	84.45	54.02	6.915e-158	0.7559
RUNDC3A	ENSG00000108309	8.385e-232	0.8508	69.21	22.45	1.968e-229	0.7532
CACNA1H	ENSG00000196557	4.246e-146	0.8103	95.82	75.77	3.876e-144	0.7532
CORO2B	ENSG00000103647	2.457e-179	0.7866	74.32	37.25	3.241e-177	0.7523
GABBR2	ENSG00000136928	1.237e-238	0.8868	66.49	21.12	3.239e-236	0.752
RBP1	ENSG00000114115	1.043e-144	0.818	91.54	75.84	9.381e-143	0.7519
OLFM1	ENSG00000130558	2.246e-205	0.9988	72.34	27.43	3.981e-203	0.7513
NPDC1	ENSG00000107281	1.49e-148	0.8075	87.16	59.96	1.41e-146	0.7501
CLDN5	ENSG00000184113	1.277e-237	0.8992	64.72	20.6	3.296e-235	0.7491
TMEM132E	ENSG00000181291	0	0.9414	55.53	8.358	0	0.7486
KCNH2	ENSG00000055118	6.135e-245	0.8067	63.26	18.97	1.706e-242	0.747
SOX4	ENSG00000124766	3.06e-137	0.6142	98.85	96.69	2.549e-135	0.7466
MYO15A	ENSG00000091536	4.489e-307	0.8131	59.08	12.19	2.318e-304	0.7445
CHRNB4	ENSG00000117971	2.638e-209	0.8363	68.48	24	4.917e-207	0.7444
SHC1	ENSG00000160691	1.011e-157	0.7813	76.72	43.59	1.021e-155	0.7444
MLLT11	ENSG00000213190	5.592e-147	0.8091	81.32	50.55	5.21e-145	0.7425
CD24	ENSG00000272398	6.083e-135	0.7408	89.25	72.21	4.887e-133	0.7423
MAP6	ENSG00000171533	4.421e-134	0.6956	91.34	75.56	3.489e-132	0.7422
PLEKHA6	ENSG00000143850	6.142e-173	0.8349	72.44	33.3	7.71e-171	0.7412
CXCR4	ENSG00000121966	1.693e-146	0.8337	77.35	49.55	1.569e-144	0.7409
CACNG4	ENSG00000075461	5.842e-169	0.7791	70.88	34.79	6.901e-167	0.7405
PLXNA3	ENSG00000130827	8.842e-167	0.7581	72.55	35.52	9.989e-165	0.7403
MEIS3	ENSG00000105419	2.691e-179	0.77	69.62	30.56	3.524e-177	0.7402
NOVA2	ENSG00000104967	3.43e-141	0.7889	84.03	54.02	2.995e-139	0.7402
KMT2C	ENSG00000055609	1.415e-130	0.6343	93.95	86.29	1.093e-128	0.7402
WDFY2	ENSG00000139668	1.451e-139	0.7678	81.52	54.43	1.243e-137	0.7389
TPD52	ENSG00000076554	2.746e-218	0.7409	61.38	20.42	5.704e-216	0.7369
MCF2L	ENSG00000126217	4.682e-144	0.7675	77.45	46.91	4.168e-142	0.7367
GRM2	ENSG00000164082	3.265e-296	0.735	55.95	11.57	1.475e-293	0.7349
PFKFB3	ENSG00000170525	1.391e-139	0.7533	79.44	48.79	1.197e-137	0.7347
LINGO1	ENSG00000169783	5.257e-160	0.8028	70.77	34.93	5.524e-158	0.7341
DYNC1I2	ENSG00000077380	3.114e-124	0.6255	91.02	72.76	2.234e-122	0.7325
ELFN2	ENSG00000166897	0	0.7584	51.98	7.181	0	0.7324
DCTN1	ENSG00000204843	4.089e-123	0.6517	91.96	78.78	2.899e-121	0.7324
NKAIN1	ENSG00000084628	7.943e-204	0.7311	62	21.54	1.394e-201	0.7323
AKAP6	ENSG00000151320	2.1e-172	0.9598	69	27.89	2.6e-170	0.7302
BEGAIN	ENSG00000183092	0	0.7717	52.09	7.336	0	0.7301
ARHGEF10L	ENSG00000074964	7.494e-134	0.7075	77.66	48.51	5.889e-132	0.7294
KIAA0408	ENSG00000189367	1.561e-170	0.7061	68.16	27.93	1.893e-168	0.7288
ISL1	ENSG00000016082	1.309e-233	0.7506	59.19	15.37	3.242e-231	0.7263
ROBO2	ENSG00000185008	4.5e-153	0.7351	70.56	33.01	4.326e-151	0.7259
LRRN1	ENSG00000175928	1.92e-130	0.6923	75.05	48.13	1.477e-128	0.7258
PLBD2	ENSG00000151176	7.332e-160	0.6931	65.66	29.77	7.616e-158	0.7243
SEPTIN5	ENSG00000184702	4.691e-130	0.8031	76.2	46.44	3.563e-128	0.7242
SPPL2B	ENSG00000005206	1.94e-114	0.628	88.62	73.24	1.27e-112	0.7231
MPRIP	ENSG00000133030	8.061e-114	0.627	88.83	76.53	5.26e-112	0.723
MAP2	ENSG00000078018	4.467e-117	0.6549	85.7	62.16	2.979e-115	0.7224
BRSK2	ENSG00000174672	2.791e-135	0.7033	74.11	40.28	2.252e-133	0.7223
RIMS3	ENSG00000117016	8.779e-166	0.7066	63.36	26.02	9.855e-164	0.7203
SRGAP1	ENSG00000196935	1.392e-154	0.6658	65.03	29.4	1.367e-152	0.7197
RALGDS	ENSG00000160271	2.533e-138	0.6734	69.73	36.55	2.139e-136	0.7195
RBFOX3	ENSG00000167281	1.095e-215	0.7226	57.62	16.11	2.128e-213	0.7194
UCHL1	ENSG00000154277	1.322e-112	0.793	86.53	62.82	8.501e-111	0.7183
NOL4L	ENSG00000197183	2.882e-123	0.6624	73.38	46.5	2.051e-121	0.7179
DST	ENSG00000151914	5.644e-106	0.6538	91.34	75.48	3.412e-104	0.7149
INSYN1	ENSG00000205363	8.113e-139	0.7185	69.1	31.97	6.885e-137	0.7131
STMN3	ENSG00000197457	2.187e-121	0.6901	74.11	42.92	1.526e-119	0.713
NECAB3	ENSG00000125967	1.812e-123	0.6935	69.94	41.47	1.294e-121	0.7129
FBRSL1	ENSG00000112787	7.1e-106	0.6215	85.49	65.74	4.278e-104	0.7125
SCRT1	ENSG00000261678	2.146e-180	0.7297	58.25	19.36	2.916e-178	0.7109
SP8	ENSG00000164651	7.881e-219	0.7167	52.92	13.87	1.656e-216	0.71
LAMA5	ENSG00000130702	3.932e-115	0.7393	72.23	44.71	2.585e-113	0.7088
GP1BB	ENSG00000203618	5.571e-125	0.746	67.95	36.43	4.028e-123	0.7081
SH3BGRL3	ENSG00000142669	8.346e-112	0.6767	71.29	47.57	5.349e-110	0.708
SUN2	ENSG00000100242	1.86e-126	0.6487	66.6	35.39	1.366e-124	0.7077
DUSP4	ENSG00000120875	1.972e-214	0.6883	51.57	13.91	3.791e-212	0.7073
ATP1A3	ENSG00000105409	4.385e-136	0.6743	68.58	29.68	3.554e-134	0.7072
PRDM8	ENSG00000152784	1.911e-280	0.721	48.12	8.591	7.676e-278	0.7064
FIGNL2	ENSG00000261308	6.914e-137	0.6487	62.63	29.11	5.68e-135	0.7055
MYCN	ENSG00000134323	8.727e-101	0.6133	81.42	61.19	4.992e-99	0.7055
FLNC	ENSG00000128591	4.06e-148	0.7011	59.29	25.2	3.802e-146	0.7053
ASIC4	ENSG00000072182	3.125e-289	0.6422	47.7	7.944	1.345e-286	0.7052
AUTS2	ENSG00000158321	8.564e-100	0.6257	81.21	62.67	4.868e-98	0.705
LMBR1L	ENSG00000139636	6.18e-113	0.6083	71.4	42.72	4.004e-111	0.7049
SPNS2	ENSG00000183018	2.628e-178	0.6709	56.78	17.91	3.417e-176	0.7048
EPB41	ENSG00000159023	1.145e-100	0.5963	79.75	59.71	6.526e-99	0.7047
ATRNL1	ENSG00000107518	6.69e-98	0.6289	81.94	67.65	3.709e-96	0.7046
KLC1	ENSG00000126214	1.152e-95	0.5434	87.79	73.28	6.217e-94	0.7036
L1CAM	ENSG00000198910	1.321e-120	0.7955	71.71	34.62	9.184e-119	0.7026
FAM110A	ENSG00000125898	5.454e-177	0.6225	53.97	17.78	7.042e-175	0.7025
VASH2	ENSG00000143494	1.111e-134	0.6587	62.11	28.17	8.889e-133	0.702
POU6F2	ENSG00000106536	3.417e-157	0.7711	58.77	21.23	3.412e-155	0.7019
GDI1	ENSG00000203879	1.923e-93	0.5532	90.4	75.99	1.007e-91	0.7016
CALM3	ENSG00000160014	1.613e-94	0.5675	83.82	68.81	8.524e-93	0.7013
FNBP1L	ENSG00000137942	2.089e-93	0.5663	87.16	71.06	1.091e-91	0.7007
SRRM4	ENSG00000139767	4.528e-144	0.6544	60.54	24.14	4.052e-142	0.7005
C1QL1	ENSG00000131094	4.326e-162	0.6974	54.59	20.02	4.627e-160	0.7004
ACSL4	ENSG00000068366	4.535e-97	0.5905	76.93	55.4	2.491e-95	0.6988
PELI2	ENSG00000139946	4.501e-122	0.6465	61.69	32.01	3.166e-120	0.6984
SHC2	ENSG00000129946	1.897e-102	0.6146	73.38	44.91	1.106e-100	0.697
ZNF385A	ENSG00000161642	1.272e-88	0.5262	90.81	81.93	6.284e-87	0.6969
HNRNPH3	ENSG00000096746	4.017e-88	0.4916	94.36	88.8	1.973e-86	0.6967
GAA	ENSG00000171298	7.964e-104	0.5877	70.56	42.7	4.689e-102	0.6962
CACNB3	ENSG00000167535	1.246e-105	0.5963	68.06	40.98	7.457e-104	0.6959
EBF1	ENSG00000164330	6.499e-152	0.6069	58.04	20.14	6.216e-150	0.6954
EBF3	ENSG00000108001	3.887e-141	0.686	61.17	22.54	3.378e-139	0.695
CHRNA4	ENSG00000101204	1.019e-153	0.6173	55.64	19.2	9.959e-152	0.6932
TUBB2B	ENSG00000137285	7.358e-85	0.5174	97.18	93.27	3.491e-83	0.693
TTC29	ENSG00000137473	1.508e-158	0.6419	52.4	18.24	1.54e-156	0.6923
CARMIL3	ENSG00000186648	1.511e-172	0.5923	51.67	15.69	1.884e-170	0.6921
SLIT2	ENSG00000145147	1.757e-129	0.6303	56.26	25.42	1.318e-127	0.6914
PBX3	ENSG00000167081	2.271e-118	0.6227	60.33	29.49	1.555e-116	0.6911
ANKRD50	ENSG00000151458	2.166e-109	0.5719	61.59	34.18	1.36e-107	0.6906
DLX2	ENSG00000115844	2.93e-197	0.643	48.64	12.28	4.646e-195	0.6905
KDM6B	ENSG00000132510	2.764e-101	0.5757	68.68	39.66	1.586e-99	0.6905
MGAT5B	ENSG00000167889	5.373e-180	0.5949	50	14.18	7.194e-178	0.69
ABCA2	ENSG00000107331	1.658e-95	0.6131	67.54	45.44	8.92e-94	0.69
GAL	ENSG00000069482	3.051e-153	0.8524	53.03	18.46	2.964e-151	0.6899
TACC2	ENSG00000138162	2.701e-103	0.5957	67.95	36.73	1.585e-101	0.6892
CABP7	ENSG00000100314	1.356e-216	0.7138	46.56	10.18	2.73e-214	0.6885
ALPK3	ENSG00000136383	3.687e-172	0.6626	49.16	14.89	4.533e-170	0.688
WSB1	ENSG00000109046	1.621e-80	0.4189	99.9	99.04	7.27e-79	0.6879
GPC1	ENSG00000063660	7.537e-84	0.6105	79.44	62.05	3.529e-82	0.6873
ABTB2	ENSG00000166016	1.37e-191	0.603	46.76	12.07	2.047e-189	0.6858
ANKRD13B	ENSG00000198720	2.538e-107	0.5545	62	31.53	1.566e-105	0.6852
NAGK	ENSG00000124357	2.511e-86	0.5574	73.8	51.15	1.21e-84	0.6848
MAP1B	ENSG00000131711	1.995e-77	0.4116	96.35	94.49	8.444e-76	0.6842
PEX5L	ENSG00000114757	1.271e-175	0.5711	47.7	13.17	1.63e-173	0.6827
BTG2	ENSG00000159388	2.523e-78	0.6407	85.59	67.06	1.078e-76	0.6825
IGLON5	ENSG00000142549	1.594e-105	0.5581	59.92	31	9.509e-104	0.6824
MAP4K4	ENSG00000071054	1.02e-79	0.5176	79.02	61.53	4.488e-78	0.6823
ENOX2	ENSG00000165675	1.812e-165	0.5718	47.6	14.41	2.021e-163	0.6819
CACNA1B	ENSG00000148408	1.042e-139	0.5726	53.03	18.51	9.007e-138	0.6814
HECTD4	ENSG00000173064	1.552e-77	0.489	80.58	63.9	6.585e-76	0.6806
PLK3	ENSG00000173846	8.127e-159	0.5439	48.12	15.01	8.394e-157	0.6804
SATB1	ENSG00000182568	3.39e-93	0.5482	64.09	37.82	1.766e-91	0.6802
TRAF4	ENSG00000076604	3.503e-76	0.5173	77.14	58.7	1.452e-74	0.677
NEFM	ENSG00000104722	4.738e-158	0.6013	45.51	13	4.812e-156	0.6716
MEX3A	ENSG00000254726	2.869e-68	0.4671	84.13	72.48	1.029e-66	0.6711
IER5	ENSG00000162783	6.251e-79	0.5365	63.99	40.76	2.703e-77	0.6682
RNF44	ENSG00000146083	2.145e-67	0.4739	77.87	62.79	7.498e-66	0.6676
NMNAT2	ENSG00000157064	4.212e-125	0.5225	49.69	17.4	3.058e-123	0.6674
ADAMTS7	ENSG00000136378	1.856e-94	0.5111	55.53	28.17	9.782e-93	0.6674
RASD1	ENSG00000108551	7.72e-111	0.5265	51.67	20.51	4.913e-109	0.6655
PLCG1	ENSG00000124181	3.535e-63	0.4271	89.46	81.65	1.135e-61	0.6655
KDM5B	ENSG00000117139	2.553e-67	0.4833	75.68	56	8.89e-66	0.665
PANK3	ENSG00000120137	5.035e-69	0.4665	69.73	51.15	1.824e-67	0.6645
MAPK12	ENSG00000188130	1.183e-76	0.5149	63.15	39.35	4.925e-75	0.6644
TMEFF1	ENSG00000241697	8.004e-63	0.4248	84.66	75.43	2.538e-61	0.6643
IGDCC3	ENSG00000174498	1.255e-89	0.4961	54.91	28.52	6.301e-88	0.6634
NSG1	ENSG00000168824	6.091e-97	0.584	57.1	24.23	3.316e-95	0.6633
ATP8B2	ENSG00000143515	5.738e-89	0.5137	55.32	28.79	2.857e-87	0.6633
KIAA1614	ENSG00000135835	8.102e-116	0.5194	48.75	18.23	5.384e-114	0.6628
USP24	ENSG00000162402	3.72e-72	0.4585	63.57	43.08	1.449e-70	0.6625
FGD4	ENSG00000139132	1.734e-61	0.4678	86.43	73.39	5.356e-60	0.6623
AFDN	ENSG00000130396	1.238e-60	0.3792	93.01	88.7	3.729e-59	0.6623
DLX1	ENSG00000144355	3.27e-155	0.5399	42.8	11.33	3.23e-153	0.6621
GRIA2	ENSG00000120251	1.664e-95	0.5779	55.32	23.85	8.927e-94	0.6609
ASAP2	ENSG00000151693	9.153e-63	0.4859	74.84	60.86	2.892e-61	0.6609
RIPOR2	ENSG00000111913	1.212e-201	0.464	38.41	7.245	2.086e-199	0.6606
ESRRG	ENSG00000196482	4.968e-118	0.507	46.03	17.14	3.351e-116	0.6606
ZNF195	ENSG00000005801	2.624e-67	0.458	67.22	47.28	9.121e-66	0.66
AGPAT4	ENSG00000026652	1.452e-62	0.4533	73.28	57.15	4.564e-61	0.6593
TMSB4X	ENSG00000205542	5.501e-58	0.3713	98.43	98.37	1.571e-56	0.6587
SPSB4	ENSG00000175093	6.96e-66	0.4701	66.7	47.6	2.338e-64	0.6584
MIDN	ENSG00000167470	7.565e-58	0.3987	86.95	78.26	2.15e-56	0.6578
ADGRG1	ENSG00000205336	3.416e-67	0.4657	65.97	44.22	1.183e-65	0.6577
LSS	ENSG00000160285	5.141e-61	0.4954	74.11	58.2	1.572e-59	0.6576
DPYSL3	ENSG00000113657	1.224e-87	0.512	56.16	25.59	5.964e-86	0.6572
ANK2	ENSG00000145362	7.677e-67	0.5032	64.3	44.38	2.638e-65	0.6572
CDKN1C	ENSG00000129757	4.244e-83	0.5055	55.22	28.27	1.967e-81	0.6569
KLHDC8A	ENSG00000162873	2.292e-90	0.5026	52.82	24.32	1.16e-88	0.6567
CACNA1G	ENSG00000006283	2.806e-145	0.5806	41.75	11.42	2.536e-143	0.6566
DPYSL4	ENSG00000151640	5.729e-60	0.4505	75.57	58.91	1.7e-58	0.6565
SREBF1	ENSG00000072310	1.328e-67	0.4726	62.32	41.8	4.679e-66	0.656
LFNG	ENSG00000106003	1.176e-65	0.7279	62.32	44.99	3.929e-64	0.656
HECW1	ENSG00000002746	8.159e-187	0.48	37.58	7.491	1.143e-184	0.6554
MUC1	ENSG00000185499	1.229e-79	0.4844	55.64	29.42	5.38e-78	0.6552
CTIF	ENSG00000134030	6.921e-77	0.457	56.05	31.32	2.902e-75	0.655
CEP170	ENSG00000143702	1.968e-64	0.4513	65.76	44.61	6.48e-63	0.6546
GREB1	ENSG00000196208	2.322e-62	0.4484	67.54	48.49	7.285e-61	0.6545
NNAT	ENSG00000053438	4.173e-56	0.4515	82.67	68.97	1.139e-54	0.654
GAL3ST4	ENSG00000197093	1.296e-99	0.4528	47.7	19.55	7.323e-98	0.6536
TXNIP	ENSG00000265972	1.104e-94	0.5039	49.58	21.18	5.852e-93	0.6536
FRAS1	ENSG00000138759	6.46e-151	0.4629	39.04	10.17	6.145e-149	0.653
KIAA0895L	ENSG00000196123	7.207e-58	0.4662	74.63	56.23	2.051e-56	0.6527
ATP11C	ENSG00000101974	1.393e-80	0.4376	51.77	27.46	6.264e-79	0.6526
CCDC136	ENSG00000128596	6.232e-57	0.4489	74.11	58.55	1.738e-55	0.6522
LSAMP	ENSG00000185565	1.459e-59	0.4803	65.55	50.86	4.296e-58	0.6521
MMP17	ENSG00000198598	6.371e-102	0.4819	46.66	18.07	3.703e-100	0.6515
RERE	ENSG00000142599	5.648e-53	0.3742	91.65	85.38	1.408e-51	0.6513
PAM	ENSG00000145730	3.85e-76	0.4628	52.92	29.23	1.589e-74	0.6509
WNK2	ENSG00000165238	1.577e-54	0.4754	78.08	65.34	4.113e-53	0.6509
DYNC1LI1	ENSG00000144635	1.522e-71	0.4252	55.22	32.4	5.817e-70	0.6505
AKAP1	ENSG00000121057	3.227e-67	0.4709	58.66	36.1	1.119e-65	0.6501
CDH12	ENSG00000154162	2.223e-164	0.455	37.27	8.306	2.45e-162	0.6497
THSD7B	ENSG00000144229	5.041e-137	0.4712	39.77	11.05	4.161e-135	0.6496
EPB41L4A	ENSG00000129595	9.544e-66	0.4516	57.93	37.09	3.201e-64	0.6493
HRC	ENSG00000130528	6.513e-102	0.4639	44.15	17.35	3.773e-100	0.6489
STX6	ENSG00000135823	2.442e-57	0.431	66.81	50.06	6.886e-56	0.6488
PRMT8	ENSG00000111218	1.788e-201	0.4541	34.97	5.758	3.048e-199	0.6485
SYT4	ENSG00000132872	6.532e-87	0.4666	50.52	21.8	3.174e-85	0.6485
TMSB10	ENSG00000034510	9.357e-51	0.3904	88.1	82.65	2.211e-49	0.6478
MFNG	ENSG00000100060	2.623e-164	0.4398	36.22	7.711	2.874e-162	0.6459
TTC3	ENSG00000182670	1.581e-49	0.3541	88	81.43	3.623e-48	0.6459
NDRG4	ENSG00000103034	7.887e-51	0.4503	78.71	62.74	1.871e-49	0.6449
RAB26	ENSG00000167964	4.075e-170	0.4504	35.07	7.013	4.878e-168	0.6438
SCRT2	ENSG00000215397	1.445e-168	0.4187	35.07	7.116	1.685e-166	0.6437
KCNC4	ENSG00000116396	1.81e-148	0.4445	35.7	8.682	1.704e-146	0.643
MEX3B	ENSG00000183496	1.557e-63	0.422	55.22	33.45	5.072e-62	0.6427
NREP	ENSG00000134986	2.819e-47	0.3479	87.58	84.01	6.139e-46	0.6425
SMPD3	ENSG00000103056	3.653e-125	0.4094	38.31	10.86	2.662e-123	0.6414
NUMBL	ENSG00000105245	3e-90	0.4179	43.11	17.98	1.515e-88	0.6412
ARHGEF2	ENSG00000116584	4.142e-68	0.4281	52.19	28.3	1.474e-66	0.6412
GMIP	ENSG00000089639	3.995e-70	0.4742	50.63	26.92	1.492e-68	0.6411
GLIS2	ENSG00000126603	2.347e-70	0.4396	48.43	26.69	8.821e-69	0.6407
GAREM2	ENSG00000157833	8.823e-63	0.4441	53.55	32.38	2.793e-61	0.6405
CYB5A	ENSG00000166347	7.539e-77	0.4507	46.66	22.82	3.154e-75	0.6404
RAB6A	ENSG00000175582	1.3e-53	0.3973	62.63	44.64	3.301e-52	0.6404
DIP2C	ENSG00000151240	1.413e-50	0.3965	67.22	51.86	3.316e-49	0.6403
ADD2	ENSG00000075340	1.17e-49	0.4056	70.15	53.1	2.687e-48	0.6397
KCNS2	ENSG00000156486	8.793e-146	0.4243	35.49	8.255	7.986e-144	0.6395
EDIL3	ENSG00000164176	4.618e-74	0.4106	48.54	23.6	1.855e-72	0.6395
RBFOX2	ENSG00000100320	7.677e-56	0.4008	59.19	39.64	2.08e-54	0.6395
CELSR3	ENSG00000008300	2.311e-73	0.4004	48.85	23.7	9.16e-72	0.6391
SPTBN2	ENSG00000173898	1.283e-51	0.4123	65.24	46.37	3.104e-50	0.6389
CBLB	ENSG00000114423	6.591e-48	0.3998	71.82	57.78	1.453e-46	0.6389
ST7	ENSG00000004866	1.314e-63	0.4029	52.09	30.15	4.289e-62	0.6386
LRCH2	ENSG00000130224	1.896e-63	0.3951	51.57	29.99	6.154e-62	0.6382
ARHGAP23	ENSG00000275832	2.713e-49	0.4264	67.54	50.54	6.161e-48	0.6378
VAV2	ENSG00000160293	1.338e-60	0.4223	52.19	31.44	4.019e-59	0.6367
KCNT2	ENSG00000162687	1.663e-63	0.408	50.94	28.72	5.405e-62	0.6366
TUBA1A	ENSG00000167552	3.018e-54	0.4028	56.99	38.8	7.816e-53	0.6365
TMEM176B	ENSG00000106565	1.506e-139	0.3907	34.86	8.306	1.284e-137	0.6363
PDE4D	ENSG00000113448	1.336e-74	0.4127	45.3	21.9	5.412e-73	0.6363
SPTLC2	ENSG00000100596	5.278e-58	0.3964	53.55	33.77	1.509e-56	0.6363
ASIC1	ENSG00000110881	1.328e-104	0.4458	38.52	12.87	7.896e-103	0.636
PHACTR1	ENSG00000112137	5.157e-89	0.4028	41.02	16.33	2.575e-87	0.6355
ATAT1	ENSG00000137343	5.192e-53	0.3811	58.04	39.16	1.296e-51	0.6353
TCF4	ENSG00000196628	2.132e-48	0.3865	63.99	48.48	4.74e-47	0.6353
VPS13C	ENSG00000129003	3.06e-46	0.3684	68.16	54.87	6.508e-45	0.6352
SH3BGRL2	ENSG00000198478	8.754e-44	0.3811	76.93	67.76	1.737e-42	0.6351
PPP1R18	ENSG00000146112	3.764e-62	0.399	49.79	28.45	1.173e-60	0.6345
EBF2	ENSG00000221818	1.025e-272	0.4045	28.91	2.277	3.942e-270	0.6344
KCNQ2	ENSG00000075043	3.778e-68	0.3968	47.6	24	1.35e-66	0.6341
BRSK1	ENSG00000160469	5.73e-45	0.389	72.96	56.89	1.189e-43	0.6341
BCAR1	ENSG00000050820	5.383e-43	0.3724	80.38	68.86	1.038e-41	0.6341
TTYH3	ENSG00000136295	5.308e-42	0.3064	87.47	82.59	9.953e-41	0.634
CLASP2	ENSG00000163539	2.102e-44	0.3908	71.71	58.25	4.284e-43	0.6336
TMEM198	ENSG00000188760	5.148e-92	0.3868	39.46	14.84	2.651e-90	0.6334
INA	ENSG00000148798	7.517e-63	0.4039	51.57	26.11	2.392e-61	0.6325
CCNL2	ENSG00000221978	9.363e-41	0.2276	99.9	99.43	1.682e-39	0.6322
KIF3C	ENSG00000084731	5.898e-54	0.3795	55.53	34.14	1.517e-52	0.6319
SLC38A1	ENSG00000111371	8.364e-49	0.3696	59.71	42.2	1.885e-47	0.6319
LIPC	ENSG00000166035	3.365e-225	0.4043	29.33	3.26	7.327e-223	0.6318
SPTBN4	ENSG00000160460	7.283e-103	0.4176	37.27	12.08	4.26e-101	0.6318
AP3B2	ENSG00000103723	3.004e-66	0.3977	46.87	23.79	1.019e-64	0.6317
GSE1	ENSG00000131149	5.67e-43	0.4066	73.49	59.05	1.093e-41	0.6317
NCKAP5L	ENSG00000167566	6.359e-51	0.3898	56.99	38.06	1.516e-49	0.6316
PIK3C2B	ENSG00000133056	2.823e-99	0.3848	37.16	12.76	1.585e-97	0.6315
STK25	ENSG00000115694	2.924e-41	0.3365	77.14	69.85	5.361e-40	0.6313
RAB6B	ENSG00000154917	6.636e-50	0.4057	59.5	38.85	1.536e-48	0.631
TAFA5	ENSG00000219438	3.362e-54	0.4084	51.36	32.8	8.693e-53	0.6304
MEIS1	ENSG00000143995	1.156e-39	0.3068	95.09	92.16	2.024e-38	0.6303
CD200	ENSG00000091972	3.582e-79	0.3748	41.23	17.36	1.552e-77	0.6301
HIVEP3	ENSG00000127124	9.553e-86	0.4149	39.04	15.34	4.58e-84	0.6299
MEX3C	ENSG00000176624	2.685e-50	0.4081	53.76	37.5	6.286e-49	0.6299
RBM24	ENSG00000112183	7.416e-130	0.3928	32.88	8.177	5.609e-128	0.6297
NSMF	ENSG00000165802	2.857e-49	0.368	56.05	38.53	6.479e-48	0.6296
DACH1	ENSG00000276644	2.815e-39	0.2808	96.97	94.58	4.856e-38	0.6296
ELAPOR2	ENSG00000164659	2.11e-48	0.3668	57.62	39.28	4.697e-47	0.6291
PFN2	ENSG00000070087	2.496e-39	0.3446	81	76.72	4.326e-38	0.629
LIMD2	ENSG00000136490	8.059e-42	0.3991	71.61	56.29	1.505e-40	0.6289
KCTD16	ENSG00000183775	4.177e-77	0.3865	41.23	17.38	1.764e-75	0.6284
SH2B2	ENSG00000160999	1.083e-73	0.3786	41.34	18.73	4.341e-72	0.6284
MBNL2	ENSG00000139793	2.681e-54	0.3714	49.58	30.35	6.953e-53	0.6276
TNKS1BP1	ENSG00000149115	5.226e-45	0.3584	60.96	43.52	1.087e-43	0.6274
MINDY2	ENSG00000128923	2.905e-44	0.3699	60.33	45.22	5.868e-43	0.6272
GADD45A	ENSG00000116717	6.253e-44	0.5701	61.69	45.49	1.249e-42	0.627
BAHCC1	ENSG00000266074	9.546e-41	0.3725	69.94	55.22	1.712e-39	0.6267
CNTFR	ENSG00000122756	6.594e-40	0.3624	68.58	59.67	1.164e-38	0.6267
FSCN1	ENSG00000075618	2.887e-39	0.3437	71.19	63.4	4.975e-38	0.6266
MMP24OS	ENSG00000126005	8.049e-51	0.365	51.46	32.81	1.907e-49	0.6261
LPAR2	ENSG00000064547	5.29e-42	0.3716	64.82	49.29	9.928e-41	0.6261
ZMIZ2	ENSG00000122515	3.973e-39	0.3396	70.88	57.76	6.806e-38	0.6249
SHD	ENSG00000105251	6.34e-48	0.3939	55.11	35.04	1.399e-46	0.6248
TP53INP2	ENSG00000078804	7.036e-52	0.3814	53.03	29.94	1.716e-50	0.6247
SBK1	ENSG00000188322	4.656e-42	0.3663	62	46.29	8.757e-41	0.6246
EVL	ENSG00000196405	2.405e-36	0.2869	92.69	88.94	3.757e-35	0.6244
RGS8	ENSG00000135824	1.814e-126	0.3732	31.73	7.44	1.338e-124	0.6238
PKD1	ENSG00000008710	3.655e-41	0.3486	63.05	46.71	6.666e-40	0.6235
ZMIZ1	ENSG00000108175	3.293e-39	0.3499	66.08	52.71	5.648e-38	0.6232
GDAP1	ENSG00000104381	8.484e-47	0.368	55.43	34.69	1.83e-45	0.623
B4GALNT4	ENSG00000182272	1.061e-35	0.327	85.91	78.41	1.625e-34	0.6228
MYO1B	ENSG00000128641	1.731e-40	0.3457	61.48	47.46	3.083e-39	0.6227
CPEB4	ENSG00000113742	3.502e-68	0.3626	40.71	18.45	1.253e-66	0.6226
PROX1	ENSG00000117707	1.559e-66	0.3692	41.75	19.07	5.297e-65	0.6226
LRP8	ENSG00000157193	8.103e-54	0.381	45.82	26.65	2.069e-52	0.622
RAI1	ENSG00000108557	2.167e-36	0.3198	72.03	62.62	3.391e-35	0.6215
MAPK8IP1	ENSG00000121653	1.179e-42	0.3775	58.46	39.93	2.258e-41	0.6214
ANKRD6	ENSG00000135299	6.048e-55	0.3865	44.05	25.18	1.596e-53	0.6211
CYB561D1	ENSG00000174151	5.672e-88	0.3443	34.45	11.99	2.779e-86	0.6203
MAB21L2	ENSG00000181541	2.77e-42	0.3785	56.37	39.27	5.244e-41	0.6202
PTMS	ENSG00000159335	6.54e-34	0.254	98.64	97.71	9.48e-33	0.62
PRKCZ	ENSG00000067606	7.447e-89	0.3536	33.92	11.72	3.698e-87	0.6198
YAF2	ENSG00000015153	1.044e-37	0.3244	63.05	49.4	1.703e-36	0.6192
CHD3	ENSG00000170004	1.354e-37	0.3345	62.32	50.1	2.203e-36	0.6192
CMIP	ENSG00000153815	2.702e-38	0.3632	61.06	46	4.509e-37	0.6184
PUM2	ENSG00000055917	4.612e-34	0.3119	74.95	66.53	6.734e-33	0.6182
CSDC2	ENSG00000172346	4.658e-119	0.3362	30.06	7.168	3.213e-117	0.6178
LZTS1	ENSG00000061337	4.29e-130	0.3394	29.02	6.249	3.286e-128	0.6177
LOXL1	ENSG00000129038	8.038e-39	0.3422	59.5	43.34	1.358e-37	0.6177
TSPAN9	ENSG00000011105	1.936e-52	0.3619	44.36	24.74	4.78e-51	0.6176
ZSCAN2	ENSG00000176371	5.704e-45	0.3596	49.9	32.2	1.185e-43	0.6176
KIDINS220	ENSG00000134313	2.359e-37	0.3298	61.9	47.19	3.824e-36	0.6175
SATB2	ENSG00000119042	6.379e-99	0.3559	31.63	9.458	3.558e-97	0.6174
BSN	ENSG00000164061	2.559e-34	0.322	71.4	60.54	3.757e-33	0.6174
DPYSL5	ENSG00000157851	1.24e-32	0.3072	80.27	72.26	1.721e-31	0.6165
ONECUT1	ENSG00000169856	1.123e-48	0.3683	50.1	26.46	2.519e-47	0.6163
SMARCA4	ENSG00000127616	5.037e-32	0.2645	89.04	85.03	6.851e-31	0.6163
ST18	ENSG00000147488	3.636e-76	0.3437	36.53	13.34	1.504e-74	0.6162
RAB11FIP4	ENSG00000131242	1.364e-66	0.3616	37.27	16.51	4.659e-65	0.6162
DLGAP4	ENSG00000080845	2.306e-33	0.3227	73.17	62.93	3.279e-32	0.6162
SCG3	ENSG00000104112	1.456e-53	0.3525	43.32	22.41	3.692e-52	0.6154
AGAP3	ENSG00000133612	1.772e-54	0.3305	41.34	21.61	4.608e-53	0.6147
TTBK1	ENSG00000146216	9.691e-70	0.3348	36.74	14.71	3.589e-68	0.6146
ATCAY	ENSG00000167654	2.828e-68	0.3272	37.16	15.14	1.016e-66	0.6145
TUBB2A	ENSG00000137267	2.261e-42	0.3582	51.15	32.44	4.301e-41	0.6144
GBA2	ENSG00000070610	1.414e-34	0.3224	62.11	50.72	2.095e-33	0.6144
CSRNP3	ENSG00000178662	2.609e-44	0.343	46.66	30.09	5.293e-43	0.6142
EXT1	ENSG00000182197	5.644e-37	0.3467	55.85	42.58	9.036e-36	0.6141
HID1	ENSG00000167861	8.979e-51	0.3406	43.53	23.56	2.124e-49	0.6139
TRIM9	ENSG00000100505	3.8e-44	0.3882	49.9	29.55	7.64e-43	0.6139
FMN2	ENSG00000155816	2.329e-69	0.3319	35.49	14.59	8.54e-68	0.6136
TRIM46	ENSG00000163462	1.719e-60	0.3322	38.73	17.8	5.153e-59	0.6136
EAF1	ENSG00000144597	1.933e-41	0.3383	49.06	33.32	3.565e-40	0.6136
PHLDB1	ENSG00000019144	5.353e-34	0.3387	64.2	51.11	7.771e-33	0.6136
MAP2K3	ENSG00000034152	2.891e-57	0.3512	38.52	19.46	8.113e-56	0.6134
TRAM2	ENSG00000065308	2.551e-51	0.3536	41.13	23.07	6.148e-50	0.6134
ZMYM2	ENSG00000121741	6.361e-31	0.2871	80.58	73.8	8.337e-30	0.6134
CD151	ENSG00000177697	3.734e-37	0.3237	54.91	40.48	6.005e-36	0.613
PCDHA4	ENSG00000204967	3.561e-44	0.3321	47.49	28.87	7.176e-43	0.6129
SNAPC3	ENSG00000164975	6.442e-32	0.3023	70.67	59.9	8.742e-31	0.6128
KDM1A	ENSG00000004487	4.135e-32	0.3064	68.16	58.57	5.641e-31	0.6127
ZSCAN9	ENSG00000137185	2.41e-35	0.3212	57.93	43.76	3.645e-34	0.6122
PBX1	ENSG00000185630	1.096e-30	0.3014	75.78	68.34	1.42e-29	0.6122
MAST1	ENSG00000105613	1.681e-43	0.3403	47.91	28.67	3.292e-42	0.6118
CALCB	ENSG00000175868	5.626e-165	0.3258	25.68	3.584	6.238e-163	0.6116
ANTXR2	ENSG00000163297	6.474e-65	0.3195	35.49	15.34	2.147e-63	0.6116
LRRTM3	ENSG00000198739	6.405e-197	0.3296	24.43	2.497	1.007e-194	0.6109
HSD11B2	ENSG00000176387	2.365e-122	0.3239	27.56	5.822	1.67e-120	0.6108
FARP1	ENSG00000152767	2.183e-31	0.3086	65.34	56.51	2.916e-30	0.6107
OS9	ENSG00000135506	2.924e-29	0.2842	81.84	74.74	3.627e-28	0.6102
KLHL24	ENSG00000114796	1.06e-40	0.3197	48.23	30.78	1.896e-39	0.6101
KIF1B	ENSG00000054523	2.702e-29	0.2777	78.81	72.64	3.357e-28	0.61
SSTR2	ENSG00000180616	1.454e-64	0.3268	35.59	14.71	4.796e-63	0.6098
FCHO1	ENSG00000130475	3.086e-60	0.3164	35.91	16.35	9.236e-59	0.6097
LAG3	ENSG00000089692	8.35e-46	0.3368	42.59	24.8	1.767e-44	0.6095
HSPA12A	ENSG00000165868	6.45e-68	0.3199	34.66	13.48	2.286e-66	0.6094
ADAM10	ENSG00000137845	3.516e-32	0.3213	60.02	48.7	4.808e-31	0.6092
RGMB	ENSG00000174136	5.755e-38	0.3564	50	33.86	9.482e-37	0.6091
PDE9A	ENSG00000160191	1.142e-55	0.3168	37.47	17.97	3.075e-54	0.6088
PRR36	ENSG00000183248	2.011e-30	0.304	65.87	55.69	2.588e-29	0.6087
PTGES2	ENSG00000148334	1.401e-35	0.3109	53.03	37.84	2.131e-34	0.6086
RBM6	ENSG00000004534	2.906e-28	0.2687	82.78	77.99	3.49e-27	0.6085
KIF1A	ENSG00000130294	4.555e-28	0.2929	86.22	79.83	5.412e-27	0.6082
BCR	ENSG00000186716	3.926e-32	0.3424	58.46	46.6	5.36e-31	0.6081
NPTX2	ENSG00000106236	2.613e-52	0.3634	38.94	19.24	6.436e-51	0.608
PSD	ENSG00000059915	1.015e-54	0.3149	37.37	17.82	2.658e-53	0.6076
TMEM178B	ENSG00000261115	1.422e-48	0.3185	40.61	21.27	3.181e-47	0.6075
CCSER2	ENSG00000107771	2.395e-30	0.2943	63.78	52.58	3.075e-29	0.6075
RPAIN	ENSG00000129197	5.335e-28	0.2647	77.45	72.03	6.299e-27	0.6074
PLXNB1	ENSG00000164050	1.612e-30	0.2957	61.69	51.36	2.082e-29	0.6073
CXXC5	ENSG00000171604	6.898e-28	0.2986	77.66	69.93	8.117e-27	0.6069
DPF3	ENSG00000205683	2.519e-56	0.3354	36.64	16.64	6.941e-55	0.6067
RNF130	ENSG00000113269	1.411e-28	0.2707	69	60.06	1.717e-27	0.6064
SPAG9	ENSG00000008294	2.314e-31	0.2954	59.39	45.58	3.082e-30	0.6063
TBC1D24	ENSG00000162065	1.132e-38	0.3066	46.14	29.72	1.906e-37	0.606
LENG8	ENSG00000167615	7.905e-27	0.2091	99.79	98.63	8.975e-26	0.606
SOX5	ENSG00000134532	2.639e-39	0.3316	45.3	28.83	4.561e-38	0.6059
MACO1	ENSG00000204178	2.561e-37	0.3032	47.18	31.48	4.136e-36	0.6058
SRCIN1	ENSG00000277363	7.54e-61	0.3251	34.24	14.44	2.287e-59	0.6055
CBR4	ENSG00000145439	4.959e-36	0.3043	47.7	33.08	7.668e-35	0.6053
KIF5A	ENSG00000155980	1.426e-48	0.3275	40.08	19.8	3.186e-47	0.605
ME3	ENSG00000151376	9.066e-32	0.3275	56.47	41.96	1.225e-30	0.605
MAPKAPK5	ENSG00000089022	5.149e-28	0.2855	68.27	58.79	6.091e-27	0.6049
IQCN	ENSG00000130518	1.597e-29	0.3387	60.96	49.46	1.997e-28	0.6047
CEP85L	ENSG00000111860	9.162e-35	0.306	49.48	34.26	1.366e-33	0.6044
SHB	ENSG00000107338	2.907e-35	0.3495	48.54	33.03	4.379e-34	0.6041
ZC2HC1A	ENSG00000104427	4.342e-32	0.2852	53.44	39.53	5.915e-31	0.604
WIZ	ENSG00000011451	2.505e-27	0.2727	67.12	60.63	2.893e-26	0.6039
PODXL2	ENSG00000114631	1.459e-35	0.2988	48.54	31.96	2.218e-34	0.6037
TRIM62	ENSG00000116525	3.612e-70	0.2987	31.32	11.17	1.354e-68	0.6036
ANKS1B	ENSG00000185046	1.303e-36	0.3187	46.45	30.35	2.05e-35	0.6036
PLK2	ENSG00000145632	1.068e-62	0.2933	32.36	13.09	3.364e-61	0.6033
PHC2	ENSG00000134686	9.378e-26	0.2549	79.65	76.15	1.017e-24	0.6031
KREMEN1	ENSG00000183762	2.567e-44	0.2882	39.25	21.81	5.214e-43	0.603
NCS1	ENSG00000107130	3.451e-40	0.3017	41.75	25.45	6.115e-39	0.6029
MYO6	ENSG00000196586	2.322e-31	0.3058	53.97	39.81	3.09e-30	0.6029
TMEM120B	ENSG00000188735	1.202e-44	0.3051	39.46	21.34	2.469e-43	0.6027
RYR1	ENSG00000196218	7.049e-50	0.4132	36.43	17.89	1.629e-48	0.6024
SEMA6D	ENSG00000137872	3.513e-50	0.3166	35.59	17.7	8.182e-49	0.6022
FSD1	ENSG00000105255	1.828e-32	0.3028	51.15	36.14	2.526e-31	0.6022
DDX5	ENSG00000108654	6.949e-25	0.215	92.17	90.48	7.34e-24	0.6018
NSG2	ENSG00000170091	2.64e-45	0.3033	40.08	19.82	5.529e-44	0.6013
IRGQ	ENSG00000167378	5.372e-26	0.278	69.21	60.2	5.91e-25	0.6012
RNF165	ENSG00000141622	1.401e-25	0.2715	72.65	64.21	1.508e-24	0.6012
SLC6A8	ENSG00000130821	1.347e-30	0.3047	53.13	39.13	1.744e-29	0.6011
TBC1D4	ENSG00000136111	1.322e-96	0.2916	25.89	6.586	7.175e-95	0.6009
SENP7	ENSG00000138468	6.59e-29	0.2823	55.95	44.03	8.092e-28	0.6009
AAK1	ENSG00000115977	1.084e-29	0.2857	53.97	41.21	1.364e-28	0.6008
TRIM36	ENSG00000152503	2.337e-34	0.293	47.08	30.87	3.438e-33	0.6007
CD46	ENSG00000117335	3.739e-27	0.2624	61.06	50.87	4.294e-26	0.6006
ZNF827	ENSG00000151612	7.148e-28	0.2857	58.14	47.29	8.406e-27	0.6005
RTN2	ENSG00000125744	1.95e-44	0.2913	37.68	20.11	3.982e-43	0.6003
TSPAN7	ENSG00000156298	3.275e-60	0.2909	31.84	12.77	9.786e-59	0.6002
LUC7L	ENSG00000007392	3.668e-24	0.2172	89.56	88.77	3.782e-23	0.6002
BCLAF3	ENSG00000173681	2.692e-30	0.2921	51.36	38.57	3.454e-29	0.6001
AP2A2	ENSG00000183020	2.215e-26	0.2855	62.84	53.1	2.473e-25	0.5999
ANKRD53	ENSG00000144031	3.708e-60	0.2989	31.32	12.71	1.104e-58	0.5998
TMEM169	ENSG00000163449	3.322e-38	0.2921	41.13	25.14	5.524e-37	0.5998
NOTUM	ENSG00000185269	5.684e-221	0.3038	21.09	1.294	1.209e-218	0.5996
TUB	ENSG00000166402	1.589e-31	0.2943	49.27	34.71	2.131e-30	0.5995
GNG8	ENSG00000167414	2.458e-74	0.3126	28.18	9.29	9.917e-73	0.5994
MANEAL	ENSG00000185090	1.317e-50	0.3037	34.24	16.07	3.1e-49	0.5993
ONECUT2	ENSG00000119547	5.416e-28	0.3302	63.47	43.37	6.389e-27	0.5993
KCNH8	ENSG00000183960	2.131e-73	0.2795	28.5	9.38	8.465e-72	0.5992
PITPNM2	ENSG00000090975	7.99e-69	0.2938	28.81	10.25	2.888e-67	0.5989
DCLK2	ENSG00000170390	1.319e-24	0.2656	70.25	62.47	1.379e-23	0.5987
DOCK4	ENSG00000128512	2.617e-44	0.3029	36.33	19.3	5.303e-43	0.5986
PTPRD	ENSG00000153707	1.431e-23	0.2511	84.13	80.04	1.445e-22	0.5986
MAPK11	ENSG00000185386	7.544e-54	0.2942	32.88	14.37	1.931e-52	0.5985
POU3F1	ENSG00000185668	4.708e-48	0.2921	34.24	16.96	1.042e-46	0.5983
RHOU	ENSG00000116574	1.09e-83	0.2877	26.3	7.595	5.08e-82	0.5982
EEF1A2	ENSG00000101210	1.624e-45	0.317	36.01	18.13	3.421e-44	0.598
LNPK	ENSG00000144320	2.623e-33	0.2844	43.53	29.67	3.721e-32	0.5976
ATXN7L2	ENSG00000162650	5.117e-56	0.2669	31.32	13.18	1.393e-54	0.5974
GNAO1	ENSG00000087258	4.293e-48	0.3047	35.91	16.22	9.509e-47	0.5974
NCOA1	ENSG00000084676	4.1e-26	0.2759	56.58	47.52	4.53e-25	0.5971
CHD7	ENSG00000171316	9.599e-23	0.2124	92.8	90.54	9.363e-22	0.597
ANO5	ENSG00000171714	4.277e-74	0.2762	27.04	8.759	1.722e-72	0.5969
GJC1	ENSG00000182963	1.806e-25	0.2639	60.54	49.49	1.935e-24	0.5968
RAP1GAP2	ENSG00000132359	7.805e-92	0.3018	25.05	6.301	4.008e-90	0.5965
PCDHA10	ENSG00000250120	1.295e-35	0.2729	41.44	25.37	1.974e-34	0.5965
ZFHX2	ENSG00000136367	1.014e-32	0.285	43.84	29.18	1.415e-31	0.5963
SCAMP5	ENSG00000198794	1.132e-47	0.2733	33.72	16.04	2.487e-46	0.5961
FOXN2	ENSG00000170802	3.658e-26	0.2757	55.11	44.6	4.047e-25	0.5959
THOC5	ENSG00000100296	5.498e-26	0.2763	55.53	44.73	6.045e-25	0.5956
CBFA2T3	ENSG00000129993	4.427e-41	0.2837	36.53	19.54	8.041e-40	0.5952
PLPPR3	ENSG00000129951	1.234e-24	0.275	59.81	49.57	1.291e-23	0.5951
CATSPERG	ENSG00000099338	3.263e-36	0.2792	39.25	23.25	5.08e-35	0.5945
TTYH2	ENSG00000141540	1.041e-57	0.2936	29.12	11.66	2.953e-56	0.5943
ZBTB20	ENSG00000181722	8.212e-31	0.2787	44.57	30.17	1.073e-29	0.5943
ZNF33A	ENSG00000189180	1.909e-24	0.2562	57.1	48.34	1.988e-23	0.5941
SREBF2	ENSG00000198911	1.022e-21	0.2309	79.02	76.41	9.59e-21	0.5941
SNN	ENSG00000184602	9.802e-28	0.2729	48.64	36.15	1.147e-26	0.5939
KIF5C	ENSG00000168280	1.807e-21	0.2507	79.44	76.05	1.677e-20	0.5935
EFNA3	ENSG00000143590	2.86e-57	0.2766	28.91	11.5	8.041e-56	0.5934
PRPH	ENSG00000135406	1.012e-40	0.2657	38.1	18.18	1.811e-39	0.593
ATP9A	ENSG00000054793	1.411e-23	0.2578	59.92	49.93	1.426e-22	0.593
YTHDC2	ENSG00000047188	2.543e-23	0.2466	60.65	51.53	2.534e-22	0.593
VARS1	ENSG00000204394	1.494e-23	0.2618	57.2	47.79	1.507e-22	0.592
MYEF2	ENSG00000104177	1.583e-20	0.228	85.07	81.1	1.407e-19	0.5915
VSTM2L	ENSG00000132821	8.114e-44	0.2703	32.36	15.89	1.613e-42	0.5913
CEP170B	ENSG00000099814	8.911e-41	0.269	33.72	17.61	1.603e-39	0.5912
KAT2B	ENSG00000114166	4.573e-31	0.2773	41.13	26.83	6.016e-30	0.5912
ADCYAP1	ENSG00000141433	1.906e-72	0.2715	25.47	7.569	7.472e-71	0.5907
TIA1	ENSG00000116001	4.686e-20	0.167	96.03	96.2	4.082e-19	0.5907
DOCK11	ENSG00000147251	1.049e-30	0.2742	41.13	26.85	1.361e-29	0.5906
CAMK2N1	ENSG00000162545	9.335e-24	0.2798	53.55	42.93	9.528e-23	0.5903
MYO18A	ENSG00000196535	1.308e-22	0.2627	58.46	48.09	1.27e-21	0.5902
PXYLP1	ENSG00000155893	4.238e-32	0.2645	38.83	24.57	5.778e-31	0.5901
RHOBTB3	ENSG00000164292	1.572e-25	0.2584	48.33	36.36	1.688e-24	0.5899
TMEM132A	ENSG00000006118	7.146e-22	0.336	56.16	52.41	6.741e-21	0.5899
MAML3	ENSG00000196782	1.894e-23	0.2729	53.65	42.41	1.904e-22	0.5894
TOM1L2	ENSG00000175662	2.617e-28	0.2552	42.59	29.46	3.149e-27	0.5893
SAT1	ENSG00000130066	5.961e-26	0.3054	47.08	34.36	6.538e-25	0.5893
ADRA1A	ENSG00000120907	5.175e-67	0.2608	25.57	8.073	1.785e-65	0.589
UBE2Q1	ENSG00000160714	9.989e-25	0.2485	48.54	37.3	1.05e-23	0.589
SORCS3	ENSG00000156395	8.002e-96	0.2589	22.23	4.748	4.33e-94	0.5889
EHBP1	ENSG00000115504	8.384e-27	0.2566	44.36	31.93	9.495e-26	0.5889
MICU2	ENSG00000165487	4.028e-23	0.2482	53.03	42.11	3.989e-22	0.5886
CAVIN4	ENSG00000170681	2.022e-22	0.2518	54.28	45.23	1.95e-21	0.5885
SLC4A7	ENSG00000033867	3.038e-21	0.2282	59.19	51.77	2.781e-20	0.5884
SLC8A2	ENSG00000118160	1.943e-95	0.2413	22.13	4.671	1.039e-93	0.5882
NUDT16	ENSG00000198585	8.063e-26	0.2599	45.2	33.13	8.785e-25	0.5881
CELF1	ENSG00000149187	3.018e-19	0.2124	77.66	73.96	2.517e-18	0.5879
LRCH4	ENSG00000077454	1.2e-20	0.2413	60.13	53.6	1.073e-19	0.5876
TERF2IP	ENSG00000166848	3.307e-21	0.2431	59.29	48.85	3.025e-20	0.5874
CTTNBP2NL	ENSG00000143079	5.832e-23	0.2396	51.46	40.07	5.732e-22	0.5872
EFNA5	ENSG00000184349	1.357e-21	0.2584	55.01	46.01	1.265e-20	0.5871
RNF24	ENSG00000101236	3.614e-33	0.2495	35.49	21.09	5.116e-32	0.587
IFRD1	ENSG00000006652	6.218e-20	0.2413	64.2	57.3	5.375e-19	0.587
ZNRF1	ENSG00000186187	4.461e-21	0.2377	56.58	48.35	4.058e-20	0.5869
ANKRD65	ENSG00000235098	2.323e-42	0.2643	30.48	14.36	4.415e-41	0.5864
ACVR1	ENSG00000115170	6.309e-37	0.2551	32.25	17.66	1.007e-35	0.5864
MAP3K13	ENSG00000073803	5.442e-25	0.2494	44.99	33.02	5.766e-24	0.5864
C1orf52	ENSG00000162642	3.771e-20	0.2325	60.86	53.09	3.299e-19	0.5864
PCDHA12	ENSG00000251664	2.348e-31	0.2441	36.95	22.18	3.123e-30	0.586
KAT6B	ENSG00000156650	6.605e-19	0.2223	68.48	64.68	5.415e-18	0.5859
TIAL1	ENSG00000151923	2.304e-18	0.2048	79.54	76.14	1.84e-17	0.5859
SH3RF1	ENSG00000154447	5.333e-28	0.2535	39.25	26.54	6.299e-27	0.5858
ZFAND4	ENSG00000172671	2.154e-45	0.2498	28.5	12.8	4.527e-44	0.5857
SNAP25	ENSG00000132639	4.646e-36	0.2448	33.72	17.67	7.19e-35	0.5856
SARM1	ENSG00000004139	3.639e-27	0.2426	41.65	27.34	4.182e-26	0.5855
TIMM10	ENSG00000134809	2.986e-24	0.2681	45.09	33.6	3.086e-23	0.5855
CHRNB2	ENSG00000160716	1.596e-61	0.239	24.74	8.203	4.939e-60	0.5853
PCDHA5	ENSG00000204965	8.337e-31	0.2535	36.85	22.15	1.088e-29	0.5852
CPE	ENSG00000109472	1.327e-21	0.2421	51.46	41.04	1.237e-20	0.5848
DDR1	ENSG00000204580	9.883e-18	0.2063	82.57	80.9	7.673e-17	0.5845
CACNB1	ENSG00000067191	1.474e-29	0.257	36.85	23.12	1.845e-28	0.5844
CORO2A	ENSG00000106789	1.091e-61	0.2435	24.22	7.944	3.382e-60	0.5843
KIF12	ENSG00000136883	1.049e-36	0.2474	32.57	16.5	1.653e-35	0.5843
ZNF71	ENSG00000197951	4.58e-20	0.2393	55.74	47.35	3.993e-19	0.5842
SLC25A36	ENSG00000114120	3.678e-18	0.2142	70.77	65.2	2.912e-17	0.5842
RELCH	ENSG00000134444	2.249e-20	0.2263	54.38	45.44	1.986e-19	0.5841
ZNF316	ENSG00000205903	2.221e-19	0.2322	59.81	51.55	1.867e-18	0.5841
RASSF4	ENSG00000107551	6.839e-20	0.2313	56.37	47.28	5.895e-19	0.5838
DTX3	ENSG00000178498	1.926e-20	0.2442	52.19	43.86	1.704e-19	0.5836
FAM20C	ENSG00000177706	2.796e-24	0.2469	43.22	30.69	2.892e-23	0.5833
SLC12A7	ENSG00000113504	1.878e-21	0.2452	50.21	38.41	1.74e-20	0.5831
SEMA6A	ENSG00000092421	5.879e-19	0.2496	58.66	51.17	4.837e-18	0.5829
GPR173	ENSG00000184194	7.68e-20	0.2345	54.49	45.03	6.595e-19	0.5828
CACNG5	ENSG00000075429	2.077e-32	0.2484	35.39	18.7	2.865e-31	0.5827
ZBTB46	ENSG00000130584	9.818e-31	0.239	34.86	20.47	1.278e-29	0.5827
CDK5R2	ENSG00000171450	6.697e-63	0.2364	23.38	7.336	2.139e-61	0.5826
GPHN	ENSG00000171723	2.069e-20	0.2346	50.42	41.45	1.828e-19	0.5824
CRACD	ENSG00000109265	1.42e-17	0.2106	68.58	63.22	1.092e-16	0.5824
TSPAN15	ENSG00000099282	2.167e-28	0.2498	36.01	22.93	2.625e-27	0.5823
CCDC112	ENSG00000164221	3.104e-30	0.2449	34.55	20.66	3.974e-29	0.5822
TIMM50	ENSG00000105197	3.006e-21	0.2448	47.81	37.7	2.754e-20	0.5822
CRACR2B	ENSG00000177685	4.128e-37	0.2452	29.65	15.29	6.632e-36	0.5821
KLF13	ENSG00000169926	1.764e-23	0.2351	43.01	31.01	1.774e-22	0.582
ANKRD13D	ENSG00000172932	9.737e-19	0.2455	57.93	49.89	7.917e-18	0.582
RTF1	ENSG00000137815	1.589e-17	0.2233	66.39	60.56	1.218e-16	0.5818
WNT10A	ENSG00000135925	1.001e-168	0.2502	17.54	1.255	1.175e-166	0.5816
PTPA	ENSG00000119383	7.801e-22	0.2393	45.41	34.82	7.34e-21	0.5816
ARID4B	ENSG00000054267	2.436e-17	0.2002	65.45	59.67	1.85e-16	0.5811
DMRTA1	ENSG00000176399	2.681e-80	0.2387	20.56	4.8	1.194e-78	0.5804
EHBP1L1	ENSG00000173442	2.325e-25	0.2429	38.73	25.48	2.484e-24	0.5804
TRIM2	ENSG00000109654	1.382e-19	0.2362	50.31	40.74	1.174e-18	0.5802
ZNF254	ENSG00000213096	3.886e-18	0.2134	55.85	48	3.071e-17	0.5799
CCNG2	ENSG00000138764	3.994e-19	0.2284	53.34	41.76	3.311e-18	0.5798
ELP4	ENSG00000109911	2.262e-23	0.2445	39.87	28.52	2.268e-22	0.5796
C2CD5	ENSG00000111731	9.521e-17	0.2044	63.47	58.9	6.976e-16	0.5794
SFPQ	ENSG00000116560	5.514e-16	0.185	76.93	73.46	3.866e-15	0.5794
MAP3K12	ENSG00000139625	7.149e-20	0.2397	48.96	37.64	6.15e-19	0.5793
SHE	ENSG00000169291	1.109e-136	0.2231	17.54	1.837	9.067e-135	0.5791
ACLY	ENSG00000131473	6.213e-24	0.2245	38.2	26.52	6.367e-23	0.5788
MREG	ENSG00000118242	7.126e-51	0.2158	23.8	8.759	1.695e-49	0.5787
CDK5RAP3	ENSG00000108465	2.394e-15	0.1977	92.17	89.43	1.616e-14	0.5783
SEPTIN3	ENSG00000100167	8.332e-26	0.226	35.28	22.76	9.06e-25	0.578
TRIM8	ENSG00000171206	8.592e-19	0.225	49.37	39.95	7.011e-18	0.578
ZFP90	ENSG00000184939	1.929e-19	0.2299	47.49	37.02	1.629e-18	0.5779
DLG2	ENSG00000150672	9.015e-30	0.2302	32.78	17.98	1.137e-28	0.5777
EPHA5	ENSG00000145242	2.169e-17	0.2448	55.53	46.41	1.651e-16	0.5776
KDM2A	ENSG00000173120	8.945e-16	0.2011	67.64	63.09	6.199e-15	0.5776
ACTL6B	ENSG00000077080	6.886e-39	0.215	27.45	12.2	1.168e-37	0.5775
BTBD17	ENSG00000204347	1.113e-32	0.2333	29.75	15.68	1.547e-31	0.5775
MTMR1	ENSG00000063601	8.47e-20	0.2205	44.99	35.05	7.255e-19	0.5774
PCSK1N	ENSG00000102109	2.473e-22	0.2279	41.34	27.61	2.378e-21	0.5771
KDM4B	ENSG00000127663	1.426e-15	0.1955	68.68	63.51	9.764e-15	0.5771
STMN1	ENSG00000117632	3.522e-15	0.1776	75.26	73.11	2.348e-14	0.5771
ZBTB16	ENSG00000109906	3.363e-16	0.221	61.69	54.11	2.391e-15	0.5769
CHD4	ENSG00000111642	3.884e-15	0.1869	74.63	71.48	2.583e-14	0.5768
SEZ6L2	ENSG00000174938	1.305e-35	0.2084	28.39	13.43	1.987e-34	0.5767
RTL8C	ENSG00000134590	1.125e-15	0.1964	63.78	59.98	7.746e-15	0.5767
ULK1	ENSG00000177169	1.632e-15	0.2039	66.28	62.22	1.113e-14	0.5767
ACTR1A	ENSG00000138107	2.06e-18	0.2201	47.91	38.91	1.65e-17	0.5766
HDAC9	ENSG00000048052	3.279e-17	0.2158	53.34	45.25	2.47e-16	0.5766
DELE1	ENSG00000081791	4.126e-18	0.2115	49.37	39.72	3.258e-17	0.5764
NTRK3	ENSG00000140538	1.014e-127	0.2258	17.01	1.889	7.542e-126	0.5763
CRAT	ENSG00000095321	1.689e-33	0.2208	28.18	14.57	2.413e-32	0.5763
NINL	ENSG00000101004	2.362e-15	0.1982	67.12	62.58	1.596e-14	0.5763
ERICH1	ENSG00000104714	2.66e-17	0.2077	52.09	43.47	2.014e-16	0.5761
CBLN2	ENSG00000141668	1.842e-55	0.2286	21.92	7.116	4.947e-54	0.576
DOK4	ENSG00000125170	4.011e-31	0.2245	29.85	15.91	5.281e-30	0.5759
RNF146	ENSG00000118518	3.436e-18	0.2156	47.08	37.84	2.725e-17	0.5755
C20orf194	ENSG00000088854	2.428e-19	0.2199	43.11	33.48	2.034e-18	0.5754
AL391650.1	ENSG00000236782	1.826e-19	0.2227	44.36	32.41	1.546e-18	0.5751
SERPINI1	ENSG00000163536	2.462e-84	0.2026	18.58	3.7	1.159e-82	0.575
MAPK8	ENSG00000107643	2.876e-16	0.2049	54.07	47.24	2.053e-15	0.575
MAPK8IP2	ENSG00000008735	3.841e-28	0.2085	31.52	17.63	4.592e-27	0.5747
NOL4	ENSG00000101746	6.683e-20	0.2243	41.02	30.28	5.766e-19	0.5744
NIN	ENSG00000100503	1.106e-14	0.2079	65.66	62.01	7.171e-14	0.5743
GPRIN1	ENSG00000169258	4.143e-28	0.2137	31	17.31	4.93e-27	0.5741
MINK1	ENSG00000141503	4.082e-16	0.2139	53.03	46.02	2.881e-15	0.5741
NFIA	ENSG00000162599	1.469e-99	0.2129	17.33	2.743	8.271e-98	0.574
PAPSS1	ENSG00000138801	3.964e-20	0.2162	39.56	29.36	3.465e-19	0.574
UNC79	ENSG00000133958	2.912e-40	0.2104	24.63	10.35	5.176e-39	0.5739
RBMS1	ENSG00000153250	3.145e-39	0.214	24.43	10.79	5.404e-38	0.5739
DRAXIN	ENSG00000162490	7.825e-30	0.2328	28.91	15.78	9.89e-29	0.5738
FYN	ENSG00000010810	4.504e-16	0.2075	52.09	45.37	3.175e-15	0.5738
ABCA3	ENSG00000167972	1.835e-21	0.214	37.47	25.93	1.7e-20	0.5737
MTMR3	ENSG00000100330	7.604e-16	0.206	54.28	46.63	5.292e-15	0.5737
GRIPAP1	ENSG00000068400	4.504e-15	0.202	61.27	53.34	2.986e-14	0.5737
WASF1	ENSG00000112290	4.848e-16	0.2029	52.61	44.88	3.408e-15	0.5736
CHRNB3	ENSG00000147432	5.803e-37	0.2138	25.47	11.24	9.283e-36	0.5729
DYNC1LI2	ENSG00000135720	9.677e-14	0.168	74.01	71.86	5.911e-13	0.5728
INSM2	ENSG00000168348	3.312e-20	0.2408	41.54	26.94	2.911e-19	0.5726
PTPN12	ENSG00000127947	5.405e-14	0.1825	67.54	63.51	3.365e-13	0.5726
FAM131B	ENSG00000159784	2.007e-34	0.2061	25.89	12.25	2.957e-33	0.5724
ABR	ENSG00000159842	3.472e-17	0.2143	45.62	36.2	2.609e-16	0.5723
SETD5	ENSG00000168137	2.266e-13	0.1613	83.51	82.04	1.351e-12	0.5723
PPIP5K2	ENSG00000145725	6.866e-17	0.1997	46.24	37.34	5.078e-16	0.5722
CYTH2	ENSG00000105443	2.989e-13	0.1646	88.83	87.77	1.769e-12	0.5721
THSD7A	ENSG00000005108	4.735e-18	0.221	42.69	32.38	3.736e-17	0.572
ARIH1	ENSG00000166233	1.796e-14	0.1868	58.56	53.51	1.148e-13	0.572
ARHGEF25	ENSG00000240771	2.038e-26	0.2161	30.38	17.56	2.278e-25	0.5719
CEP104	ENSG00000116198	3.648e-20	0.2026	37.68	26.72	3.197e-19	0.5719
GAB2	ENSG00000033327	4.793e-19	0.2155	40.92	29.31	3.956e-18	0.5719
AKAP9	ENSG00000127914	7.582e-14	0.1949	66.7	61.55	4.669e-13	0.5719
TMEM108	ENSG00000144868	5.272e-30	0.2197	27.77	14.5	6.71e-29	0.5718
CRYBG3	ENSG00000080200	3.574e-23	0.2093	33.61	21.1	3.544e-22	0.5717
FAM219A	ENSG00000164970	1.17e-16	0.2117	46.56	36.84	8.524e-16	0.5715
NRBP2	ENSG00000185189	7.905e-21	0.2255	35.59	24.66	7.105e-20	0.5713
RASA1	ENSG00000145715	5.532e-15	0.1947	52.71	46.46	3.64e-14	0.5713
PSD3	ENSG00000156011	3.906e-19	0.212	39.14	28.22	3.241e-18	0.5712
PTTG1IP	ENSG00000183255	3.628e-13	0.1682	74.22	71.78	2.131e-12	0.5711
RTN4RL1	ENSG00000185924	6.051e-38	0.2067	23.8	10.16	9.952e-37	0.571
MAMLD1	ENSG00000013619	5.89e-28	0.2137	27.97	15.66	6.945e-27	0.5709
SVOP	ENSG00000166111	7.169e-54	0.1975	20.04	6.21	1.838e-52	0.5708
RAB2A	ENSG00000104388	4.454e-20	0.1996	36.22	25.7	3.885e-19	0.5708
UBA1	ENSG00000130985	3.233e-13	0.1652	70.15	67.59	1.906e-12	0.5708
EBF4	ENSG00000088881	7.046e-21	0.2244	35.07	24.05	6.349e-20	0.5707
NLN	ENSG00000123213	1.123e-24	0.2032	30.9	18.49	1.178e-23	0.5706
FMNL2	ENSG00000157827	9.912e-14	0.1897	61.17	56.72	6.053e-13	0.5706
PAX6	ENSG00000007372	1.121e-12	0.2122	99.27	95.59	6.424e-12	0.5704
FBXO41	ENSG00000163013	2.258e-45	0.1911	21.4	7.763	4.741e-44	0.5703
BMPR2	ENSG00000204217	4.819e-19	0.2055	37.79	27.46	3.976e-18	0.5703
CEND1	ENSG00000184524	2.493e-38	0.2078	23.28	9.768	4.165e-37	0.5702
PCDHGB6	ENSG00000253305	2.557e-15	0.2036	48.23	40.24	1.721e-14	0.5698
MVB12B	ENSG00000196814	3.282e-13	0.1788	64.51	60.09	1.933e-12	0.5698
INTS11	ENSG00000127054	1.292e-12	0.1485	77.56	78.43	7.37e-12	0.5698
PCSK6	ENSG00000140479	4.307e-34	0.2341	24.01	11.2	6.293e-33	0.5694
TMCC2	ENSG00000133069	1.334e-25	0.209	29.12	16.74	1.44e-24	0.5694
KIFC2	ENSG00000167702	3.695e-22	0.1992	33.51	20.55	3.54e-21	0.5693
USF1	ENSG00000158773	1.755e-15	0.2031	46.35	38.32	1.195e-14	0.5693
CELF4	ENSG00000101489	4.977e-26	0.1988	29.75	16.08	5.479e-25	0.5692
TNFRSF21	ENSG00000146072	2.346e-24	0.2005	29.65	17.8	2.436e-23	0.5691
ST6GALNAC5	ENSG00000117069	8.489e-23	0.2123	30.9	19.67	8.294e-22	0.5691
ATP2C1	ENSG00000017260	2.377e-13	0.1833	59.19	54.53	1.416e-12	0.5691
PHF14	ENSG00000106443	8.598e-13	0.1741	67.33	63.53	4.956e-12	0.569
PWWP2B	ENSG00000171813	2.178e-24	0.2103	29.75	17.51	2.264e-23	0.5688
PCDHA13	ENSG00000239389	8.555e-24	0.1976	30.17	18	8.741e-23	0.5686
PWWP2A	ENSG00000170234	4.446e-14	0.1878	51.88	45.52	2.783e-13	0.5686
ANKZF1	ENSG00000163516	4.167e-14	0.1931	52.09	44.91	2.614e-13	0.5685
JPT1	ENSG00000189159	3.516e-20	0.1952	33.82	23.06	3.087e-19	0.5684
UBE2QL1	ENSG00000215218	2.26e-32	0.1968	24.43	11.46	3.108e-31	0.5682
SUN1	ENSG00000164828	1.447e-12	0.169	63.88	61.08	8.22e-12	0.568
MROH1	ENSG00000179832	3.247e-17	0.2143	39.35	29.21	2.449e-16	0.5679
SEMA4C	ENSG00000168758	3.783e-16	0.2006	41.65	32.88	2.678e-15	0.5679
ZSWIM8	ENSG00000214655	7.167e-14	0.1912	52.3	44.15	4.427e-13	0.5676
ST3GAL5	ENSG00000115525	6.293e-29	0.201	25.47	13.12	7.743e-28	0.5675
PHF21B	ENSG00000056487	3.535e-20	0.2014	33.51	22	3.102e-19	0.5674
MRTFA	ENSG00000196588	2.942e-13	0.1856	54.28	49.15	1.742e-12	0.5674
CARD19	ENSG00000165233	1.726e-24	0.1961	28.08	16.3	1.801e-23	0.567
RNF31	ENSG00000092098	1.58e-14	0.1877	46.03	38.74	1.015e-13	0.567
TH	ENSG00000180176	1.108e-92	0.2589	15.55	2.342	5.741e-91	0.5669
GNG3	ENSG00000162188	5.501e-31	0.1895	24.53	11.58	7.221e-30	0.5669
DACT3	ENSG00000197380	4.744e-20	0.1923	32.99	21.85	4.131e-19	0.5669
BAALC	ENSG00000164929	7.613e-40	0.184	20.98	8.099	1.341e-38	0.5665
STK10	ENSG00000072786	4.351e-35	0.1917	22.23	9.652	6.521e-34	0.5665
CORO7	ENSG00000262246	3.976e-19	0.1963	33.72	23.16	3.298e-18	0.5665
ZNF3	ENSG00000166526	2.611e-13	0.198	50.73	45.47	1.551e-12	0.5664
SVBP	ENSG00000177868	7.085e-15	0.2024	43.53	35.54	4.633e-14	0.5663
SEPTIN11	ENSG00000138758	1.921e-12	0.1866	58.25	54.19	1.083e-11	0.5663
PLCL2	ENSG00000154822	3.026e-24	0.195	27.24	15.99	3.126e-23	0.5661
GFRA2	ENSG00000168546	3.382e-28	0.198	25.57	12.77	4.053e-27	0.566
FASTKD2	ENSG00000118246	3.391e-15	0.1905	41.44	33.29	2.264e-14	0.5658
FRY	ENSG00000073910	1.195e-21	0.1922	30.38	18.42	1.116e-20	0.5657
HMGCR	ENSG00000113161	8.799e-13	0.1891	53.55	47.22	5.065e-12	0.5655
CLSTN2	ENSG00000158258	1.76e-45	0.1884	19.21	6.482	3.702e-44	0.5654
CACNA1E	ENSG00000198216	7.878e-57	0.1876	17.64	4.697	2.193e-55	0.5653
RIC3	ENSG00000166405	9.446e-16	0.2032	39.77	30.09	6.539e-15	0.5652
KMT2D	ENSG00000167548	2.318e-11	0.1505	70.98	69.41	1.22e-10	0.5652
ARHGDIG	ENSG00000242173	7.4e-24	0.1934	28.5	15.42	7.565e-23	0.565
ATP8A1	ENSG00000124406	9.099e-17	0.1941	37.68	26.68	6.677e-16	0.565
ZGPAT	ENSG00000197114	1.958e-11	0.1557	66.81	65.29	1.038e-10	0.565
ZNF117	ENSG00000152926	2.016e-11	0.1687	64.3	60.38	1.066e-10	0.5643
CTNND1	ENSG00000198561	2.655e-11	0.1578	65.55	62.34	1.389e-10	0.5642
ZNF711	ENSG00000147180	6.221e-11	0.1532	73.8	73.32	3.168e-10	0.564
SPHK2	ENSG00000063176	1.265e-22	0.1849	27.35	16.13	1.229e-21	0.5639
HYAL2	ENSG00000068001	5.534e-14	0.1922	42.59	35.22	3.444e-13	0.5639
SLC44A2	ENSG00000129353	2.264e-12	0.1782	51.04	45.93	1.271e-11	0.5639
TRO	ENSG00000067445	2.533e-12	0.1794	52.3	45.65	1.418e-11	0.5637
MLXIP	ENSG00000175727	1.301e-24	0.1811	25.89	14.13	1.36e-23	0.5636
SF3B1	ENSG00000115524	6.754e-11	0.1368	68.06	67.95	3.434e-10	0.5635
PALM3	ENSG00000187867	1.186e-91	0.1735	14.61	2.057	6.054e-90	0.5634
ATL1	ENSG00000198513	1.66e-19	0.1895	30.06	19.69	1.409e-18	0.5634
KDM5C	ENSG00000126012	1.381e-10	0.142	89.98	88.9	6.864e-10	0.5634
FAM193B	ENSG00000146067	7.019e-11	0.1606	69.52	67.09	3.563e-10	0.5633
PRDM2	ENSG00000116731	8.601e-12	0.1709	54.18	49.48	4.664e-11	0.5632
ZMAT4	ENSG00000165061	4.777e-20	0.1988	30.17	18.53	4.157e-19	0.5631
SCN8A	ENSG00000196876	1.14e-17	0.1847	32.78	22.45	8.816e-17	0.563
NUDT14	ENSG00000183828	9.198e-18	0.1844	32.57	22.19	7.154e-17	0.5629
SEMA6C	ENSG00000143434	1.261e-16	0.1887	34.24	24.56	9.162e-16	0.5628
PLEC	ENSG00000178209	1.81e-11	0.1682	56.68	51.87	9.624e-11	0.5628
WDFY3	ENSG00000163625	1.595e-12	0.1702	48.33	41.17	9.037e-12	0.5627
PCDHB2	ENSG00000112852	3.045e-12	0.2014	49.58	43.63	1.694e-11	0.5627
RFX3	ENSG00000080298	3.431e-11	0.1804	59.5	55.47	1.778e-10	0.5627
CMTM7	ENSG00000153551	2.169e-39	0.183	18.89	7.103	3.781e-38	0.5625
OGA	ENSG00000198408	2.813e-10	0.111	95.62	95.91	1.365e-09	0.5624
DPYSL2	ENSG00000092964	2.433e-10	0.1456	79.44	77.88	1.187e-09	0.5623
GABRB3	ENSG00000166206	2.091e-32	0.1757	21.09	9.121	2.882e-31	0.5622
PTGDS	ENSG00000107317	4.318e-120	0.2155	13.47	1.126	2.99e-118	0.5621
APP	ENSG00000142192	2.332e-10	0.1439	74.01	74.16	1.14e-09	0.5621
RGL1	ENSG00000143344	3.543e-19	0.2055	28.81	19.11	2.947e-18	0.562
SYT14	ENSG00000143469	9.565e-37	0.1732	19.62	7.595	1.513e-35	0.5619
AKAP8L	ENSG00000011243	1.677e-10	0.1568	67.75	65.16	8.295e-10	0.5619
GDAP1L1	ENSG00000124194	6.449e-30	0.1771	21.82	9.95	8.174e-29	0.5617
SRPK2	ENSG00000135250	7.553e-13	0.1803	43.42	36.76	4.362e-12	0.5616
ST8SIA2	ENSG00000140557	1.736e-14	0.1804	38.1	29.07	1.112e-13	0.5615
LRRC40	ENSG00000066557	2.347e-12	0.1688	45.51	39.54	1.315e-11	0.5615
DYNC1H1	ENSG00000197102	1.345e-12	0.165	44.68	37.73	7.66e-12	0.5614
PRR5	ENSG00000186654	1.23e-14	0.1819	36.95	28.27	7.954e-14	0.5613
CDK14	ENSG00000058091	2.807e-11	0.1784	52.3	48.04	1.464e-10	0.5612
PCDH19	ENSG00000165194	5.344e-11	0.1934	56.78	51.43	2.729e-10	0.5612
ZDHHC8	ENSG00000099904	3.072e-11	0.1657	53.44	48.01	1.598e-10	0.5611
MORF4L2	ENSG00000123562	7.559e-11	0.1507	57.52	53.12	3.824e-10	0.5611
DOP1A	ENSG00000083097	5.321e-15	0.1762	35.49	26.72	3.509e-14	0.561
PKIB	ENSG00000135549	5.572e-19	0.1842	28.6	18.31	4.587e-18	0.5608
NAV1	ENSG00000134369	2.483e-13	0.1625	44.36	32.14	1.476e-12	0.5608
CASK	ENSG00000147044	2.055e-10	0.1546	63.47	59.68	1.01e-09	0.5608
NRSN1	ENSG00000152954	1.364e-54	0.1695	16.08	4.153	3.563e-53	0.5606
TMEM25	ENSG00000149582	7.291e-17	0.1757	31.32	21.68	5.375e-16	0.5606
USP15	ENSG00000135655	3.325e-11	0.1568	51.77	46.86	1.726e-10	0.5606
TMEM176A	ENSG00000002933	4.341e-65	0.1631	15.14	3.183	1.442e-63	0.5605
PCDH15	ENSG00000150275	1.426e-33	0.1905	19.73	8.125	2.041e-32	0.5605
HARS1	ENSG00000170445	4.079e-13	0.169	40.81	33.03	2.383e-12	0.5605
KIF13B	ENSG00000197892	2.998e-16	0.1858	32.05	22.85	2.138e-15	0.5604
HNRNPDL	ENSG00000152795	9.757e-10	0.1238	92.69	92.12	4.555e-09	0.5604
GDAP2	ENSG00000196505	3.894e-12	0.171	43.63	37.17	2.155e-11	0.5598
ZNF697	ENSG00000143067	1.913e-16	0.1852	31.21	21.7	1.378e-15	0.5597
CLIP2	ENSG00000106665	1.815e-11	0.1713	47.6	41.6	9.646e-11	0.5597
MYC	ENSG00000136997	7.272e-38	0.1752	18.27	6.663	1.193e-36	0.5596
ZFHX4	ENSG00000091656	2.439e-16	0.1722	31.42	21.78	1.747e-15	0.5596
KMT2E	ENSG00000005483	3.634e-10	0.1533	60.44	57.07	1.75e-09	0.5596
SPTAN1	ENSG00000197694	1.228e-09	0.1535	78.71	74.74	5.683e-09	0.5596
ANO10	ENSG00000160746	1.231e-13	0.1762	37.27	29.25	7.471e-13	0.5595
FADS2	ENSG00000134824	1.345e-09	0.1454	76.62	75.39	6.205e-09	0.5595
TSHZ1	ENSG00000179981	2.374e-28	0.1743	20.77	9.82	2.867e-27	0.5594
MDGA1	ENSG00000112139	1.81e-21	0.1884	25.78	14.27	1.68e-20	0.5593
JUP	ENSG00000173801	1.841e-11	0.1771	47.39	40.54	9.774e-11	0.5593
LRP1B	ENSG00000168702	5.354e-37	0.1664	18.27	6.767	8.579e-36	0.5592
ACVR2B	ENSG00000114739	4.905e-10	0.1556	60.02	57.52	2.333e-09	0.5592
SLC38A4	ENSG00000139209	2.514e-24	0.1596	23.49	11.85	2.608e-23	0.5591
STMN4	ENSG00000015592	1.349e-14	0.1918	37.16	25.11	8.695e-14	0.5591
TCAF1	ENSG00000198420	5.31e-11	0.1606	49.37	43.93	2.714e-10	0.5591
GSK3B	ENSG00000082701	3.879e-10	0.1534	57.83	55.25	1.864e-09	0.5591
ARHGAP33	ENSG00000004777	7.03e-10	0.1632	63.57	59.43	3.316e-09	0.559
TBC1D2	ENSG00000095383	5.241e-28	0.177	20.88	9.73	6.195e-27	0.5588
CD276	ENSG00000103855	7.637e-10	0.1495	60.44	58.69	3.59e-09	0.5587
TFAP2D	ENSG00000008197	7.277e-45	0.1988	16.49	5.02	1.507e-43	0.5585
VTI1A	ENSG00000151532	4.263e-11	0.1632	47.08	41.51	2.195e-10	0.5585
GALNT18	ENSG00000110328	3.07e-39	0.1624	17.43	6.042	5.281e-38	0.5584
KIF26A	ENSG00000066735	1.497e-12	0.2046	38.62	32.1	8.491e-12	0.5584
PAQR6	ENSG00000160781	1.091e-11	0.1742	43.42	36.8	5.882e-11	0.5584
DRP2	ENSG00000102385	1.351e-43	0.1672	16.39	5.201	2.661e-42	0.5582
CYYR1	ENSG00000166265	1.019e-25	0.1704	21.4	10.69	1.103e-24	0.5582
DTX1	ENSG00000135144	1.493e-20	0.1736	25.05	14.52	1.329e-19	0.5582
COL7A1	ENSG00000114270	8.756e-13	0.1796	38.62	30.48	5.044e-12	0.5582
SDCCAG8	ENSG00000054282	1.498e-12	0.1674	38.83	31.54	8.496e-12	0.5581
NPEPPS	ENSG00000141279	1.689e-10	0.1498	50.42	46	8.352e-10	0.5581
CASD1	ENSG00000127995	7.5e-10	0.1491	58.35	55.04	3.527e-09	0.5581
AMER1	ENSG00000184675	1.064e-18	0.1727	26.41	16.57	8.63e-18	0.558
FLNB	ENSG00000136068	2.654e-20	0.174	24.84	14.62	2.341e-19	0.5579
CALCOCO1	ENSG00000012822	1.436e-11	0.1636	44.05	36.24	7.683e-11	0.5579
ZNF785	ENSG00000197162	2.498e-11	0.1701	44.26	38.09	1.31e-10	0.5579
DUS1L	ENSG00000169718	7.778e-10	0.1566	56.78	54.22	3.653e-09	0.5579
CLASP1	ENSG00000074054	9.105e-10	0.148	58.25	55.88	4.259e-09	0.5579
EXOC7	ENSG00000182473	1.564e-09	0.1399	62.94	60.73	7.179e-09	0.5579
CCDC88B	ENSG00000168071	3.723e-16	0.2017	30.48	20.14	2.638e-15	0.5577
GALNT13	ENSG00000144278	1.265e-13	0.1778	34.66	26.37	7.668e-13	0.5575
INTS6L	ENSG00000165359	2.529e-11	0.1637	43.53	37.18	1.325e-10	0.5575
DBNL	ENSG00000136279	2.023e-09	0.1398	62.53	60.82	9.218e-09	0.5575
DRD2	ENSG00000149295	2.677e-32	0.1716	18.58	7.53	3.674e-31	0.5573
SCFD2	ENSG00000184178	1.686e-16	0.169	28.6	19.34	1.217e-15	0.5573
PCDHA9	ENSG00000204961	2.283e-19	0.1655	24.95	15	1.916e-18	0.5569
ZNF804A	ENSG00000170396	4.305e-37	0.1547	17.22	6.094	6.91e-36	0.5568
AKIRIN2	ENSG00000135334	1.314e-09	0.1504	55.11	52.44	6.069e-09	0.5567
LRFN5	ENSG00000165379	1.723e-26	0.1618	20.35	9.536	1.93e-25	0.5566
ADCYAP1R1	ENSG00000078549	2.154e-82	0.1575	13.05	1.798	9.808e-81	0.5565
BICD1	ENSG00000151746	4.321e-09	0.1427	65.14	62.4	1.92e-08	0.5565
SIPA1L2	ENSG00000116991	2.347e-21	0.1669	23.17	12.65	2.163e-20	0.5563
MAPK8IP3	ENSG00000138834	2.265e-09	0.1473	57.52	54.15	1.026e-08	0.5563
RASSF7	ENSG00000099849	4.972e-17	0.2023	26.62	17.51	3.707e-16	0.5562
MTMR9	ENSG00000104643	1.329e-10	0.1556	45.2	39.28	6.612e-10	0.5562
RYR3	ENSG00000198838	8.711e-47	0.1681	15.45	4.257	1.877e-45	0.5561
CAMSAP3	ENSG00000076826	2.263e-12	0.1568	37.27	28.48	1.27e-11	0.5559
APBA2	ENSG00000034053	2.291e-10	0.1526	46.24	40.26	1.12e-09	0.5559
FBXL16	ENSG00000127585	1.715e-28	0.1538	19.1	8.371	2.082e-27	0.5558
NYAP2	ENSG00000144460	2.227e-27	0.1582	19.83	8.798	2.579e-26	0.5558
UNC13A	ENSG00000130477	2.265e-22	0.1533	22.44	11.61	2.181e-21	0.5558
CHN1	ENSG00000128656	1.39e-11	0.1578	38.83	32.19	7.446e-11	0.5558
CDC42SE1	ENSG00000197622	1.51e-10	0.1599	44.26	38.26	7.487e-10	0.5556
CREG2	ENSG00000175874	2.836e-85	0.1561	12.63	1.604	1.349e-83	0.5555
MAP7D1	ENSG00000116871	1.102e-08	0.1332	70.25	67.34	4.736e-08	0.5555
RIPOR1	ENSG00000039523	1.118e-14	0.1603	30.48	20.97	7.248e-14	0.5554
USP3	ENSG00000140455	2.108e-10	0.155	44.05	38.71	1.035e-09	0.5554
BZW2	ENSG00000136261	7.319e-14	0.1611	31.73	22.86	4.516e-13	0.5553
MAPT	ENSG00000186868	3.273e-16	0.1542	29.02	17.67	2.327e-15	0.5552
LMO7	ENSG00000136153	4.497e-42	0.1521	15.55	4.761	8.466e-41	0.5551
NIPSNAP1	ENSG00000184117	1.886e-10	0.1517	43.32	37.66	9.291e-10	0.5551
PCDHA8	ENSG00000204962	5.903e-23	0.1476	21.19	10.83	5.799e-22	0.555
PCDHAC1	ENSG00000248383	7.192e-17	0.1546	26.3	16.69	5.304e-16	0.555
ST6GALNAC4	ENSG00000136840	7.092e-63	0.1475	13.47	2.614	2.261e-61	0.5549
PALM	ENSG00000099864	8.83e-10	0.1644	47.91	42.54	4.137e-09	0.5548
CADM3	ENSG00000162706	1.83e-08	0.1399	71.19	67.1	7.684e-08	0.5547
RAPGEF5	ENSG00000136237	4.984e-34	0.1567	16.91	6.236	7.248e-33	0.5546
DCTN2	ENSG00000175203	6.885e-09	0.1407	56.99	53.44	3.01e-08	0.5544
YKT6	ENSG00000106636	1.034e-09	0.1501	46.24	41.86	4.817e-09	0.5543
PAK5	ENSG00000101349	1.461e-32	0.1516	17.01	6.521	2.022e-31	0.5542
PCDHA2	ENSG00000204969	8.827e-18	0.1541	24.74	14.89	6.877e-17	0.5542
HIP1R	ENSG00000130787	9.046e-18	0.1582	24.74	14.92	7.042e-17	0.5542
ZNF358	ENSG00000198816	5.489e-09	0.1402	53.97	50.16	2.421e-08	0.5541
AGTPBP1	ENSG00000135049	7.178e-09	0.1425	56.05	52.08	3.132e-08	0.5541
SKI	ENSG00000157933	3.559e-08	0.1184	72.34	73.31	1.454e-07	0.554
CALB2	ENSG00000172137	9.175e-36	0.164	16.28	5.641	1.408e-34	0.5539
DIPK1B	ENSG00000165716	2.139e-09	0.1597	47.91	44.22	9.716e-09	0.5539
ESRRA	ENSG00000173153	2.583e-14	0.1635	29.02	20.14	1.642e-13	0.5538
GRIP1	ENSG00000155974	1.2e-12	0.1672	32.88	24.53	6.857e-12	0.5538
ZNF154	ENSG00000179909	1.051e-10	0.1516	40.19	32.95	5.276e-10	0.5538
UBE2L6	ENSG00000156587	1.145e-10	0.1649	39.67	33.28	5.732e-10	0.5538
IGSF9B	ENSG00000080854	1.103e-08	0.1316	59.6	53.81	4.74e-08	0.5538
ERC2	ENSG00000187672	8.871e-10	0.1645	45.72	39.42	4.155e-09	0.5537
PIEZO2	ENSG00000154864	7.347e-18	0.1727	23.9	14.48	5.753e-17	0.5536
PHKB	ENSG00000102893	9.988e-11	0.1614	38.52	32.7	5.02e-10	0.5536
SLC39A10	ENSG00000196950	2.459e-10	0.1504	40.71	35	1.199e-09	0.5536
BNIP2	ENSG00000140299	3.084e-10	0.1454	41.34	35.71	1.495e-09	0.5536
BICDL1	ENSG00000135127	3.185e-14	0.1624	29.23	19.99	2.011e-13	0.5535
UNC80	ENSG00000144406	1.614e-13	0.1632	30.27	21.68	9.694e-13	0.5535
STRA6	ENSG00000137868	2.477e-10	0.2029	40.71	34.52	1.207e-09	0.5534
HK1	ENSG00000156515	3.03e-11	0.1629	36.85	29.2	1.576e-10	0.5533
ETNK1	ENSG00000139163	2.626e-08	0.1313	61.38	60.07	1.086e-07	0.5533
FAM89B	ENSG00000176973	2.441e-11	0.1641	35.18	28.76	1.282e-10	0.5532
ARVCF	ENSG00000099889	4.774e-08	0.1305	70.98	68.91	1.919e-07	0.5532
FBXL7	ENSG00000183580	2.726e-11	0.1648	35.7	28.79	1.425e-10	0.5531
NTMT1	ENSG00000148335	6.275e-10	0.1647	42.48	36.67	2.97e-09	0.5531
SYP	ENSG00000102003	5.017e-14	0.13	30.9	19.76	3.129e-13	0.553
TOX3	ENSG00000103460	4.751e-08	0.1274	68.27	66.7	1.911e-07	0.553
TCF25	ENSG00000141002	7.473e-08	0.1144	78.18	78.29	2.956e-07	0.5529
SPACA6	ENSG00000182310	1.565e-13	0.1543	29.44	21	9.399e-13	0.5528
PRUNE2	ENSG00000106772	1.582e-15	0.1596	27.56	16.74	1.08e-14	0.5527
SGSM3	ENSG00000100359	1.177e-10	0.161	37.06	31.25	5.888e-10	0.5527
GNAT1	ENSG00000114349	2.42e-61	0.1559	12.84	2.419	7.45e-60	0.5525
YWHAG	ENSG00000170027	4.103e-08	0.1247	61.69	59.94	1.665e-07	0.5525
DCHS1	ENSG00000166341	6.885e-09	0.1476	49.9	44.83	3.01e-08	0.5524
GATAD2B	ENSG00000143614	2.21e-08	0.1322	55.01	52.71	9.203e-08	0.5524
KCNC1	ENSG00000129159	2.086e-33	0.1522	15.97	5.77	2.974e-32	0.5523
HERPUD1	ENSG00000051108	5.03e-15	0.1572	26.1	17.31	3.325e-14	0.5522
RSRC2	ENSG00000111011	1.061e-07	0.1109	74.11	75.05	4.123e-07	0.5522
PLSCR3	ENSG00000187838	2.249e-21	0.1566	20.04	10.51	2.078e-20	0.5521
CHGA	ENSG00000100604	1.394e-17	0.1455	23.8	13.64	1.072e-16	0.5521
ZBED4	ENSG00000100426	6.546e-09	0.137	47.7	43.63	2.869e-08	0.5521
RGS12	ENSG00000159788	2.402e-08	0.1381	53.86	52.01	9.965e-08	0.5521
FRMD4A	ENSG00000151474	4.372e-08	0.1358	60.13	57.8	1.768e-07	0.5521
KCNQ3	ENSG00000184156	8.802e-37	0.1479	15.14	4.929	1.397e-35	0.5518
CAMTA2	ENSG00000108509	1.804e-15	0.1467	25.37	16.21	1.228e-14	0.5517
KIF21A	ENSG00000139116	1.1e-09	0.1504	40.61	35.02	5.113e-09	0.5516
FLVCR1	ENSG00000162769	7.673e-09	0.1481	46.97	42.79	3.338e-08	0.5516
PUM1	ENSG00000134644	1.328e-07	0.1077	71.5	71.85	5.105e-07	0.5516
IFFO2	ENSG00000169991	1.844e-11	0.1498	34.03	25.38	9.787e-11	0.5515
TGFBR1	ENSG00000106799	6.173e-09	0.1461	45.72	41.39	2.714e-08	0.5515
KCNN1	ENSG00000105642	8.499e-29	0.1474	16.7	6.767	1.042e-27	0.5514
PDRG1	ENSG00000088356	3.015e-12	0.1517	30.27	22.85	1.681e-11	0.5514
ANGPT4	ENSG00000101280	2.541e-67	0.1436	12.11	1.954	8.867e-66	0.5513
GRIN2D	ENSG00000105464	9.574e-34	0.1517	15.34	5.408	1.38e-32	0.5512
NRN1	ENSG00000124785	5.806e-26	0.1441	17.75	7.685	6.379e-25	0.5512
USP35	ENSG00000118369	5.581e-13	0.1607	29.12	20.57	3.242e-12	0.5512
GPR137B	ENSG00000077585	1.958e-12	0.158	29.85	21.89	1.103e-11	0.5511
DMXL2	ENSG00000104093	7.384e-08	0.1339	57.31	57.2	2.922e-07	0.5511
GPSM1	ENSG00000160360	8.916e-08	0.135	60.02	59.36	3.494e-07	0.5511
TMEM43	ENSG00000170876	6.985e-11	0.1495	34.13	26.63	3.547e-10	0.5507
PAGR1	ENSG00000280789	2.643e-07	0.1279	81.52	81.12	9.876e-07	0.5507
RBM25	ENSG00000119707	2.806e-07	0.09436	81.73	83.08	1.046e-06	0.5507
ACVR1B	ENSG00000135503	2.698e-10	0.1533	35.7	29.32	1.31e-09	0.5506
CELF5	ENSG00000161082	1.713e-14	0.156	25.89	16.76	1.098e-13	0.5505
KHDRBS1	ENSG00000121774	1.887e-08	0.1317	47.29	43.6	7.92e-08	0.5505
PCNT	ENSG00000160299	1.067e-07	0.1342	59.71	56.6	4.145e-07	0.5504
GDPD1	ENSG00000153982	1.95e-20	0.1434	19.52	10.22	1.724e-19	0.5503
KIF21B	ENSG00000116852	3.099e-12	0.14	31.11	21.17	1.723e-11	0.5502
KMT5B	ENSG00000110066	2.986e-07	0.1112	73.59	73.27	1.109e-06	0.5502
TMOD2	ENSG00000128872	1.057e-13	0.1426	26.72	17.79	6.436e-13	0.5501
KAZN	ENSG00000189337	1.216e-09	0.18	37.16	32.15	5.633e-09	0.5501
FMNL1	ENSG00000184922	1.254e-66	0.1443	11.8	1.863	4.294e-65	0.55
SLC36A1	ENSG00000123643	2.444e-11	0.1616	31.21	23.99	1.283e-10	0.55
XPO6	ENSG00000169180	4.362e-10	0.1488	35.7	29.23	2.085e-09	0.55
PDCD11	ENSG00000148843	2.217e-09	0.1474	39.35	33.64	1.005e-08	0.55
MTMR7	ENSG00000003987	1.433e-28	0.1361	16.08	6.366	1.743e-27	0.5499
MADD	ENSG00000110514	3.854e-09	0.1411	41.23	34.87	1.716e-08	0.5499
PARM1	ENSG00000169116	1.163e-29	0.1496	15.76	6.029	1.462e-28	0.5498
PIP4P2	ENSG00000155099	3.54e-20	0.1405	19.42	10.2	3.105e-19	0.5498
NACAD	ENSG00000136274	2.784e-16	0.1435	22.86	13.51	1.988e-15	0.5496
EML5	ENSG00000165521	3.757e-20	0.1657	19.31	10.05	3.289e-19	0.5495
SLC25A29	ENSG00000197119	1.4e-08	0.1392	43.32	39.03	5.956e-08	0.5495
PPP1R12C	ENSG00000125503	2.342e-08	0.1373	45.2	41.29	9.725e-08	0.5495
RUFY2	ENSG00000204130	8.962e-08	0.135	52.61	49.88	3.511e-07	0.5495
CHGB	ENSG00000089199	8.514e-17	0.1293	22.44	12.76	6.258e-16	0.5494
SEC24C	ENSG00000176986	1.171e-08	0.1354	43.11	37.94	5.022e-08	0.5494
KLHL25	ENSG00000183655	1.847e-08	0.1449	45.41	39.71	7.756e-08	0.5494
CDS2	ENSG00000101290	6.343e-08	0.1324	48.85	46.42	2.523e-07	0.5493
MAPRE2	ENSG00000166974	8.483e-08	0.1402	51.98	48.66	3.337e-07	0.5493
HERC2	ENSG00000128731	1.232e-07	0.1325	53.44	51.78	4.755e-07	0.5493
MYO9B	ENSG00000099331	4.204e-07	0.115	68.48	68.95	1.536e-06	0.5493
ARHGDIA	ENSG00000141522	1.214e-08	0.1384	42.17	37.46	5.192e-08	0.5492
AFF4	ENSG00000072364	2.02e-07	0.1152	56.05	55.61	7.626e-07	0.5491
CNDP2	ENSG00000133313	2.873e-07	0.1306	61.06	59.9	1.069e-06	0.5491
HS3ST2	ENSG00000122254	1.449e-69	0.1312	11.38	1.63	5.343e-68	0.549
EXOC1	ENSG00000090989	3.526e-09	0.1396	38.31	32.62	1.574e-08	0.5489
SGCB	ENSG00000163069	1.941e-09	0.1466	36.43	30.5	8.856e-09	0.5487
PLEKHA8	ENSG00000106086	9.555e-09	0.1456	40.29	35.32	4.126e-08	0.5487
TUT7	ENSG00000083223	1.233e-07	0.136	52.19	48.78	4.76e-07	0.5487
DHX36	ENSG00000174953	1.486e-07	0.1225	52.61	50.29	5.678e-07	0.5487
SS18L1	ENSG00000184402	2.059e-08	0.1482	41.75	37.99	8.597e-08	0.5485
NAPA	ENSG00000105402	5.719e-08	0.1401	46.87	42.86	2.283e-07	0.5485
SGCG	ENSG00000102683	9.216e-44	0.1321	12.84	3.273	1.825e-42	0.5484
CYRIA	ENSG00000197872	4.455e-22	0.1444	17.54	8.41	4.243e-21	0.5484
LMO1	ENSG00000166407	5.275e-15	0.1502	23.17	14.27	3.48e-14	0.5484
OCA2	ENSG00000104044	7.236e-14	0.1298	25.68	15.77	4.468e-13	0.5483
RAB3A	ENSG00000105649	1.869e-18	0.1397	19.83	10.56	1.5e-17	0.5482
CDC42SE2	ENSG00000158985	1.605e-11	0.1459	28.29	21.15	8.553e-11	0.5482
WDR47	ENSG00000085433	1.281e-11	0.1391	28.29	20.62	6.877e-11	0.5481
GARS1	ENSG00000106105	1.477e-10	0.145	31.32	24.1	7.328e-10	0.5481
CDC34	ENSG00000099804	2.717e-07	0.1288	54.28	52.43	1.014e-06	0.5481
PTK7	ENSG00000112655	5.138e-08	0.1386	44.57	40.63	2.058e-07	0.548
POGK	ENSG00000143157	1.325e-07	0.1292	49.79	46.15	5.096e-07	0.548
ACTB	ENSG00000075624	1.219e-06	0.07014	97.6	98.54	4.268e-06	0.548
B3GAT2	ENSG00000112309	2.453e-78	0.1306	10.75	1.229	1.051e-76	0.5479
LRRK1	ENSG00000154237	1.017e-33	0.146	13.99	4.619	1.465e-32	0.5479
ZNF8	ENSG00000278129	3.572e-08	0.1316	42.8	38.65	1.459e-07	0.5479
EPB41L3	ENSG00000082397	8.009e-08	0.1545	46.24	42.59	3.155e-07	0.5479
OSBPL5	ENSG00000021762	1.142e-13	0.1439	24.01	15.95	6.943e-13	0.5478
TET2	ENSG00000168769	1.563e-11	0.1391	28.08	20.49	8.341e-11	0.5478
DACH2	ENSG00000126733	9.833e-27	0.1353	15.55	6.262	1.109e-25	0.5477
DYNLL2	ENSG00000264364	1.125e-06	0.1045	74.11	74.73	3.951e-06	0.5477
GPATCH2L	ENSG00000089916	1.132e-06	0.1059	73.7	73.86	3.974e-06	0.5477
ZEB1	ENSG00000148516	3.907e-08	0.1287	43.01	38.01	1.591e-07	0.5476
BRD9	ENSG00000028310	2.475e-07	0.1268	50.94	49	9.279e-07	0.5476
LY6G5B	ENSG00000240053	3.371e-07	0.1291	54.07	51.8	1.245e-06	0.5476
ENTPD8	ENSG00000188833	9.393e-82	0.1414	10.54	1.1	4.266e-80	0.5475
MSI2	ENSG00000153944	1.58e-06	0.1323	98.43	96.02	5.451e-06	0.5475
LRRC55	ENSG00000183908	7.112e-19	0.1289	19.1	9.872	5.82e-18	0.5474
PBLD	ENSG00000108187	4.982e-11	0.1534	28.6	21.39	2.554e-10	0.5473
SNX4	ENSG00000114520	8.831e-09	0.1435	37.06	31.89	3.822e-08	0.5473
CAMTA1	ENSG00000171735	7.632e-07	0.1177	60.75	59.72	2.72e-06	0.5473
CACNB4	ENSG00000182389	9.029e-26	0.1389	15.55	6.43	9.802e-25	0.5472
MFSD10	ENSG00000109736	3.209e-08	0.1342	41.54	36.12	1.317e-07	0.5472
BAG6	ENSG00000204463	1.009e-06	0.1128	64.41	63.95	3.56e-06	0.5472
WDR86	ENSG00000187260	2.285e-09	0.1459	35.18	27.82	1.035e-08	0.5471
HGFAC	ENSG00000109758	3.874e-15	0.139	21.71	13.11	2.577e-14	0.547
ABRACL	ENSG00000146386	2.166e-12	0.1541	25.16	17.6	1.217e-11	0.547
CLCN5	ENSG00000171365	4.296e-10	0.193	30.58	24.44	2.055e-09	0.547
STX2	ENSG00000111450	8.928e-08	0.1384	43.84	39.89	3.498e-07	0.5469
PPM1B	ENSG00000138032	1.333e-07	0.1321	45.51	41.87	5.122e-07	0.5469
SULT4A1	ENSG00000130540	8.26e-16	0.1332	20.98	12.24	5.738e-15	0.5468
CTSK	ENSG00000143387	1.971e-11	0.1478	26.93	19.58	1.044e-10	0.5467
NYAP1	ENSG00000166924	1.224e-10	0.1419	29.54	21.85	6.116e-10	0.5467
ANO8	ENSG00000074855	8.794e-08	0.1342	43.63	38.89	3.449e-07	0.5467
LCNL1	ENSG00000214402	4.88e-107	0.1579	9.812	0.5305	3e-105	0.5466
PLA2R1	ENSG00000153246	2.796e-30	0.1316	14.09	5.02	3.584e-29	0.5466
ABCC5	ENSG00000114770	2.908e-07	0.1327	49.9	45.78	1.081e-06	0.5466
ACAA1	ENSG00000060971	4.983e-08	0.1401	40.61	35.9	2e-07	0.5465
PTDSS2	ENSG00000174915	6.278e-09	0.1429	34.55	29.07	2.757e-08	0.5464
GGT7	ENSG00000131067	2.169e-08	0.1281	38.41	32.58	9.043e-08	0.5464
TMEM39B	ENSG00000121775	2.262e-08	0.1326	37.89	32.94	9.407e-08	0.5464
JAKMIP2	ENSG00000176049	2.538e-07	0.1341	47.6	44.2	9.503e-07	0.5464
CACUL1	ENSG00000151893	7.315e-07	0.1145	54.7	53.2	2.615e-06	0.5464
GNG4	ENSG00000168243	2.253e-18	0.1387	18.37	9.691	1.8e-17	0.5463
SMAD1	ENSG00000170365	4.891e-10	0.1436	29.85	23.38	2.327e-09	0.5462
KLF12	ENSG00000118922	4.963e-07	0.1247	49.69	48.12	1.801e-06	0.5462
CFAP57	ENSG00000243710	7.733e-40	0.1294	12.42	3.338	1.361e-38	0.5461
ZNF35	ENSG00000169981	1.42e-09	0.1424	31.52	25.06	6.54e-09	0.546
PCGF3	ENSG00000185619	1.058e-06	0.1187	56.37	54.92	3.724e-06	0.546
GNG2	ENSG00000186469	3.326e-17	0.1275	19.1	10.36	2.504e-16	0.5459
IGSF8	ENSG00000162729	2.788e-11	0.145	26.41	19.03	1.455e-10	0.5458
MED17	ENSG00000042429	1.179e-06	0.1085	55.53	54.9	4.134e-06	0.5458
KCNQ1	ENSG00000053918	1.232e-58	0.1343	10.86	1.811	3.562e-57	0.5457
SLC26A10	ENSG00000135502	6.619e-26	0.1287	14.72	5.887	7.233e-25	0.5456
DBNDD1	ENSG00000003249	7.666e-15	0.1396	20.67	12.58	5.006e-14	0.5456
FAM222B	ENSG00000173065	6.11e-09	0.142	33.3	27.6	2.688e-08	0.5456
TANC1	ENSG00000115183	2.565e-07	0.14	44.05	41.01	9.599e-07	0.5455
ZKSCAN1	ENSG00000106261	1.627e-06	0.1079	57.72	56.71	5.604e-06	0.5455
SAP25	ENSG00000205307	3.162e-12	0.1351	24.01	16.33	1.757e-11	0.5453
TOX2	ENSG00000124191	1.482e-08	0.1424	35.07	29.11	6.29e-08	0.5453
PCSK7	ENSG00000160613	3.731e-08	0.1375	36.95	31.87	1.522e-07	0.5453
EIF4G2	ENSG00000110321	1.184e-06	0.1079	53.13	51.95	4.151e-06	0.5453
CAMKMT	ENSG00000143919	1.906e-08	0.1341	35.07	29.6	7.996e-08	0.5452
PGBD5	ENSG00000177614	1.181e-23	0.1244	15.14	6.469	1.198e-22	0.5451
MYCBP2	ENSG00000005810	1.981e-09	0.1323	30.58	24.25	9.031e-09	0.5451
OSBP	ENSG00000110048	2.278e-07	0.1248	42.69	39.03	8.564e-07	0.5451
VPS53	ENSG00000141252	3.379e-06	0.1078	67.54	66.01	1.124e-05	0.545
NOVA1	ENSG00000139910	6.772e-07	0.1311	47.39	45.04	2.427e-06	0.5449
SNAP91	ENSG00000065609	3.049e-13	0.1392	22.03	14.18	1.801e-12	0.5448
ARL10	ENSG00000175414	7.951e-08	0.1311	39.04	33.28	3.134e-07	0.5448
VCAN	ENSG00000038427	3.4e-07	0.1404	44.68	40.03	1.255e-06	0.5448
ZNF638	ENSG00000075292	5.557e-06	0.08007	81.42	83.31	1.8e-05	0.5448
ATP2B3	ENSG00000067842	2.47e-42	0.1272	11.69	2.833	4.68e-41	0.5447
ZNF821	ENSG00000102984	7.341e-10	0.1373	28.81	21.92	3.457e-09	0.5447
TMEM88	ENSG00000167874	2.88e-18	0.1285	17.43	8.94	2.288e-17	0.5446
ZFP64	ENSG00000020256	1.035e-08	0.1356	32.88	26.92	4.461e-08	0.5446
FLNA	ENSG00000196924	3.152e-06	0.125	62.42	59.93	1.051e-05	0.5446
TBL1XR1	ENSG00000177565	3.988e-06	0.09691	64.93	64.96	1.317e-05	0.5446
RBM33	ENSG00000184863	6.284e-06	0.08029	87.27	88.98	2.022e-05	0.5446
SERINC2	ENSG00000168528	8.645e-16	0.1272	19	10.87	6.001e-15	0.5445
PPP1R14B	ENSG00000173457	2.093e-08	0.1284	33.61	28.53	8.737e-08	0.5445
NETO2	ENSG00000171208	2.113e-08	0.1379	34.03	28.55	8.815e-08	0.5445
ARL8A	ENSG00000143862	4.689e-08	0.1307	36.33	30.79	1.889e-07	0.5445
PRPF38B	ENSG00000134186	1.774e-06	0.1159	52.82	50.89	6.081e-06	0.5444
PRICKLE1	ENSG00000139174	2.359e-31	0.1213	12.94	4.244	3.135e-30	0.5443
DOP1B	ENSG00000142197	3.546e-11	0.1286	25.05	17.57	1.836e-10	0.5442
VAT1	ENSG00000108828	1.043e-07	0.1339	38.41	33.04	4.057e-07	0.5442
VKORC1	ENSG00000167397	2.345e-07	0.1305	40.71	36.24	8.81e-07	0.5442
TLE4	ENSG00000106829	2.443e-08	0.1336	33.51	28.19	1.013e-07	0.5441
UCHL3	ENSG00000118939	6.485e-13	0.1261	21.5	13.95	3.757e-12	0.5439
USP14	ENSG00000101557	2.42e-06	0.1094	53.34	51.22	8.177e-06	0.5439
PRSS53	ENSG00000151006	1.765e-14	0.134	19.73	11.76	1.13e-13	0.5438
RBPMS2	ENSG00000166831	2.04e-11	0.1413	23.7	16.63	1.078e-10	0.5438
DCDC1	ENSG00000170959	3.977e-10	0.1444	26.51	19.8	1.909e-09	0.5437
RNF111	ENSG00000157450	3.323e-07	0.1261	40.5	36.38	1.228e-06	0.5437
DVL3	ENSG00000161202	6.065e-06	0.1034	62.53	62.83	1.955e-05	0.5436
ATP6V0A1	ENSG00000033627	5.567e-08	0.13	34.66	29.16	2.225e-07	0.5434
PHYHIP	ENSG00000168490	6.145e-55	0.1253	10.33	1.734	1.619e-53	0.5432
CACNG7	ENSG00000105605	3.059e-09	0.1336	28.71	22.24	1.373e-08	0.5432
GNAI3	ENSG00000065135	4.921e-06	0.09805	56.78	55.56	1.603e-05	0.5432
PTCH1	ENSG00000185920	1.322e-13	0.1318	19.94	12.36	7.997e-13	0.5431
SRGAP3	ENSG00000196220	9.056e-06	0.1027	65.76	67.67	2.862e-05	0.5431
STX16	ENSG00000124222	1.283e-05	0.07937	86.12	86.69	3.977e-05	0.5431
SNX18	ENSG00000178996	6.734e-20	0.1213	15.34	7.22	5.807e-19	0.5428
CCDC183	ENSG00000213213	3.043e-15	0.1299	18.27	10.4	2.036e-14	0.5428
PCSK2	ENSG00000125851	4.789e-20	0.1206	15.45	7.116	4.166e-19	0.5427
KLHL1	ENSG00000150361	9.874e-16	0.1343	18.16	9.846	6.825e-15	0.5427
ATP1B3	ENSG00000069849	2.701e-08	0.1287	31.21	26.03	1.116e-07	0.5427
ZNF493	ENSG00000196268	2.113e-06	0.1174	47.6	43.95	7.189e-06	0.5427
ZNF606	ENSG00000166704	6.043e-06	0.119	56.26	55.05	1.949e-05	0.5427
VLDLR	ENSG00000147852	1.852e-09	0.136	27.24	20.6	8.463e-09	0.5426
BSCL2	ENSG00000168000	1.03e-06	0.1279	42.28	39.2	3.629e-06	0.5426
NIBAN2	ENSG00000136830	5.19e-16	0.1252	17.33	9.548	3.643e-15	0.5425
PCDHA7	ENSG00000204963	4.56e-15	0.1215	18.27	10.38	3.021e-14	0.5425
BAZ1A	ENSG00000198604	7.701e-07	0.1248	41.13	37.24	2.744e-06	0.5425
USP48	ENSG00000090686	4.114e-06	0.111	50.42	49.49	1.356e-05	0.5425
PGM2L1	ENSG00000165434	2.585e-15	0.1182	17.95	10.07	1.739e-14	0.5424
CHD9	ENSG00000177200	1.009e-05	0.1015	61.59	61.59	3.169e-05	0.5424
NRXN3	ENSG00000021645	1.916e-15	0.1115	18.48	9.846	1.303e-14	0.5423
KPTN	ENSG00000118162	3.719e-12	0.1368	20.98	13.87	2.06e-11	0.5423
CCDC92	ENSG00000119242	5.92e-06	0.1149	53.97	52.24	1.912e-05	0.5423
C19orf12	ENSG00000131943	1.028e-07	0.1332	33.92	28.52	4.003e-07	0.5422
MBD6	ENSG00000166987	1.575e-06	0.1199	43.42	40.33	5.434e-06	0.5422
HOMER3	ENSG00000051128	3.067e-06	0.1428	46.35	45.03	1.025e-05	0.5422
PDCD10	ENSG00000114209	1.677e-07	0.1272	34.66	29.84	6.388e-07	0.5421
TRAPPC1	ENSG00000170043	2.836e-08	0.1265	30.27	24.84	1.169e-07	0.542
CDK5R1	ENSG00000176749	3.226e-07	0.1188	38	31.79	1.194e-06	0.542
CSGALNACT2	ENSG00000169826	4.693e-07	0.129	37.58	33.45	1.708e-06	0.542
GALNT2	ENSG00000143641	1.091e-06	0.1308	40.71	37.3	3.834e-06	0.542
TTC37	ENSG00000198677	1.157e-06	0.1164	41.44	37.59	4.062e-06	0.542
ARHGEF7	ENSG00000102606	5.658e-06	0.1102	51.36	49.86	1.831e-05	0.542
PCDHA6	ENSG00000081842	1.514e-13	0.1141	19.42	11.62	9.105e-13	0.5419
TLCD3B	ENSG00000149926	1.457e-07	0.09975	36.53	28.63	5.576e-07	0.5419
KCTD3	ENSG00000136636	8.012e-06	0.1003	54.28	53.32	2.546e-05	0.5419
SMAD7	ENSG00000101665	1.321e-09	0.1364	26.1	19.15	6.101e-09	0.5418
DDX24	ENSG00000089737	1.764e-06	0.1178	43.22	39.38	6.051e-06	0.5418
NARF	ENSG00000141562	3.373e-06	0.1131	46.56	44.22	1.122e-05	0.5418
SFSWAP	ENSG00000061936	3.631e-06	0.1082	46.97	44.52	1.204e-05	0.5418
DTD1	ENSG00000125821	2.326e-06	0.1203	43.32	41.07	7.87e-06	0.5417
TSTD2	ENSG00000136925	2.894e-06	0.1161	44.99	42.41	9.685e-06	0.5417
FAAP100	ENSG00000185504	4.916e-06	0.1196	48.96	47.06	1.602e-05	0.5417
MTERF4	ENSG00000122085	8.888e-06	0.1201	53.97	52.85	2.813e-05	0.5416
BARHL2	ENSG00000143032	3.05e-12	0.0771	21.71	12.86	1.697e-11	0.5414
MTMR6	ENSG00000139505	4.056e-08	0.1273	30.58	24.54	1.647e-07	0.5414
ITFG1	ENSG00000129636	4.457e-07	0.1253	36.01	31.66	1.625e-06	0.5414
HS6ST1	ENSG00000136720	4.588e-07	0.167	35.39	32.01	1.671e-06	0.5414
ZBTB10	ENSG00000205189	4.161e-06	0.1131	45.93	44.17	1.37e-05	0.5414
PCSK9	ENSG00000169174	4.317e-56	0.1182	9.708	1.488	1.177e-54	0.5413
ATG4A	ENSG00000101844	6.338e-14	0.1231	18.37	10.78	3.926e-13	0.5413
ZNF562	ENSG00000171466	2.224e-07	0.118	34.03	28.96	8.368e-07	0.5413
TCF3	ENSG00000071564	1.306e-05	0.09927	56.26	56.51	4.042e-05	0.5413
MAPK10	ENSG00000109339	2.873e-05	0.08768	84.66	85.41	8.531e-05	0.5413
PPP2R2C	ENSG00000074211	1.832e-70	0.1201	9.186	0.9704	6.898e-69	0.5412
PECR	ENSG00000115425	8.68e-08	0.1244	31.63	26.17	3.408e-07	0.5412
SLK	ENSG00000065613	2.017e-06	0.145	39.98	38.54	6.872e-06	0.5412
PI4KA	ENSG00000241973	1.073e-05	0.1014	53.97	52.62	3.357e-05	0.5412
RHOT2	ENSG00000140983	1.125e-05	0.1092	54.38	53.16	3.51e-05	0.5412
KMT5C	ENSG00000133247	2.768e-07	0.1268	33.92	29.15	1.032e-06	0.541
TTC21B	ENSG00000123607	9.819e-06	0.1127	52.19	50.21	3.089e-05	0.541
HECTD3	ENSG00000126107	5.562e-10	0.1226	23.9	17.05	2.638e-09	0.5409
PHF20L1	ENSG00000129292	1.586e-05	0.1064	55.95	55.78	4.859e-05	0.5408
GDPD5	ENSG00000158555	9.149e-15	0.1231	17.22	9.523	5.95e-14	0.5406
JAG2	ENSG00000184916	2.001e-11	0.1184	21.09	13.71	1.059e-10	0.5406
NDUFB8	ENSG00000166136	2.882e-06	0.1165	41.34	38.35	9.648e-06	0.5406
PIK3R3	ENSG00000117461	1.316e-05	0.1098	53.76	51.38	4.07e-05	0.5406
TAMALIN	ENSG00000161835	5.931e-16	0.1201	16.08	8.565	4.147e-15	0.5405
IDH1	ENSG00000138413	1.346e-06	0.1172	38.1	33.98	4.692e-06	0.5405
SPSB3	ENSG00000162032	3.289e-05	0.0946	66.6	68.7	9.694e-05	0.5404
SYT11	ENSG00000132718	1.488e-08	0.1337	27.24	20.86	6.312e-08	0.5403
CERS2	ENSG00000143418	6.133e-07	0.1235	34.03	30.3	2.207e-06	0.5403
SMARCA5	ENSG00000153147	3.504e-05	0.07837	67.12	69.17	0.0001028	0.5403
DOK6	ENSG00000206052	5.564e-12	0.1225	19.73	12.54	3.044e-11	0.5402
SLC4A5	ENSG00000188687	9.876e-10	0.1176	23.8	16.85	4.606e-09	0.5401
RUSC2	ENSG00000198853	3.872e-07	0.1239	33.4	28.23	1.419e-06	0.5401
NF1	ENSG00000196712	2.387e-05	0.09248	58.14	57.29	7.141e-05	0.5401
SLC37A1	ENSG00000160190	5.338e-06	0.1159	42.8	39.69	1.732e-05	0.5399
ASPSCR1	ENSG00000169696	7.115e-06	0.1208	44.05	41.84	2.276e-05	0.5399
MTF2	ENSG00000143033	1.77e-05	0.09658	51.57	50.83	5.383e-05	0.5399
MCPH1	ENSG00000147316	2.964e-07	0.1191	32.05	26.76	1.101e-06	0.5398
MACF1	ENSG00000127603	5.333e-05	0.07033	78.29	80.88	0.0001529	0.5398
ZFHX3	ENSG00000140836	7.617e-08	0.1215	28.91	23.17	3.009e-07	0.5397
PCDHGB7	ENSG00000254122	3.458e-07	0.1225	32.36	27.11	1.276e-06	0.5397
ERBB4	ENSG00000178568	1.071e-32	0.1072	10.86	3.053	1.491e-31	0.5396
PLCH2	ENSG00000149527	2.837e-13	0.1198	18.06	10.42	1.683e-12	0.5396
ZNF708	ENSG00000182141	2.741e-07	0.1178	31	26.23	1.023e-06	0.5396
SMG5	ENSG00000198952	2.859e-05	0.09482	56.78	56.39	8.491e-05	0.5396
LARS1	ENSG00000133706	3.02e-05	0.09593	57.2	56.97	8.944e-05	0.5396
STK38L	ENSG00000211455	9.591e-07	0.1182	34.97	30.08	3.387e-06	0.5395
CNOT2	ENSG00000111596	2.337e-05	0.0941	53.03	52.59	6.996e-05	0.5395
RPRD1A	ENSG00000141425	3.436e-05	0.09309	58.66	58.84	0.0001009	0.5395
HDAC2	ENSG00000196591	6.822e-06	0.1172	42.17	39.68	2.187e-05	0.5394
BAZ2A	ENSG00000076108	7.807e-06	0.1041	43.42	40.61	2.485e-05	0.5394
DHX38	ENSG00000140829	1.932e-05	0.1065	50.52	48.98	5.845e-05	0.5394
REM2	ENSG00000139890	2.973e-25	0.1138	12	4.283	3.168e-24	0.5393
FAM234B	ENSG00000084444	8.696e-09	0.1136	25.16	18.71	3.766e-08	0.5393
VEZT	ENSG00000028203	2.574e-06	0.1167	37.47	33.89	8.661e-06	0.5393
DPH7	ENSG00000148399	5.678e-06	0.1096	41.02	38.08	1.837e-05	0.5393
ST8SIA4	ENSG00000113532	5.577e-16	0.1142	15.45	7.905	3.907e-15	0.5392
ARNT	ENSG00000143437	1.101e-05	0.1154	44.89	42.59	3.442e-05	0.5392
ATP11A	ENSG00000068650	2.048e-11	0.1141	19.52	12.55	1.082e-10	0.5391
AGER	ENSG00000204305	4.817e-06	0.1239	39.67	36.62	1.573e-05	0.5391
LPIN1	ENSG00000134324	3.096e-08	0.1136	26.51	20.16	1.273e-07	0.5389
NRBP1	ENSG00000115216	2.434e-05	0.1095	50.21	49.17	7.273e-05	0.5389
ZNF503	ENSG00000165655	3.295e-13	0.1154	17.43	9.95	1.939e-12	0.5388
SLC10A7	ENSG00000120519	2.814e-07	0.1214	29.96	24.7	1.048e-06	0.5388
APEX1	ENSG00000100823	6.289e-05	0.09115	65.76	66.05	0.0001785	0.5388
RALYL	ENSG00000184672	7.372e-12	0.1132	18.89	11.57	4.012e-11	0.5387
CASTOR2	ENSG00000274070	5.455e-06	0.1055	39.67	35.88	1.769e-05	0.5387
IP6K2	ENSG00000068745	6.094e-05	0.08594	63.99	64.17	0.0001733	0.5387
H2BC21	ENSG00000184678	7.358e-09	0.1239	24.01	17.67	3.207e-08	0.5386
AKR1A1	ENSG00000117448	1.35e-06	0.1182	33.4	29.27	4.706e-06	0.5386
TMEM63C	ENSG00000165548	8.85e-25	0.1057	11.8	4.205	9.316e-24	0.5385
RAB27A	ENSG00000069974	2.89e-14	0.1218	15.97	8.863	1.831e-13	0.5385
GLRX	ENSG00000173221	1.612e-17	0.1029	14.09	6.663	1.235e-16	0.5384
KLHL29	ENSG00000119771	9.54e-19	0.11	13.47	6.029	7.767e-18	0.5383
UBE2Q2	ENSG00000140367	1.235e-07	0.1205	27.24	21.92	4.764e-07	0.5382
TMEM74	ENSG00000164841	1.501e-36	0.1063	9.916	2.381	2.355e-35	0.5381
BPHL	ENSG00000137274	7.151e-07	0.1201	30.79	25.94	2.558e-06	0.5381
ZNF300	ENSG00000145908	1.938e-05	0.1076	45.2	42.44	5.863e-05	0.5381
ATAD2B	ENSG00000119778	5.353e-05	0.09218	56.47	54.61	0.0001534	0.5381
MMP2	ENSG00000087245	4.825e-29	0.1039	10.75	3.273	5.949e-28	0.538
HDAC10	ENSG00000100429	9.479e-10	0.117	21.09	14.71	4.429e-09	0.538
PCDHA11	ENSG00000249158	4.332e-13	0.1067	16.6	9.574	2.528e-12	0.5379
SLC38A2	ENSG00000134294	5.237e-05	0.09733	53.44	52.44	0.0001503	0.5378
SLC22A23	ENSG00000137266	2.425e-06	0.1499	32.99	29.37	8.192e-06	0.5377
SERINC1	ENSG00000111897	4.131e-06	0.112	35.18	31.47	1.362e-05	0.5377
NDST4	ENSG00000138653	7.688e-14	0.1181	15.66	8.733	4.733e-13	0.5376
LRSAM1	ENSG00000148356	2.312e-08	0.1156	24.22	18.06	9.607e-08	0.5376
TP53INP1	ENSG00000164938	1.446e-06	0.1166	32.46	27.04	5.019e-06	0.5376
ZNF592	ENSG00000166716	5.983e-05	0.1012	52.19	53.38	0.0001703	0.5376
LYST	ENSG00000143669	3.167e-10	0.1078	19.83	13.25	1.532e-09	0.5375
KIFAP3	ENSG00000075945	6.993e-09	0.1158	22.55	16.24	3.053e-08	0.5374
PPP1R21	ENSG00000162869	5.803e-06	0.115	36.22	32.4	1.876e-05	0.5374
VPS28	ENSG00000160948	6.023e-05	0.099	52.82	51.87	0.0001714	0.5374
SLC6A9	ENSG00000196517	8.739e-10	0.116	20.77	13.95	4.095e-09	0.5373
BCL2L1	ENSG00000171552	4.861e-05	0.0953	49.9	48.27	0.00014	0.5373
FRAT2	ENSG00000181274	3.937e-08	0.117	24.22	18.32	1.602e-07	0.5372
CSNK1E	ENSG00000213923	0.0001437	0.0741	70.15	71.96	0.0003887	0.5372
ORAI2	ENSG00000160991	1.581e-06	0.1141	31.21	26.45	5.454e-06	0.5371
SECISBP2	ENSG00000187742	0.0001159	0.08137	61.48	62.54	0.0003174	0.5371
RNF139	ENSG00000170881	1.635e-08	0.1139	22.65	16.91	6.899e-08	0.537
ASRGL1	ENSG00000162174	1.22e-06	0.118	30.17	25.5	4.271e-06	0.537
GSDMB	ENSG00000073605	1.516e-06	0.1023	31	25.42	5.243e-06	0.5367
CRIPT	ENSG00000119878	2.19e-05	0.108	41.23	38.05	6.578e-05	0.5367
TMEM33	ENSG00000109133	2.744e-05	0.1062	41.75	39.85	8.166e-05	0.5367
SLC22A17	ENSG00000092096	2.862e-05	0.1075	42.8	39.88	8.499e-05	0.5367
ZNF121	ENSG00000197961	5.664e-05	0.1016	47.91	46.51	0.0001618	0.5367
TNRC6A	ENSG00000090905	0.0001375	0.07378	60.96	62.85	0.000373	0.5367
MT-ND6	ENSG00000198695	0.0002062	0.03194	84.45	91.99	0.0005466	0.5367
BRD1	ENSG00000100425	0.0001862	0.07718	72.23	72.49	0.0004963	0.5366
DAB1	ENSG00000173406	3.705e-15	0.1126	14.09	7.194	2.467e-14	0.5365
RAB10	ENSG00000084733	4.787e-05	0.09224	44.68	44	0.0001381	0.5365
ZBTB18	ENSG00000179456	7.942e-05	0.09757	52.92	49.51	0.0002221	0.5365
MMP24	ENSG00000125966	1.678e-18	0.09734	12.63	5.447	1.35e-17	0.5364
HERC4	ENSG00000148634	1.626e-05	0.1099	38.31	34.77	4.973e-05	0.5364
TCERG1	ENSG00000113649	0.0002163	0.05637	77.66	80.67	0.0005717	0.5364
ARHGAP8	ENSG00000241484	6.307e-11	0.1058	17.95	11.15	3.21e-10	0.5363
PACS2	ENSG00000179364	3.175e-05	0.1047	41.34	39.4	9.372e-05	0.5363
PBRM1	ENSG00000163939	0.0001605	0.08527	61.48	61.82	0.0004314	0.5363
ARFGAP1	ENSG00000101199	4.879e-05	0.09523	43.84	42.19	0.0001405	0.5361
CECR2	ENSG00000099954	7.695e-05	0.0988	48.64	47.2	0.0002157	0.5361
LCOR	ENSG00000196233	0.0001411	0.09164	56.99	57.25	0.000382	0.5361
VPS37D	ENSG00000176428	4.222e-12	0.1035	16.08	9.38	2.33e-11	0.5359
ADAMTS10	ENSG00000142303	9.063e-06	0.1151	34.66	30.29	2.863e-05	0.5359
APLP1	ENSG00000105290	9.96e-05	0.09276	51.25	49.23	0.0002757	0.5359
EPHA3	ENSG00000044524	1.047e-08	0.1138	20.98	15.02	4.508e-08	0.5358
TRIM33	ENSG00000197323	0.000181	0.07994	59.19	60.18	0.0004833	0.5358
HCFC2	ENSG00000111727	3.689e-07	0.1036	25.57	20.21	1.357e-06	0.5357
ZRANB2	ENSG00000132485	0.0002647	0.06578	70.15	72.25	0.0006907	0.5357
DLG3	ENSG00000082458	2.206e-05	0.1107	37.37	34.38	6.623e-05	0.5356
PGAP1	ENSG00000197121	7.676e-05	0.09439	45.62	44.27	0.0002152	0.5356
ADAMTS14	ENSG00000138316	1.388e-56	0.1054	8.038	0.9574	3.843e-55	0.5355
ELAC2	ENSG00000006744	5.221e-05	0.1054	42.07	39.94	0.0001499	0.5355
PHF6	ENSG00000156531	0.0002189	0.08058	59.71	61.29	0.0005781	0.5355
IVNS1ABP	ENSG00000116679	0.0002734	0.08296	69.1	69.6	0.0007116	0.5355
FAIM2	ENSG00000135472	7.889e-26	0.09608	10.23	3.248	8.6e-25	0.5354
ZNF451	ENSG00000112200	1.532e-06	0.1099	27.66	23.19	5.296e-06	0.5354
CCNT2	ENSG00000082258	0.0001163	0.09643	48.54	48.49	0.0003186	0.5354
C20orf96	ENSG00000196476	0.0001283	0.09418	50.52	49.72	0.0003494	0.5354
PCDHB3	ENSG00000113205	1.529e-06	0.1152	28.08	22.89	5.289e-06	0.5353
HRAS	ENSG00000174775	1.855e-06	0.1228	27.66	23.44	6.348e-06	0.5353
TRAPPC5	ENSG00000181029	2.362e-05	0.1137	36.22	33.65	7.067e-05	0.5353
FBXO11	ENSG00000138081	2.391e-05	0.101	36.64	33.77	7.15e-05	0.5353
COPA	ENSG00000122218	6.758e-05	0.09176	43.63	41.75	0.000191	0.5353
ARMH3	ENSG00000120029	0.0002223	0.07951	58.14	59.68	0.000586	0.5353
DUSP8	ENSG00000184545	1.889e-07	0.1115	24.32	18.31	7.161e-07	0.5352
ZSCAN16	ENSG00000196812	2.13e-06	0.1125	28.18	23.6	7.245e-06	0.5352
HMGXB3	ENSG00000113716	3.716e-06	0.1094	29.65	25.38	1.231e-05	0.5352
KCNMA1	ENSG00000156113	4.338e-21	0.1024	11.06	4.205	3.948e-20	0.5351
PLEKHJ1	ENSG00000104886	3.784e-05	0.09901	39.04	35.93	0.0001104	0.5351
GOPC	ENSG00000047932	4.676e-05	0.0984	39.67	37.64	0.000135	0.5351
PSMG4	ENSG00000180822	3.043e-06	0.1089	28.91	24.35	1.017e-05	0.535
MBD5	ENSG00000204406	2.562e-05	0.1019	36.33	33.11	7.645e-05	0.535
KIAA0100	ENSG00000007202	0.0003431	0.06877	68.79	70.81	0.0008821	0.535
MMS19	ENSG00000155229	5.578e-06	0.1097	30.06	26.14	1.807e-05	0.5349
CHFR	ENSG00000072609	9.601e-06	0.1072	32.05	28.1	3.025e-05	0.5349
EIF2A	ENSG00000144895	3.928e-06	0.1008	29.33	24.76	1.298e-05	0.5348
ZNF397	ENSG00000186812	1.743e-05	0.1128	34.13	30.72	5.307e-05	0.5348
BEND5	ENSG00000162373	1.184e-12	0.1011	14.61	8.151	6.773e-12	0.5346
TMEM241	ENSG00000134490	1.648e-12	0.1043	14.72	8.281	9.324e-12	0.5346
FAM219B	ENSG00000178761	4.765e-05	0.1028	39.04	35.8	0.0001375	0.5346
NSUN6	ENSG00000241058	0.0001909	0.09486	50.73	50.95	0.0005078	0.5346
STARD3NL	ENSG00000010270	1.157e-05	0.1061	31.52	27.69	3.603e-05	0.5344
LZTR1	ENSG00000099949	5.329e-05	0.102	38.41	35.86	0.0001528	0.5344
SNRNP70	ENSG00000104852	0.0005053	0.05043	84.76	86.98	0.001265	0.5344
CCDC85B	ENSG00000175602	3.15e-05	0.1191	34.97	32.29	9.307e-05	0.5343
FSIP2	ENSG00000188738	4.928e-09	0.09951	18.79	12.72	2.18e-08	0.5342
PPFIA3	ENSG00000177380	5.93e-07	0.1008	24.74	18.98	2.136e-06	0.5342
CYP2E1	ENSG00000130649	1.557e-08	0.1065	19.62	13.7	6.582e-08	0.5341
ARL15	ENSG00000185305	1.462e-06	0.1082	25.68	20.73	5.073e-06	0.5341
MAN1B1	ENSG00000177239	7.109e-05	0.09167	39.56	36.84	0.0002001	0.5341
KIAA1549	ENSG00000122778	0.0001378	0.09788	43.95	43.06	0.0003738	0.5341
TAOK1	ENSG00000160551	0.0003968	0.07123	60.44	62.18	0.00101	0.5341
ZNF124	ENSG00000196418	1.929e-12	0.09628	14.41	7.97	1.087e-11	0.534
KCTD10	ENSG00000110906	2.282e-05	0.09946	33.51	29.81	6.836e-05	0.534
BMP1	ENSG00000168487	2.269e-08	0.1148	19.52	13.88	9.434e-08	0.5339
PISD	ENSG00000241878	2.711e-05	0.1001	33.92	30.43	8.069e-05	0.5339
TMEM35A	ENSG00000126950	1.221e-09	0.1027	17.22	11.2	5.652e-09	0.5338
CLVS2	ENSG00000146352	1.884e-06	0.1072	25.68	20.62	6.442e-06	0.5337
CACFD1	ENSG00000160325	1.136e-05	0.1108	30.06	26.15	3.539e-05	0.5337
LRFN4	ENSG00000173621	1.326e-05	0.1138	30.79	26.64	4.101e-05	0.5337
BAIAP2	ENSG00000175866	0.0001057	0.1015	41.44	38.89	0.0002913	0.5337
UNC45A	ENSG00000140553	6.53e-06	0.1015	28.39	23.95	2.098e-05	0.5336
PTP4A3	ENSG00000184489	1.133e-05	0.1128	30.27	25.81	3.531e-05	0.5336
TNPO2	ENSG00000105576	0.0005313	0.07676	65.45	65.69	0.001325	0.5336
BOP1	ENSG00000261236	1.355e-08	0.1059	18.58	13	5.774e-08	0.5335
SLC19A1	ENSG00000173638	5.426e-05	0.1048	36.01	33.17	0.0001555	0.5335
CSRNP2	ENSG00000110925	8.153e-05	0.1011	37.89	35.85	0.0002277	0.5335
MFSD6	ENSG00000151690	4.147e-17	0.09479	11.48	4.968	3.102e-16	0.5334
AMPD2	ENSG00000116337	4.506e-07	0.0998	22.76	17.32	1.642e-06	0.5334
SYN2	ENSG00000157152	9.447e-14	0.1043	12.94	6.637	5.773e-13	0.5333
IFFO1	ENSG00000010295	1.059e-06	0.1081	23.8	18.86	3.728e-06	0.5333
SKIDA1	ENSG00000180592	5.868e-06	0.1156	27.45	23.06	1.896e-05	0.5333
EZH1	ENSG00000108799	0.0001498	0.1015	41.13	39.94	0.0004043	0.5332
WDR26	ENSG00000162923	0.0005255	0.07277	58.77	60.16	0.001312	0.5332
GNAQ	ENSG00000156052	0.0005615	0.07896	61.27	62.4	0.001395	0.5332
ENAH	ENSG00000154380	0.0007354	0.06041	77.66	79.67	0.001798	0.5332
PDZD7	ENSG00000186862	3.749e-13	0.1066	13.36	6.961	2.196e-12	0.5331
FRMD5	ENSG00000171877	3.872e-12	0.09688	14.09	7.763	2.144e-11	0.5331
PGAP6	ENSG00000129925	7.124e-06	0.1046	27.87	23.2	2.279e-05	0.5331
UNC5C	ENSG00000182168	8.108e-06	0.1136	27.97	23.66	2.575e-05	0.5331
SNPH	ENSG00000101298	7.129e-18	0.09811	10.96	4.567	5.588e-17	0.533
TRIM3	ENSG00000110171	1.223e-07	0.09772	20.67	14.89	4.723e-07	0.533
GPR162	ENSG00000250510	1.803e-05	0.1019	30.48	26.17	5.48e-05	0.533
EIF4A1	ENSG00000161960	0.0005549	0.07601	58.46	59.39	0.00138	0.533
KIAA2013	ENSG00000116685	1.005e-05	0.102	27.87	23.73	3.159e-05	0.5328
PAFAH1B1	ENSG00000007168	0.0008233	0.05065	72.65	76.08	0.002001	0.5328
ZFYVE27	ENSG00000155256	7.264e-05	0.09694	35.7	32.42	0.0002043	0.5327
SLC25A6	ENSG00000169100	0.0003393	0.07968	47.7	47.17	0.0008732	0.5327
CASP2	ENSG00000106144	0.0003398	0.08751	47.6	46.98	0.0008744	0.5327
SSR2	ENSG00000163479	0.0004316	0.08024	50.1	50.55	0.001093	0.5326
RBM5	ENSG00000003756	0.0007296	0.072	61.69	64.23	0.001784	0.5326
ZNF532	ENSG00000074657	0.0008461	0.07247	70.77	72.22	0.002052	0.5326
MAP3K10	ENSG00000130758	1.289e-05	0.09226	28.5	23.77	3.994e-05	0.5325
ACAP2	ENSG00000114331	4.625e-05	0.1039	32.25	28.9	0.0001336	0.5324
UBTD2	ENSG00000168246	0.0006257	0.07554	55.11	56.76	0.001545	0.5324
RAB11B	ENSG00000185236	0.0009909	0.05517	76.51	79.96	0.002381	0.5324
GFM2	ENSG00000164347	1.898e-05	0.09979	29.02	24.89	5.751e-05	0.5323
MAPK14	ENSG00000112062	0.0001065	0.09548	36.33	33.7	0.0002932	0.5323
CTNNA2	ENSG00000066032	0.0002496	0.09118	44.15	40.74	0.0006538	0.5323
KANSL2	ENSG00000139620	0.0001817	0.09446	39.56	37.48	0.000485	0.5322
FBXL5	ENSG00000118564	0.0002505	0.08605	42.59	40.51	0.0006559	0.5322
ITCH	ENSG00000078747	0.0003184	0.08606	43.84	43.1	0.0008236	0.5322
ZMYND8	ENSG00000101040	0.0006981	0.07276	56.68	57.43	0.001711	0.5322
DSTYK	ENSG00000133059	6.541e-06	0.1025	25.78	21.19	2.102e-05	0.5321
RBPMS	ENSG00000157110	7.161e-06	0.08745	26.83	21.35	2.29e-05	0.5321
DYNC2I2	ENSG00000119333	0.0004311	0.09133	47.91	46.73	0.001092	0.5321
FAM126B	ENSG00000155744	4.369e-06	0.09868	24.74	19.99	1.435e-05	0.532
BICD2	ENSG00000185963	4.493e-05	0.1004	31.63	27.73	0.00013	0.532
TMSB15B - ENSG00000158427	ENSG00000158427	0.0004139	0.09711	46.35	45.79	0.00105	0.532
SRL	ENSG00000185739	4.545e-55	0.08635	7.098	0.7375	1.21e-53	0.5319
SPEG	ENSG00000072195	9.241e-07	0.1019	21.92	16.63	3.267e-06	0.5319
ZSWIM4	ENSG00000132003	0.0001142	0.09478	36.12	32.73	0.0003131	0.5319
ZSWIM6	ENSG00000130449	0.0005861	0.07801	51.25	50.91	0.001453	0.5319
SYMPK	ENSG00000125755	0.0008577	0.07475	59.29	59.81	0.002078	0.5319
SLC2A6	ENSG00000160326	1.263e-13	0.08754	12.21	6.016	7.658e-13	0.5318
RUSC1	ENSG00000160753	2.375e-06	0.1023	23.28	18.19	8.03e-06	0.5318
SLC8B1	ENSG00000089060	1.387e-23	0.09027	9.081	2.846	1.402e-22	0.5317
RNF149	ENSG00000163162	0.0001519	0.09599	36.53	34.09	0.0004097	0.5317
AGAP2	ENSG00000135439	1.046e-13	0.08662	12.11	5.887	6.376e-13	0.5316
PPFIBP1	ENSG00000110841	2.57e-06	0.09356	23.38	18.04	8.651e-06	0.5316
PLAA	ENSG00000137055	9.372e-06	0.09724	25.47	21.31	2.957e-05	0.5316
RIN2	ENSG00000132669	5.559e-05	0.09864	31.32	27.77	0.000159	0.5316
FLCN	ENSG00000154803	0.0001373	0.1052	35.39	33.08	0.0003726	0.5316
TBRG1	ENSG00000154144	0.0001668	0.09028	36.95	34.35	0.0004471	0.5316
REEP2	ENSG00000132563	0.0002682	0.09959	39.77	38.44	0.0006992	0.5316
FAM189A1	ENSG00000104059	6.946e-26	0.08915	8.664	2.471	7.581e-25	0.5315
TMEM255B	ENSG00000184497	2.242e-25	0.09311	8.768	2.549	2.396e-24	0.5315
DLGAP3	ENSG00000116544	1.077e-15	0.09192	10.96	4.891	7.425e-15	0.5315
CEP68	ENSG00000011523	0.0003871	0.09352	43.53	41.74	0.0009868	0.5315
HIC2	ENSG00000169635	0.0007836	0.07837	52.92	53.44	0.001911	0.5315
RNF152	ENSG00000176641	1.798e-10	0.08811	14.41	8.41	8.877e-10	0.5314
MARK2	ENSG00000072518	0.0002778	0.09848	39.46	38	0.0007229	0.5314
EXOC5	ENSG00000070367	0.0004463	0.08954	43.42	43.21	0.001127	0.5314
SLC6A15	ENSG00000072041	1.122e-10	0.08741	14.09	8.099	5.621e-10	0.5313
ATP6V1B2	ENSG00000147416	0.0002489	0.08786	38.2	36.46	0.0006522	0.5313
WDR74	ENSG00000133316	4.072e-05	0.09399	29.23	25.29	0.0001184	0.5312
KLHDC10	ENSG00000128607	9.058e-05	0.09161	32.57	29.18	0.0002517	0.5312
HERC1	ENSG00000103657	0.000142	0.09001	34.97	31.87	0.0003842	0.5312
PCMTD2	ENSG00000203880	0.0009755	0.07633	55.43	55.78	0.002347	0.5312
ZFC3H1	ENSG00000133858	0.001096	0.0697	59.08	60.21	0.002614	0.5312
ACVR2A	ENSG00000121989	3.446e-05	0.09583	28.6	24.57	0.0001012	0.5311
SLC38A7	ENSG00000103042	0.0001127	0.104	33.19	30.03	0.0003092	0.5311
TM2D3	ENSG00000184277	0.0001813	0.08912	36.01	33.15	0.0004839	0.5311
NNMT	ENSG00000166741	3.242e-13	0.0938	11.9	5.952	1.91e-12	0.531
ASXL3	ENSG00000141431	1.403e-12	0.08698	12.32	6.366	7.979e-12	0.531
NEFL	ENSG00000277586	1.772e-10	0.09291	14.09	8.125	8.752e-10	0.531
COMTD1	ENSG00000165644	1.256e-14	0.08898	11.06	5.098	8.109e-14	0.5308
SPG7	ENSG00000197912	0.001749	0.04745	76.93	80.62	0.004045	0.5308
MVD	ENSG00000167508	7.642e-05	0.1082	30.58	26.98	0.0002144	0.5307
POU4F1	ENSG00000152192	5.443e-12	0.08788	12.53	6.586	2.979e-11	0.5306
TMEM121B	ENSG00000183307	3.127e-08	0.0866	16.91	11.15	1.285e-07	0.5306
VPS8	ENSG00000156931	3.435e-05	0.09802	27.35	23.43	0.0001009	0.5306
CLCN6	ENSG00000011021	0.0002073	0.09067	35.59	32.53	0.0005491	0.5306
PROSER1	ENSG00000120685	0.0002406	0.08607	35.8	33.7	0.0006313	0.5306
BIRC6	ENSG00000115760	0.001391	0.05937	57.72	60.15	0.003264	0.5306
TSPAN11	ENSG00000110900	5.792e-07	0.07796	20.15	14.12	2.091e-06	0.5305
JUND	ENSG00000130522	0.002044	0.06103	97.18	97.11	0.004678	0.5305
MMP15	ENSG00000102996	2.05e-07	0.08314	18.27	12.78	7.736e-07	0.5304
MTHFR	ENSG00000177000	4.091e-05	0.09994	27.45	23.65	0.000119	0.5304
SLC17A8	ENSG00000179520	1.183e-41	0.08405	7.098	1.074	2.189e-40	0.5303
P2RX3	ENSG00000109991	3.767e-07	0.08281	19.62	13.33	1.383e-06	0.5303
PLEKHG2	ENSG00000090924	0.0006528	0.0971	42.38	42.28	0.001608	0.5303
WDR43	ENSG00000163811	0.000885	0.07714	47.29	46.44	0.00214	0.5303
UBR2	ENSG00000024048	0.00118	0.07666	52.3	52.78	0.0028	0.5303
BRINP2	ENSG00000198797	2.077e-09	0.0833	14.82	8.902	9.454e-09	0.5302
TMEFF2	ENSG00000144339	1.449e-10	0.08977	13.36	7.543	7.194e-10	0.5301
SPAST	ENSG00000021574	6.157e-05	0.09265	28.39	24.52	0.0001749	0.5301
FKBP11	ENSG00000134285	0.0002707	0.08903	35.59	32.81	0.000705	0.5301
UCP2	ENSG00000175567	0.0005416	0.08989	40.92	38.66	0.001349	0.5301
MARCHF4	ENSG00000144583	2.037e-09	0.09346	14.41	8.798	9.278e-09	0.53
SLC4A3	ENSG00000114923	1.599e-08	0.09272	15.55	10.1	6.748e-08	0.53
FLAD1	ENSG00000160688	5.92e-05	0.09706	27.97	24.19	0.0001686	0.53
NAA10	ENSG00000102030	0.0002617	0.08822	34.34	32	0.0006838	0.53
BCL2L2	ENSG00000129473	0.001161	0.08673	49.27	49.49	0.002759	0.53
STK38	ENSG00000112079	0.001171	0.07016	49.58	49.75	0.002779	0.53
SMAD2	ENSG00000175387	0.002507	0.05533	89.56	90.79	0.005658	0.5299
PDIA2	ENSG00000185615	2.053e-08	0.08251	16.08	10.1	8.576e-08	0.5298
ZCCHC2	ENSG00000141664	2.371e-06	0.0919	20.35	15.45	8.019e-06	0.5298
MAP1A	ENSG00000166963	0.0001266	0.09395	30.58	27.16	0.0003451	0.5298
MPHOSPH10	ENSG00000124383	0.0001348	0.09347	30.48	27.3	0.0003661	0.5298
LRRC47	ENSG00000130764	0.0006858	0.08431	41.23	40.12	0.001683	0.5298
RGS2	ENSG00000116741	1.501e-08	0.08806	15.34	9.846	6.361e-08	0.5297
TRIP4	ENSG00000103671	4.338e-05	0.09347	26.1	22.38	0.0001258	0.5297
BICRA	ENSG00000063169	0.0003758	0.09046	35.7	33.77	0.0009599	0.5297
WDR3	ENSG00000065183	5.19e-05	0.09121	26.62	22.73	0.0001491	0.5296
VPS13B	ENSG00000132549	0.00223	0.05977	64.09	65.49	0.005072	0.5296
PRKX	ENSG00000183943	2.046e-09	0.08476	13.88	8.423	9.315e-09	0.5295
DYNLT3	ENSG00000165169	2.919e-09	0.08762	14.09	8.63	1.312e-08	0.5295
EIF4A3	ENSG00000141543	0.001693	0.0653	52.82	54.26	0.003924	0.5295
PTGER3	ENSG00000050628	4.545e-53	0.08657	6.472	0.621	1.138e-51	0.5294
CTSC	ENSG00000109861	3.575e-12	0.09065	11.48	5.887	1.983e-11	0.5294
ZNF382	ENSG00000161298	6.975e-07	0.09091	18.37	13.21	2.498e-06	0.5294
MUC5B	ENSG00000117983	1.48e-38	0.07931	6.994	1.126	2.481e-37	0.5293
ZCCHC12	ENSG00000174460	5.25e-12	0.08015	11.59	5.926	2.878e-11	0.5293
SLC37A3	ENSG00000157800	7.507e-05	0.09424	26.93	23.46	0.0002107	0.5293
FAM171B	ENSG00000144369	0.0001013	0.1019	27.97	24.74	0.0002804	0.5293
VPS4B	ENSG00000119541	0.0008076	0.081	40.71	39.68	0.001966	0.5293
ANKIB1	ENSG00000001629	5.577e-05	0.09674	25.68	22.33	0.0001595	0.5292
ERO1B	ENSG00000086619	1.329e-07	0.09414	16.28	11.17	5.11e-07	0.5291
OPTN	ENSG00000123240	7.883e-07	0.09017	18.27	13.02	2.806e-06	0.5291
SUSD4	ENSG00000143502	7.842e-30	0.08576	7.411	1.643	9.905e-29	0.529
MAP1S	ENSG00000130479	0.0003447	0.09082	33.3	30.78	0.0008857	0.529
USP12	ENSG00000152484	0.0008484	0.0839	39.98	39.02	0.002057	0.529
KIRREL3	ENSG00000149571	7.197e-18	0.0804	9.081	3.351	5.639e-17	0.5289
REPS2	ENSG00000169891	1.509e-09	0.0882	13.26	7.879	6.932e-09	0.5289
NME7	ENSG00000143156	8.767e-05	0.09345	26.83	23.33	0.0002439	0.5289
PCBP3	ENSG00000183570	0.0001438	0.08758	29.85	25.28	0.0003887	0.5289
CEMIP2	ENSG00000135048	0.001409	0.08085	46.24	45.17	0.003301	0.5289
ROBO3	ENSG00000154134	5.297e-11	0.08819	11.9	6.443	2.708e-10	0.5288
SERPINF1	ENSG00000132386	3.03e-07	0.08856	16.81	11.66	1.124e-06	0.5288
FAM241B	ENSG00000171224	7.103e-06	0.08714	20.88	16.07	2.273e-05	0.5288
MTHFD2	ENSG00000065911	2.677e-05	0.09267	23.28	19.14	7.971e-05	0.5288
ARSA	ENSG00000100299	0.0004426	0.09151	34.13	31.72	0.001119	0.5288
ITGA9	ENSG00000144668	9.339e-08	0.08731	15.66	10.4	3.654e-07	0.5287
IDH3G	ENSG00000067829	0.0007973	0.08564	38.2	36.78	0.001942	0.5287
APPL2	ENSG00000136044	0.0001347	0.09465	27.87	24.43	0.0003658	0.5286
MTG1	ENSG00000148824	0.002404	0.06566	53.76	54.99	0.005439	0.5286
FNBP4	ENSG00000109920	0.003554	0.04475	73.7	76.78	0.007838	0.5286
ZNF598	ENSG00000167962	1.434e-05	0.09172	21.5	17.18	4.419e-05	0.5285
CCNJ	ENSG00000107443	5.256e-05	0.08647	24.53	20.49	0.0001508	0.5284
CHD2	ENSG00000173575	0.003513	0.05486	64.61	67.71	0.007754	0.5284
ARRDC4	ENSG00000140450	5.844e-16	0.07846	9.29	3.739	4.089e-15	0.5283
HDX	ENSG00000165259	1.692e-07	0.08477	15.66	10.58	6.44e-07	0.5283
PNPLA6	ENSG00000032444	3.398e-05	0.09416	23.07	18.99	9.99e-05	0.5283
UBL3	ENSG00000122042	8.002e-05	0.09648	25.05	21.67	0.0002237	0.5283
SNX32	ENSG00000172803	1.141e-07	0.08121	15.45	10.22	4.416e-07	0.5282
PIANP	ENSG00000139200	4.606e-05	0.09465	23.38	19.43	0.0001331	0.5281
TRAK2	ENSG00000115993	0.0001589	0.0723	28.6	23.69	0.0004274	0.5281
INTS6	ENSG00000102786	0.0002699	0.09196	29.44	26.46	0.0007032	0.5281
E2F4	ENSG00000205250	0.001062	0.08863	38.1	37.25	0.002537	0.5281
RC3H2	ENSG00000056586	0.001674	0.07665	43.11	43.54	0.003883	0.5281
TBX21	ENSG00000073861	8.518e-69	0.07857	5.846	0.2588	3.073e-67	0.528
MXI1	ENSG00000119950	0.0001889	0.09354	28.5	24.49	0.000503	0.528
MAX	ENSG00000125952	0.001331	0.08682	40.4	39.33	0.003132	0.528
TENM3	ENSG00000218336	0.0001254	0.08855	26.41	22.54	0.0003422	0.5279
VPS26A	ENSG00000122958	0.0005837	0.08825	32.88	31.05	0.001448	0.5279
EIF5B	ENSG00000158417	0.002288	0.07017	46.56	47.81	0.005195	0.5279
INSC	ENSG00000188487	1.019e-53	0.07294	6.054	0.5046	2.594e-52	0.5278
GALNT14	ENSG00000158089	1.652e-12	0.08007	10.44	4.955	9.344e-12	0.5277
SNRPN	ENSG00000128739	0.002128	0.07683	45.3	44.87	0.004847	0.5277
NCOR2	ENSG00000196498	0.004255	0.05707	62	66.46	0.009259	0.5277
SH2D3C	ENSG00000095370	4.446e-08	0.08236	14.2	8.953	1.797e-07	0.5276
ZYG11B	ENSG00000162378	0.001463	0.08264	39.67	38.67	0.003421	0.5276
MGRN1	ENSG00000102858	0.002288	0.07377	44.57	44.73	0.005195	0.5275
PDE7A	ENSG00000205268	0.002996	0.07178	48.33	49.39	0.006676	0.5274
PAQR3	ENSG00000163291	2.262e-05	0.08754	20.56	16.39	6.782e-05	0.5273
ABHD2	ENSG00000140526	0.0001823	0.09176	25.89	22.73	0.0004864	0.5273
NRP1	ENSG00000099250	4.443e-05	0.06778	23.59	17.62	0.0001286	0.5272
PCDHB15	ENSG00000113248	7.175e-05	0.08792	23.49	19.16	0.0002019	0.5272
NOP2	ENSG00000111641	0.001276	0.08898	36.53	34.93	0.003012	0.5272
ZBTB7A	ENSG00000178951	0.001791	0.08747	39.87	39.19	0.004138	0.5272
LRPPRC	ENSG00000138095	0.00479	0.0561	61.06	63.04	0.01027	0.5272
HEATR3	ENSG00000155393	1.929e-05	0.08522	20.04	15.68	5.84e-05	0.5271
CTU2	ENSG00000174177	6.316e-05	0.08811	22.34	18.59	0.0001792	0.5271
VEGFA	ENSG00000112715	0.002823	0.09406	46.35	45.93	0.006319	0.5271
ZNF579	ENSG00000218891	9.647e-05	0.08648	23.7	19.72	0.0002675	0.527
USP20	ENSG00000136878	0.000458	0.08129	29.65	26.25	0.001155	0.527
LRRC56	ENSG00000161328	1.054e-07	0.08847	13.88	9.096	4.097e-07	0.5269
CACHD1	ENSG00000158966	8.897e-06	0.08434	18.48	14.08	2.815e-05	0.5269
MED14	ENSG00000180182	0.002199	0.07486	40.61	40.19	0.005004	0.5269
LDB1	ENSG00000198728	0.006156	0.04894	72.34	75.66	0.01298	0.5269
CSGALNACT1	ENSG00000147408	1.925e-21	0.07334	7.516	2.2	1.783e-20	0.5268
LY6G6C	ENSG00000204421	2.175e-09	0.07788	11.9	6.78	9.872e-09	0.5268
ZNF133	ENSG00000125846	0.0008122	0.09266	31.94	29.64	0.001976	0.5268
PAXX	ENSG00000148362	0.001038	0.09503	32.99	31.52	0.002484	0.5268
AP1G1	ENSG00000166747	0.002855	0.07716	44.47	43.98	0.006387	0.5268
ATP2A3	ENSG00000074370	1.622e-20	0.07665	7.62	2.329	1.441e-19	0.5267
CCDC88C	ENSG00000015133	0.000546	0.08155	30.27	26.45	0.001359	0.5267
UBE2O	ENSG00000175931	0.003918	0.06896	49.9	50.51	0.008565	0.5267
ARSF	ENSG00000062096	1.744e-26	0.07094	6.889	1.591	1.953e-25	0.5266
CCM2L	ENSG00000101331	2.264e-16	0.07659	8.351	3.144	1.626e-15	0.5266
F2R	ENSG00000181104	7.716e-08	0.07966	13.47	8.643	3.045e-07	0.5266
PAK3	ENSG00000077264	0.001809	0.08111	38	36.14	0.004174	0.5266
RYBP	ENSG00000163602	0.003762	0.07126	47.6	48.61	0.008256	0.5266
CPEB2	ENSG00000137449	2.113e-08	0.07946	12.73	7.763	8.815e-08	0.5265
SH3BP2	ENSG00000087266	0.0004847	0.09038	28.18	25.4	0.001216	0.5265
UBE2E2	ENSG00000182247	0.00154	0.07393	35.91	33.92	0.003591	0.5265
CPNE1	ENSG00000214078	0.005718	0.05709	60.23	61.24	0.01211	0.5265
H3-3B	ENSG00000132475	0.002038	0.07727	38.52	36.98	0.004665	0.5264
SLC6A2	ENSG00000103546	3.267e-39	0.07259	6.054	0.8151	5.607e-38	0.5263
DPH2	ENSG00000132768	6.092e-05	0.08217	21.29	17.04	0.0001733	0.5263
CFLAR	ENSG00000003402	0.00273	0.08024	41.54	39.95	0.006129	0.5263
CLASRP	ENSG00000104859	0.00474	0.06911	49.58	51.16	0.01017	0.5262
ZNF786	ENSG00000197362	0.0003017	0.08274	25.37	22.09	0.0007817	0.5261
LEPROTL1	ENSG00000104660	0.0002327	0.08383	24.43	20.87	0.0006119	0.526
POLR3A	ENSG00000148606	0.001233	0.07953	32.15	29.98	0.002915	0.526
SLC19A2	ENSG00000117479	2.234e-06	0.08071	15.55	11	7.567e-06	0.5259
APBB2	ENSG00000163697	1.522e-05	0.08322	17.95	13.62	4.676e-05	0.5259
NOP16	ENSG00000048162	0.0006413	0.08643	28.39	25.37	0.00158	0.5259
COQ9	ENSG00000088682	0.002724	0.0778	39.14	38.31	0.006116	0.5259
DDX18	ENSG00000088205	0.003345	0.0712	41.54	41.27	0.007402	0.5259
SLC43A3	ENSG00000134802	2.356e-10	0.08071	10.33	5.473	1.151e-09	0.5258
TANC2	ENSG00000170921	0.0005888	0.0813	27.66	24.48	0.001459	0.5258
ROCK1	ENSG00000067900	0.003094	0.06878	39.87	39.09	0.006884	0.5258
MARCHF9	ENSG00000139266	1.584e-05	0.07911	17.85	13.44	4.854e-05	0.5257
EXD3	ENSG00000187609	0.004255	0.06952	44.78	44.4	0.009259	0.5257
OGG1	ENSG00000114026	0.004555	0.07444	45.72	45.75	0.009797	0.5257
PAXBP1	ENSG00000159086	0.008396	0.0504	68.27	70.49	0.0173	0.5257
ZNF621	ENSG00000172888	0.005008	0.08039	46.56	46.62	0.01069	0.5256
PTPN1	ENSG00000196396	0.00527	0.06188	47.7	48.29	0.01122	0.5256
NKTR	ENSG00000114857	0.009445	0.03849	77.97	80.92	0.01929	0.5256
TMEM184A	ENSG00000164855	3.067e-39	0.06847	5.846	0.7504	5.28e-38	0.5255
DAGLB	ENSG00000164535	0.0005974	0.08664	26.62	23.82	0.00148	0.5255
BCL11A	ENSG00000119866	0.00263	0.08017	37.58	35.64	0.005918	0.5255
ETFB	ENSG00000105379	0.004895	0.07962	44.78	45.43	0.01048	0.5255
ZNF431	ENSG00000196705	7.253e-05	0.07721	20.04	16.15	0.000204	0.5254
KDM7A	ENSG00000006459	9.607e-05	0.08011	20.98	16.83	0.0002664	0.5254
ZNF626	ENSG00000188171	0.001098	0.07989	29.75	27.2	0.002618	0.5254
SLC46A3	ENSG00000139508	7.667e-23	0.06665	6.785	1.76	7.507e-22	0.5253
ITPK1	ENSG00000100605	0.0009883	0.09524	28.18	26.47	0.002376	0.5253
ZNF251	ENSG00000198169	0.003267	0.07636	38.83	37.59	0.007242	0.5253
NPTX1	ENSG00000171246	4.354e-08	0.08078	12.11	7.245	1.761e-07	0.5252
ZNFX1	ENSG00000124201	0.000251	0.08235	22.76	19.43	0.0006571	0.5252
ATF7	ENSG00000170653	0.00128	0.08196	30.06	27.83	0.003022	0.5252
CTTN	ENSG00000085733	0.00222	0.08111	33.82	32.57	0.005051	0.5252
BUD23	ENSG00000071462	0.003587	0.08364	38.41	38.22	0.007899	0.5252
OAZ2	ENSG00000180304	0.007232	0.06682	52.82	53.56	0.01506	0.5252
GPATCH8	ENSG00000186566	0.009458	0.04553	63.67	67.62	0.0193	0.5252
BCKDK	ENSG00000103507	0.00163	0.08562	31	29.16	0.003789	0.5251
ZNF783	ENSG00000204946	0.002959	0.07624	37.06	35.01	0.006598	0.5251
DHX15	ENSG00000109606	0.01032	0.03154	70.56	74.05	0.02092	0.5251
GCK	ENSG00000106633	2.153e-14	0.06997	8.142	3.235	1.373e-13	0.525
FBLL1	ENSG00000188573	4.434e-10	0.07178	10.13	5.266	2.117e-09	0.525
ZNF441	ENSG00000197044	4.983e-05	0.08694	18.79	14.74	0.0001434	0.525
GRK4	ENSG00000125388	0.0006021	0.0776	26.1	22.64	0.001491	0.525
APC	ENSG00000134982	0.001495	0.08407	30.69	28.28	0.003493	0.525
ZNF286A	ENSG00000187607	0.000935	0.08107	27.24	24.78	0.002254	0.5249
DENND3	ENSG00000105339	0.0009396	0.08044	28.29	24.71	0.002265	0.5249
WDR13	ENSG00000101940	0.007496	0.06263	51.36	51.92	0.01556	0.5249
PHACTR3	ENSG00000087495	1.97e-10	0.06777	9.812	4.942	9.695e-10	0.5248
SOCS1	ENSG00000185338	2.531e-10	0.07367	9.812	5.033	1.232e-09	0.5248
DNER	ENSG00000187957	0.000575	0.0818	24.95	22.01	0.001428	0.5248
VEZF1	ENSG00000136451	0.008034	0.06372	50.63	53.44	0.01659	0.5248
CCL1	ENSG00000108702	1.189e-64	0.06493	5.115	0.1811	3.93e-63	0.5247
GOLT1B	ENSG00000111711	0.0003746	0.07582	23.28	19.87	0.0009572	0.5247
VASP	ENSG00000125753	0.0006011	0.09337	24.74	21.98	0.001489	0.5247
RSBN1	ENSG00000081019	0.001016	0.07641	27.56	24.62	0.002435	0.5247
CERT1	ENSG00000113163	0.004828	0.07272	40.4	40.17	0.01034	0.5247
ZNF618	ENSG00000157657	0.006533	0.06427	44.99	45.89	0.01371	0.5247
BTF3L4	ENSG00000134717	0.008926	0.05747	52.71	55.6	0.01829	0.5247
PADI2	ENSG00000117115	9.309e-14	0.06421	8.246	3.325	5.694e-13	0.5246
CPLX1	ENSG00000168993	7.778e-05	0.05545	19.83	14.9	0.0002178	0.5246
GLS	ENSG00000115419	0.000126	0.07688	19.83	16.17	0.0003437	0.5246
SH3BP5L	ENSG00000175137	0.003628	0.07584	36.43	35.44	0.007979	0.5246
OPA1	ENSG00000198836	0.005547	0.06703	42.28	42.2	0.01177	0.5246
PRKRA	ENSG00000180228	0.006006	0.06459	44.15	43.68	0.01268	0.5246
SMIM17	ENSG00000268182	1.371e-06	0.07883	13.57	9.186	4.773e-06	0.5245
TTLL11	ENSG00000175764	1.946e-05	0.07377	16.7	12.34	5.885e-05	0.5245
CNKSR2	ENSG00000149970	0.0001289	0.08131	19.94	16.19	0.0003509	0.5245
BORCS5	ENSG00000165714	0.0001394	0.08271	20.04	16.37	0.000378	0.5245
MTA2	ENSG00000149480	0.005386	0.06815	41.23	41.03	0.01145	0.5245
ZNF197	ENSG00000186448	0.005646	0.07374	41.86	41.44	0.01197	0.5245
NCBP3	ENSG00000074356	0.01037	0.04562	57.83	60.59	0.02102	0.5245
COLGALT2	ENSG00000198756	0.001917	0.08038	30.58	28.05	0.004407	0.5244
UBR5	ENSG00000104517	0.01166	0.04134	62.94	65.62	0.0234	0.5244
CLEC4G	ENSG00000182566	5.704e-25	0.06036	6.263	1.384	6.036e-24	0.5243
DLK2	ENSG00000171462	1.821e-20	0.07148	6.681	1.876	1.614e-19	0.5243
SLC6A17	ENSG00000197106	1.372e-19	0.06635	6.785	1.98	1.167e-18	0.5243
GREM2	ENSG00000180875	5.928e-15	0.06603	7.724	2.898	3.888e-14	0.5243
CAPN5	ENSG00000149260	6.268e-06	0.07594	14.93	10.51	2.018e-05	0.5243
NDUFA9	ENSG00000139180	0.0008796	0.08154	25.57	22.78	0.002128	0.5243
METTL22	ENSG00000067365	0.001275	0.08114	27.14	24.84	0.003011	0.5243
PIK3C3	ENSG00000078142	0.001388	0.08339	27.66	25.37	0.003259	0.5243
PSMC6	ENSG00000100519	0.002039	0.07747	30.27	28.17	0.004668	0.5243
UBR3	ENSG00000144357	0.007145	0.06841	44.36	44.69	0.0149	0.5242
SEMA4G	ENSG00000095539	1.479e-06	0.07052	13.36	8.863	5.127e-06	0.5241
SLC39A11	ENSG00000133195	4.173e-05	0.07469	17.22	13.08	0.0001212	0.5241
ELL	ENSG00000105656	0.0001904	0.07845	20.04	16.46	0.0005067	0.5241
ZNF627	ENSG00000198551	0.0004762	0.07592	23.07	19.51	0.001197	0.5241
PPP2R5B	ENSG00000068971	0.0006369	0.073	24.63	20.69	0.00157	0.5241
SMARCD1	ENSG00000066117	0.007491	0.06307	44.68	44.96	0.01555	0.5241
YME1L1	ENSG00000136758	0.009403	0.05673	49.58	50.96	0.01921	0.5241
LMTK3	ENSG00000142235	4.005e-05	0.07013	17.33	12.9	0.0001166	0.524
CWC27	ENSG00000153015	0.003604	0.07588	33.72	32.63	0.007931	0.524
NEMF	ENSG00000165525	0.009466	0.05989	49.06	50.47	0.01932	0.524
RAB31	ENSG00000168461	0.01105	0.0611	55.11	55.01	0.02229	0.524
FAM168A	ENSG00000054965	0.01212	0.04608	58.35	60.87	0.02424	0.524
SYNRG	ENSG00000275066	0.007226	0.06849	41.96	42.81	0.01505	0.5239
G3BP2	ENSG00000138757	0.01061	0.05247	51.46	52.71	0.02147	0.5239
ZNF74	ENSG00000185252	0.0003632	0.07462	21.71	18.04	0.0009292	0.5238
PRPF18	ENSG00000165630	0.002356	0.07692	29.75	27.69	0.00534	0.5238
RARA	ENSG00000131759	0.01103	0.06489	52.19	53.84	0.02225	0.5238
AMIGO1	ENSG00000181754	3.151e-14	0.06556	7.62	2.937	1.99e-13	0.5237
KIAA1191	ENSG00000122203	0.007052	0.06536	40.61	40.47	0.01472	0.5237
R3HDM2	ENSG00000179912	0.01001	0.06251	48.02	48.66	0.02035	0.5237
EPC1	ENSG00000120616	0.01428	0.03703	62.42	65.55	0.02819	0.5237
NAGLU	ENSG00000108784	6.365e-06	0.07699	14.09	9.885	2.047e-05	0.5236
SLC6A16	ENSG00000063127	1.749e-05	0.07976	15.14	11.1	5.323e-05	0.5236
PCYOX1L	ENSG00000145882	0.0001046	0.07993	17.95	14.19	0.0002885	0.5236
LGALS8	ENSG00000116977	0.0005229	0.08436	22.13	18.92	0.001307	0.5236
FRMD3	ENSG00000172159	1.191e-09	0.06659	9.499	4.878	5.522e-09	0.5235
ZNRF2	ENSG00000180233	0.003646	0.0736	32.57	30.75	0.008014	0.5235
GNA13	ENSG00000120063	0.006832	0.07149	38.31	38.7	0.01428	0.5235
UBXN4	ENSG00000144224	0.01477	0.04894	61.17	64.14	0.02906	0.5235
ULK3	ENSG00000140474	0.0003482	0.07726	20.46	17.1	0.0008939	0.5234
RBM3	ENSG00000102317	0.008576	0.06448	42.17	42.39	0.01764	0.5234
BSDC1	ENSG00000160058	0.01284	0.05715	53.55	54.29	0.02554	0.5234
SSBP3	ENSG00000157216	0.01316	0.05615	53.86	55.27	0.02612	0.5234
ARHGAP15	ENSG00000075884	1.043e-36	0.06576	5.324	0.6599	1.645e-35	0.5233
ADAM19	ENSG00000135074	0.0007389	0.06611	23.38	19.52	0.001806	0.5233
ATAD1	ENSG00000138138	0.006177	0.07277	36.95	36.37	0.01301	0.5233
SEC31A	ENSG00000138674	0.01153	0.05885	48.64	49.79	0.02318	0.5233
YTHDC1	ENSG00000083896	0.01547	0.04484	59.08	62.44	0.03029	0.5233
GPR84	ENSG00000139572	1.693e-14	0.06481	7.307	2.717	1.086e-13	0.5232
C4orf48	ENSG00000243449	0.002569	0.07895	28.81	26.56	0.005788	0.5232
SCARB2	ENSG00000138760	0.006693	0.06428	38.73	36.84	0.01401	0.5232
PCNX2	ENSG00000135749	0.0005768	0.07325	22.03	18.24	0.001431	0.5231
RDH11	ENSG00000072042	0.003613	0.07756	30.58	28.92	0.007948	0.5231
ANKLE2	ENSG00000176915	0.01773	0.04805	67.85	69.61	0.0343	0.5231
ENOX1	ENSG00000120658	1.977e-10	0.0625	8.664	4.153	9.725e-10	0.523
RAB3D	ENSG00000105514	0.000258	0.0735	19	15.45	0.0006746	0.523
P3H1	ENSG00000117385	0.0003853	0.08403	19.94	16.72	0.0009829	0.523
NAPG	ENSG00000134265	0.002358	0.07578	27.35	25.05	0.005343	0.523
BRD3	ENSG00000169925	0.01563	0.04205	56.05	58.44	0.03057	0.523
SCG5	ENSG00000166922	7.838e-09	0.06393	9.603	5.175	3.407e-08	0.5229
ITPKC	ENSG00000086544	0.0009975	0.07796	23.17	20.13	0.002395	0.5229
BHLHE22	ENSG00000180828	0.002091	0.06624	27.56	23.97	0.00477	0.5229
FTO	ENSG00000140718	0.004504	0.07699	31.63	30.55	0.009711	0.5229
ZNF622	ENSG00000173545	0.004496	0.07457	32.05	30.33	0.009711	0.5229
ATXN3	ENSG00000066427	0.009257	0.06993	40.5	40.29	0.01893	0.5228
EXOC6B	ENSG00000144036	0.01216	0.06167	45.3	46.47	0.02431	0.5228
MARCHF5	ENSG00000198060	0.01543	0.06194	53.65	55.14	0.03024	0.5228
NRXN1	ENSG00000179915	0.000961	0.04956	24.43	19.23	0.002313	0.5227
COA8	ENSG00000256053	0.004468	0.07595	30.79	29.47	0.009689	0.5227
COG5	ENSG00000164597	0.006163	0.07139	34.03	33.11	0.01299	0.5227
PSME4	ENSG00000068878	0.009732	0.06861	39.35	40.29	0.01982	0.5227
B3GALT5	ENSG00000183778	9.79e-23	0.0586	5.846	1.346	9.544e-22	0.5226
SYNJ1	ENSG00000159082	7.321e-05	0.07506	15.87	12.19	0.0002058	0.5226
SHKBP1	ENSG00000160410	0.001927	0.076	24.84	22.54	0.004428	0.5225
PUS1	ENSG00000177192	0.004578	0.0795	30.38	28.77	0.009844	0.5225
C17orf75	ENSG00000108666	0.007919	0.06832	36.43	35.52	0.01638	0.5225
ZNF444	ENSG00000167685	0.01659	0.05974	52.09	53.91	0.0323	0.5225
KCNN3	ENSG00000143603	5.795e-23	0.06132	5.741	1.294	5.702e-22	0.5224
QSOX1	ENSG00000116260	0.0005851	0.07115	20.25	16.91	0.001451	0.5224
IGF2BP3	ENSG00000136231	0.01767	0.05668	52.82	55.92	0.0342	0.5224
PCDHA3	ENSG00000255408	5.331e-07	0.06304	11.06	6.806	1.929e-06	0.5223
ADA2	ENSG00000093072	0.000229	0.07497	17.75	14.06	0.0006028	0.5223
LPCAT4	ENSG00000176454	0.003987	0.08066	28.91	26.89	0.008707	0.5223
MED23	ENSG00000112282	0.005482	0.06926	31.42	29.87	0.01164	0.5223
HEXD	ENSG00000169660	0.005975	0.07419	31.63	30.42	0.01262	0.5222
PPP2R5E	ENSG00000154001	0.01086	0.06576	39.67	39.46	0.02194	0.5222
MORC3	ENSG00000159256	0.01393	0.05802	44.05	45.54	0.02754	0.5222
STUM	ENSG00000203685	1.07e-14	0.06143	6.785	2.394	6.947e-14	0.5221
TBC1D30	ENSG00000111490	4.081e-09	0.06209	8.873	4.58	1.815e-08	0.5221
RGMA	ENSG00000182175	7.894e-07	0.07052	11.06	6.896	2.809e-06	0.5221
MTUS1	ENSG00000129422	1.001e-05	0.06301	13.05	8.927	3.147e-05	0.5221
TMEM208	ENSG00000168701	0.00236	0.07347	24.95	22.47	0.005347	0.5221
THAP6	ENSG00000174796	0.008965	0.06844	36.53	35.37	0.01837	0.5221
BHLHE23	ENSG00000125533	2.646e-27	0.05998	5.324	0.9445	3.05e-26	0.522
C12orf29	ENSG00000133641	0.0002694	0.06901	17.43	13.99	0.0007022	0.522
PDE5A	ENSG00000138735	0.0007452	0.08648	20.04	16.98	0.00182	0.522
NUDT3	ENSG00000272325	0.01708	0.05511	49.16	49.24	0.03314	0.522
SMARCC1	ENSG00000173473	0.02078	0.04254	56.05	59.12	0.0397	0.522
SNTG1	ENSG00000147481	2.389e-15	0.06234	6.576	2.2	1.613e-14	0.5219
GPD1L	ENSG00000152642	4.75e-08	0.06376	9.499	5.331	1.911e-07	0.5219
PRKCI	ENSG00000163558	0.001928	0.07662	23.49	20.86	0.00443	0.5219
PANX1	ENSG00000110218	0.00374	0.07209	27.24	24.98	0.008209	0.5219
ATP13A1	ENSG00000105726	0.01351	0.06587	41.02	41.89	0.02677	0.5219
LRP6	ENSG00000070018	0.01779	0.05654	48.54	49.9	0.03443	0.5219
ZDHHC9	ENSG00000188706	0.001773	0.07116	22.96	20.13	0.004096	0.5218
SPIRE2	ENSG00000204991	0.002793	0.06898	25.78	22.81	0.006259	0.5218
DDX52	ENSG00000278053	0.01301	0.06086	39.77	40.34	0.02586	0.5218
CLINT1	ENSG00000113282	0.01571	0.06008	43.42	44.66	0.03071	0.5218
TSKU	ENSG00000182704	0.002362	0.07759	23.9	21.5	0.00535	0.5217
INSM1	ENSG00000173404	0.01487	0.05704	45.41	42.48	0.02923	0.5217
SMIM18	ENSG00000253457	1.195e-31	0.05571	5.01	0.6987	1.611e-30	0.5216
ASS1	ENSG00000130707	4.807e-07	0.08408	10.23	6.249	1.747e-06	0.5216
ATG2B	ENSG00000066739	0.01579	0.05435	43.11	43.23	0.03086	0.5216
NXN	ENSG00000167693	0.02037	0.05768	49.16	51.31	0.039	0.5216
TMDD1	ENSG00000284730	6.846e-20	0.05797	5.741	1.462	5.898e-19	0.5215
COMMD3	ENSG00000148444	9.195e-05	0.06686	14.82	11.14	0.0002554	0.5215
CIAO2B	ENSG00000166595	0.001285	0.06949	20.98	18.02	0.003031	0.5215
CASKIN1	ENSG00000167971	0.006654	0.07543	30.69	28.9	0.01394	0.5215
COG3	ENSG00000136152	0.01203	0.06291	37.47	37.08	0.02407	0.5215
USP33	ENSG00000077254	0.02193	0.04954	51.57	54.3	0.04169	0.5215
PPP3CB	ENSG00000107758	0.02304	0.04363	53.24	56.1	0.04362	0.5215
CNGA3	ENSG00000144191	3.02e-14	0.05844	6.576	2.316	1.911e-13	0.5214
ZNF34	ENSG00000196378	0.0002284	0.06715	16.28	12.71	0.0006011	0.5214
RMDN3	ENSG00000137824	0.009262	0.06809	33.09	32.29	0.01894	0.5214
HMBOX1	ENSG00000147421	0.01171	0.06796	36.33	36.01	0.02347	0.5214
YPEL4	ENSG00000166793	1.932e-07	0.06557	9.708	5.589	7.309e-07	0.5213
ZNF570	ENSG00000171827	1.083e-05	0.06421	12.21	8.332	3.387e-05	0.5213
TET3	ENSG00000187605	0.003895	0.07139	25.68	23.46	0.008521	0.5213
SAMD14	ENSG00000167100	0.005278	0.06917	28.18	25.92	0.01123	0.5213
UBA6	ENSG00000033178	0.01492	0.05909	39.14	40.16	0.02932	0.5213
C16orf72	ENSG00000182831	0.02392	0.04876	53.24	55.63	0.04512	0.5213
CLK1	ENSG00000013441	0.0268	0.03781	59.5	62.79	0.05009	0.5213
PPP1R14A	ENSG00000167641	3.235e-07	0.06266	9.916	5.796	1.197e-06	0.5212
AOC2	ENSG00000131480	5.583e-07	0.05981	10.13	6.094	2.017e-06	0.5212
R3HDM1	ENSG00000048991	0.01039	0.06565	33.4	32.76	0.02106	0.5212
INSIG1	ENSG00000186480	0.01184	0.0675	35.7	34.69	0.02372	0.5212
PCMT1	ENSG00000120265	0.01106	0.06227	34.55	33.42	0.0223	0.5211
RELN	ENSG00000189056	0.02386	0.05703	51.36	52	0.04503	0.5211
ST6GAL1	ENSG00000073849	0.0004779	0.06408	17.54	13.93	0.001201	0.521
PCDHGA12	ENSG00000253159	0.001993	0.06962	21.92	18.85	0.004571	0.521
ANXA6	ENSG00000197043	0.005363	0.07711	26.72	24.98	0.0114	0.521
COMMD1	ENSG00000173163	0.01209	0.06735	35.18	34.39	0.0242	0.521
RSF1	ENSG00000048649	0.01529	0.05846	38.52	38.35	0.03	0.521
AGFG1	ENSG00000173744	0.02606	0.04629	54.38	56.06	0.04882	0.521
CCDC88A	ENSG00000115355	0.03255	0.03368	76.3	78	0.05989	0.521
ASPHD1	ENSG00000174939	1.416e-07	0.05657	9.29	5.214	5.426e-07	0.5208
SEZ6L	ENSG00000100095	1.089e-05	0.06308	11.9	7.828	3.404e-05	0.5208
PDP1	ENSG00000164951	0.0001619	0.06592	14.93	11.32	0.0004349	0.5208
PCDHGA10	ENSG00000253846	0.001531	0.0677	20.46	17.25	0.003572	0.5208
SLC25A44	ENSG00000160785	0.00305	0.07253	23.07	20.55	0.006793	0.5208
SBF1	ENSG00000100241	0.01765	0.06439	39.87	39.91	0.03417	0.5208
FRAT1	ENSG00000165879	1.074e-08	0.05756	8.246	4.231	4.618e-08	0.5207
GRHL1	ENSG00000134317	8.162e-08	0.05779	8.873	4.878	3.213e-07	0.5206
SHANK1	ENSG00000161681	0.0004769	0.058	17.01	13.13	0.001199	0.5206
ZNRD2	ENSG00000173465	0.001795	0.07135	20.25	17.43	0.004145	0.5206
HECW2	ENSG00000138411	0.005166	0.07141	25.47	23.22	0.01101	0.5205
BRMS1	ENSG00000174744	0.01011	0.06534	30.9	29.55	0.02055	0.5205
NABP1	ENSG00000173559	2.105e-09	0.06207	7.62	3.674	9.571e-09	0.5204
FZD6	ENSG00000164930	3.111e-05	0.06557	12.11	8.488	9.197e-05	0.5203
SLC27A4	ENSG00000167114	0.0009901	0.06893	17.75	14.76	0.00238	0.5203
DHX33	ENSG00000005100	0.004485	0.06688	23.8	21.53	0.009711	0.5203
SH3GLB1	ENSG00000097033	0.01254	0.06747	31.73	31.08	0.02499	0.5203
TMEM151B	ENSG00000178233	5.008e-05	0.05732	12.73	8.863	0.000144	0.5202
CXXC4	ENSG00000168772	0.003199	0.06839	22.03	19.36	0.007104	0.5202
ATXN7L1	ENSG00000146776	0.009819	0.06658	29.23	27.62	0.01999	0.5202
NMRK1	ENSG00000106733	6.697e-06	0.06466	10.65	6.922	2.148e-05	0.5201
PCDHB14	ENSG00000120327	0.0003455	0.06281	15.45	11.84	0.0008872	0.5201
GMPPA	ENSG00000144591	0.0007207	0.0749	16.49	13.49	0.001764	0.5201
ZKSCAN7	ENSG00000196345	0.001958	0.06979	19.62	16.78	0.004495	0.5201
SPIN3	ENSG00000204271	0.01374	0.06458	32.99	31.45	0.02719	0.5201
AP2B1	ENSG00000006125	0.0002634	0.06336	14.41	11.09	0.0006878	0.52
TBCK	ENSG00000145348	0.02135	0.06464	38.2	38.91	0.04068	0.52
ZNF706	ENSG00000120963	0.02604	0.0537	42.28	43.81	0.04879	0.5199
PCGF2	ENSG00000277258	0.02934	0.04764	45.3	46.95	0.05444	0.5199
GRK5	ENSG00000198873	1.104e-05	0.06313	10.75	7.064	3.449e-05	0.5198
DIRAS1	ENSG00000176490	0.0003946	0.06369	14.93	11.62	0.001005	0.5198
GSTA4	ENSG00000170899	0.006656	0.07255	24.95	22.73	0.01394	0.5198
SKIL	ENSG00000136603	0.02575	0.06407	40.81	42.37	0.04828	0.5198
YTHDF2	ENSG00000198492	0.02792	0.05755	42.69	44.42	0.05201	0.5198
CCM2	ENSG00000136280	0.006759	0.06745	24.63	22.64	0.01414	0.5197
SLC66A2	ENSG00000122490	0.01148	0.06949	28.71	27.66	0.02308	0.5197
SETD1B	ENSG00000139718	0.03159	0.06058	46.03	47.68	0.05832	0.5197
RTN4	ENSG00000115310	0.04619	0.03414	88.83	89.56	0.08211	0.5197
POP1	ENSG00000104356	0.001295	0.06535	17.43	14.37	0.003054	0.5196
ACTR10	ENSG00000131966	0.009081	0.06509	26.3	24.58	0.01859	0.5196
AP1S2	ENSG00000182287	0.01463	0.06181	31.42	30.02	0.0288	0.5196
WDR75	ENSG00000115368	0.01686	0.06433	32.88	32.2	0.03277	0.5196
AVL9	ENSG00000105778	0.01765	0.06102	33.72	32.76	0.03417	0.5196
MAP4K3	ENSG00000011566	0.02665	0.05162	41.54	41.62	0.04986	0.5196
SLC38A3	ENSG00000188338	2.09e-05	0.05753	11.06	7.336	6.293e-05	0.5195
BOD1L1	ENSG00000038219	0.03773	0.04717	51.15	53.25	0.06855	0.5195
DAAM1	ENSG00000100592	0.04584	0.02702	65.76	69.44	0.08164	0.5195
RBCK1	ENSG00000125826	0.01177	0.06164	28.29	26.6	0.02359	0.5194
NCBP1	ENSG00000136937	0.03206	0.05393	44.26	45.66	0.05908	0.5194
NRIP1	ENSG00000180530	0.04126	0.03683	54.38	57.59	0.07419	0.5194
ZNF653	ENSG00000161914	0.005561	0.06636	22.34	20.08	0.0118	0.5193
CRTC2	ENSG00000160741	0.01514	0.06266	29.65	28.94	0.02971	0.5193
EHMT2	ENSG00000204371	0.03581	0.05317	47.49	49.04	0.06533	0.5193
ARID1B	ENSG00000049618	0.04851	0.02291	67.85	71.68	0.08593	0.5193
SCUBE1	ENSG00000159307	5.868e-06	0.06345	9.812	6.12	1.896e-05	0.5192
DNAH1	ENSG00000114841	0.0001198	0.06253	12.42	9.005	0.0003276	0.5192
PDE4C	ENSG00000105650	0.002742	0.05918	19.94	16.16	0.006153	0.5192
EHD1	ENSG00000110047	0.006415	0.06459	22.96	20.73	0.01348	0.5192
ZNF248	ENSG00000198105	0.01446	0.06664	29.02	27.96	0.02848	0.5192
LDLR	ENSG00000130164	0.02879	0.06628	41.13	40.23	0.05352	0.5192
ZNF664	ENSG00000179195	0.03947	0.04819	49.48	52.21	0.07132	0.5192
SPRYD3	ENSG00000167778	0.0003561	0.06277	13.88	10.57	0.0009122	0.5191
CAMK4	ENSG00000152495	0.003052	0.06425	19.42	16.48	0.006797	0.5191
GRB2	ENSG00000177885	0.01393	0.06261	28.71	27.14	0.02754	0.5191
P2RY11	ENSG00000244165	0.02035	0.07448	32.67	32.63	0.03897	0.5191
ZNF561	ENSG00000171469	0.02151	0.05449	34.03	33.24	0.04096	0.5191
UBXN1	ENSG00000162191	0.03283	0.05287	42.48	43.47	0.06037	0.5191
MDM4	ENSG00000198625	0.05361	0.01878	82.57	85.63	0.09406	0.5191
C1orf232	ENSG00000282872	3.298e-07	0.05208	8.246	4.528	1.219e-06	0.519
MCTS1	ENSG00000232119	0.009491	0.06432	25.05	23.2	0.01936	0.519
WDR55	ENSG00000120314	0.01054	0.06923	25.47	23.99	0.02134	0.519
EYA3	ENSG00000158161	0.01787	0.06385	31.21	30.03	0.03456	0.519
DLD	ENSG00000091140	0.02009	0.06496	32.25	31.61	0.03849	0.519
AGPS	ENSG00000018510	0.03418	0.05192	42.17	43.74	0.06265	0.519
VANGL2	ENSG00000162738	0.04489	0.04191	53.44	56.07	0.08015	0.519
TMEM104	ENSG00000109066	0.0009219	0.06311	15.34	12.29	0.002225	0.5189
GOLGA2	ENSG00000167110	0.003882	0.06504	19.62	17.09	0.008497	0.5189
ZC3H10	ENSG00000135482	0.01903	0.06577	30.9	30.25	0.03662	0.5189
A3GALT2	ENSG00000184389	1.374e-08	0.05291	7.203	3.493	5.85e-08	0.5188
PRKCG	ENSG00000126583	1.08e-06	0.05755	8.559	4.942	3.799e-06	0.5188
GMDS	ENSG00000112699	0.0001287	0.06101	12	8.643	0.0003507	0.5188
SNX30	ENSG00000148158	0.01426	0.06725	27.56	26.37	0.02815	0.5188
SRSF8	ENSG00000263465	0.01955	0.06607	31.21	30.07	0.03756	0.5188
FBXO38	ENSG00000145868	0.02089	0.06195	31.84	31.17	0.03987	0.5188
PITRM1	ENSG00000107959	0.02543	0.0622	34.86	34.92	0.04776	0.5188
NLK	ENSG00000087095	0.04767	0.01346	56.47	57.03	0.08455	0.5188
CD44	ENSG00000026508	0.0002494	0.06237	12.84	9.38	0.0006532	0.5187
MTURN	ENSG00000180354	0.001092	0.05684	15.76	12.42	0.002604	0.5187
SLC39A13	ENSG00000165915	0.007833	0.06487	22.96	20.75	0.01622	0.5187
SLC39A6	ENSG00000141424	0.0237	0.06037	33.3	32.73	0.04478	0.5187
SDK1	ENSG00000146555	0.03937	0.06687	44.36	46.18	0.07117	0.5187
HDAC6	ENSG00000094631	0.04009	0.05257	45.2	47.03	0.07231	0.5187
PPDPF	ENSG00000125534	0.04592	0.04146	50.94	53.67	0.08176	0.5187
SOGA1	ENSG00000149639	0.05378	0.02887	64.09	66.89	0.09433	0.5187
KCNH7	ENSG00000184611	1.987e-13	0.05013	5.532	1.837	1.188e-12	0.5186
NKPD1	ENSG00000179846	6.784e-13	0.05018	5.637	1.941	3.926e-12	0.5186
FLT3LG	ENSG00000090554	4.465e-08	0.05787	7.307	3.7	1.803e-07	0.5186
VSIG10L	ENSG00000186806	3.052e-05	0.05996	10.33	6.935	9.033e-05	0.5186
TMEM175	ENSG00000127419	0.0226	0.06006	32.15	31.54	0.04288	0.5186
VPS37A	ENSG00000155975	0.02392	0.05997	32.99	32.36	0.04512	0.5186
SOS2	ENSG00000100485	0.03909	0.05008	43.74	44.96	0.0707	0.5186
NPEPL1	ENSG00000215440	0.0438	0.04706	47.7	49.58	0.0784	0.5186
KANSL1	ENSG00000120071	0.05757	0.02274	67.33	71.63	0.1004	0.5186
UBE2D1	ENSG00000072401	0.003937	0.0614	18.79	16.28	0.008602	0.5185
ARHGAP21	ENSG00000107863	0.03797	0.05633	41.44	42.79	0.06892	0.5185
PPAN	ENSG00000130810	0.03401	0.05969	37.79	38.88	0.06235	0.5184
OSBPL8	ENSG00000091039	0.03669	0.05919	39.25	41.21	0.0668	0.5184
PAFAH1B2	ENSG00000168092	0.05034	0.03845	51.67	54.24	0.08886	0.5184
CASC3	ENSG00000108349	0.06009	0.01331	70.56	75.37	0.1045	0.5184
SYN1	ENSG00000008056	1.42e-06	0.04996	8.351	4.761	4.936e-06	0.5183
SCN9A	ENSG00000169432	0.0006748	0.05414	14.2	10.69	0.001658	0.5183
RORA	ENSG00000069667	0.004913	0.05554	19.83	16.85	0.01051	0.5183
PWP1	ENSG00000136045	0.01659	0.06125	27.14	25.92	0.03231	0.5183
DISC1	ENSG00000162946	4.401e-05	0.06177	10.23	6.883	0.0001275	0.5182
DUSP26	ENSG00000133878	5.785e-05	0.05663	10.54	7.155	0.000165	0.5182
EXD2	ENSG00000081177	0.001725	0.05677	15.87	12.85	0.003992	0.5182
SCART1	ENSG00000214279	0.003394	0.06265	17.95	15.19	0.007508	0.5182
RIOK3	ENSG00000101782	0.01887	0.05689	28.39	27.18	0.03635	0.5182
TDRD10	ENSG00000163239	4.247e-27	0.04788	4.175	0.5693	4.865e-26	0.5181
ACTR5	ENSG00000101442	0.00293	0.0632	17.12	14.4	0.006536	0.5181
MSMO1	ENSG00000052802	0.00659	0.06564	20.56	18.07	0.01382	0.5181
RICTOR	ENSG00000164327	0.02037	0.05596	28.81	27.47	0.039	0.5181
YEATS2	ENSG00000163872	0.04943	0.04656	48.23	49.8	0.08744	0.5181
[truncated: 16,195 more rows]

## Sheet: Late_RGC_WT
Gene Symbol	Gene Ensembl	P-Value	Log2FC	PCT1	PCT2	Adj. P-value	AUC
[truncated: 18,075 more rows]

[truncated: 8 more sheets: H&A_WT, PR_WT, nRPC_MUT, tRPC_MUT, Early_RGC_MUT, Late_RGC_MUT, H&A_MUT, PR_MUT]
