# Supplementary material for: Identification and Characterization of ATOH7-Regulated Target Genes and Pathways in Human Neuroretinal Development
Source: Cells. 2024 Jul 3;13(13):1142. doi: 10.3390/cells13131142 (PMC11240604; doi:10.3390/cells13131142)
Supplement: Supplementary file 1 [file cells-13-01142-s001.zip › Data_S10_Marker_Genes_ATOH7-positive.xlsx]

## Sheet: nRPC
Gene Symbol	Gene Ensembl	P-Value	Log2FC	PCT1	PCT2	Adj. P-value	AUC
SFRP2	ENSG00000145423	0	2.373	100	65.14	0	0.9814
VIM	ENSG00000026025	0	1.742	99.56	76.84	0	0.9469
FZD5	ENSG00000163251	0	1.792	98.5	47.08	0	0.9419
ZFP36L1	ENSG00000185650	0	1.876	97.1	41.17	0	0.9379
CPAMD8	ENSG00000160111	0	1.73	92.52	27.64	0	0.9186
PKDCC	ENSG00000162878	0	1.548	91.46	28.08	0	0.9021
TTYH1	ENSG00000167614	0	1.452	90.4	28.87	0	0.9001
DCBLD2	ENSG00000057019	0	1.302	94.28	51.24	0	0.8817
SPP1	ENSG00000118785	0	1.39	87.76	24.32	0	0.8817
DTX4	ENSG00000110042	0	1.354	92.87	39.26	0	0.8766
CRABP1	ENSG00000166426	6.623e-291	1.092	100	99.32	6.301e-288	0.8765
SPHK1	ENSG00000176170	0	1.282	85.39	21.65	0	0.8705
VSX2	ENSG00000119614	0	1.371	89.52	29.15	0	0.87
GRB10	ENSG00000106070	2.293e-289	1.249	93.31	50.32	1.974e-286	0.8664
COL2A1	ENSG00000139219	0	1.245	85.21	24.16	0	0.8624
CCND1	ENSG00000110092	0	1.368	86.09	22.88	0	0.8549
SOX9	ENSG00000125398	0	1.218	80.19	15.85	0	0.8543
KIAA1217	ENSG00000120549	0	1.158	80.46	15.89	0	0.853
CDH11	ENSG00000140937	2.133e-267	1.187	90.58	42.09	1.607e-264	0.8464
PLPP3	ENSG00000162407	5.079e-265	1.199	91.99	42.57	3.672e-262	0.8456
HES1	ENSG00000114315	0	1.31	79.58	19.73	0	0.8448
DKK3	ENSG00000050165	3.153e-234	1.132	99.3	76.2	1.9e-231	0.8367
EGR1	ENSG00000120738	1.727e-246	1.546	84.33	42.65	1.076e-243	0.8309
SPARC	ENSG00000113140	4.973e-259	1.075	79.31	25.16	3.457e-256	0.8187
CCN1	ENSG00000142871	1.154e-302	1.149	71.65	13.5	1.159e-299	0.8169
COL4A2	ENSG00000134871	5.751e-225	1.054	88.12	39.18	3.353e-222	0.8147
ZFP36L2	ENSG00000152518	1.909e-271	1.031	74.3	18.61	1.5e-268	0.8123
NES	ENSG00000132688	2.023e-209	1.221	91.29	46.85	1.016e-206	0.8091
CNN2	ENSG00000064666	2.819e-217	1.153	84.86	35.78	1.544e-214	0.8054
CNN3	ENSG00000117519	2.702e-192	0.9306	94.01	64.82	9.577e-190	0.8028
CGN	ENSG00000143375	1.707e-289	0.9626	68.57	11.1	1.543e-286	0.8011
LHX2	ENSG00000106689	3.961e-215	0.9726	81.6	31.75	2.106e-212	0.7987
HOMER2	ENSG00000103942	6.979e-202	0.9062	82.57	39.06	3.003e-199	0.796
PITPNM1	ENSG00000110697	2.538e-181	0.9389	94.37	67.85	7.774e-179	0.7945
ELL2	ENSG00000118985	5.658e-203	0.9742	84.24	34.98	2.557e-200	0.7941
TRPM3	ENSG00000083067	7.485e-186	1.161	94.01	52.32	2.374e-183	0.794
COL11A1	ENSG00000060718	3.419e-187	0.966	87.15	44.89	1.124e-184	0.7901
FOXN4	ENSG00000139445	1.498e-200	1.223	86.09	31.11	6.166e-198	0.7897
ID4	ENSG00000172201	5.698e-192	0.9663	81.43	34.31	1.981e-189	0.7843
SOX2	ENSG00000181449	1.575e-180	0.965	85.92	38.18	4.667e-178	0.7802
LRP2	ENSG00000081479	6.835e-202	0.8588	74.38	26	3.003e-199	0.7793
S1PR3	ENSG00000213694	4.588e-168	0.968	88.47	49.8	1.152e-165	0.7774
NR2F1	ENSG00000175745	9.075e-164	0.8943	90.49	56.55	2.158e-161	0.7766
MID1	ENSG00000101871	3.031e-167	0.8821	87.5	48.16	7.506e-165	0.7757
METRN	ENSG00000103260	7.414e-171	0.8444	82.22	41.97	1.942e-168	0.7739
TPM1	ENSG00000140416	3.597e-166	0.9578	79.67	42.17	8.786e-164	0.7695
SLC2A1	ENSG00000117394	5.974e-149	0.8514	98.42	80.23	1.161e-146	0.7681
MOV10	ENSG00000155363	7.811e-198	0.8006	69.72	20.73	2.941e-195	0.7663
PCDH7	ENSG00000169851	9.414e-159	0.8537	83.36	42.17	2.101e-156	0.7644
FOS	ENSG00000170345	1.823e-218	0.9238	63.47	14.74	1.03e-215	0.7639
ADAMTS18	ENSG00000140873	1.497e-150	0.9224	89.44	51.08	2.974e-148	0.763
MAB21L1	ENSG00000180660	2.714e-142	0.8136	96.65	75.84	4.906e-140	0.7616
COL25A1	ENSG00000188517	1.707e-188	0.8217	69.01	21.57	5.713e-186	0.7606
WEE1	ENSG00000166483	5.509e-186	0.8358	68.49	22.52	1.778e-183	0.7599
SCUBE3	ENSG00000146197	2.722e-206	0.7421	64.7	15.77	1.33e-203	0.7595
AIF1L	ENSG00000126878	1.501e-200	0.7639	65.67	17.05	6.166e-198	0.759
CYP1B1	ENSG00000138061	3.488e-181	0.879	67.52	23.12	1.051e-178	0.7567
MYB	ENSG00000118513	9.248e-170	0.8254	73.94	26.88	2.388e-167	0.7566
NR2E1	ENSG00000112333	6.486e-252	0.744	56.43	6.829	4.342e-249	0.7551
HELLS	ENSG00000119969	4.433e-149	0.966	80.72	38.58	8.709e-147	0.753
ZHX2	ENSG00000178764	1.064e-189	0.7495	64.52	17.41	3.629e-187	0.7515
YAP1	ENSG00000137693	6.611e-172	0.7106	69.1	22.8	1.757e-169	0.7505
ARHGEF26	ENSG00000114790	2.186e-140	0.8374	85.74	43.97	3.913e-138	0.7499
MDK	ENSG00000110492	2.534e-129	0.8137	99.56	86.94	3.816e-127	0.7498
CRB1	ENSG00000134376	1.336e-150	0.7417	76.5	34.35	2.713e-148	0.7497
STON2	ENSG00000140022	2.93e-133	0.7468	85.65	54.15	4.729e-131	0.7477
NOTCH3	ENSG00000074181	1.666e-194	0.6938	61.97	14.38	6.023e-192	0.7469
SHROOM3	ENSG00000138771	5.843e-153	0.7113	70.16	28.04	1.214e-150	0.7428
CKB	ENSG00000166165	7.89e-120	0.6739	100	99.2	1.026e-117	0.7404
GLI3	ENSG00000106571	3.109e-125	0.8425	90.85	50.56	4.461e-123	0.7396
REST	ENSG00000084093	1.33e-143	0.6812	70.07	27.36	2.452e-141	0.7344
ADARB1	ENSG00000197381	1.371e-129	0.6626	72.36	33.79	2.082e-127	0.7294
SORCS1	ENSG00000108018	1.878e-123	0.6875	74.82	38.82	2.611e-121	0.7283
CDH20	ENSG00000101542	5.543e-124	0.7217	76.58	35.82	7.767e-122	0.7273
TEKT2	ENSG00000092850	2.66e-140	0.7017	66.99	23.44	4.714e-138	0.7256
ILDR2	ENSG00000143195	3.429e-117	0.7547	81.07	40.69	4.275e-115	0.7252
ZEB2	ENSG00000169554	1.554e-105	0.7388	94.01	72.6	1.713e-103	0.7243
COL6A2	ENSG00000142173	3.466e-133	0.651	66.46	25.44	5.545e-131	0.7218
FBN1	ENSG00000166147	6.766e-179	0.6304	52.38	10.26	1.941e-176	0.7186
EPHA2	ENSG00000142627	8.335e-129	0.6472	66.02	24.96	1.225e-126	0.7173
RDH10	ENSG00000121039	5.97e-157	0.6134	56.07	14.34	1.3e-154	0.7165
CHAF1A	ENSG00000167670	3.037e-118	0.7512	71.04	31.07	3.839e-116	0.7162
AJUBA	ENSG00000129474	6.917e-197	0.5891	49.03	6.789	2.551e-194	0.7159
COL4A1	ENSG00000187498	1.44e-150	0.5981	56.78	16.09	2.893e-148	0.7158
EEF2	ENSG00000167658	5.908e-97	0.5462	96.92	87.58	5.286e-95	0.7157
CCN2	ENSG00000118523	2.213e-203	0.6658	47.8	5.791	1.026e-200	0.7147
SPRY2	ENSG00000136158	1.472e-152	0.5975	55.11	14.54	3.023e-150	0.7129
BAMBI	ENSG00000095739	2.937e-159	0.6124	52.9	12.66	6.635e-157	0.7118
JUN	ENSG00000177606	7.158e-95	0.7438	87.32	58.15	6.132e-93	0.7096
PALLD	ENSG00000129116	1.016e-111	0.6293	67.78	31.03	1.193e-109	0.7088
UHRF1	ENSG00000276043	5.785e-121	0.7163	64.35	23.52	7.803e-119	0.7079
CBX4	ENSG00000141582	5.208e-124	0.6419	61.09	22.64	7.354e-122	0.7077
FKBP10	ENSG00000141756	6.901e-129	0.5789	58.8	19.25	1.022e-126	0.7057
FOXP1	ENSG00000114861	4.481e-99	0.5924	74.74	40.93	4.196e-97	0.7054
TBX2	ENSG00000121068	2.144e-90	0.6452	88.03	58.59	1.692e-88	0.7047
PFKM	ENSG00000152556	8.295e-92	0.5979	82.13	54.31	6.694e-90	0.7045
PARD3B	ENSG00000116117	2.723e-136	0.5413	54.05	15.18	4.557e-134	0.7014
PLEKHG4B	ENSG00000153404	2.205e-123	0.5666	57.31	19.13	3.043e-121	0.7
LGR5	ENSG00000139292	8.388e-126	0.5441	54.4	17.01	1.213e-123	0.6967
NUCKS1	ENSG00000069275	3.3e-84	0.6113	82.22	55.79	2.285e-82	0.6961
MCM5	ENSG00000100297	1.114e-128	0.5889	53.61	15.65	1.623e-126	0.6961
PLXDC2	ENSG00000120594	4.189e-112	0.5291	59.24	22	4.948e-110	0.6955
CCDC8	ENSG00000169515	7.195e-106	0.5658	62.5	25.32	7.979e-104	0.6953
EML1	ENSG00000066629	1.678e-105	0.5359	61.44	25.28	1.838e-103	0.6944
HMGB2	ENSG00000164104	1.122e-84	0.7318	79.23	45.33	7.858e-83	0.6926
MCM2	ENSG00000073111	8.136e-119	0.5594	54.58	17.85	1.043e-116	0.6925
AMOTL2	ENSG00000114019	1.502e-85	0.5973	74.3	44.53	1.077e-83	0.6922
CDCA7L	ENSG00000164649	1.509e-119	0.5261	54.05	16.97	1.948e-117	0.6913
RAX	ENSG00000134438	2.106e-76	0.6505	99.74	90.38	1.282e-74	0.691
CDH2	ENSG00000170558	5.714e-76	0.5086	95.69	83.91	3.431e-74	0.6903
IER2	ENSG00000160888	1.378e-77	0.6337	81.43	58.91	8.617e-76	0.6887
TOX	ENSG00000198846	6.032e-85	0.5485	70.77	39.94	4.276e-83	0.6883
ADPRS	ENSG00000116863	2.372e-93	0.5678	64.26	29.19	1.967e-91	0.6876
EEF1G	ENSG00000254772	2.282e-75	0.5174	83.8	63.46	1.344e-73	0.6871
ISYNA1	ENSG00000105655	4.254e-82	0.5615	73.15	42.81	2.827e-80	0.6871
PRDX6	ENSG00000117592	3.971e-108	0.4894	54.05	19.81	4.542e-106	0.6859
PABPC1L	ENSG00000101104	2.701e-94	0.54	61.88	27.32	2.282e-92	0.6858
SIX6	ENSG00000184302	4.484e-94	0.5172	61.53	26.92	3.769e-92	0.6851
FAM13C	ENSG00000148541	9.067e-95	0.5216	59.86	25.12	7.73e-93	0.6832
CDH23	ENSG00000107736	3.005e-89	0.5597	66.55	27.92	2.331e-87	0.6831
MGARP	ENSG00000137463	2.697e-112	0.4995	51.32	16.21	3.207e-110	0.6822
POLE	ENSG00000177084	1.139e-89	0.5465	62.24	26.8	8.91e-88	0.6808
MCM3	ENSG00000112118	1.125e-101	0.5097	54.84	19.53	1.123e-99	0.6803
PCDH11X	ENSG00000102290	8.717e-104	0.4926	52.11	18.37	9.055e-102	0.6788
MCM4	ENSG00000104738	2.701e-105	0.5094	51.32	17.33	2.923e-103	0.6781
NCAM1	ENSG00000149294	1.159e-66	0.4506	97.89	90.3	5.663e-65	0.6781
H1-2	ENSG00000187837	1.155e-76	0.711	70.51	38.06	7.077e-75	0.6776
AKAP12	ENSG00000131016	6.322e-76	0.5264	69.89	39.9	3.784e-74	0.6776
DENND1A	ENSG00000119522	2.738e-78	0.4924	67.96	35.46	1.742e-76	0.6772
GPM6B	ENSG00000046653	2.901e-71	0.5104	75.88	48.12	1.575e-69	0.6768
CLRN1	ENSG00000163646	1.037e-154	0.4522	40.58	5.511	2.204e-152	0.6767
PLP1	ENSG00000123560	2.188e-120	0.4818	45.95	11.54	2.887e-118	0.6755
SLC25A37	ENSG00000147454	4.21e-113	0.4513	47.36	12.98	5.108e-111	0.674
TSPAN18	ENSG00000157570	2.012e-88	0.4856	57.57	23.48	1.515e-86	0.674
DNAJC1	ENSG00000136770	3.935e-93	0.464	53.79	20.77	3.247e-91	0.6734
LIG1	ENSG00000105486	3.785e-105	0.4745	48.77	15.02	4.073e-103	0.6724
IFITM3	ENSG00000142089	3.318e-136	0.439	41.55	7.428	5.502e-134	0.6721
CDH6	ENSG00000113361	6.132e-121	0.4844	43.75	10.7	8.211e-119	0.672
DENND2B	ENSG00000166444	7.351e-65	0.5928	83.89	53.15	3.487e-63	0.671
ARHGEF4	ENSG00000136002	7.524e-82	0.482	59.15	26	4.963e-80	0.6705
SLITRK5	ENSG00000165300	4.674e-88	0.4713	54.75	21.73	3.477e-86	0.6702
IFITM2	ENSG00000185201	4.56e-137	0.4358	40.23	6.789	7.776e-135	0.6693
COL4A5	ENSG00000188153	2.159e-72	0.4886	66.73	33.47	1.193e-70	0.6686
HES5	ENSG00000197921	2.649e-60	0.8552	94.89	64.14	1.074e-58	0.6676
ERF	ENSG00000105722	4e-83	0.4584	56.25	23.04	2.708e-81	0.6675
HMGN3	ENSG00000118418	4.385e-68	0.4665	66.99	37.98	2.22e-66	0.6662
ENTPD4	ENSG00000197217	5.356e-64	0.4681	72.8	46.57	2.457e-62	0.6662
DAG1	ENSG00000173402	2.667e-73	0.452	60.3	30.15	1.511e-71	0.6651
MED12L	ENSG00000144893	9.373e-80	0.4458	55.81	24.16	6.094e-78	0.6649
MAN2A1	ENSG00000112893	3.587e-97	0.4139	47.71	14.9	3.258e-95	0.6646
PEA15	ENSG00000162734	1.837e-62	0.4771	73.15	47.28	8.038e-61	0.6644
GLI2	ENSG00000074047	5.595e-116	0.4073	42.34	9.545	6.879e-114	0.6644
METRNL	ENSG00000176845	2.21e-69	0.4765	64.17	33.23	1.151e-67	0.664
CASZ1	ENSG00000130940	7.907e-65	0.4825	69.81	39.62	3.722e-63	0.6636
WDR90	ENSG00000161996	8.982e-82	0.4533	54.05	21.81	5.904e-80	0.6636
FIGN	ENSG00000182263	8.359e-83	0.4466	52.73	21.33	5.617e-81	0.6634
TYMS	ENSG00000176890	4.013e-85	0.4658	52.38	19.61	2.856e-83	0.6634
GINS2	ENSG00000131153	4.739e-108	0.4397	42.69	11.02	5.32e-106	0.6621
HMGA2	ENSG00000149948	5.156e-97	0.4288	45.42	13.58	4.659e-95	0.6605
CUX2	ENSG00000111249	6.898e-93	0.4143	46.74	15.1	5.642e-91	0.6605
CLU	ENSG00000120885	7.415e-54	0.4605	97.71	88.5	2.505e-52	0.6595
EPB41L2	ENSG00000079819	6.943e-74	0.4237	55.81	24.72	3.972e-72	0.6591
SPAG17	ENSG00000155761	7.884e-122	0.4089	38.82	7.228	1.071e-119	0.659
FOXI3	ENSG00000214336	1.887e-88	0.4192	47.36	16.37	1.433e-86	0.6589
SDK2	ENSG00000069188	5.528e-70	0.4273	59.95	27.32	2.905e-68	0.6588
POLA1	ENSG00000101868	4.543e-61	0.4815	70.42	39.66	1.901e-59	0.6588
EVC	ENSG00000072840	6.503e-87	0.4061	48.59	16.33	4.759e-85	0.6583
CA2	ENSG00000104267	1.959e-142	0.4098	35.56	4.193	3.577e-140	0.6582
ETV5	ENSG00000244405	3.068e-98	0.3915	43.75	11.98	2.83e-96	0.6572
MEGF10	ENSG00000145794	3.165e-101	0.4048	42.34	11.22	3.126e-99	0.6569
SIX5	ENSG00000177045	4.966e-96	0.413	43.66	12.78	4.357e-94	0.6568
ANO1	ENSG00000131620	3.42e-137	0.4342	35.65	4.593	5.887e-135	0.6567
KDM3A	ENSG00000115548	7.081e-58	0.4916	70.07	44.77	2.677e-56	0.6566
DEK	ENSG00000124795	3.216e-74	0.4194	53.35	23.04	1.857e-72	0.6566
CDON	ENSG00000064309	1.062e-85	0.4232	46.48	16.57	7.644e-84	0.6561
PDGFRB	ENSG00000113721	1.072e-75	0.4156	52.11	21.13	6.376e-74	0.6555
TAGLN	ENSG00000149591	3.596e-108	0.5036	39	9.385	4.14e-106	0.655
TRIM45	ENSG00000134253	1.851e-65	0.4882	58.54	29.51	8.877e-64	0.6547
TTF2	ENSG00000116830	9.11e-87	0.3874	45.95	15.02	6.587e-85	0.6543
PLEKHH1	ENSG00000054690	9.306e-69	0.4149	55.11	25.96	4.778e-67	0.6542
PDLIM5	ENSG00000163110	1.398e-71	0.4166	53.26	23.4	7.633e-70	0.6541
LATS2	ENSG00000150457	8.869e-100	0.3882	41.2	10.94	8.438e-98	0.6541
LSM4	ENSG00000130520	1.011e-66	0.418	56.87	27.68	4.954e-65	0.6541
CALD1	ENSG00000122786	2.103e-63	0.4385	59.86	31.43	9.453e-62	0.654
FAT1	ENSG00000083857	2.939e-63	0.4165	59.77	30.91	1.312e-61	0.6534
TNS3	ENSG00000136205	5.411e-100	0.3934	41.11	10.54	5.203e-98	0.6534
NAB2	ENSG00000166886	2.065e-89	0.4655	43.22	14.26	1.609e-87	0.6534
FHL2	ENSG00000115641	2.205e-76	0.4646	49.03	19.77	1.338e-74	0.6529
MAF	ENSG00000178573	2.969e-73	0.4428	50.62	21.53	1.677e-71	0.6526
FBN2	ENSG00000138829	1.818e-101	0.3846	40.14	9.904	1.806e-99	0.6523
ENO1	ENSG00000074800	1.306e-51	0.4776	79.75	55.75	4.141e-50	0.6522
LTBP3	ENSG00000168056	1.472e-103	0.3814	39.52	9.265	1.521e-101	0.6518
SRF	ENSG00000112658	6.274e-51	0.4916	79.84	58.11	1.925e-49	0.6516
MEST	ENSG00000106484	2.374e-54	0.461	70.77	43.97	8.113e-53	0.6514
LAMB2	ENSG00000172037	4.936e-94	0.3753	41.55	11.7	4.13e-92	0.6513
CIRBP	ENSG00000099622	1.433e-48	0.3293	98.59	94.97	4.105e-47	0.6513
CELSR1	ENSG00000075275	3.874e-139	0.3631	33.71	3.514	6.732e-137	0.6512
PRPSAP1	ENSG00000161542	3.557e-58	0.4161	63.29	34.42	1.348e-56	0.6503
DTL	ENSG00000143476	4.463e-84	0.4274	44.45	14.54	3.079e-82	0.65
POLD1	ENSG00000062822	7.267e-71	0.4094	50.53	21.37	3.921e-69	0.6498
NUP62CL	ENSG00000198088	6.069e-73	0.3966	49.56	19.41	3.406e-71	0.6492
MARCHF3	ENSG00000173926	1.607e-62	0.4097	56.43	27.64	7.086e-61	0.6488
CENPM	ENSG00000100162	7.009e-68	0.4507	52.38	22.64	3.519e-66	0.6488
FOSL2	ENSG00000075426	1.202e-102	0.4291	37.68	8.826	1.214e-100	0.6482
COL9A1	ENSG00000112280	7.565e-103	0.3758	38.03	8.506	7.77e-101	0.648
TRIP6	ENSG00000087077	4.561e-108	0.3642	36.8	7.428	5.153e-106	0.6478
USP28	ENSG00000048028	6.177e-78	0.3845	45.51	16.37	3.89e-76	0.6477
C19orf48	ENSG00000167747	2.465e-60	0.4163	57.92	28.79	1.001e-58	0.6476
AHI1	ENSG00000135541	9.942e-59	0.4135	59.42	30.75	3.84e-57	0.6475
RHPN1	ENSG00000158106	1.708e-72	0.3802	48.59	18.73	9.497e-71	0.6473
URI1	ENSG00000105176	5.465e-51	0.4186	69.89	46.13	1.683e-49	0.6471
H2AX	ENSG00000188486	3.362e-59	0.4889	58.54	29.67	1.321e-57	0.647
STON1	ENSG00000243244	4.37e-109	0.3676	36.27	7.029	5.096e-107	0.6468
TCF7L1	ENSG00000152284	3.551e-74	0.375	46.92	17.65	2.044e-72	0.6467
FEZF2	ENSG00000153266	4.301e-55	0.4248	63.64	34.66	1.498e-53	0.6464
IRF2BP2	ENSG00000168264	1.756e-63	0.3877	52.9	25	7.934e-62	0.6462
CDK6	ENSG00000105810	5.369e-99	0.3647	37.76	8.866	5.003e-97	0.6457
ATP1B2	ENSG00000129244	8.719e-62	0.399	53.87	26.04	3.726e-60	0.6455
QKI	ENSG00000112531	1.081e-46	0.4066	79.67	59.15	2.948e-45	0.6451
KNTC1	ENSG00000184445	1.856e-68	0.3972	48.15	19.85	9.503e-67	0.6442
FAM111A	ENSG00000166801	9.78e-83	0.3745	41.46	12.82	6.547e-81	0.6436
GRIA1	ENSG00000155511	8.532e-105	0.373	35.83	7.069	9.125e-103	0.6435
LRATD1	ENSG00000162981	1.948e-60	0.4084	53.79	25.32	7.93e-59	0.6432
PHYHIPL	ENSG00000165443	8.521e-45	0.4397	83.63	63.74	2.178e-43	0.6431
MSH6	ENSG00000116062	1.513e-66	0.3818	48.15	20.57	7.369e-65	0.6429
TRAF3IP1	ENSG00000204104	2.803e-63	0.3799	50.44	22.8	1.254e-61	0.6428
CLEC19A	ENSG00000261210	5.515e-133	0.3905	31.16	2.995	8.744e-131	0.6419
CITED2	ENSG00000164442	5.231e-53	0.41	59.33	33.39	1.732e-51	0.6415
NEK6	ENSG00000119408	5.709e-89	0.357	38.56	10.18	4.391e-87	0.6415
PNRC1	ENSG00000146278	1.142e-45	0.4226	74.03	52.2	2.971e-44	0.6414
COL23A1	ENSG00000050767	5.297e-130	0.3566	31.43	3.155	8.183e-128	0.6413
C14orf39	ENSG00000179008	4.689e-66	0.3842	47.36	19.97	2.272e-64	0.6413
LASP1	ENSG00000002834	1.381e-56	0.3815	54.67	28.19	5.043e-55	0.6412
FGFBP3	ENSG00000174721	2.395e-74	0.3704	42.87	15.26	1.392e-72	0.6408
TMEM263	ENSG00000151135	2.175e-56	0.3831	54.93	27.72	7.864e-55	0.6406
FANCI	ENSG00000140525	6.476e-67	0.3751	47.98	18.37	3.207e-65	0.6406
ARHGEF40	ENSG00000165801	1.645e-64	0.3616	48.24	20.33	7.644e-63	0.6404
PEAK1	ENSG00000173517	8.657e-58	0.3717	53.52	25.84	3.267e-56	0.6403
CTNNBIP1	ENSG00000178585	1.411e-54	0.3787	55.72	29.75	4.848e-53	0.6401
NOP53	ENSG00000105373	1.532e-46	0.3891	67.69	44.49	4.145e-45	0.6394
ADORA2B	ENSG00000170425	1.796e-120	0.3564	31.69	4.034	2.387e-118	0.6393
PIK3R1	ENSG00000145675	2.382e-49	0.3889	63.91	36.18	7.046e-48	0.6391
TMEM231	ENSG00000205084	1.347e-62	0.3687	47.89	21.13	5.951e-61	0.639
LIX1L	ENSG00000271601	1.893e-64	0.3629	46.57	19.77	8.773e-63	0.6388
SEMA5A	ENSG00000112902	1.137e-63	0.3648	47.71	19.49	5.165e-62	0.6382
EIF4EBP2	ENSG00000148730	5.339e-41	0.4153	91.81	75.2	1.22e-39	0.638
MOB3B	ENSG00000120162	2.641e-58	0.3782	50.79	23.48	1.005e-56	0.6377
MSI2	ENSG00000153944	1.616e-40	0.3267	98.86	95.05	3.628e-39	0.6376
CTDSP2	ENSG00000175215	1.656e-43	0.3944	73.77	51.12	4.111e-42	0.6375
ABAT	ENSG00000183044	1.769e-43	0.3978	73.94	51.16	4.379e-42	0.6375
CEP135	ENSG00000174799	5.794e-61	0.3741	47.89	21.05	2.408e-59	0.637
LIMCH1	ENSG00000064042	3.886e-64	0.3529	46.13	18.61	1.787e-62	0.6369
MFAP2	ENSG00000117122	6.641e-73	0.3549	41.2	14.1	3.716e-71	0.6365
CBX5	ENSG00000094916	1.311e-42	0.3981	74.91	52.2	3.16e-41	0.6364
SMC4	ENSG00000113810	1.202e-49	0.4376	60.56	32.07	3.586e-48	0.6363
PDLIM7	ENSG00000196923	2.219e-41	0.4325	79.23	59.58	5.155e-40	0.6363
CFAP47	ENSG00000165164	1.736e-48	0.4371	64.26	32.95	4.964e-47	0.6362
H1-5	ENSG00000184357	1.28e-50	0.6734	56.16	31.39	3.914e-49	0.636
WWOX	ENSG00000186153	1.207e-42	0.4129	73.24	51	2.913e-41	0.636
SORBS2	ENSG00000154556	1.903e-46	0.3891	64.44	38.1	5.118e-45	0.6359
FAM161A	ENSG00000170264	3.453e-59	0.357	48.24	21.37	1.351e-57	0.6354
PGGHG	ENSG00000142102	1.299e-88	0.3319	35.65	8.546	9.907e-87	0.6349
FERMT2	ENSG00000073712	2.431e-53	0.3748	52.38	26.76	8.107e-52	0.6349
IRF3	ENSG00000126456	3.046e-64	0.3461	44.37	17.73	1.408e-62	0.6349
ITM2C	ENSG00000135916	2.752e-43	0.3943	69.19	45.37	6.749e-42	0.6348
GLB1L2	ENSG00000149328	2.109e-61	0.35	46.13	19.21	8.906e-60	0.6345
MYL9	ENSG00000101335	1.064e-112	0.3595	30.9	4.233	1.283e-110	0.6341
NUSAP1	ENSG00000137804	3.421e-52	0.4353	55.02	26.08	1.104e-50	0.6338
HNRNPF	ENSG00000169813	5.532e-46	0.3686	60.92	36.5	1.462e-44	0.6336
TGIF1	ENSG00000177426	1.084e-59	0.3493	47.01	19.73	4.316e-58	0.6336
PMEPA1	ENSG00000124225	1.509e-55	0.3631	49.3	23.12	5.328e-54	0.6333
GNAI1	ENSG00000127955	4.291e-49	0.3657	55.63	30.47	1.257e-47	0.6331
CDT1	ENSG00000167513	3.47e-78	0.3489	37.68	10.94	2.193e-76	0.6331
NRARP	ENSG00000198435	3.78e-49	0.3727	56.6	29.83	1.111e-47	0.633
MAN1A1	ENSG00000111885	1.348e-58	0.3482	46.74	20.13	5.182e-57	0.6327
TMTC4	ENSG00000125247	8.756e-47	0.3601	57.48	33.15	2.394e-45	0.632
POGZ	ENSG00000143442	1.291e-37	0.3526	88.56	75.84	2.616e-36	0.6318
TRDMT1	ENSG00000107614	1.748e-50	0.3538	52.64	27.48	5.311e-49	0.6318
PBX2	ENSG00000204304	3.659e-38	0.3798	83.54	64.86	7.55e-37	0.6317
TCF7L2	ENSG00000148737	3.94e-57	0.3372	46.74	20.57	1.459e-55	0.6314
MYBL2	ENSG00000101057	2.09e-62	0.379	42.96	16.93	9.104e-61	0.631
COL18A1	ENSG00000182871	8.32e-44	0.3802	62.85	36.42	2.086e-42	0.6307
CADPS2	ENSG00000081803	7.607e-74	0.3182	37.68	11.5	4.337e-72	0.6303
MYO3A	ENSG00000095777	2.983e-77	0.3159	36.44	10.38	1.846e-75	0.6302
PUF60	ENSG00000179950	3.49e-40	0.3645	68.93	46.96	7.749e-39	0.6301
APLP2	ENSG00000084234	5.588e-38	0.365	77.55	57.51	1.145e-36	0.6299
FAM171A2	ENSG00000161682	2.641e-37	0.3643	80.11	62.62	5.263e-36	0.6297
PLCXD1	ENSG00000182378	1.392e-50	0.3501	50.53	25.32	4.251e-49	0.6294
ID3	ENSG00000117318	5.819e-63	0.4012	41.2	15.62	2.578e-61	0.6288
EGFR	ENSG00000146648	5.757e-97	0.3053	31.34	5.631	5.177e-95	0.6288
SMC1A	ENSG00000072501	1.435e-42	0.3509	60.21	37.14	3.453e-41	0.6285
FOXP4	ENSG00000137166	1.169e-36	0.4222	83.36	59.38	2.279e-35	0.6282
POLD3	ENSG00000077514	6.788e-59	0.3437	43.4	17.49	2.644e-57	0.6281
LMNB2	ENSG00000176619	3.186e-38	0.408	72.27	50.2	6.597e-37	0.6281
CRB2	ENSG00000148204	2.58e-41	0.3651	63.64	38.5	5.979e-40	0.6279
PLEKHG1	ENSG00000120278	4.208e-48	0.3365	51.94	26.64	1.192e-46	0.6277
MKI67	ENSG00000148773	1.774e-46	0.4701	53.7	28.47	4.779e-45	0.6274
HNRNPA2B1	ENSG00000122566	7.148e-35	0.2923	97.71	92.97	1.317e-33	0.6272
MDFIC	ENSG00000135272	9.319e-78	0.3091	34.77	9.425	5.849e-76	0.6272
PXDN	ENSG00000130508	1.391e-35	0.3853	81.87	62.42	2.619e-34	0.6266
CENPU	ENSG00000151725	1.73e-50	0.3508	49.74	22.64	5.265e-49	0.6266
SCARA3	ENSG00000168077	1.33e-64	0.3139	39.17	13.9	6.197e-63	0.6266
WDR76	ENSG00000092470	5.786e-64	0.3476	39.79	14.02	2.647e-62	0.6265
NRCAM	ENSG00000091129	2.047e-43	0.3483	57.39	32.19	5.047e-42	0.6264
PFN1	ENSG00000108518	1.819e-40	0.3458	61.62	39.26	4.065e-39	0.6264
SERPINH1	ENSG00000149257	9.278e-71	0.3151	36.53	11.38	4.976e-69	0.6263
MRC2	ENSG00000011028	1.781e-82	0.3185	33.27	7.947	1.188e-80	0.6263
PRDX2	ENSG00000167815	1.266e-34	0.3656	88.2	74.16	2.286e-33	0.6261
PROM1	ENSG00000007062	4.218e-50	0.3243	49.12	22.72	1.277e-48	0.6259
FZD8	ENSG00000177283	5.131e-79	0.3137	33.71	8.826	3.312e-77	0.6259
TTC19	ENSG00000011295	2.033e-44	0.3371	53.96	30.51	5.176e-43	0.6259
REC8	ENSG00000100918	1.661e-43	0.3471	55.72	31.71	4.119e-42	0.6258
CSPG5	ENSG00000114646	2.181e-53	0.3362	45.07	20.21	7.287e-52	0.6257
PHF3	ENSG00000118482	2.058e-38	0.3467	66.64	43.77	4.275e-37	0.6257
OAF	ENSG00000184232	9.872e-103	0.3203	29.23	4.193	1.002e-100	0.6255
RHOC	ENSG00000155366	5.887e-71	0.3197	35.92	10.98	3.186e-69	0.6253
PHF10	ENSG00000130024	7.181e-38	0.3581	67.78	44.17	1.468e-36	0.6251
SMAD3	ENSG00000166949	8.662e-75	0.3099	34.95	9.585	5.067e-73	0.6251
SULF2	ENSG00000196562	4.962e-45	0.3375	53.79	27.76	1.274e-43	0.6248
PTPRZ1	ENSG00000106278	2.683e-42	0.3439	58.1	31.71	6.382e-41	0.6246
FANCA	ENSG00000187741	7.824e-50	0.3419	47.98	22.12	2.353e-48	0.6245
COL1A1	ENSG00000108821	9.802e-68	0.4144	36.18	12.06	4.894e-66	0.6244
DHFR	ENSG00000228716	6.303e-56	0.3355	42.08	17.69	2.26e-54	0.6243
MYADM	ENSG00000179820	4.081e-49	0.3413	46.57	23.16	1.197e-47	0.624
SAMD1	ENSG00000141858	4.777e-49	0.3188	47.27	22.76	1.393e-47	0.6238
HNRNPD	ENSG00000138668	2.14e-34	0.339	78.08	59.98	3.819e-33	0.6237
LMNB1	ENSG00000113368	3.718e-37	0.374	67.43	43.57	7.368e-36	0.6236
TBC1D9	ENSG00000109436	5.418e-39	0.3454	61.53	37.5	1.155e-37	0.6232
CHEK1	ENSG00000149554	2.266e-58	0.3193	39.96	15.54	8.659e-57	0.623
FNDC3B	ENSG00000075420	8.379e-61	0.2948	39	14.1	3.458e-59	0.6229
PRKG1	ENSG00000185532	2.111e-78	0.3023	32.57	7.987	1.348e-76	0.6225
MCM6	ENSG00000076003	8.442e-67	0.3209	36.09	11.46	4.158e-65	0.6224
EML4	ENSG00000143924	7.672e-37	0.3428	65.49	42.45	1.509e-35	0.6223
NME4	ENSG00000103202	7.134e-40	0.3426	58.1	34.46	1.563e-38	0.6223
PKD2	ENSG00000118762	2.785e-33	0.3705	81.6	62.94	4.794e-32	0.6222
OBSCN	ENSG00000154358	1.005e-32	0.4076	87.5	69.29	1.694e-31	0.6221
ALDH1A1	ENSG00000165092	3.377e-70	0.3672	34.15	10.38	1.785e-68	0.622
CCDC34	ENSG00000109881	5.188e-39	0.3546	62.5	34.62	1.11e-37	0.622
LRP5	ENSG00000162337	1.449e-33	0.3559	77.55	58.11	2.515e-32	0.6218
ZNF644	ENSG00000122482	1.001e-32	0.3542	81.16	65.5	1.687e-31	0.6214
TIMELESS	ENSG00000111602	6.614e-52	0.3178	42.69	18.89	2.12e-50	0.6213
COL6A6	ENSG00000206384	1.833e-97	0.3066	28.26	4.193	1.674e-95	0.6208
KIF22	ENSG00000079616	7.719e-39	0.3674	59.77	33.91	1.628e-37	0.6208
TRIB2	ENSG00000071575	3.611e-40	0.3393	55.28	31.91	8.008e-39	0.6206
ERICH5	ENSG00000177459	3.197e-96	0.2985	28.35	4.353	2.819e-94	0.6206
GSTP1	ENSG00000084207	1.082e-34	0.3523	69.28	47.36	1.964e-33	0.6206
SLF1	ENSG00000133302	2.075e-46	0.3166	46.92	23.16	5.556e-45	0.6205
ZYX	ENSG00000159840	3.862e-39	0.3482	55.9	34.11	8.319e-38	0.6204
UNG	ENSG00000076248	2.2e-57	0.3209	38.64	15.06	8.248e-56	0.6204
SHMT1	ENSG00000176974	6.299e-57	0.3038	39.26	15.14	2.324e-55	0.6204
DNMT1	ENSG00000130816	3.759e-36	0.3485	63.64	41.21	7.213e-35	0.6203
NOTCH2	ENSG00000134250	1.652e-81	0.2715	30.9	6.749	1.082e-79	0.6202
CD99	ENSG00000002586	9.693e-53	0.2987	41.37	17.53	3.174e-51	0.62
SPC24	ENSG00000161888	7.503e-56	0.3548	39.7	15.46	2.685e-54	0.6199
GINS1	ENSG00000101003	1.315e-60	0.2886	37.24	13.1	5.388e-59	0.6199
BTBD3	ENSG00000132640	1.287e-38	0.3231	56.87	34.03	2.695e-37	0.6198
NUP210	ENSG00000132182	1.989e-55	0.2937	39.7	15.5	6.995e-54	0.6195
XRCC2	ENSG00000196584	1.378e-54	0.3138	39.96	16.09	4.745e-53	0.6195
KLF3	ENSG00000109787	1.587e-43	0.3103	49.21	25.52	3.945e-42	0.6194
UACA	ENSG00000137831	3.423e-62	0.295	36	12.18	1.477e-60	0.6192
ZIC5	ENSG00000139800	9.322e-41	0.3283	52.55	28.95	2.101e-39	0.6189
CFAP46	ENSG00000171811	5.452e-63	0.2893	35.65	11.66	2.421e-61	0.6188
ACTN4	ENSG00000130402	8.216e-33	0.3413	72.71	52.24	1.388e-31	0.6188
ATAD5	ENSG00000176208	2.048e-46	0.3166	45.33	21.92	5.491e-45	0.6187
DOCK1	ENSG00000150760	1.032e-56	0.2874	38.38	14.42	3.79e-55	0.6186
TCF7	ENSG00000081059	7.088e-76	0.2872	31.34	7.628	4.228e-74	0.6184
TNRC18	ENSG00000182095	6.05e-32	0.3374	74.82	57.03	9.968e-31	0.6183
ASPH	ENSG00000198363	2.255e-34	0.3338	65.14	43.53	4.016e-33	0.6183
ZIC3	ENSG00000156925	3.059e-42	0.3209	49.56	26.2	7.256e-41	0.6182
WTIP	ENSG00000142279	2.321e-100	0.2828	26.94	3.395	2.256e-98	0.618
NEDD9	ENSG00000111859	2.812e-76	0.2923	30.99	7.468	1.7e-74	0.6179
NCL	ENSG00000115053	8.48e-32	0.3341	73.33	56.67	1.387e-30	0.6178
FAM227A	ENSG00000184949	5.43e-37	0.3257	57.22	34.78	1.073e-35	0.6176
CHTF18	ENSG00000127586	8.734e-45	0.3136	45.69	22.76	2.23e-43	0.6174
RSPH9	ENSG00000172426	1.001e-52	0.2872	39.7	16.17	3.272e-51	0.6173
LTBP4	ENSG00000090006	4.129e-41	0.3103	50.79	26.52	9.526e-40	0.6172
MSH2	ENSG00000095002	5.707e-41	0.3121	49.3	27.36	1.301e-39	0.6171
FANCL	ENSG00000115392	1.254e-49	0.2957	41.64	18.17	3.727e-48	0.6171
MYL6	ENSG00000092841	4.485e-30	0.3276	86.27	75.32	6.865e-29	0.6171
SERBP1	ENSG00000142864	1.05e-33	0.32	64.44	42.89	1.835e-32	0.6167
EFHD2	ENSG00000142634	1.691e-35	0.3198	62.68	35.54	3.177e-34	0.6166
TPM4	ENSG00000167460	4.272e-40	0.3078	50.18	28.15	9.428e-39	0.6166
SMO	ENSG00000128602	2.543e-44	0.3025	45.33	22.36	6.448e-43	0.6163
LDHB	ENSG00000111716	1.158e-37	0.3088	52.99	31.99	2.352e-36	0.6161
ANP32E	ENSG00000143401	4.597e-38	0.3208	53.79	30.39	9.443e-37	0.616
CBX8	ENSG00000141570	5.577e-41	0.3042	49.21	25.92	1.273e-39	0.616
SELENOP	ENSG00000250722	8.505e-71	0.2864	31.51	8.307	4.575e-69	0.6159
CTDSP1	ENSG00000144579	2.493e-44	0.2986	45.25	21.73	6.328e-43	0.6157
LGR4	ENSG00000205213	3.368e-29	0.3639	94.45	81.83	5.002e-28	0.6157
MSH5	ENSG00000204410	4.292e-48	0.2938	41.46	18.53	1.214e-46	0.6156
PARVA	ENSG00000197702	3.144e-61	0.2892	34.15	11.38	1.322e-59	0.6154
UBXN11	ENSG00000158062	5.341e-41	0.3021	49.03	25.04	1.22e-39	0.6153
CENPH	ENSG00000153044	1.137e-53	0.2875	37.59	14.74	3.825e-52	0.6152
DIXDC1	ENSG00000150764	4.272e-43	0.2963	45.42	22.76	1.041e-41	0.615
FBF1	ENSG00000188878	1.805e-56	0.2833	36.18	13.1	6.563e-55	0.6149
NUAK2	ENSG00000163545	1.071e-45	0.2953	42.96	20.05	2.793e-44	0.6148
TMPO	ENSG00000120802	2.34e-31	0.3504	70.42	48.52	3.74e-30	0.6148
FUS	ENSG00000089280	1.134e-29	0.3342	78.87	61.46	1.719e-28	0.6147
FOXO1	ENSG00000150907	1.968e-72	0.2701	30.63	7.508	1.091e-70	0.6146
ARPIN	ENSG00000242498	7.097e-43	0.2972	45.42	22.64	1.72e-41	0.6146
GPC4	ENSG00000076716	5.378e-62	0.2935	33.54	10.78	2.309e-60	0.6146
TUFT1	ENSG00000143367	2.799e-68	0.2854	31.51	8.626	1.421e-66	0.6144
POLA2	ENSG00000014138	9.405e-49	0.2965	40.49	17.25	2.703e-47	0.6144
SAPCD1	ENSG00000228727	4.45e-54	0.2791	36.88	13.82	1.512e-52	0.6139
FHOD3	ENSG00000134775	8.506e-49	0.2852	39.79	17.13	2.456e-47	0.6139
MIDEAS	ENSG00000156030	5.737e-38	0.314	52.2	27.96	1.174e-36	0.6138
SNRPG	ENSG00000143977	1.402e-41	0.2855	45.6	23.16	3.274e-40	0.6133
ATAD2	ENSG00000156802	3.088e-54	0.2896	36.36	13.46	1.051e-52	0.6132
TICRR	ENSG00000140534	2.833e-53	0.3097	36.62	13.78	9.431e-52	0.6128
FGF9	ENSG00000102678	1.191e-73	0.2886	29.31	6.869	6.77e-72	0.6127
GMNN	ENSG00000112312	3.112e-51	0.2783	37.59	14.86	9.699e-50	0.6126
MN1	ENSG00000169184	5.746e-41	0.2868	46.04	23.16	1.308e-39	0.6126
RACK1	ENSG00000204628	1.674e-28	0.3121	78.43	63.74	2.421e-27	0.6125
DYNC2H1	ENSG00000187240	7.683e-39	0.2886	48.15	25.96	1.622e-37	0.6125
H1-10	ENSG00000184897	1.358e-27	0.3678	95.6	84.62	1.891e-26	0.6123
WASF3	ENSG00000132970	4.585e-38	0.2915	49.03	26.84	9.427e-37	0.6122
BMP4	ENSG00000125378	5.025e-77	0.2818	28.43	5.99	3.1e-75	0.6121
KDM2B	ENSG00000089094	2.246e-37	0.2976	49.65	27.68	4.501e-36	0.6119
SPART	ENSG00000133104	1.446e-46	0.2735	39.96	17.69	3.917e-45	0.6119
BEX3	ENSG00000166681	2.186e-27	0.3135	92.52	82.11	3.019e-26	0.6118
SEL1L3	ENSG00000091490	3.803e-48	0.2905	38.64	16.49	1.079e-46	0.6117
ENOSF1	ENSG00000132199	4.537e-52	0.2854	36.09	14.22	1.459e-50	0.6117
BMERB1	ENSG00000166780	2.387e-32	0.3078	59.68	38.22	3.991e-31	0.6116
ZGRF1	ENSG00000138658	2.636e-38	0.3015	47.89	25.96	5.47e-37	0.6115
TUSC3	ENSG00000104723	1.816e-30	0.3132	65.05	45.17	2.818e-29	0.6115
MPP5	ENSG00000072415	8.285e-54	0.2678	35.48	13.06	2.794e-52	0.6115
CTNNAL1	ENSG00000119326	6.106e-34	0.3003	55.37	33.39	1.071e-32	0.6113
DOC2B	ENSG00000272636	1.654e-37	0.2888	50	26.28	3.329e-36	0.6113
LSR	ENSG00000105699	1.002e-55	0.2702	34.6	11.94	3.566e-54	0.6112
SERPINB6	ENSG00000124570	6.346e-47	0.2757	39.35	16.73	1.748e-45	0.6109
TRIM5	ENSG00000132256	7.092e-73	0.2783	28.79	6.629	3.956e-71	0.6109
MOK	ENSG00000080823	2.789e-52	0.2741	35.83	13.58	9.019e-51	0.6109
MINDY4B	ENSG00000214237	7.247e-84	0.2715	26.58	4.513	4.943e-82	0.6106
PLXNB2	ENSG00000196576	1.308e-27	0.3223	78.79	62.62	1.823e-26	0.6105
BOC	ENSG00000144857	8.008e-37	0.2992	50.7	26.32	1.573e-35	0.6104
SOD1	ENSG00000142168	1.54e-38	0.2777	46.57	24.6	3.222e-37	0.6104
LUZP1	ENSG00000169641	1.886e-42	0.2799	42.61	20.01	4.509e-41	0.6103
DDHD1	ENSG00000100523	5.923e-29	0.3181	68.4	49.36	8.711e-28	0.6101
ZFYVE9	ENSG00000157077	2.808e-32	0.3009	57.48	35.58	4.678e-31	0.6099
JPT2	ENSG00000206053	1.465e-36	0.2893	48.5	27.08	2.848e-35	0.6099
ELFN1	ENSG00000225968	2.341e-30	0.307	62.59	41.29	3.623e-29	0.6096
CDCA7	ENSG00000144354	6.588e-85	0.2639	25.97	4.153	4.652e-83	0.6094
PIM1	ENSG00000137193	9.79e-55	0.2777	33.45	11.9	3.383e-53	0.6093
NOTCH1	ENSG00000148400	6.582e-27	0.4655	88.2	58.91	8.871e-26	0.6091
AIFM3	ENSG00000183773	1.28e-55	0.2664	33.36	11.1	4.535e-54	0.6088
PCDH18	ENSG00000189184	7.868e-65	0.2926	29.67	8.107	3.713e-63	0.6086
APCDD1	ENSG00000154856	9.149e-65	0.2786	29.75	8.107	4.284e-63	0.6086
FZD2	ENSG00000180340	4.071e-60	0.2653	31.25	9.425	1.635e-58	0.6085
KIAA1671	ENSG00000197077	4.539e-68	0.2566	28.87	7.188	2.292e-66	0.6085
SH3D19	ENSG00000109686	7.262e-43	0.2693	40.4	18.45	1.757e-41	0.6082
LRP1	ENSG00000123384	5.074e-30	0.3055	61.36	39.42	7.759e-29	0.6081
CEP192	ENSG00000101639	1.617e-38	0.269	44.98	22.6	3.367e-37	0.6081
SPEF2	ENSG00000152582	3.682e-60	0.2709	30.9	9.345	1.482e-58	0.608
GPX4	ENSG00000167468	1.189e-29	0.3009	60.48	41.53	1.799e-28	0.608
SPATA33	ENSG00000167523	1.226e-28	0.3264	65.93	44.93	1.781e-27	0.6079
PJA1	ENSG00000181191	1.054e-33	0.2829	51.32	29.71	1.84e-32	0.6078
FOXP2	ENSG00000128573	4.81e-50	0.2683	35.12	13.42	1.454e-48	0.6077
ANXA5	ENSG00000164111	1.876e-38	0.2799	44.01	22.52	3.902e-37	0.6076
EFCAB6	ENSG00000186976	1.965e-65	0.2584	29.23	7.548	9.395e-64	0.6074
FOXM1	ENSG00000111206	9.282e-40	0.3236	42.96	20.57	2.031e-38	0.6073
IRF2BPL	ENSG00000119669	3.15e-34	0.282	49.82	28.23	5.593e-33	0.6073
TUBB	ENSG00000196230	2.157e-25	0.3462	88.91	75.24	2.749e-24	0.6071
COL6A1	ENSG00000142156	2.287e-25	0.3575	88.29	70.13	2.91e-24	0.6067
KIF13A	ENSG00000137177	3.119e-28	0.2957	64.7	43.37	4.45e-27	0.6065
H1-3	ENSG00000124575	3.886e-38	0.3565	43.22	22	8.009e-37	0.6064
FAM174C	ENSG00000228300	1.336e-37	0.2822	43.84	22.52	2.701e-36	0.6063
POLE3	ENSG00000148229	3.321e-35	0.2781	46.74	25.8	6.175e-34	0.6062
GYG2	ENSG00000056998	3.673e-44	0.2614	37.76	16.37	9.284e-43	0.6062
PODXL	ENSG00000128567	3.272e-55	0.2596	31.78	10.42	1.145e-53	0.606
TPM2	ENSG00000198467	1.144e-64	0.2772	28.52	7.508	5.343e-63	0.606
CKAP4	ENSG00000136026	2.493e-25	0.3255	82.66	65.3	3.164e-24	0.606
FCHO2	ENSG00000157107	8.177e-30	0.2956	57.04	37.06	1.245e-28	0.6059
TNFRSF10B	ENSG00000120889	2.092e-52	0.2607	33.01	11.5	6.775e-51	0.6059
CMTM3	ENSG00000140931	3.921e-35	0.2852	46.65	25.6	7.27e-34	0.6059
CCDC157	ENSG00000187860	1.057e-45	0.261	36.71	15.06	2.764e-44	0.6059
P2RY1	ENSG00000169860	5.38e-73	0.2535	26.58	5.511	3.029e-71	0.6057
SFMBT2	ENSG00000198879	1.96e-39	0.2659	41.64	20.01	4.254e-38	0.6057
TK1	ENSG00000167900	2.353e-57	0.2763	30.72	9.545	8.768e-56	0.6056
ABCB11	ENSG00000073734	3.35e-59	0.283	30.02	8.906	1.319e-57	0.6055
VEGFB	ENSG00000173511	4.054e-43	0.2597	38.12	16.65	9.888e-42	0.6054
ZNF536	ENSG00000198597	3.073e-44	0.2559	37.24	15.81	7.78e-43	0.6053
DNAJC21	ENSG00000168724	4.398e-30	0.2828	56.43	34.38	6.737e-29	0.6051
TJP1	ENSG00000104067	8.408e-27	0.2935	65.85	47.48	1.129e-25	0.6049
ADGRA2	ENSG00000020181	3.927e-40	0.2687	39.7	18.57	8.687e-39	0.6044
POLE2	ENSG00000100479	2.888e-54	0.2611	31.07	10.3	9.85e-53	0.6043
RAD51B	ENSG00000182185	3.53e-38	0.2616	41.37	20.45	7.293e-37	0.6043
GOLM1	ENSG00000135052	4.385e-25	0.2901	74.47	58.63	5.512e-24	0.6042
SP1	ENSG00000185591	3.472e-30	0.2806	54.05	33.07	5.35e-29	0.6041
LGI4	ENSG00000153902	7.571e-33	0.2957	48.24	27.44	1.283e-31	0.604
MOXD1	ENSG00000079931	1.739e-77	0.2745	25	4.433	1.084e-75	0.6039
NAB1	ENSG00000138386	5.221e-34	0.2604	46.48	25.08	9.207e-33	0.6037
CRTAC1	ENSG00000095713	5.126e-46	0.2759	34.77	13.98	1.359e-44	0.6037
BTBD2	ENSG00000133243	1.817e-28	0.2887	56.6	37.86	2.623e-27	0.6036
STOML2	ENSG00000165283	1.062e-30	0.2761	50.88	31.35	1.666e-29	0.6034
ZMAT1	ENSG00000166432	1.603e-31	0.2813	49.74	29.35	2.585e-30	0.6034
SEMA3A	ENSG00000075213	7.083e-47	0.2574	33.98	13.38	1.943e-45	0.6033
RFC2	ENSG00000049541	1.051e-41	0.265	37.06	16.81	2.461e-40	0.6032
PARD3	ENSG00000148498	7.488e-27	0.2876	62.32	42.93	1.008e-25	0.6032
EMID1	ENSG00000186998	2.462e-51	0.2574	31.87	11.06	7.7e-50	0.6032
CCDC14	ENSG00000175455	2.509e-24	0.2987	77.64	61.62	3.05e-23	0.6031
FAM169A	ENSG00000198780	1.064e-49	0.2434	32.48	11.7	3.183e-48	0.603
SMAD6	ENSG00000137834	8.286e-87	0.2449	23.5	2.915	6.039e-85	0.603
DYNLT2B	ENSG00000213123	3.52e-39	0.2533	39.26	18.57	7.601e-38	0.6029
IRS1	ENSG00000169047	2.364e-61	0.2455	27.9	7.428	9.958e-60	0.6024
CENPF	ENSG00000117724	2.291e-34	0.3128	44.28	23.44	4.076e-33	0.6023
IFT122	ENSG00000163913	1.509e-43	0.2491	35.39	14.86	3.762e-42	0.6023
COLEC12	ENSG00000158270	6.499e-39	0.2565	39.61	18.25	1.379e-37	0.6023
PCYT1B	ENSG00000102230	1.814e-41	0.2551	36.97	16.33	4.231e-40	0.6023
RAB31	ENSG00000168461	3.377e-26	0.2873	63.12	43.61	4.437e-25	0.6022
TACC3	ENSG00000013810	2.826e-38	0.2916	40.14	18.61	5.859e-37	0.6021
NECTIN2	ENSG00000130202	1.103e-25	0.2895	64.26	46.17	1.423e-24	0.602
SNX5	ENSG00000089006	1.76e-32	0.2603	46.74	26	2.954e-31	0.602
NDE1	ENSG00000072864	3.347e-46	0.2775	33.63	12.98	8.911e-45	0.6018
SPOCK1	ENSG00000152377	1.836e-45	0.2658	33.63	13.46	4.754e-44	0.6016
RBL1	ENSG00000080839	2.017e-41	0.2473	36.53	15.93	4.692e-40	0.6016
SLBP	ENSG00000163950	5.72e-36	0.2676	41.37	20.93	1.091e-34	0.6015
MAP3K7	ENSG00000135341	2.117e-24	0.2824	70.16	53.08	2.584e-23	0.6014
PTAR1	ENSG00000188647	6.77e-25	0.2924	67.61	48.8	8.445e-24	0.6013
CEP83	ENSG00000173588	1.529e-29	0.2702	50.7	31.19	2.3e-28	0.6012
ZNF423	ENSG00000102935	7.13e-26	0.2825	61.88	43.37	9.239e-25	0.6012
EFNB1	ENSG00000090776	6.93e-54	0.2348	29.84	9.225	2.346e-52	0.601
CERK	ENSG00000100422	2.474e-27	0.2788	55.02	37.18	3.405e-26	0.6008
STRIP2	ENSG00000128578	2.791e-47	0.2379	32.39	11.98	7.737e-46	0.6007
FANCB	ENSG00000181544	4.676e-61	0.2366	27.2	7.109	1.952e-59	0.6007
HES4	ENSG00000188290	8.83e-24	0.3209	75.09	54.07	1.048e-22	0.6006
BCL2L12	ENSG00000126453	5.77e-61	0.2352	27.11	7.069	2.403e-59	0.6005
NAALAD2	ENSG00000077616	5.936e-37	0.2502	39.79	18.93	1.171e-35	0.6004
PHGDH	ENSG00000092621	7.118e-40	0.2431	36.88	16.45	1.561e-38	0.6003
RFC5	ENSG00000111445	2.884e-48	0.2368	31.25	11.46	8.211e-47	0.6002
TPX2	ENSG00000088325	7.737e-36	0.2917	40.67	20.05	1.471e-34	0.6002
MIS18BP1	ENSG00000129534	2.364e-31	0.2851	47.1	25.84	3.771e-30	0.6001
ZWINT	ENSG00000122952	1.231e-37	0.2658	39	17.89	2.498e-36	0.5999
RTN4	ENSG00000115310	4.94e-22	0.2533	92.96	86.3	5.434e-21	0.5996
HMX1	ENSG00000215612	4.045e-40	0.2554	35.92	15.97	8.937e-39	0.5996
CDK1	ENSG00000170312	1.036e-38	0.2687	38.03	16.53	2.175e-37	0.5995
RRM1	ENSG00000167325	6.669e-36	0.2586	39.35	19.73	1.269e-34	0.5994
UTRN	ENSG00000152818	3.705e-36	0.2464	39.08	19.33	7.118e-35	0.5993
EGR2	ENSG00000122877	3.049e-78	0.2571	23.33	3.514	1.933e-76	0.5993
CHST15	ENSG00000182022	5.476e-51	0.2381	29.84	9.904	1.683e-49	0.5993
SPC25	ENSG00000152253	7.534e-39	0.2761	37.32	16.41	1.595e-37	0.5992
USP37	ENSG00000135913	5.564e-34	0.2529	41.37	21.57	9.802e-33	0.5991
ATXN7	ENSG00000163635	1.874e-26	0.2606	55.72	36.98	2.48e-25	0.5991
UBA52	ENSG00000221983	4.904e-23	0.2771	71.65	56.23	5.621e-22	0.599
TMTC1	ENSG00000133687	7.347e-67	0.2339	25.09	5.312	3.629e-65	0.5988
MTHFD1	ENSG00000100714	5.293e-48	0.2401	30.81	10.98	1.495e-46	0.5988
SMARCA1	ENSG00000102038	1.19e-23	0.2739	66.46	49.24	1.401e-22	0.5986
GDPD2	ENSG00000130055	2.232e-77	0.2414	23.15	3.514	1.386e-75	0.5985
EPHB4	ENSG00000196411	6.249e-49	0.2334	30.28	10.38	1.816e-47	0.5984
PLEKHG5	ENSG00000171680	1.596e-27	0.2688	51.67	32.47	2.213e-26	0.5983
RFC4	ENSG00000163918	1.7e-39	0.2413	35.74	15.65	3.693e-38	0.5983
AMPH	ENSG00000078053	2.668e-41	0.2304	34.24	14.42	6.176e-40	0.5983
MTA3	ENSG00000057935	1.979e-30	0.2536	45.6	25.88	3.065e-29	0.5981
DOCK9	ENSG00000088387	2.508e-31	0.2496	44.81	24.16	3.994e-30	0.5981
DGCR8	ENSG00000128191	7.032e-25	0.2771	61.09	40.58	8.765e-24	0.5981
DZIP1L	ENSG00000158163	1.015e-49	0.2261	29.75	9.904	3.044e-48	0.598
HYDIN	ENSG00000157423	8.001e-42	0.2426	33.8	13.9	1.88e-40	0.598
ZMYM3	ENSG00000147130	1.219e-26	0.2655	53.17	34.54	1.625e-25	0.5979
TMEM106C	ENSG00000134291	3.725e-43	0.2455	32.39	13.26	9.1e-42	0.5978
NR4A1	ENSG00000123358	2.48e-58	0.3044	26.32	7.188	9.457e-57	0.5977
ACTG1	ENSG00000184009	3.241e-21	0.22	98.94	96.81	3.424e-20	0.5976
ZNF219	ENSG00000165804	1.373e-23	0.2746	64.79	46.25	1.611e-22	0.5975
CCNB2	ENSG00000157456	6.383e-39	0.2557	35.83	15.58	1.356e-37	0.5975
USP1	ENSG00000162607	7.396e-32	0.2454	43.22	22.8	1.211e-30	0.5974
MCAM	ENSG00000076706	9.029e-67	0.2496	24.56	5.072	4.435e-65	0.5974
NCAPD3	ENSG00000151503	1.222e-29	0.2554	46.48	26.56	1.847e-28	0.5974
RREB1	ENSG00000124782	2.435e-44	0.2317	31.95	12.06	6.19e-43	0.5972
TOP2A	ENSG00000131747	2.875e-31	0.3105	43.05	23.44	4.571e-30	0.5969
BCAS3	ENSG00000141376	3.551e-27	0.2604	50.79	31.47	4.854e-26	0.5969
CFAP298	ENSG00000159079	1.842e-23	0.2659	65.14	45.01	2.146e-22	0.5969
NCAPG2	ENSG00000146918	3.395e-33	0.2482	40.58	20.69	5.832e-32	0.5968
NCAPG	ENSG00000109805	8.807e-35	0.2793	39	18.73	1.605e-33	0.5967
ARHGAP5	ENSG00000100852	1.216e-28	0.2524	47.01	28	1.768e-27	0.5967
H2AZ1	ENSG00000164032	2.483e-27	0.2547	49.91	30.63	3.416e-26	0.5966
RFLNB	ENSG00000183688	1.475e-54	0.2285	27.11	7.827	5.06e-53	0.5965
CFL1	ENSG00000172757	8.427e-21	0.2648	91.11	82.11	8.724e-20	0.5964
FBL	ENSG00000105202	1.56e-31	0.2473	41.64	22.84	2.519e-30	0.5964
CASP6	ENSG00000138794	1.702e-37	0.2358	35.74	16.21	3.421e-36	0.5963
KIFC1	ENSG00000237649	2.373e-33	0.2689	40.67	19.85	4.093e-32	0.5963
CFAP54	ENSG00000188596	3.387e-64	0.2339	24.65	5.351	1.562e-62	0.5963
RMI2	ENSG00000175643	7.505e-69	0.2262	23.77	4.473	3.865e-67	0.5963
SYNPR	ENSG00000163630	1.807e-70	0.2368	23.42	4.193	9.607e-69	0.5962
SIVA1	ENSG00000184990	4.447e-26	0.2587	52.46	33.47	5.817e-25	0.5962
ORC6	ENSG00000091651	1.553e-32	0.2453	41.11	20.93	2.609e-31	0.5962
RADX	ENSG00000147231	6.487e-50	0.2268	28.61	9.305	1.954e-48	0.5962
PCYOX1	ENSG00000116005	5.865e-46	0.2269	30.28	10.94	1.548e-44	0.5961
NEMP1	ENSG00000166881	2.677e-36	0.2412	36.62	17.13	5.152e-35	0.5961
SRSF2	ENSG00000161547	4.233e-21	0.2949	80.28	64.46	4.451e-20	0.596
ST6GALNAC3	ENSG00000184005	2.265e-39	0.2326	34.07	14.58	4.91e-38	0.5959
DNA2	ENSG00000138346	1.895e-32	0.2425	41.11	20.81	3.175e-31	0.5959
SRRM1	ENSG00000133226	1.908e-21	0.2725	75.26	58.39	2.05e-20	0.5958
ZNF704	ENSG00000164684	8.763e-25	0.2595	57.22	36.46	1.088e-23	0.5958
GGA2	ENSG00000103365	3.945e-21	0.2763	77.2	62.98	4.158e-20	0.5957
ERBB2	ENSG00000141736	6.489e-41	0.2284	32.92	13.42	1.47e-39	0.5957
MTERF2	ENSG00000120832	8.365e-31	0.2489	41.73	23.32	1.317e-29	0.5956
SUMO3	ENSG00000184900	2.561e-22	0.2796	66.29	49.04	2.85e-21	0.5955
ATP5MC2	ENSG00000135390	6.77e-22	0.2616	68.22	52.52	7.398e-21	0.5954
B9D1	ENSG00000108641	1.325e-35	0.2369	36.62	17.37	2.499e-34	0.5954
PTH2	ENSG00000142538	7.007e-84	0.2389	21.3	2.276	4.797e-82	0.5954
CDC7	ENSG00000097046	9.346e-42	0.2306	31.87	12.86	2.194e-40	0.5953
VRK1	ENSG00000100749	1.122e-31	0.2395	40.85	21.61	1.818e-30	0.5953
NBEA	ENSG00000172915	2.701e-25	0.257	52.9	34.42	3.416e-24	0.5952
PWWP3A	ENSG00000160953	2.262e-20	0.2782	87.76	77.52	2.297e-19	0.5952
DTYMK	ENSG00000168393	2.076e-35	0.2312	36.62	17.37	3.893e-34	0.5951
PTPN13	ENSG00000163629	4.705e-35	0.2254	37.24	17.49	8.696e-34	0.595
MDC1	ENSG00000137337	8.086e-27	0.2509	49.47	29.75	1.087e-25	0.595
CRTAP	ENSG00000170275	5.788e-41	0.2312	32.13	13.06	1.316e-39	0.5948
MAPK10	ENSG00000109339	3.241e-20	0.3172	91.2	77.44	3.251e-19	0.5948
PRKACA	ENSG00000072062	6.115e-22	0.2712	66.46	49.72	6.702e-21	0.5948
ERRFI1	ENSG00000116285	1.978e-41	0.2292	31.69	12.78	4.607e-40	0.5947
SPON1	ENSG00000262655	7.185e-59	0.2236	25.26	6.11	2.793e-57	0.5946
PXMP2	ENSG00000176894	2.451e-39	0.2287	32.92	14.02	5.306e-38	0.5945
CFAP69	ENSG00000105792	3.404e-60	0.2258	24.74	5.831	1.374e-58	0.5944
CCNG1	ENSG00000113328	1.707e-33	0.2338	37.59	18.81	2.958e-32	0.5943
NUP43	ENSG00000120253	4.201e-29	0.2364	43.49	24.52	6.224e-28	0.5942
FBLN7	ENSG00000144152	1.767e-45	0.2235	29.31	10.46	4.588e-44	0.5941
ASAH2	ENSG00000188611	2.271e-90	0.2516	20.25	1.478	1.785e-88	0.5941
PTPRJ	ENSG00000149177	4.903e-45	0.2143	29.75	10.54	1.261e-43	0.5941
PCOLCE	ENSG00000106333	2.011e-51	0.2273	27.02	8.107	6.332e-50	0.594
IFT57	ENSG00000114446	3.835e-27	0.241	46.83	27.12	5.223e-26	0.5934
DAP	ENSG00000112977	6.514e-32	0.2355	38.47	20.09	1.071e-30	0.5934
PASK	ENSG00000115687	1.473e-29	0.2349	41.9	22.88	2.218e-28	0.5932
ETV1	ENSG00000006468	7.64e-65	0.2139	23.24	4.593	3.615e-63	0.5931
PACSIN3	ENSG00000165912	6.808e-49	0.2148	27.46	8.626	1.975e-47	0.593
ATG16L2	ENSG00000168010	1.431e-47	0.2211	27.82	9.225	3.991e-46	0.593
CABLES1	ENSG00000134508	2.459e-43	0.2216	29.93	10.98	6.047e-42	0.593
CCDC138	ENSG00000163006	1.09e-29	0.2284	41.11	22.24	1.655e-28	0.5927
MAFK	ENSG00000198517	6.171e-52	0.2245	26.14	7.508	1.981e-50	0.5925
LDLRAD4	ENSG00000168675	4.407e-51	0.2201	26.32	7.788	1.362e-49	0.5924
ADAMTS1	ENSG00000154734	1.589e-76	0.2266	21.21	2.716	9.706e-75	0.5924
SPICE1	ENSG00000163611	7.862e-31	0.2225	39.26	20.25	1.239e-29	0.5922
RBBP7	ENSG00000102054	7.957e-24	0.2396	53.08	34.5	9.462e-23	0.5922
FBXO46	ENSG00000177051	7.015e-21	0.2757	65.67	49.2	7.3e-20	0.5921
RAD54L	ENSG00000085999	2.121e-36	0.2296	34.24	14.42	4.087e-35	0.592
RPA1	ENSG00000132383	1.572e-38	0.2127	31.87	13.3	3.278e-37	0.5919
DPY19L1	ENSG00000173852	1.151e-29	0.2291	40.58	21.45	1.742e-28	0.5918
BLOC1S1	ENSG00000135441	8.08e-27	0.234	44.98	26.28	1.087e-25	0.5918
EID1	ENSG00000255302	3.708e-20	0.2542	69.89	55.27	3.707e-19	0.5918
OTULIN	ENSG00000154124	3.265e-29	0.2328	40.67	22.2	4.853e-28	0.5917
ARGLU1	ENSG00000134884	6.864e-19	0.1539	99.82	99.68	6.475e-18	0.5917
ATP1A2	ENSG00000018625	5.632e-89	0.22	19.63	1.318	4.35e-87	0.5916
ALMS1	ENSG00000116127	9.637e-22	0.2516	59.68	42.17	1.046e-20	0.5916
FAM160A1	ENSG00000164142	6.077e-53	0.2203	25.53	6.949	2.008e-51	0.5916
DGLUCY	ENSG00000133943	6.304e-37	0.2186	33.01	14.14	1.241e-35	0.5916
XRCC3	ENSG00000126215	1.068e-45	0.2202	27.82	9.465	2.789e-44	0.5915
CENPS	ENSG00000175279	9.131e-39	0.2145	31.25	12.98	1.921e-37	0.5914
INF2	ENSG00000203485	3.62e-27	0.2353	44.54	24.96	4.942e-26	0.5914
TROAP	ENSG00000135451	4.506e-35	0.2479	34.42	15.34	8.336e-34	0.5913
KLHL21	ENSG00000162413	5.829e-39	0.2299	30.9	12.7	1.241e-37	0.5911
EEPD1	ENSG00000122547	8.505e-52	0.2107	25.44	7.149	2.716e-50	0.591
RAB13	ENSG00000143545	3.134e-33	0.2361	35.21	16.93	5.389e-32	0.5909
TMEM63A	ENSG00000196187	6.643e-65	0.2186	22.36	4.113	3.168e-63	0.5907
TNFRSF1B	ENSG00000028137	6.31e-77	0.2088	20.51	2.396	3.879e-75	0.5905
RILPL1	ENSG00000188026	5.045e-33	0.2169	35.21	16.81	8.604e-32	0.5905
CKAP2	ENSG00000136108	1.934e-29	0.2376	39.44	20.85	2.902e-28	0.5905
CEP72	ENSG00000112877	2.062e-34	0.2149	34.15	15.46	3.686e-33	0.5904
PAWR	ENSG00000177425	1.988e-36	0.2185	32.31	14.02	3.84e-35	0.5904
ABI2	ENSG00000138443	1.006e-18	0.2535	81.07	69.33	9.415e-18	0.5903
NGFR	ENSG00000064300	8.264e-33	0.2419	35.39	16.85	1.395e-31	0.5903
RFFL	ENSG00000092871	7.832e-33	0.2241	35.12	16.85	1.324e-31	0.5902
SNRPB	ENSG00000125835	9.195e-24	0.2431	49.91	31.75	1.091e-22	0.5902
TCTN2	ENSG00000168778	1.384e-41	0.21	28.87	10.86	3.236e-40	0.5901
EXO1	ENSG00000174371	2.735e-40	0.2254	29.93	11.26	6.089e-39	0.59
IPO5	ENSG00000065150	2.936e-28	0.2214	40.58	22.16	4.195e-27	0.59
DPCD	ENSG00000166171	2.963e-39	0.2173	30.02	12.02	6.407e-38	0.5899
DSN1	ENSG00000149636	6.603e-42	0.2163	28.7	10.58	1.556e-40	0.5899
FGF8	ENSG00000107831	7.984e-64	0.2239	22.1	4.193	3.635e-62	0.5898
TIMP1	ENSG00000102265	4.714e-62	0.2031	22.54	4.473	2.029e-60	0.5898
LRPAP1	ENSG00000163956	6.288e-21	0.2464	59.33	41.97	6.558e-20	0.5896
FSTL1	ENSG00000163430	4.56e-33	0.2179	34.51	16.13	7.813e-32	0.5895
AMOT	ENSG00000126016	4.418e-29	0.2216	38.82	20.57	6.541e-28	0.5895
ILK	ENSG00000166333	5.349e-27	0.2256	41.99	23.64	7.231e-26	0.5894
FILIP1	ENSG00000118407	6.23e-49	0.2285	25.44	7.628	1.813e-47	0.5893
MEGF6	ENSG00000162591	3.144e-29	0.2168	38.82	19.97	4.678e-28	0.5892
TBC1D9B	ENSG00000197226	2.656e-18	0.2667	79.49	64.18	2.437e-17	0.5888
GPX7	ENSG00000116157	1.053e-36	0.2124	30.72	13.06	2.055e-35	0.5887
EPHB3	ENSG00000182580	6.353e-32	0.2151	35.04	16.73	1.046e-30	0.5887
PLA2G12A	ENSG00000123739	1.971e-34	0.2134	32.57	14.54	3.527e-33	0.5886
WDR35	ENSG00000118965	6.331e-25	0.2251	44.81	26.76	7.909e-24	0.5885
GABBR1	ENSG00000204681	5.258e-19	0.2619	68.84	52.48	4.987e-18	0.5884
PHPT1	ENSG00000054148	2.533e-20	0.2456	59.33	42.77	2.565e-19	0.5884
SSRP1	ENSG00000149136	1.609e-21	0.2383	53.79	36.74	1.732e-20	0.5883
SYT9	ENSG00000170743	6.901e-47	0.2001	25.79	7.907	1.896e-45	0.5882
KIF23	ENSG00000137807	2.506e-35	0.238	31.51	13.7	4.68e-34	0.5882
CPXM1	ENSG00000088882	1.102e-23	0.2312	47.01	29.19	1.301e-22	0.5881
SCRIB	ENSG00000180900	1.187e-18	0.2501	69.72	53.79	1.107e-17	0.5878
AURKB	ENSG00000178999	6.556e-32	0.248	34.68	15.93	1.077e-30	0.5877
DNAAF3	ENSG00000167646	1.023e-38	0.2089	29.23	11.26	2.15e-37	0.5877
RECQL4	ENSG00000160957	2.782e-31	0.214	34.68	16.61	4.427e-30	0.5875
MDM1	ENSG00000111554	7.512e-38	0.207	29.31	11.78	1.532e-36	0.5874
ASCL1	ENSG00000139352	2.449e-37	0.2204	30.02	11.9	4.891e-36	0.5874
COPRS	ENSG00000172301	4.553e-36	0.2076	30.28	12.9	8.699e-35	0.5874
NT5DC2	ENSG00000168268	6.196e-24	0.2278	44.89	27.88	7.397e-23	0.5873
ASF1B	ENSG00000105011	4.813e-41	0.2105	27.73	9.984	1.103e-39	0.5873
HMGCS1	ENSG00000112972	6.353e-18	0.3017	74.47	60.94	5.693e-17	0.5872
MCM10	ENSG00000065328	1.747e-40	0.2004	28.17	10.1	3.912e-39	0.5872
NUCB1	ENSG00000104805	2.707e-21	0.2345	52.82	35.54	2.886e-20	0.5872
CNP	ENSG00000173786	8.553e-35	0.2021	31.25	13.54	1.56e-33	0.5871
JADE1	ENSG00000077684	1.823e-29	0.2121	36.27	18.25	2.737e-28	0.587
COL5A2	ENSG00000204262	5.691e-60	0.201	21.83	4.313	2.276e-58	0.5869
PAN3	ENSG00000152520	2.988e-18	0.2485	70.42	54.11	2.732e-17	0.5869
DIS3L	ENSG00000166938	2.854e-43	0.1962	26.67	8.786	6.989e-42	0.5869
MEPCE	ENSG00000146834	1.229e-22	0.2216	48.42	30.19	1.382e-21	0.5868
DUSP16	ENSG00000111266	1.932e-31	0.2258	33.54	16.25	3.101e-30	0.5868
BRIP1	ENSG00000136492	4.064e-39	0.2032	28.43	10.74	8.735e-38	0.5868
SUCO	ENSG00000094975	6.964e-22	0.2281	49.38	32.63	7.592e-21	0.5866
ARHGEF17	ENSG00000110237	9.359e-24	0.2141	45.51	27	1.109e-22	0.5866
FTH1	ENSG00000167996	4.06e-17	0.2499	87.24	77.52	3.47e-16	0.5865
BCL9L	ENSG00000186174	3.652e-26	0.216	39.7	22.12	4.793e-25	0.5861
ITGB8	ENSG00000105855	2.736e-19	0.2375	60.65	42.45	2.623e-18	0.586
ZNF367	ENSG00000165244	1.411e-29	0.2146	35.39	17.37	2.129e-28	0.586
CDC25B	ENSG00000101224	5.323e-29	0.2428	35.04	18.45	7.841e-28	0.586
BARD1	ENSG00000138376	2.139e-34	0.1948	30.9	13.14	3.819e-33	0.5859
TP53	ENSG00000141510	3.237e-24	0.2131	43.49	25.08	3.909e-23	0.5858
CNOT10	ENSG00000182973	3.191e-21	0.2226	50.88	33.31	3.373e-20	0.5857
GUSB	ENSG00000169919	2.543e-21	0.2292	49.91	33.07	2.72e-20	0.5857
LPAR1	ENSG00000198121	4.03e-63	0.1907	20.77	3.554	1.794e-61	0.5857
CDC45	ENSG00000093009	5.632e-33	0.2206	31.6	14.22	9.567e-32	0.5857
ASPM	ENSG00000066279	2.134e-35	0.2378	29.84	12.34	3.997e-34	0.5855
CLSPN	ENSG00000092853	3.285e-34	0.2071	30.63	13.06	5.826e-33	0.5854
MAPK15	ENSG00000181085	6.353e-24	0.2222	43.66	25.36	7.57e-23	0.5854
ANAPC16	ENSG00000166295	1.216e-23	0.2184	43.57	26.24	1.431e-22	0.5854
RRM2	ENSG00000171848	8.036e-28	0.2417	37.15	18.85	1.127e-26	0.5853
MYO1E	ENSG00000157483	4.172e-52	0.1937	22.8	5.631	1.344e-50	0.5852
MMS22L	ENSG00000146263	8.215e-37	0.1967	28.61	11.34	1.611e-35	0.5851
MINAR1	ENSG00000169330	1.337e-46	0.2179	24.12	7.188	3.635e-45	0.585
ARSG	ENSG00000141337	6.717e-52	0.2017	22.71	5.671	2.149e-50	0.585
NAA38	ENSG00000183011	1.893e-20	0.223	51.76	35.02	1.932e-19	0.5849
BCAM	ENSG00000187244	5.345e-36	0.2084	29.14	11.66	1.02e-34	0.5849
ASXL1	ENSG00000171456	8.388e-17	0.2492	80.46	65.77	7.036e-16	0.5849
ARHGAP6	ENSG00000047648	1.023e-54	0.1951	22.01	4.992	3.528e-53	0.5849
TSPAN3	ENSG00000140391	2.68e-18	0.2343	62.41	46.21	2.458e-17	0.5847
GINS4	ENSG00000147536	5.622e-34	0.1983	30.19	12.78	9.894e-33	0.5845
P3H4	ENSG00000141696	4.251e-51	0.1987	22.71	5.751	1.316e-49	0.5845
MAGT1	ENSG00000102158	8.623e-31	0.2018	32.48	15.46	1.357e-29	0.5845
TARBP1	ENSG00000059588	2.78e-23	0.2148	43.75	25.72	3.217e-22	0.5844
SLC25A1	ENSG00000100075	1.501e-23	0.2143	42.61	25.32	1.758e-22	0.5844
NPHP4	ENSG00000131697	1.275e-21	0.2184	47.01	30.19	1.376e-20	0.5843
COL27A1	ENSG00000196739	2.337e-41	0.2003	25.79	8.666	5.423e-40	0.584
TGIF2	ENSG00000118707	1.496e-22	0.223	44.63	26.96	1.675e-21	0.584
SRSF9	ENSG00000111786	6.859e-22	0.2162	45.07	29.19	7.482e-21	0.5839
FAM136A	ENSG00000035141	8.999e-34	0.2009	29.58	12.78	1.573e-32	0.5838
OSBPL3	ENSG00000070882	6.349e-27	0.2057	36.18	19.21	8.571e-26	0.5838
CFAP44	ENSG00000206530	1.046e-34	0.198	29.14	11.98	1.901e-33	0.5837
ATN1	ENSG00000111676	4.419e-16	0.2193	87.68	79.75	3.548e-15	0.5837
CRYL1	ENSG00000165475	1.704e-57	0.1914	20.95	4.193	6.403e-56	0.5837
GPM6A	ENSG00000150625	4.41e-18	0.2361	61	44.45	3.994e-17	0.5836
IRS2	ENSG00000185950	2.541e-24	0.2125	39.96	23.12	3.085e-23	0.5836
OGT	ENSG00000147162	4.747e-16	0.2466	88.91	77.76	3.808e-15	0.5836
TNFRSF25	ENSG00000215788	1.639e-23	0.2058	42.34	24.12	1.915e-22	0.5835
TMEM245	ENSG00000106771	2.885e-18	0.2336	59.68	42.85	2.642e-17	0.5835
SNRNP25	ENSG00000161981	4.314e-28	0.2048	34.33	17.53	6.11e-27	0.5834
MMRN1	ENSG00000138722	3.315e-34	0.196	28.96	12.06	5.874e-33	0.5831
E2F3	ENSG00000112242	2.268e-27	0.2071	35.04	18.21	3.129e-26	0.5831
PRAG1	ENSG00000275342	3.888e-24	0.2103	39.96	22.92	4.679e-23	0.5831
PRKDC	ENSG00000253729	1.296e-17	0.2303	61.97	47.12	1.139e-16	0.5831
RAB36	ENSG00000100228	4.428e-46	0.1937	23.42	6.829	1.175e-44	0.5831
SPTSSA	ENSG00000165389	1.346e-20	0.2106	48.86	31.11	1.382e-19	0.583
ARPP21	ENSG00000172995	1.91e-36	0.215	27.46	10.66	3.691e-35	0.5829
BIRC5	ENSG00000089685	9.446e-30	0.2132	32.57	15.34	1.436e-28	0.5829
DONSON	ENSG00000159147	6.252e-25	0.2064	38.2	21.45	7.815e-24	0.5829
COL4A6	ENSG00000197565	8.56e-62	0.1868	19.98	3.315	3.666e-60	0.5829
HNRNPA3	ENSG00000170144	1.682e-16	0.2323	71.57	58.27	1.382e-15	0.5828
MYLK	ENSG00000065534	5.673e-56	0.2092	20.77	4.393	2.038e-54	0.5828
FAM102A	ENSG00000167106	2.288e-37	0.1903	26.94	10.14	4.58e-36	0.5828
UNC119B	ENSG00000175970	1.941e-26	0.2028	35.92	19.17	2.566e-25	0.5828
JUNB	ENSG00000171223	3.232e-24	0.2305	38.91	22.8	3.905e-23	0.5828
NECTIN3	ENSG00000177707	8.986e-19	0.1998	57.66	37.1	8.425e-18	0.5827
MLEC	ENSG00000110917	2.08e-20	0.2157	48.33	31.51	2.116e-19	0.5826
EGFL8	ENSG00000241404	3.951e-26	0.2075	36.09	19.29	5.179e-25	0.5825
CETN2	ENSG00000147400	4.646e-34	0.1934	28.43	11.94	8.201e-33	0.5824
HMCES	ENSG00000183624	9.984e-32	0.1828	30.19	13.46	1.623e-30	0.5823
STK26	ENSG00000134602	3.32e-36	0.19	27.29	10.54	6.384e-35	0.5823
ITGB3BP	ENSG00000142856	2.826e-28	0.1959	33.36	16.53	4.047e-27	0.5822
HDLBP	ENSG00000115677	5.145e-26	0.1995	35.65	19.41	6.715e-25	0.5822
RXRA	ENSG00000186350	1.752e-25	0.1947	37.24	19.77	2.242e-24	0.5822
N4BP2	ENSG00000078177	2.119e-28	0.1961	33.01	16.33	3.056e-27	0.5821
ABLIM1	ENSG00000099204	9.619e-38	0.1872	26.23	9.704	1.956e-36	0.5821
SLC7A10	ENSG00000130876	3.042e-72	0.1977	18.31	1.877	1.676e-70	0.5821
WDHD1	ENSG00000198554	7.861e-36	0.191	27.2	10.7	1.493e-34	0.582
ZSWIM9	ENSG00000185453	2.695e-21	0.2138	44.45	28.08	2.876e-20	0.582
ITGA2	ENSG00000164171	3.746e-69	0.1897	18.49	2.157	1.94e-67	0.5816
MAGI3	ENSG00000081026	1.352e-18	0.2176	53.43	36.78	1.257e-17	0.5815
RASGEF1B	ENSG00000138670	9.789e-23	0.2022	41.29	23.8	1.107e-21	0.5815
KANSL3	ENSG00000114982	1.807e-18	0.2153	53.43	37.3	1.669e-17	0.5814
ADAMTS6	ENSG00000049192	1.201e-34	0.1945	27.55	11.1	2.174e-33	0.5814
IMPDH2	ENSG00000178035	8.096e-29	0.1871	32.04	15.42	1.186e-27	0.5813
SCD5	ENSG00000145284	1.083e-28	0.1973	31.87	15.69	1.579e-27	0.5813
ECT2	ENSG00000114346	2.093e-27	0.2008	33.98	16.57	2.893e-26	0.5812
SMC2	ENSG00000136824	1.323e-24	0.1988	37.76	20.21	1.626e-23	0.5812
CLSTN1	ENSG00000171603	6.37e-16	0.2232	71.74	56.95	5.077e-15	0.5811
D2HGDH	ENSG00000180902	1.553e-28	0.1948	32.31	15.42	2.25e-27	0.581
ACKR3	ENSG00000144476	2.339e-27	0.186	33.71	16.41	3.225e-26	0.5809
CROCC	ENSG00000058453	3.01e-18	0.2174	53.87	36.94	2.751e-17	0.5808
DAPK3	ENSG00000167657	1.053e-18	0.2144	50.79	35.02	9.848e-18	0.5807
S100PBP	ENSG00000116497	3.632e-18	0.2234	53.17	37.1	3.307e-17	0.5806
HJURP	ENSG00000123485	5.201e-27	0.217	34.15	16.53	7.042e-26	0.5806
NUP62	ENSG00000213024	2.985e-17	0.2187	58.63	42.09	2.574e-16	0.5806
C21orf58	ENSG00000160298	5.895e-25	0.208	36.18	19.45	7.374e-24	0.5806
SPRED2	ENSG00000198369	5.445e-33	0.1839	28.17	11.7	9.258e-32	0.5805
P4HTM	ENSG00000178467	3.148e-21	0.2054	42.96	26.32	3.333e-20	0.5805
CLN6	ENSG00000128973	4.013e-26	0.1892	34.68	17.65	5.256e-25	0.5805
ZNF519	ENSG00000175322	2.98e-18	0.2231	52.73	36.54	2.726e-17	0.5805
FOSB	ENSG00000125740	7.564e-75	0.2187	17.52	1.438	4.439e-73	0.5805
SORBS3	ENSG00000120896	1.506e-43	0.1811	23.06	6.829	3.761e-42	0.5804
WHRN	ENSG00000095397	8.455e-26	0.1921	34.86	18.13	1.094e-24	0.5804
CKAP5	ENSG00000175216	8.003e-16	0.2351	68.75	54.95	6.328e-15	0.5803
NCAPD2	ENSG00000010292	3.084e-24	0.2035	36.88	20.29	3.734e-23	0.5803
SNRPD2	ENSG00000125743	2.267e-24	0.1963	36.27	20.25	2.76e-23	0.5803
PRELID2	ENSG00000186314	6.816e-33	0.1912	27.9	11.62	1.157e-31	0.5802
PDIA3	ENSG00000167004	6.81e-22	0.1994	40.85	24.6	7.433e-21	0.5802
CNBP	ENSG00000169714	4.689e-20	0.2038	45.33	29.11	4.659e-19	0.5801
CFAP97	ENSG00000164323	8.273e-35	0.1827	26.85	10.38	1.514e-33	0.5801
CCHCR1	ENSG00000204536	4.77e-25	0.1853	35.74	18.85	5.992e-24	0.5801
TRERF1	ENSG00000124496	4.703e-37	0.1877	25.53	9.265	9.311e-36	0.5801
ODF2	ENSG00000136811	8.877e-22	0.2125	40.85	24.72	9.654e-21	0.5801
PGD	ENSG00000142657	5.721e-16	0.2213	64.52	51.56	4.573e-15	0.5799
RAVER1	ENSG00000161847	2.988e-17	0.2189	57.22	40.26	2.575e-16	0.5799
TONSL	ENSG00000160949	7.376e-43	0.1801	22.98	6.909	1.782e-41	0.5798
ZNF483	ENSG00000173258	1.926e-42	0.1849	23.06	7.069	4.598e-41	0.5798
PLXNC1	ENSG00000136040	7.742e-33	0.1937	27.64	11.54	1.31e-31	0.5798
UAP1	ENSG00000117143	9.992e-31	0.1798	29.31	12.82	1.569e-29	0.5797
MEAF6	ENSG00000163875	1.47e-19	0.2061	45.95	30.07	1.428e-18	0.5796
RFC3	ENSG00000133119	3.054e-27	0.1842	32.57	15.89	4.185e-26	0.5796
NUDT21	ENSG00000167005	2.291e-18	0.2081	50.09	34.5	2.11e-17	0.5796
KHDRBS2	ENSG00000112232	1.742e-25	0.1942	34.33	17.97	2.232e-24	0.5795
STK3	ENSG00000104375	4.187e-29	0.1823	30.55	14.1	6.208e-28	0.5795
SMYD4	ENSG00000186532	1.044e-27	0.1937	31.69	15.5	1.46e-26	0.5795
FXYD1	ENSG00000266964	1.279e-51	0.1889	20.51	4.553	4.062e-50	0.5795
PLEKHA1	ENSG00000107679	7.779e-15	0.2714	83.63	67.29	5.815e-14	0.5794
PRPF19	ENSG00000110107	3.304e-18	0.2068	50.53	34.9	3.018e-17	0.5794
TTLL5	ENSG00000119685	6.145e-17	0.2175	57.13	41.53	5.195e-16	0.5794
SCCPDH	ENSG00000143653	1.01e-21	0.1958	40.49	23.88	1.095e-20	0.5793
XPO1	ENSG00000082898	3.703e-22	0.1958	39.26	23.08	4.084e-21	0.5793
FANCD2	ENSG00000144554	2.154e-35	0.1778	25.88	9.824	4.03e-34	0.5793
CENPK	ENSG00000123219	1.556e-37	0.1828	24.74	8.866	3.139e-36	0.5793
LPIN2	ENSG00000101577	3.222e-30	0.1811	29.4	13.1	4.973e-29	0.5793
COCH	ENSG00000100473	3.921e-27	0.1947	31.6	15.93	5.337e-26	0.5791
GAMT	ENSG00000130005	1.661e-40	0.1821	23.42	7.588	3.725e-39	0.5791
EGR3	ENSG00000179388	3.254e-66	0.2329	17.87	2.196	1.581e-64	0.579
RGS3	ENSG00000138835	1.611e-19	0.2145	44.98	29.55	1.562e-18	0.579
NEXN	ENSG00000162614	1.753e-55	0.1847	19.54	3.674	6.178e-54	0.5789
H4C3	ENSG00000197061	4.389e-24	0.2338	35.21	19.61	5.271e-23	0.5789
YWHAE	ENSG00000108953	2.072e-14	0.214	91.81	84.7	1.503e-13	0.5789
HMGXB4	ENSG00000100281	9.294e-25	0.1875	34.68	18.45	1.152e-23	0.5789
GNAI2	ENSG00000114353	7.802e-25	0.1914	34.33	18.37	9.712e-24	0.5788
DENND11	ENSG00000257093	6.573e-16	0.2219	63.03	47.48	5.231e-15	0.5788
SMARCD3	ENSG00000082014	1.452e-44	0.1711	22.01	6.11	3.703e-43	0.5788
KIF11	ENSG00000138160	9.427e-30	0.1976	29.31	13.22	1.434e-28	0.5788
MGME1	ENSG00000125871	1.922e-33	0.1803	26.67	10.74	3.324e-32	0.5788
ANP32B	ENSG00000136938	1.834e-25	0.1876	33.36	17.53	2.342e-24	0.5787
LRP4	ENSG00000134569	6.878e-46	0.1742	21.74	5.631	1.81e-44	0.5787
INTU	ENSG00000164066	2.386e-25	0.1887	33.71	17.49	3.033e-24	0.5786
SERPING1	ENSG00000149131	1.596e-28	0.1842	30.28	14.14	2.309e-27	0.5786
CEP70	ENSG00000114107	2.646e-21	0.2047	40.05	24.12	2.825e-20	0.5785
CIBAR2	ENSG00000153789	1.214e-58	0.1773	18.93	3.075	4.68e-57	0.5785
UBB	ENSG00000170315	1.645e-19	0.1996	44.45	28.55	1.594e-18	0.5784
C7orf50	ENSG00000146540	8.297e-19	0.2043	46.65	30.51	7.791e-18	0.5783
EIF5	ENSG00000100664	1.188e-14	0.2247	77.11	63.18	8.755e-14	0.5783
ANGPTL1	ENSG00000116194	3.395e-58	0.1845	18.75	3.155	1.289e-56	0.5782
CLEC2D	ENSG00000069493	7.408e-20	0.2035	43.4	27.28	7.282e-19	0.5782
TXNRD1	ENSG00000198431	8.873e-20	0.1996	43.4	27.56	8.702e-19	0.5782
SMAD2	ENSG00000175387	3.535e-14	0.2079	95.42	88.5	2.521e-13	0.5782
PCNA	ENSG00000132646	9.417e-32	0.1832	27.38	11.5	1.538e-30	0.5782
ST3GAL3	ENSG00000126091	2.737e-20	0.1933	42.43	25.76	2.766e-19	0.5781
QARS1	ENSG00000172053	5.162e-18	0.2046	49.56	33.19	4.656e-17	0.5781
DNAI1	ENSG00000122735	4.18e-51	0.186	19.98	4.393	1.296e-49	0.5781
AGBL5	ENSG00000084693	3.606e-27	0.1824	30.99	15.1	4.926e-26	0.578
CREG1	ENSG00000143162	1.63e-56	0.1724	18.93	3.315	5.939e-55	0.5778
WRN	ENSG00000165392	1.765e-19	0.1946	43.84	27.84	1.707e-18	0.5778
QDPR	ENSG00000151552	4.559e-28	0.1988	29.84	14.1	6.449e-27	0.5777
FZD3	ENSG00000104290	1.314e-14	0.2176	71.48	59.5	9.655e-14	0.5776
KLF6	ENSG00000067082	4.788e-19	0.2059	44.81	28.79	4.545e-18	0.5776
PACS1	ENSG00000175115	4.688e-23	0.1893	35.92	19.97	5.38e-22	0.5776
TSPYL2	ENSG00000184205	7.201e-33	0.1922	26.14	10.62	1.221e-31	0.5776
ERCC1	ENSG00000012061	8.658e-18	0.2001	49.12	33.03	7.698e-17	0.5775
PRSS23	ENSG00000150687	3.145e-17	0.2176	52.02	34.98	2.706e-16	0.5774
H1-4	ENSG00000168298	1.773e-16	0.252	53.96	39.58	1.456e-15	0.5773
CKS1B	ENSG00000173207	1.467e-23	0.1903	34.77	18.85	1.719e-22	0.5772
ATOH8	ENSG00000168874	1.464e-25	0.1837	32.31	16.21	1.878e-24	0.5772
SRSF3	ENSG00000112081	2.819e-14	0.2219	76.23	63.42	2.026e-13	0.5772
UFC1	ENSG00000143222	1.549e-19	0.1942	42.96	26.64	1.502e-18	0.5771
IFT81	ENSG00000122970	1.312e-16	0.2065	53.87	37.98	1.084e-15	0.5771
P3H2	ENSG00000090530	5.211e-46	0.186	20.69	5.351	1.379e-44	0.577
ZNF141	ENSG00000131127	1.744e-17	0.2034	49.21	33.59	1.522e-16	0.577
DTNA	ENSG00000134769	1.304e-16	0.2094	55.9	36.82	1.078e-15	0.577
CDC42EP3	ENSG00000163171	1.756e-18	0.1995	45.51	29.75	1.622e-17	0.5769
PER1	ENSG00000179094	6.234e-26	0.1932	31.43	15.77	8.101e-25	0.5769
SS18	ENSG00000141380	3.919e-15	0.2151	64.88	48	2.988e-14	0.5769
TRIOBP	ENSG00000100106	7.006e-15	0.2218	66.55	51	5.253e-14	0.5769
AASS	ENSG00000008311	4.474e-15	0.2209	65.23	48.4	3.402e-14	0.5768
DSCC1	ENSG00000136982	2.766e-35	0.1779	24.47	8.986	5.149e-34	0.5768
SELENON	ENSG00000162430	2.469e-21	0.1839	38.29	22.12	2.644e-20	0.5767
CHAMP1	ENSG00000198824	4.641e-15	0.2134	62.5	49.04	3.525e-14	0.5767
HAUS5	ENSG00000249115	2.479e-23	0.184	34.51	18.93	2.878e-22	0.5767
TF	ENSG00000091513	4.566e-51	0.1893	19.37	4.073	1.408e-49	0.5765
FAM122B	ENSG00000156504	5.07e-17	0.2069	50.79	34.5	4.307e-16	0.5765
TRIM17	ENSG00000162931	1.508e-52	0.1733	19.1	3.754	4.901e-51	0.5764
RHOA	ENSG00000067560	1.475e-15	0.2046	57.75	43.45	1.15e-14	0.5764
IFT22	ENSG00000128581	2.245e-28	0.182	28.52	13.22	3.232e-27	0.5764
TAB2	ENSG00000055208	1.539e-16	0.199	52.46	36.7	1.267e-15	0.5763
AKR1B1	ENSG00000085662	2.727e-20	0.1891	39.79	23.92	2.757e-19	0.5763
SPATA13	ENSG00000182957	2.242e-31	0.1783	26.41	10.94	3.59e-30	0.5763
TEKT1	ENSG00000167858	5.847e-48	0.1807	19.89	4.712	1.649e-46	0.5763
CDC6	ENSG00000094804	2.361e-31	0.1857	26.32	10.94	3.769e-30	0.5763
KCTD15	ENSG00000153885	6.74e-19	0.1932	43.84	27.4	6.365e-18	0.5763
UBA2	ENSG00000126261	1.128e-15	0.2077	57.66	41.89	8.86e-15	0.5763
PLEKHM3	ENSG00000178385	5.409e-21	0.1948	37.59	22.32	5.651e-20	0.576
TLE3	ENSG00000140332	6.891e-20	0.1917	40.58	24.52	6.788e-19	0.576
TECR	ENSG00000099797	2.189e-24	0.1749	32.48	16.97	2.668e-23	0.576
TMSB15A	ENSG00000158164	1.763e-17	0.2084	47.01	32.27	1.536e-16	0.576
NCAPH2	ENSG00000025770	2.238e-15	0.2126	58.71	43.05	1.729e-14	0.5759
ECPAS	ENSG00000136813	2.504e-16	0.1988	52.2	36.82	2.034e-15	0.5758
AMER2	ENSG00000165566	1.096e-14	0.205	64.26	49.08	8.104e-14	0.5758
NUP205	ENSG00000155561	1.364e-15	0.2075	56.87	40.85	1.066e-14	0.5757
LRRC6	ENSG00000129295	9.775e-49	0.1675	19.54	4.393	2.804e-47	0.5757
MSTO1	ENSG00000125459	2.652e-18	0.1973	44.01	28.55	2.434e-17	0.5756
USP54	ENSG00000166348	6.21e-22	0.1804	35.56	20.17	6.799e-21	0.5756
CIP2A	ENSG00000163507	4.93e-28	0.1753	28.35	12.9	6.956e-27	0.5755
ICA1L	ENSG00000163596	2.841e-22	0.1825	34.86	19.53	3.154e-21	0.5754
SERF2	ENSG00000140264	6.268e-16	0.2019	53.17	38.54	5e-15	0.5754
PCLAF	ENSG00000166803	2.684e-32	0.1845	25.09	10.1	4.479e-31	0.5754
GAS1	ENSG00000180447	1.336e-37	0.175	22.62	7.508	2.701e-36	0.5753
CP	ENSG00000047457	1.928e-61	0.1805	17.25	2.236	8.16e-60	0.5752
TAPBP	ENSG00000231925	6.022e-31	0.1847	25.79	10.82	9.523e-30	0.5752
DAB2IP	ENSG00000136848	2.163e-15	0.2016	57.31	41.01	1.673e-14	0.5752
SLC5A3	ENSG00000198743	1.206e-19	0.1862	39.88	24.32	1.177e-18	0.5752
RHOB	ENSG00000143878	2.402e-16	0.2118	51.85	34.94	1.956e-15	0.5751
SULF1	ENSG00000137573	3.56e-61	0.1821	17.25	2.276	1.493e-59	0.5751
DMD	ENSG00000198947	7.193e-39	0.1706	22.1	6.949	1.524e-37	0.5751
BAZ2B	ENSG00000123636	3.865e-13	0.1998	96.57	92.21	2.577e-12	0.575
AGO2	ENSG00000123908	3.903e-14	0.2102	66.81	52.56	2.776e-13	0.575
SRSF5	ENSG00000100650	1.67e-13	0.2163	77.55	65.5	1.141e-12	0.575
CNTLN	ENSG00000044459	2.08e-22	0.1804	34.15	18.85	2.326e-21	0.5749
CALR	ENSG00000179218	5.564e-17	0.1982	47.01	32.43	4.717e-16	0.5749
AGTRAP	ENSG00000177674	5.378e-39	0.165	21.92	6.789	1.148e-37	0.5748
SPAG16	ENSG00000144451	8.097e-17	0.197	48.68	32.51	6.807e-16	0.5748
PSIP1	ENSG00000164985	1.234e-13	0.2105	73.33	60.5	8.515e-13	0.5748
TEX9	ENSG00000151575	6.393e-21	0.1858	36.8	21.17	6.664e-20	0.5748
HNRNPUL1	ENSG00000105323	3.673e-13	0.2194	88.29	77.76	2.452e-12	0.5748
MFHAS1	ENSG00000147324	2.447e-19	0.1842	40.14	24.36	2.35e-18	0.5747
SLC1A5	ENSG00000105281	1.444e-39	0.1728	21.65	6.589	3.145e-38	0.5747
SLC2A4RG	ENSG00000125520	1.003e-20	0.18	37.24	21.29	1.036e-19	0.5746
DNAH7	ENSG00000118997	1.588e-47	0.1732	19.37	4.393	4.422e-46	0.5745
OBSL1	ENSG00000124006	3.017e-14	0.2239	63.64	49.44	2.159e-13	0.5745
DACT2	ENSG00000164488	5.425e-42	0.1784	20.77	5.791	1.28e-40	0.5745
HDAC7	ENSG00000061273	6.878e-19	0.1914	40.49	25.6	6.486e-18	0.5745
KLF15	ENSG00000163884	3.518e-37	0.1687	22.45	7.308	6.979e-36	0.5744
CASP8AP2	ENSG00000118412	3.598e-23	0.1842	32.31	17.53	4.158e-22	0.5744
PKP4	ENSG00000144283	7.843e-28	0.1654	27.73	12.42	1.101e-26	0.5743
TTLL4	ENSG00000135912	1.943e-20	0.1778	36.97	21.81	1.982e-19	0.5743
RORB	ENSG00000198963	3.231e-13	0.2349	80.28	67.29	2.165e-12	0.5743
AP002495.1	ENSG00000254469	4.702e-27	0.1755	28.35	13.14	6.381e-26	0.5743
PITPNA	ENSG00000174238	1.33e-16	0.1885	48.68	32.59	1.098e-15	0.5743
IGFBP2	ENSG00000115457	6.05e-13	0.2563	91.9	80.59	4.003e-12	0.5742
AHCY	ENSG00000101444	2.951e-25	0.1713	29.93	14.78	3.731e-24	0.5742
ATF3	ENSG00000162772	1.113e-45	0.1883	19.54	4.752	2.9e-44	0.5741
CFAP91	ENSG00000183833	1.337e-39	0.1697	21.3	6.43	2.918e-38	0.5741
PARP4	ENSG00000102699	5.519e-29	0.1697	26.67	11.5	8.123e-28	0.5741
RFC1	ENSG00000035928	2.718e-26	0.174	28.52	13.74	3.581e-25	0.574
PTTG1	ENSG00000164611	8.554e-23	0.2033	32.75	17.57	9.688e-22	0.574
CENPJ	ENSG00000151849	4.571e-18	0.1885	42.61	27.08	4.137e-17	0.574
GAS6	ENSG00000183087	4.618e-40	0.1672	21.21	6.23	1.016e-38	0.574
MSL1	ENSG00000188895	7.068e-14	0.2152	66.37	51.64	4.959e-13	0.574
NSD2	ENSG00000109685	1.037e-14	0.1984	57.92	42.97	7.683e-14	0.5739
NHSL1	ENSG00000135540	2.067e-13	0.2091	71.92	59.23	1.4e-12	0.5739
CIT	ENSG00000122966	4.142e-20	0.1748	38.56	21.37	4.127e-19	0.5739
GTSE1	ENSG00000075218	1.432e-24	0.189	30.81	15.22	1.757e-23	0.5739
KIF2C	ENSG00000142945	4.3e-28	0.1903	27.29	11.98	6.096e-27	0.5738
MND1	ENSG00000121211	5.861e-27	0.177	27.99	12.98	7.918e-26	0.5738
PRR7	ENSG00000131188	1.724e-33	0.1679	23.77	8.746	2.985e-32	0.5738
KIF15	ENSG00000163808	2.107e-23	0.1811	32.31	16.29	2.452e-22	0.5737
UQCC2	ENSG00000137288	6.857e-18	0.185	42.61	27.12	6.135e-17	0.5737
PLCH1	ENSG00000114805	2.302e-23	0.1688	31.95	16.45	2.675e-22	0.5736
BCCIP	ENSG00000107949	2.426e-15	0.1966	53.43	37.62	1.87e-14	0.5736
GINS3	ENSG00000181938	1.873e-36	0.1629	22.27	7.388	3.625e-35	0.5736
FBLN1	ENSG00000077942	1.03e-17	0.1836	43.57	27.36	9.1e-17	0.5736
HSDL2	ENSG00000119471	2.176e-34	0.1674	23.06	8.227	3.879e-33	0.5735
C19orf25	ENSG00000119559	8.679e-17	0.1915	45.86	30.75	7.27e-16	0.5735
NSMCE4A	ENSG00000107672	1.5e-17	0.1848	43.93	27.64	1.316e-16	0.5734
THBS1	ENSG00000137801	6.19e-55	0.2077	17.52	2.875	2.143e-53	0.5734
TLN2	ENSG00000171914	7.586e-39	0.1635	21.39	6.43	1.604e-37	0.5734
KHSRP	ENSG00000088247	2.254e-14	0.203	58.63	44.33	1.629e-13	0.5734
ABHD12	ENSG00000100997	1.353e-18	0.1782	40.05	24.92	1.258e-17	0.5734
PTGFRN	ENSG00000134247	2.861e-28	0.1708	26.58	11.7	4.094e-27	0.5733
EPS15	ENSG00000085832	6.946e-19	0.1797	39.08	24	6.545e-18	0.5732
GMPS	ENSG00000163655	1.057e-15	0.1881	50.62	34.82	8.31e-15	0.5732
CCNB1	ENSG00000134057	4.285e-26	0.2065	28.35	13.38	5.608e-25	0.5732
METTL15	ENSG00000169519	5.541e-19	0.1848	39	23.68	5.25e-18	0.5732
PIMREG	ENSG00000129195	7.696e-30	0.1722	25.53	10.54	1.173e-28	0.5732
SSX2IP	ENSG00000117155	9.006e-20	0.1752	37.15	21.85	8.828e-19	0.5731
SPRY4	ENSG00000187678	4.596e-18	0.165	42.96	25.24	4.158e-17	0.5731
MCM8	ENSG00000125885	4.258e-21	0.1728	34.68	19.41	4.474e-20	0.5731
HECTD2	ENSG00000165338	4.688e-18	0.1883	40.85	25.96	4.239e-17	0.573
CEP43	ENSG00000213066	3.439e-17	0.1823	43.66	28.31	2.953e-16	0.5729
CNTRL	ENSG00000119397	3.085e-14	0.2113	59.33	43.65	2.207e-13	0.5729
NPAS4	ENSG00000174576	3.844e-30	0.1736	25.09	10.22	5.919e-29	0.5729
PSTPIP2	ENSG00000152229	3.699e-45	0.1626	19.28	4.593	9.551e-44	0.5729
EPHX2	ENSG00000120915	1.275e-33	0.1637	23.15	8.307	2.219e-32	0.5728
CDK2	ENSG00000123374	1.67e-30	0.1656	24.74	10.02	2.6e-29	0.5728
PTPRA	ENSG00000132670	9.055e-17	0.1881	44.37	29.87	7.574e-16	0.5728
PACSIN2	ENSG00000100266	9.628e-20	0.1744	36.8	21.65	9.427e-19	0.5728
APOO	ENSG00000184831	4.75e-19	0.1774	38.03	23.2	4.512e-18	0.5728
ARHGAP29	ENSG00000137962	3.883e-35	0.1743	22.36	7.628	7.206e-34	0.5727
CEP78	ENSG00000148019	6.567e-17	0.1844	44.37	28.95	5.542e-16	0.5727
FRMD4B	ENSG00000114541	1.385e-17	0.1756	42.34	26.24	1.216e-16	0.5724
SPRED1	ENSG00000166068	5.417e-33	0.1648	23.15	8.506	9.219e-32	0.5724
GABRE	ENSG00000102287	8.319e-38	0.1733	21.13	6.55	1.695e-36	0.5724
CCDC102A	ENSG00000135736	8.411e-60	0.1637	16.55	2.037	3.356e-58	0.5723
ALDH7A1	ENSG00000164904	2.187e-16	0.1818	45.33	30.31	1.785e-15	0.5722
SFRP1	ENSG00000104332	4.932e-16	0.1865	47.18	30.67	3.953e-15	0.5719
COLGALT1	ENSG00000130309	1.111e-21	0.1651	32.66	17.49	1.201e-20	0.5719
PLTP	ENSG00000100979	2.792e-24	0.1681	29.23	14.38	3.384e-23	0.5719
NPM3	ENSG00000107833	1.809e-36	0.1619	21.39	6.829	3.505e-35	0.5718
DKC1	ENSG00000130826	1.051e-19	0.1709	35.65	20.77	1.027e-18	0.5718
EFNB2	ENSG00000125266	4.346e-15	0.1951	49.82	35.46	3.309e-14	0.5717
SUPT16H	ENSG00000092201	5.042e-14	0.1942	56.6	42.45	3.568e-13	0.5717
YBX1	ENSG00000065978	2.463e-12	0.2029	79.14	68.73	1.567e-11	0.5716
CENPI	ENSG00000102384	1.126e-23	0.1698	29.58	14.9	1.329e-22	0.5716
NUF2	ENSG00000143228	1.787e-25	0.1691	27.99	12.86	2.282e-24	0.5715
SIK2	ENSG00000170145	2.994e-25	0.1684	27.73	13.3	3.782e-24	0.5715
ADAMTS12	ENSG00000151388	1.17e-34	0.1686	21.92	7.428	2.12e-33	0.5714
ZBTB12	ENSG00000204366	2.502e-21	0.1697	32.48	17.69	2.677e-20	0.5714
DNALI1	ENSG00000163879	3.703e-23	0.165	30.11	15.22	4.274e-22	0.5713
KLHL5	ENSG00000109790	4.817e-18	0.1721	38.91	23.96	4.351e-17	0.5713
RNF7	ENSG00000114125	1.713e-19	0.1767	35.12	20.81	1.658e-18	0.5712
AFF1	ENSG00000172493	6.102e-14	0.1942	57.04	41.13	4.291e-13	0.5712
CTDSPL2	ENSG00000137770	9.097e-17	0.1779	41.73	27.56	7.602e-16	0.5711
ID1	ENSG00000125968	7.612e-23	0.1719	30.28	15.5	8.636e-22	0.5711
SQSTM1	ENSG00000161011	1.692e-17	0.1851	39.79	25.16	1.477e-16	0.571
PRIM2	ENSG00000146143	7.775e-18	0.1773	38.91	24.08	6.929e-17	0.571
POLI	ENSG00000101751	1.675e-15	0.1794	46.74	31.91	1.302e-14	0.571
SELENBP1	ENSG00000143416	9.341e-50	0.1589	17.52	3.275	2.805e-48	0.5709
CAPN2	ENSG00000162909	1.695e-18	0.1711	37.5	22.36	1.567e-17	0.5709
NPHP3	ENSG00000113971	9.483e-17	0.1727	42.25	26.88	7.908e-16	0.5708
RAD51	ENSG00000051180	1.088e-34	0.1639	21.48	7.228	1.972e-33	0.5708
EIF2AK2	ENSG00000055332	4.459e-21	0.1641	32.22	17.53	4.68e-20	0.5707
BCL2L11	ENSG00000153094	6.808e-20	0.1671	34.51	19.33	6.713e-19	0.5707
CPLANE1	ENSG00000197603	2.871e-14	0.1827	52.55	37.66	2.06e-13	0.5706
MAN2A2	ENSG00000196547	1.363e-14	0.1829	50	35.9	1e-13	0.5706
TXNDC5	ENSG00000239264	1.043e-25	0.1596	26.76	12.26	1.347e-24	0.5705
FBXO5	ENSG00000112029	1.107e-21	0.1635	31.25	16.57	1.197e-20	0.5705
IMPA2	ENSG00000141401	1.699e-27	0.1607	25.35	10.9	2.353e-26	0.5705
AVPI1	ENSG00000119986	2.413e-62	0.1635	15.58	1.518	1.046e-60	0.5703
DHX32	ENSG00000089876	3.769e-27	0.16	25.44	11.06	5.138e-26	0.5703
DDX54	ENSG00000123064	1.211e-19	0.1639	34.33	19.45	1.18e-18	0.5703
SFI1	ENSG00000198089	1.791e-16	0.1787	41.55	27.52	1.47e-15	0.5703
PDCL3	ENSG00000115539	5.009e-14	0.1932	52.2	38.94	3.547e-13	0.5702
POC1A	ENSG00000164087	1.764e-30	0.1565	23.33	8.946	2.738e-29	0.5702
TRA2B	ENSG00000136527	7.196e-12	0.2059	82.66	70.81	4.429e-11	0.5702
BRCA1	ENSG00000012048	4.285e-30	0.1738	23.15	9.305	6.57e-29	0.5702
TPPP3	ENSG00000159713	2.319e-12	0.2221	69.1	55.67	1.477e-11	0.5701
TRIM56	ENSG00000169871	2.153e-46	0.1633	17.78	3.754	5.756e-45	0.57
NBL1	ENSG00000158747	1.081e-24	0.1628	27.11	12.9	1.336e-23	0.5699
CDS1	ENSG00000163624	1.163e-46	0.1609	17.69	3.674	3.166e-45	0.5699
PMF1	ENSG00000160783	2.021e-17	0.1653	38.56	23.8	1.756e-16	0.5698
ADCY3	ENSG00000138031	2.582e-30	0.1552	23.06	8.906	3.99e-29	0.5698
EFNB3	ENSG00000108947	3.839e-22	0.165	29.93	15.46	4.231e-21	0.5698
GTF2F1	ENSG00000125651	5.361e-15	0.1788	46.65	32.31	4.058e-14	0.5698
MAPKAPK3	ENSG00000114738	4.922e-28	0.1593	24.47	10.14	6.951e-27	0.5697
SYNE2	ENSG00000054654	1.126e-11	0.2212	85.39	73.36	6.849e-11	0.5697
ETV4	ENSG00000175832	1.399e-47	0.1645	17.43	3.474	3.909e-46	0.5697
ORC1	ENSG00000085840	6.127e-28	0.1631	24.3	10.3	8.618e-27	0.5696
EFCAB12	ENSG00000172771	1.393e-46	0.1512	17.61	3.634	3.78e-45	0.5696
RTKN2	ENSG00000182010	5.411e-25	0.1689	26.85	12.38	6.783e-24	0.5696
TUBGCP3	ENSG00000126216	1.197e-15	0.1764	43.66	29.15	9.382e-15	0.5696
DTNB	ENSG00000138101	3.557e-19	0.1582	34.24	19.69	3.401e-18	0.5695
FUZ	ENSG00000010361	1.31e-23	0.1582	27.9	13.66	1.538e-22	0.5694
APOL2	ENSG00000128335	5.899e-46	0.1577	17.69	3.714	1.554e-44	0.5694
STAG2	ENSG00000101972	1.676e-12	0.199	64.61	49.72	1.076e-11	0.5694
PRDM5	ENSG00000138738	3.05e-21	0.158	30.9	16.17	3.233e-20	0.5693
NPAS3	ENSG00000151322	2.58e-25	0.1749	25.88	12.14	3.268e-24	0.5693
UBE2C	ENSG00000175063	3.766e-17	0.2072	37.94	24.24	3.225e-16	0.5693
PFAS	ENSG00000178921	7.798e-16	0.1739	42.52	27.64	6.171e-15	0.5691
MAP3K14	ENSG00000006062	2.888e-22	0.1681	28.96	14.9	3.203e-21	0.569
SIRT3	ENSG00000142082	6.155e-23	0.1607	28.08	14.1	7.019e-22	0.5689
DZIP1	ENSG00000134874	3.436e-15	0.1736	44.01	30.15	2.63e-14	0.5689
NR1D2	ENSG00000174738	4.895e-14	0.1814	50.18	35.1	3.467e-13	0.5688
IKZF4	ENSG00000123411	6.862e-19	0.166	34.24	19.53	6.475e-18	0.5688
HAUS4	ENSG00000092036	1.538e-35	0.1556	20.16	6.35	2.893e-34	0.5688
MASTL	ENSG00000120539	3.557e-21	0.169	30.02	16.05	3.753e-20	0.5687
TEDC1	ENSG00000185347	1.044e-22	0.1653	28.08	14.22	1.179e-21	0.5687
EVA1B	ENSG00000142694	3.723e-67	0.1515	14.61	0.8786	1.854e-65	0.5686
POLD2	ENSG00000106628	2.744e-16	0.1664	39.88	25.64	2.222e-15	0.5686
PHLPP1	ENSG00000081913	1.401e-16	0.179	38.56	24.96	1.154e-15	0.5686
KIF4A	ENSG00000090889	3.324e-30	0.1569	22.45	8.506	5.126e-29	0.5686
TRAM1	ENSG00000067167	3.734e-20	0.1593	31.34	17.25	3.731e-19	0.5684
NDC80	ENSG00000080986	5.939e-24	0.1671	26.94	12.66	7.1e-23	0.5684
BUB1	ENSG00000169679	6.198e-22	0.1681	29.14	14.66	6.79e-21	0.5683
TFDP1	ENSG00000198176	2.352e-19	0.1695	32.04	18.49	2.263e-18	0.5682
BCL7C	ENSG00000099385	2.57e-21	0.1533	29.67	15.46	2.747e-20	0.5682
PARP1	ENSG00000143799	6.292e-16	0.1625	40.58	26.04	5.016e-15	0.5681
NDST1	ENSG00000070614	1.823e-12	0.1906	60.56	45.25	1.167e-11	0.5681
CTSB	ENSG00000164733	3.2e-24	0.1614	26.14	12.42	3.871e-23	0.5681
FAT3	ENSG00000165323	3.186e-21	0.1598	29.58	15.5	3.37e-20	0.5681
BRCA2	ENSG00000139618	3.022e-29	0.1613	22.54	8.906	4.499e-28	0.5681
ZNF90	ENSG00000213988	7.639e-30	0.154	22.18	8.546	1.165e-28	0.568
ING5	ENSG00000168395	8.756e-14	0.1817	48.94	34.86	6.113e-13	0.5679
LRRC10B	ENSG00000204950	6.271e-20	0.1625	31.43	17.09	6.204e-19	0.5679
NOP58	ENSG00000055044	1.842e-13	0.1762	50.53	36.9	1.251e-12	0.5678
QRICH2	ENSG00000129646	2.886e-19	0.1665	31.95	18.21	2.765e-18	0.5678
ZNF730	ENSG00000183850	4.029e-14	0.1826	47.1	32.99	2.864e-13	0.5678
PRIM1	ENSG00000198056	4.364e-25	0.1568	25.18	11.46	5.489e-24	0.5677
SPINT2	ENSG00000167642	1.459e-26	0.1556	24.21	10.3	1.942e-25	0.5677
TMEM37	ENSG00000171227	8.707e-49	0.168	16.37	2.915	2.51e-47	0.5676
SEPTIN8	ENSG00000164402	7.56e-22	0.159	28.26	14.5	8.236e-21	0.5676
YBX3	ENSG00000060138	8.555e-24	0.1581	26.23	12.5	1.017e-22	0.5676
CENPN	ENSG00000166451	1.734e-23	0.1655	26.41	12.78	2.022e-22	0.5676
PRKCSH	ENSG00000130175	1.824e-13	0.1758	50.18	36.22	1.241e-12	0.5676
CHAF1B	ENSG00000159259	1.888e-34	0.1462	20.16	6.31	3.385e-33	0.5676
CDCA4	ENSG00000170779	1.286e-18	0.1663	33.27	18.89	1.197e-17	0.5675
ZCCHC3	ENSG00000247315	4.485e-14	0.1752	46.65	32.51	3.183e-13	0.5675
DNPH1	ENSG00000112667	1.105e-35	0.1504	19.54	5.871	2.092e-34	0.5674
CNTN5	ENSG00000149972	5.863e-36	0.1541	19.37	5.791	1.117e-34	0.5674
TCTN1	ENSG00000204852	3.316e-20	0.1557	30.46	16.33	3.324e-19	0.5674
TMEM184B	ENSG00000198792	2.66e-13	0.1799	51.32	36.7	1.791e-12	0.5674
SPIN4	ENSG00000186767	2.465e-22	0.1532	27.64	13.82	2.747e-21	0.5674
CENPP	ENSG00000188312	1.015e-17	0.1598	34.95	20.45	8.972e-17	0.5673
WDR62	ENSG00000075702	1.422e-19	0.1518	32.04	16.93	1.382e-18	0.5673
PNP	ENSG00000198805	1.289e-24	0.1524	25.26	11.58	1.585e-23	0.5672
NPC2	ENSG00000119655	4.493e-29	0.1536	22.18	8.586	6.646e-28	0.5672
XYLT2	ENSG00000015532	1.791e-35	0.1478	19.54	5.871	3.361e-34	0.5672
SNAP29	ENSG00000099940	1.253e-18	0.1614	32.48	18.89	1.166e-17	0.5672
CCDC191	ENSG00000163617	6.902e-23	0.1564	26.76	13.02	7.851e-22	0.5671
CKS2	ENSG00000123975	5.795e-17	0.1882	35.56	22.4	4.906e-16	0.5671
FN3KRP	ENSG00000141560	9.326e-21	0.1525	29.31	15.46	9.643e-20	0.5671
LPP	ENSG00000145012	9.404e-21	0.1522	29.23	15.42	9.718e-20	0.567
TENM4	ENSG00000149256	5.829e-13	0.178	53.96	37.26	3.861e-12	0.567
ERGIC3	ENSG00000125991	9.01e-13	0.1805	53.87	39.58	5.888e-12	0.567
TUBGCP5	ENSG00000275835	3.161e-15	0.1685	40.67	27	2.423e-14	0.5669
UBALD1	ENSG00000153443	6.206e-13	0.1811	52.29	38.14	4.1e-12	0.5669
HAT1	ENSG00000128708	7.565e-18	0.1571	33.8	19.81	6.752e-17	0.5668
PJA2	ENSG00000198961	5.723e-12	0.1894	59.6	46.96	3.55e-11	0.5668
EZR	ENSG00000092820	2.598e-16	0.1611	37.59	23.28	2.109e-15	0.5668
ANLN	ENSG00000011426	2.32e-19	0.1756	31.16	17.13	2.233e-18	0.5668
CUBN	ENSG00000107611	6.769e-30	0.1596	21.57	8.027	1.033e-28	0.5668
GRIA4	ENSG00000152578	3.618e-17	0.1616	35.48	21.25	3.102e-16	0.5668
ZNF768	ENSG00000169957	2.931e-13	0.1743	49.38	35.9	1.969e-12	0.5668
LRTOMT	ENSG00000184154	9.513e-32	0.1505	20.6	7.149	1.552e-30	0.5667
CCDC160	ENSG00000203952	7.67e-41	0.1511	17.69	4.273	1.733e-39	0.5667
OLFM3	ENSG00000118733	1.678e-42	0.1503	17.25	3.874	4.018e-41	0.5666
P4HA1	ENSG00000122884	6.402e-19	0.1578	31.43	17.81	6.052e-18	0.5666
SGSM2	ENSG00000141258	1.588e-12	0.1797	54.75	40.62	1.021e-11	0.5666
AP3B1	ENSG00000132842	1.139e-13	0.1689	47.27	32.71	7.884e-13	0.5665
DLGAP5	ENSG00000126787	4.399e-23	0.1687	26.32	12.46	5.056e-22	0.5665
KIF14	ENSG00000118193	1.209e-25	0.1572	23.94	10.34	1.553e-24	0.5664
CDK18	ENSG00000117266	6.538e-47	0.149	16.37	2.995	1.799e-45	0.5664
THADA	ENSG00000115970	1.154e-14	0.1706	42.17	28.27	8.527e-14	0.5664
MACROD1	ENSG00000133315	1.528e-18	0.1605	31.95	18.25	1.415e-17	0.5664
TNFRSF13C	ENSG00000159958	5.296e-27	0.154	22.89	9.505	7.165e-26	0.5664
CCDC148	ENSG00000153237	4.437e-36	0.1504	18.84	5.471	8.486e-35	0.5663
ACTN1	ENSG00000072110	4.565e-26	0.1499	23.5	10.02	5.966e-25	0.5663
KIF20B	ENSG00000138182	2.862e-20	0.1544	29.23	15.38	2.884e-19	0.5662
GATAD2A	ENSG00000167491	2.094e-11	0.1866	65.23	52.2	1.244e-10	0.5662
SAE1	ENSG00000142230	7.115e-15	0.1661	41.02	27.2	5.332e-14	0.5662
KLHL22	ENSG00000099910	1.428e-14	0.16	42.43	28.23	1.048e-13	0.5662
CHST2	ENSG00000175040	1.046e-38	0.149	17.96	4.673	2.193e-37	0.5661
WWC2	ENSG00000151718	1.177e-28	0.1475	21.83	8.427	1.712e-27	0.5661
DDX23	ENSG00000174243	3.64e-14	0.167	43.75	29.83	2.593e-13	0.5661
CHMP4B	ENSG00000101421	5.874e-14	0.168	44.54	30.75	4.134e-13	0.5661
LOXL2	ENSG00000134013	2.72e-29	0.1472	21.48	7.987	4.066e-28	0.566
PCGF5	ENSG00000180628	4.765e-43	0.1435	16.9	3.634	1.159e-41	0.566
DIAPH3	ENSG00000139734	1.165e-23	0.149	25.35	11.66	1.372e-22	0.566
TBL1X	ENSG00000101849	5.502e-18	0.1589	32.57	18.89	4.953e-17	0.566
PDIA6	ENSG00000143870	6.752e-16	0.157	37.24	23.52	5.372e-15	0.5659
RHNO1	ENSG00000171792	1.719e-20	0.1531	28.43	15.06	1.759e-19	0.5659
BRPF3	ENSG00000096070	1.763e-12	0.1745	52.46	38.86	1.13e-11	0.5658
GJA1	ENSG00000152661	1.273e-33	0.1618	19.28	6.15	2.217e-32	0.5657
SIN3A	ENSG00000169375	1.147e-12	0.1743	50.97	37.18	7.45e-12	0.5657
KDSR	ENSG00000119537	2.951e-15	0.1607	39.17	25.16	2.263e-14	0.5657
DUT	ENSG00000128951	1.236e-18	0.1536	30.9	17.45	1.152e-17	0.5656
INAVA	ENSG00000163362	3.653e-28	0.1474	21.74	8.427	5.195e-27	0.5655
TMEM107	ENSG00000179029	1.203e-26	0.1474	22.62	9.345	1.606e-25	0.5655
PKIG	ENSG00000168734	4.679e-15	0.1619	39.26	25.64	3.552e-14	0.5655
INCENP	ENSG00000149503	1.832e-15	0.1776	38.29	24.08	1.421e-14	0.5654
B4GALT6	ENSG00000118276	2.329e-20	0.1499	28.26	14.86	2.362e-19	0.5654
KIF26B	ENSG00000162849	4.379e-19	0.1554	30.19	16.45	4.168e-18	0.5653
BBS5	ENSG00000163093	8.438e-27	0.1434	22.45	9.105	1.132e-25	0.5653
KNDC1	ENSG00000171798	5.224e-18	0.1545	32.13	18.13	4.709e-17	0.5653
MAP2K6	ENSG00000108984	1.023e-27	0.1524	21.83	8.626	1.432e-26	0.5653
RCN1	ENSG00000049449	1.436e-12	0.1742	50.44	36.82	9.267e-12	0.5652
SNU13	ENSG00000100138	4.879e-14	0.16	42.78	28.87	3.457e-13	0.5652
GALNT7	ENSG00000109586	2.836e-11	0.1926	63.64	48.28	1.672e-10	0.5651
TMEM250	ENSG00000238227	1.44e-18	0.1531	30.72	17.13	1.336e-17	0.5651
SFXN2	ENSG00000156398	2.686e-27	0.1521	21.83	8.866	3.686e-26	0.5651
TM7SF3	ENSG00000064115	3.975e-19	0.147	29.84	16.29	3.791e-18	0.5651
ECH1	ENSG00000104823	1.86e-17	0.1496	32.75	19.01	1.619e-16	0.565
EIF3L	ENSG00000100129	5.669e-14	0.1595	42.61	28.83	3.998e-13	0.565
PLIN3	ENSG00000105355	1.455e-33	0.1403	19.01	5.911	2.524e-32	0.5649
PIK3R2	ENSG00000105647	9.07e-16	0.164	36	22.92	7.147e-15	0.5649
HNRNPR	ENSG00000125944	1.773e-11	0.1758	57.83	45.69	1.059e-10	0.5648
CAD	ENSG00000084774	2.268e-21	0.1487	26.67	13.26	2.431e-20	0.5648
GRHPR	ENSG00000137106	8.845e-18	0.1457	31.78	18.17	7.86e-17	0.5648
BORCS8	ENSG00000254901	1.758e-17	0.1546	32.31	18.81	1.533e-16	0.5648
ARID5B	ENSG00000150347	2.499e-31	0.1661	19.72	6.709	3.983e-30	0.5647
SCLT1	ENSG00000151466	6.659e-15	0.1617	38.2	25.08	5.007e-14	0.5646
PTPN9	ENSG00000169410	7.772e-17	0.1532	33.19	19.97	6.543e-16	0.5646
MAD2L1	ENSG00000164109	1.956e-27	0.1415	21.48	8.466	2.706e-26	0.5645
PPP1CA	ENSG00000172531	4.307e-16	0.1526	35.12	21.53	3.463e-15	0.5645
H2BC9	ENSG00000275713	1.09e-20	0.1828	26.85	13.9	1.124e-19	0.5644
CA8	ENSG00000178538	6.791e-32	0.1474	19.28	6.43	1.115e-30	0.5644
NUCB2	ENSG00000070081	1.542e-17	0.1511	31.6	18.37	1.351e-16	0.5644
ECI1	ENSG00000167969	6.576e-15	0.1511	38.64	24.52	4.946e-14	0.5644
RIBC2	ENSG00000128408	4.059e-30	0.1448	20.07	7.109	6.234e-29	0.5644
ULK4	ENSG00000168038	1.032e-20	0.1537	26.85	13.7	1.065e-19	0.5643
POLR2H	ENSG00000163882	5.287e-17	0.1578	32.48	19.37	4.484e-16	0.5643
E2F8	ENSG00000129173	6.38e-27	0.1505	21.74	8.666	8.606e-26	0.5643
PHF19	ENSG00000119403	2.442e-19	0.1471	28.96	15.18	2.346e-18	0.5642
PGAP2	ENSG00000148985	1.142e-23	0.1486	23.86	10.86	1.346e-22	0.5642
XPOT	ENSG00000184575	2.44e-17	0.1486	31.87	18.61	2.109e-16	0.5642
PA2G4	ENSG00000170515	2.961e-12	0.1641	49.82	36.62	1.872e-11	0.5641
CYP46A1	ENSG00000036530	6.711e-48	0.1433	15.32	2.476	1.886e-46	0.5641
ERBIN	ENSG00000112851	7.998e-11	0.1821	64.26	50.48	4.562e-10	0.564
ABCC4	ENSG00000125257	4.238e-20	0.1505	27.38	14.22	4.216e-19	0.564
FASN	ENSG00000169710	2.781e-10	0.1947	75.88	63.1	1.531e-09	0.564
CCDC30	ENSG00000186409	8.183e-25	0.1451	22.8	9.904	1.018e-23	0.5639
S1PR1	ENSG00000170989	2.425e-43	0.1445	16.02	3.195	5.973e-42	0.5639
E2F7	ENSG00000165891	5.395e-20	0.1401	27.99	14.1	5.349e-19	0.5639
TBCD	ENSG00000141556	3.197e-11	0.1726	59.07	44.65	1.877e-10	0.5639
PLAUR	ENSG00000011422	2.834e-22	0.1489	25.18	11.74	3.149e-21	0.5639
EME1	ENSG00000154920	3.142e-26	0.1436	21.74	8.906	4.134e-25	0.5638
DIPK1C	ENSG00000187773	6.938e-18	0.135	31.25	16.89	6.202e-17	0.5638
PLEKHO1	ENSG00000023902	4.532e-10	0.2025	79.84	68.05	2.459e-09	0.5637
CD9	ENSG00000010278	4.738e-33	0.1427	18.75	5.671	8.11e-32	0.5637
HS2ST1	ENSG00000153936	7.513e-16	0.1549	34.24	21.09	5.956e-15	0.5635
HNRNPA0	ENSG00000177733	6.815e-10	0.1986	87.15	78.12	3.651e-09	0.5635
NRK	ENSG00000123572	1.221e-53	0.1506	14.35	1.637	4.101e-52	0.5635
MXRA8	ENSG00000162576	5.816e-23	0.156	24.12	10.94	6.645e-22	0.5634
NDC1	ENSG00000058804	1.83e-20	0.1445	26.41	13.46	1.87e-19	0.5634
BRI3BP	ENSG00000184992	4.324e-23	0.1417	23.86	10.9	4.978e-22	0.5634
ALDH6A1	ENSG00000119711	2.604e-23	0.14	23.77	10.7	3.019e-22	0.5634
PKM	ENSG00000067225	6.225e-11	0.1771	60.3	46.53	3.584e-10	0.5634
DIAPH2	ENSG00000147202	2.921e-21	0.1422	25.7	12.5	3.106e-20	0.5634
VSIG10	ENSG00000176834	2.619e-33	0.1431	18.31	5.551	4.512e-32	0.5633
POLR3GL	ENSG00000121851	2.242e-20	0.1453	26.41	13.38	2.278e-19	0.5632
CTNNA1	ENSG00000044115	1.164e-11	0.1656	51.67	38.86	7.067e-11	0.5632
BBS1	ENSG00000174483	2.539e-12	0.1595	47.62	33.79	1.613e-11	0.5632
ZBTB44	ENSG00000196323	1.321e-12	0.1627	45.6	32.47	8.55e-12	0.5632
RAD51AP1	ENSG00000111247	4.202e-23	0.1465	23.5	10.86	4.844e-22	0.5632
LMAN1	ENSG00000074695	8.486e-10	0.2012	88.91	78.12	4.515e-09	0.5632
KLHDC8B	ENSG00000185909	1.377e-15	0.1484	34.6	21.29	1.075e-14	0.5631
CALU	ENSG00000128595	4.244e-11	0.1708	56.6	43.89	2.475e-10	0.5631
ARRDC1	ENSG00000197070	2.027e-14	0.1558	38.12	24.56	1.471e-13	0.5631
ZC3H14	ENSG00000100722	1.179e-14	0.1522	37.15	23.8	8.694e-14	0.5631
ATP11B	ENSG00000058063	2.109e-11	0.1653	53.96	40.06	1.253e-10	0.563
DCAF16	ENSG00000163257	3.874e-12	0.1697	47.54	35.14	2.433e-11	0.563
OIP5	ENSG00000104147	2.274e-26	0.1426	21.21	8.506	3e-25	0.563
CBX6	ENSG00000183741	4.165e-13	0.1571	43.22	29.39	2.773e-12	0.563
NDUFC1	ENSG00000109390	7.063e-26	0.1308	21.65	8.706	9.158e-25	0.5629
RABGEF1	ENSG00000154710	6.547e-14	0.1551	39.61	25.92	4.596e-13	0.5629
ARL6IP4	ENSG00000182196	5.597e-11	0.1691	57.66	44.53	3.236e-10	0.5629
PRDX4	ENSG00000123131	7.862e-18	0.1486	29.67	16.65	7.004e-17	0.5629
GLMN	ENSG00000174842	1.294e-13	0.1563	40.14	27.08	8.901e-13	0.5628
DEPDC1B	ENSG00000035499	5.833e-17	0.154	31.25	17.97	4.936e-16	0.5628
ESPL1	ENSG00000135476	1.826e-20	0.1476	26.32	12.94	1.867e-19	0.5628
ADSS2	ENSG00000035687	1.968e-17	0.1566	29.93	17.17	1.711e-16	0.5627
CENPE	ENSG00000138778	9.631e-23	0.1644	23.68	10.86	1.089e-21	0.5627
TOP1MT	ENSG00000184428	1.519e-34	0.1407	17.69	4.992	2.74e-33	0.5627
CNTN3	ENSG00000113805	2.178e-16	0.1368	32.75	18.69	1.778e-15	0.5626
TRAF3	ENSG00000131323	2.266e-28	0.1336	19.98	7.268	3.258e-27	0.5626
COTL1	ENSG00000103187	1.022e-11	0.1662	49.74	37.06	6.236e-11	0.5626
TRIM28	ENSG00000130726	1.204e-13	0.1531	39.52	26.72	8.318e-13	0.5626
UBE2T	ENSG00000077152	2.125e-17	0.1463	30.11	16.97	1.842e-16	0.5625
RTL10	ENSG00000215012	6.083e-18	0.1441	29.05	16.13	5.459e-17	0.5625
CYP2R1	ENSG00000186104	2.703e-23	0.1472	22.89	10.3	3.132e-22	0.5624
GLI4	ENSG00000250571	2.526e-13	0.1539	40.85	27.36	1.705e-12	0.5623
INTS7	ENSG00000143493	4.954e-12	0.1636	46.3	33.99	3.091e-11	0.5622
NUDT1	ENSG00000106268	3.541e-22	0.1434	23.68	11.1	3.91e-21	0.5622
SELENOH	ENSG00000211450	7.3e-10	0.1766	72.18	61.82	3.901e-09	0.5622
CHEK2	ENSG00000183765	4.121e-24	0.1405	22.18	9.625	4.956e-23	0.5622
LAMP1	ENSG00000185896	1.012e-10	0.1716	58.01	44.73	5.752e-10	0.5621
JDP2	ENSG00000140044	2.295e-51	0.1365	14.17	1.717	7.201e-50	0.5621
PRC1	ENSG00000198901	1.367e-16	0.1599	30.99	18.17	1.127e-15	0.5621
IFT140	ENSG00000187535	4.927e-15	0.1508	34.6	21.69	3.734e-14	0.5621
LITAF	ENSG00000189067	4.244e-28	0.1409	19.81	7.268	6.021e-27	0.5621
CTXN1	ENSG00000178531	1.103e-09	0.1992	78.35	67.33	5.821e-09	0.5621
CREM	ENSG00000095794	8.795e-14	0.1512	38.56	25.2	6.138e-13	0.562
ZCCHC24	ENSG00000165424	1.077e-52	0.1387	14	1.558	3.514e-51	0.562
QPRT	ENSG00000103485	9.399e-16	0.1441	32.66	19.77	7.399e-15	0.562
CCDC85C	ENSG00000205476	7.747e-10	0.1958	73.42	58.27	4.134e-09	0.5619
RBM15	ENSG00000162775	2.51e-10	0.179	61.62	48.64	1.387e-09	0.5618
MPP6	ENSG00000105926	4.728e-24	0.128	22.1	9.385	5.667e-23	0.5618
SMC3	ENSG00000108055	6.386e-12	0.16	46.92	33.47	3.945e-11	0.5618
SIK3	ENSG00000160584	9.797e-13	0.1488	42.96	29.07	6.391e-12	0.5618
CDV3	ENSG00000091527	2.309e-15	0.146	33.19	20.45	1.782e-14	0.5617
CYP7B1	ENSG00000172817	7.92e-23	0.1413	22.89	10.3	8.981e-22	0.5617
CASP7	ENSG00000165806	9.822e-32	0.1391	18.05	5.671	1.598e-30	0.5617
SLC11A2	ENSG00000110911	4.133e-15	0.1425	34.15	20.93	3.148e-14	0.5617
TCEAL8	ENSG00000180964	2.79e-13	0.1473	40.05	26.68	1.877e-12	0.5617
RALGPS2	ENSG00000116191	5.544e-18	0.143	27.99	15.5	4.988e-17	0.5616
ALYREF	ENSG00000183684	1.365e-13	0.1485	38.64	25.28	9.36e-13	0.5616
BAG3	ENSG00000151929	3.479e-16	0.1435	31.34	18.37	2.805e-15	0.5615
AIMP1	ENSG00000164022	3.328e-16	0.1498	31.07	18.25	2.687e-15	0.5614
PPIL1	ENSG00000137168	3.714e-17	0.1384	29.31	16.53	3.183e-16	0.5614
MAFF	ENSG00000185022	7.363e-42	0.1399	15.32	3.035	1.733e-40	0.5614
NPHP1	ENSG00000144061	9.836e-25	0.1347	21.21	8.786	1.218e-23	0.5613
KIF24	ENSG00000186638	3.233e-22	0.1404	23.06	10.62	3.576e-21	0.5613
ITGB5	ENSG00000082781	1.258e-22	0.1435	22.71	10.22	1.414e-21	0.5612
CSTF2T	ENSG00000177613	3.149e-12	0.1547	43.84	30.75	1.987e-11	0.5612
SLC2A8	ENSG00000136856	2.193e-19	0.1404	25.7	13.26	2.114e-18	0.5611
CLNS1A	ENSG00000074201	7.104e-12	0.1547	45.69	32.35	4.373e-11	0.5611
IL13RA1	ENSG00000131724	1.565e-38	0.1303	15.93	3.634	3.27e-37	0.5611
ATP5IF1	ENSG00000130770	3.533e-12	0.1498	44.1	30.43	2.221e-11	0.561
ACBD7	ENSG00000176244	5.132e-26	0.1366	20.16	7.987	6.703e-25	0.561
SUZ12	ENSG00000178691	6.729e-12	0.1596	45.25	32.15	4.148e-11	0.561
DIO3	ENSG00000197406	8.895e-52	0.1315	13.73	1.518	2.836e-50	0.5609
SP4	ENSG00000105866	2.904e-11	0.1599	48.68	35.94	1.709e-10	0.5608
PREX2	ENSG00000046889	3.03e-14	0.1495	35.21	22.36	2.168e-13	0.5608
CHST3	ENSG00000122863	1.869e-34	0.1418	16.73	4.593	3.355e-33	0.5608
SLC12A4	ENSG00000124067	1.214e-40	0.1381	15.32	3.155	2.73e-39	0.5608
XRCC1	ENSG00000073050	1.427e-12	0.1481	41.64	28.15	9.215e-12	0.5608
PPT1	ENSG00000131238	6.104e-19	0.1392	25.97	13.54	5.777e-18	0.5607
CDCA2	ENSG00000184661	5.465e-21	0.146	23.68	11.38	5.707e-20	0.5607
PPP1R32	ENSG00000162148	3.996e-30	0.1426	18.05	5.95	6.142e-29	0.5606
SOCS6	ENSG00000170677	5.96e-12	0.1536	43.93	31.19	3.692e-11	0.5606
FGF2	ENSG00000138685	6.221e-22	0.1333	22.89	10.42	6.806e-21	0.5605
TMEM123	ENSG00000152558	2.167e-15	0.1327	32.31	18.97	1.676e-14	0.5605
CHST14	ENSG00000169105	6.467e-25	0.1319	20.6	8.387	8.073e-24	0.5605
SEC11A	ENSG00000140612	1.76e-11	0.1568	46.39	33.91	1.051e-10	0.5605
USP25	ENSG00000155313	1.12e-12	0.1454	40.93	27.24	7.282e-12	0.5605
GTPBP1	ENSG00000100226	1.244e-12	0.1537	40.23	27.76	8.066e-12	0.5605
DPYD	ENSG00000188641	4.755e-28	0.1407	18.93	6.709	6.72e-27	0.5604
WDR54	ENSG00000005448	2.169e-17	0.1408	27.9	15.5	1.878e-16	0.5604
CHSY1	ENSG00000131873	1.538e-12	0.1543	40.49	28.04	9.895e-12	0.5604
SNRPA	ENSG00000077312	1.223e-10	0.1602	53.52	40.02	6.91e-10	0.5604
ARMC9	ENSG00000135931	1.184e-13	0.1461	36.27	23.52	8.186e-13	0.5603
STT3B	ENSG00000163527	5.444e-11	0.1575	49.74	36.82	3.155e-10	0.5603
PHYKPL	ENSG00000175309	4.615e-12	0.1542	42.78	29.91	2.885e-11	0.5603
BAIAP2L1	ENSG00000006453	1.337e-36	0.1384	16.02	3.914	2.602e-35	0.5603
DEAF1	ENSG00000177030	2.97e-12	0.1494	42.08	29.03	1.877e-11	0.5603
SNRNP200	ENSG00000144028	4.031e-09	0.1739	80.02	71.13	2.025e-08	0.5602
TIPARP	ENSG00000163659	6.792e-17	0.1409	28.43	16.05	5.729e-16	0.5602
RAPGEF2	ENSG00000109756	6.08e-12	0.1483	43.93	30.27	3.761e-11	0.5602
TOMM7	ENSG00000196683	3.891e-14	0.1449	34.33	22.12	2.77e-13	0.5602
SUV39H2	ENSG00000152455	8.565e-13	0.1445	39.52	26.44	5.611e-12	0.5602
SMIM10L1	ENSG00000256537	2.742e-14	0.142	34.07	21.69	1.974e-13	0.5602
VCL	ENSG00000035403	8.289e-25	0.1386	20.42	8.307	1.03e-23	0.5601
STK40	ENSG00000196182	2.335e-13	0.1397	37.06	24	1.579e-12	0.56
TOPBP1	ENSG00000163781	5.437e-14	0.1453	34.51	22.24	3.838e-13	0.56
FGFR1OP2	ENSG00000111790	7.097e-13	0.15	38.91	25.88	4.675e-12	0.56
ERH	ENSG00000100632	1.421e-15	0.1349	31.16	18.21	1.108e-14	0.56
TIMP3	ENSG00000100234	5.782e-34	0.1429	16.64	4.513	1.016e-32	0.56
PDZRN3	ENSG00000121440	1.071e-14	0.145	33.01	20.09	7.926e-14	0.5599
NDUFA2	ENSG00000131495	1.841e-11	0.1523	45.51	32.71	1.098e-10	0.5599
CD81	ENSG00000110651	4.847e-15	0.1379	31.95	19.33	3.675e-14	0.5599
QTRT1	ENSG00000213339	2.929e-14	0.1475	33.89	21.33	2.101e-13	0.5599
CCDC9	ENSG00000105321	1.614e-11	0.1526	45.33	32.11	9.685e-11	0.5599
MED25	ENSG00000104973	1.452e-09	0.1726	66.2	52.12	7.58e-09	0.5599
C1orf112	ENSG00000000460	1.045e-13	0.141	35.56	22.64	7.26e-13	0.5598
BBX	ENSG00000114439	6.3e-13	0.1447	38.29	25.24	4.159e-12	0.5598
HIP1	ENSG00000127946	9.333e-17	0.1359	28.52	15.93	7.788e-16	0.5598
AHCYL2	ENSG00000158467	1.551e-17	0.1442	27.02	14.82	1.359e-16	0.5598
DUSP6	ENSG00000139318	1.546e-37	0.1404	15.58	3.594	3.123e-36	0.5598
CFDP1	ENSG00000153774	6.297e-12	0.148	42.69	29.87	3.893e-11	0.5598
MARCKSL1	ENSG00000175130	7.594e-09	0.1928	97.54	92.09	3.711e-08	0.5597
NUP153	ENSG00000124789	1.705e-11	0.1534	44.81	32.15	1.021e-10	0.5597
BCKDHB	ENSG00000083123	3.026e-11	0.1464	47.1	33.19	1.779e-10	0.5597
DNAAF5	ENSG00000164818	1.271e-13	0.1424	35.3	23	8.752e-13	0.5597
H1-0	ENSG00000189060	6.909e-09	0.2154	89.44	81.23	3.388e-08	0.5597
PTPRQ	ENSG00000139304	1.315e-53	0.1421	13.12	1.198	4.409e-52	0.5596
EFR3B	ENSG00000084710	1.768e-13	0.1482	35.39	23.28	1.204e-12	0.5595
PTGR1	ENSG00000106853	4.07e-27	0.1374	18.84	6.869	5.531e-26	0.5595
GALNS	ENSG00000141012	7.377e-12	0.1493	42.61	29.43	4.538e-11	0.5595
DDIT4	ENSG00000168209	1.745e-13	0.1473	35.56	23.04	1.19e-12	0.5594
CDCA5	ENSG00000146670	6.625e-20	0.1354	23.94	11.66	6.537e-19	0.5594
HADHA	ENSG00000084754	8.541e-14	0.1448	34.33	22.04	5.965e-13	0.5593
RANBP17	ENSG00000204764	5.735e-16	0.1312	29.4	16.93	4.582e-15	0.5593
AIG1	ENSG00000146416	2.861e-18	0.1379	25.62	13.54	2.623e-17	0.5593
EIF2AK4	ENSG00000128829	1.583e-18	0.1408	25.18	13.14	1.465e-17	0.5592
CCDC57	ENSG00000176155	6.164e-10	0.1606	55.99	44.01	3.316e-09	0.5592
TMEM68	ENSG00000167904	1.967e-14	0.1413	32.31	20.05	1.43e-13	0.5591
NFAT5	ENSG00000102908	4.696e-11	0.15	46.48	33.35	2.732e-10	0.5591
ARL3	ENSG00000138175	1.49e-10	0.1568	49.65	37.22	8.368e-10	0.559
CCDC47	ENSG00000108588	4.016e-12	0.1481	40.14	27.56	2.521e-11	0.559
ANOS1	ENSG00000011201	1.281e-22	0.1321	21.3	9.185	1.439e-21	0.559
S100A4	ENSG00000196154	7.704e-34	0.1449	16.11	4.313	1.349e-32	0.5589
AMFR	ENSG00000159461	1.542e-13	0.1363	34.86	22.12	1.055e-12	0.5589
ALDH3A2	ENSG00000072210	1.758e-14	0.1349	32.22	19.57	1.282e-13	0.5589
SHROOM2	ENSG00000146950	2.038e-16	0.1357	28.08	15.85	1.666e-15	0.5589
PRPS2	ENSG00000101911	1.697e-27	0.1294	18.4	6.47	2.353e-26	0.5589
EBNA1BP2	ENSG00000117395	1.993e-14	0.1356	32.13	19.69	1.449e-13	0.5588
PRPF38A	ENSG00000134748	1.52e-12	0.1396	38.2	25.36	9.787e-12	0.5588
UBXN2A	ENSG00000173960	7.966e-16	0.1328	29.05	16.77	6.301e-15	0.5588
SKP2	ENSG00000145604	1.245e-13	0.1388	34.15	21.96	8.579e-13	0.5588
ARHGAP11A	ENSG00000198826	5.611e-21	0.1373	22.36	10.42	5.856e-20	0.5588
DCXR	ENSG00000169738	6.798e-16	0.1334	28.96	16.61	5.403e-15	0.5588
LAMA1	ENSG00000101680	1.804e-20	0.1274	22.98	10.82	1.845e-19	0.5588
KLHL14	ENSG00000197705	6.529e-10	0.1596	56.6	42.33	3.505e-09	0.5588
CHCHD7	ENSG00000170791	8.774e-16	0.1302	29.23	16.69	6.919e-15	0.5587
CDC25A	ENSG00000164045	9.363e-20	0.13	23.5	11.38	9.173e-19	0.5586
CNOT6L	ENSG00000138767	1.002e-12	0.1424	37.15	24.44	6.532e-12	0.5586
AEBP1	ENSG00000106624	3.079e-17	0.1284	26.67	14.26	2.651e-16	0.5586
TMEM67	ENSG00000164953	5.006e-16	0.1313	28.52	16.29	4.011e-15	0.5586
TRMT112	ENSG00000173113	2.431e-16	0.1338	27.73	15.81	1.977e-15	0.5586
CEP126	ENSG00000110318	1.19e-17	0.1349	25.97	13.74	1.047e-16	0.5586
IFI27L1	ENSG00000165948	1.281e-15	0.1324	29.23	16.97	1.002e-14	0.5586
SMCHD1	ENSG00000101596	3.894e-11	0.1414	44.98	31.87	2.276e-10	0.5586
RAVER2	ENSG00000162437	9.593e-15	0.1341	30.81	18.73	7.121e-14	0.5585
IQGAP3	ENSG00000183856	6.589e-20	0.1427	23.06	11.22	6.504e-19	0.5585
RASA3	ENSG00000185989	2.268e-19	0.1254	23.94	11.66	2.184e-18	0.5585
LIN9	ENSG00000183814	3.968e-25	0.1231	19.37	7.428	5.001e-24	0.5584
TRIM24	ENSG00000122779	4.323e-09	0.1778	67.08	54.23	2.164e-08	0.5584
CCDC124	ENSG00000007080	2.075e-10	0.1495	49.12	36.78	1.152e-09	0.5584
IFT80	ENSG00000068885	8.215e-14	0.137	33.27	20.73	5.742e-13	0.5583
TRIP13	ENSG00000071539	2.147e-26	0.129	18.49	6.789	2.837e-25	0.5583
CAST	ENSG00000153113	3.004e-22	0.1287	21.04	9.185	3.327e-21	0.5583
PEBP1	ENSG00000089220	3.772e-11	0.1496	43.84	31.35	2.207e-10	0.5583
RAB34	ENSG00000109113	1.178e-15	0.1329	28.79	16.65	9.239e-15	0.5583
CEP112	ENSG00000154240	2.252e-13	0.1336	34.68	21.88	1.523e-12	0.5583
ITGAV	ENSG00000138448	7.623e-18	0.1345	25	13.38	6.798e-17	0.5582
CTNNB1	ENSG00000168036	1.753e-12	0.1391	37.32	24.8	1.124e-11	0.5582
KPNA4	ENSG00000186432	1.989e-09	0.1604	58.71	47.68	1.027e-08	0.5582
C4orf3	ENSG00000164096	2.027e-11	0.1491	41.99	29.79	1.206e-10	0.5582
LRBA	ENSG00000198589	1.473e-11	0.147	41.46	29.03	8.874e-11	0.5582
CLVS1	ENSG00000177182	1.953e-17	0.141	25.79	13.82	1.698e-16	0.5582
NTAQ1	ENSG00000156795	1.523e-14	0.1363	31.07	18.93	1.115e-13	0.5582
RNF187	ENSG00000168159	6.674e-10	0.1557	54.14	40.5	3.58e-09	0.5581
SAP130	ENSG00000136715	8.75e-12	0.1414	40.14	27.6	5.354e-11	0.5581
CANX	ENSG00000127022	7.077e-14	0.1323	32.92	20.33	4.964e-13	0.5581
NUP188	ENSG00000095319	3.496e-11	0.1473	43.13	30.75	2.048e-10	0.5581
PKMYT1	ENSG00000127564	1.476e-26	0.1277	18.4	6.629	1.963e-25	0.5581
MAVS	ENSG00000088888	2.285e-11	0.1473	42.34	29.67	1.353e-10	0.5581
MAP3K20	ENSG00000091436	2.184e-22	0.1229	20.86	8.906	2.438e-21	0.558
PKN3	ENSG00000160447	9.042e-22	0.1213	21.3	9.305	9.827e-21	0.558
CREBZF	ENSG00000137504	1.889e-08	0.164	95.51	90.14	8.833e-08	0.558
LTA4H	ENSG00000111144	4.879e-14	0.1293	32.31	19.69	3.457e-13	0.558
GOT2	ENSG00000125166	7.653e-12	0.1389	39.88	27.12	4.7e-11	0.558
FKBP8	ENSG00000105701	6.371e-15	0.1323	30.02	17.77	4.798e-14	0.558
PLK4	ENSG00000142731	1.451e-20	0.126	22.18	10.26	1.489e-19	0.5579
ORC3	ENSG00000135336	5.213e-17	0.1333	26.14	14.18	4.424e-16	0.5579
SRI	ENSG00000075142	4.618e-13	0.1364	34.77	22.44	3.071e-12	0.5579
EIF4B	ENSG00000063046	2.208e-12	0.137	37.15	24.84	1.409e-11	0.5579
CRY1	ENSG00000008405	1.891e-13	0.1422	33.36	21.37	1.283e-12	0.5579
TSHZ3	ENSG00000121297	2.869e-24	0.1313	19.45	7.748	3.476e-23	0.5579
MIF	ENSG00000240972	9.624e-09	0.173	71.39	60.62	4.658e-08	0.5579
SLC12A2	ENSG00000064651	8.46e-13	0.1264	36.18	23	5.544e-12	0.5578
FADS1	ENSG00000149485	8.584e-09	0.1672	68.57	58.15	4.173e-08	0.5577
ANXA2	ENSG00000182718	1.113e-20	0.1423	21.74	10.14	1.147e-19	0.5577
NFATC3	ENSG00000072736	1.399e-12	0.1399	36.09	23.84	9.041e-12	0.5577
EFHC2	ENSG00000183690	3.319e-32	0.1283	16.11	4.473	5.514e-31	0.5577
IFT43	ENSG00000119650	6.027e-13	0.1358	34.95	22.36	3.989e-12	0.5576
ARHGAP11B	ENSG00000285077	1.591e-21	0.1356	21.04	9.385	1.714e-20	0.5576
SEC14L1	ENSG00000129657	5.748e-12	0.1434	38.12	26.16	3.563e-11	0.5576
CEP152	ENSG00000103995	3.027e-16	0.1322	27.11	14.98	2.449e-15	0.5575
TMED2	ENSG00000086598	1.466e-12	0.1344	35.83	23.56	9.455e-12	0.5574
FZR1	ENSG00000105325	8.005e-09	0.1915	66.55	54.71	3.9e-08	0.5574
PIGX	ENSG00000163964	3.179e-21	0.1246	21.21	9.465	3.365e-20	0.5573
DCLK1	ENSG00000133083	1.709e-10	0.1507	46.13	33.35	9.539e-10	0.5573
PSMC5	ENSG00000087191	3.115e-10	0.1484	47.71	35.22	1.708e-09	0.5572
ARL6IP6	ENSG00000177917	2.024e-14	0.1308	30.11	18.13	1.47e-13	0.5571
PLEKHA7	ENSG00000166689	8.538e-23	0.129	19.81	8.307	9.676e-22	0.5571
PCBP2	ENSG00000197111	6.05e-10	0.1474	50.35	37.26	3.257e-09	0.5571
FAM229B	ENSG00000203778	1.056e-18	0.1286	23.24	11.58	9.867e-18	0.557
RHEB	ENSG00000106615	1.636e-15	0.1307	27.64	15.93	1.273e-14	0.557
GRAMD1B	ENSG00000023171	9.974e-18	0.1326	24.38	12.66	8.824e-17	0.557
PSME1	ENSG00000092010	1.792e-19	0.1232	22.62	10.78	1.733e-18	0.557
HROB	ENSG00000125319	1.305e-20	0.1299	21.39	9.864	1.341e-19	0.557
ANAPC11	ENSG00000141552	4.157e-10	0.1507	47.98	35.9	2.26e-09	0.557
ITGB1BP1	ENSG00000119185	6.458e-14	0.1283	31.16	19.05	4.535e-13	0.5569
FEN1	ENSG00000168496	2.899e-26	0.1169	17.96	6.35	3.816e-25	0.5569
HNRNPUL2	ENSG00000214753	1.671e-08	0.1577	70.42	60.9	7.858e-08	0.5569
CRIM1	ENSG00000150938	3.145e-20	0.127	21.65	10.02	3.16e-19	0.5568
H2AJ	ENSG00000246705	1.065e-21	0.1278	20.42	8.946	1.152e-20	0.5568
AXL	ENSG00000167601	1.606e-39	0.1213	14.08	2.636	3.492e-38	0.5568
PPM1G	ENSG00000115241	7.431e-12	0.1404	36.88	25.56	4.569e-11	0.5567
BCL6	ENSG00000113916	4.32e-39	0.1342	14.08	2.716	9.262e-38	0.5567
BOD1	ENSG00000145919	5.355e-10	0.1482	48.15	36.18	2.891e-09	0.5567
ZNF584	ENSG00000171574	4.4e-23	0.1258	19.45	7.987	5.056e-22	0.5567
MIS18A	ENSG00000159055	2.958e-20	0.1226	21.57	9.984	2.977e-19	0.5567
IQCC	ENSG00000160051	4.713e-21	0.1233	20.86	9.265	4.937e-20	0.5566
PGRMC2	ENSG00000164040	3.455e-09	0.1549	56.43	44.57	1.749e-08	0.5566
C12orf57	ENSG00000111678	1.429e-09	0.1539	51.58	40.06	7.463e-09	0.5566
FOXRED2	ENSG00000100350	2.844e-14	0.133	29.75	18.05	2.042e-13	0.5566
HPRT1	ENSG00000165704	1.813e-15	0.1295	27.29	15.73	1.407e-14	0.5566
CCNYL1	ENSG00000163249	1.73e-09	0.1513	52.82	40.34	8.974e-09	0.5565
CEP41	ENSG00000106477	3.548e-13	0.1324	32.39	20.53	2.371e-12	0.5565
TBC1D14	ENSG00000132405	1.148e-10	0.1386	43.13	30.39	6.502e-10	0.5564
MCMBP	ENSG00000197771	1.172e-10	0.1471	42.61	30.83	6.628e-10	0.5564
KHNYN	ENSG00000100441	5.051e-12	0.1263	37.06	23.68	3.147e-11	0.5564
ADAMTS17	ENSG00000140470	9.894e-28	0.1301	16.99	5.631	1.386e-26	0.5564
DCAF7	ENSG00000136485	1.728e-08	0.1676	68.93	56.95	8.101e-08	0.5564
TMEM164	ENSG00000157600	1.344e-11	0.1356	37.85	25.84	8.13e-11	0.5564
CCDC18	ENSG00000122483	7.583e-17	0.1272	25.09	13.3	6.387e-16	0.5563
FABP7	ENSG00000164434	4.942e-33	0.1321	15.23	3.914	8.436e-32	0.5563
ZNF680	ENSG00000173041	1.245e-11	0.1346	37.85	25.56	7.541e-11	0.5563
EFEMP2	ENSG00000172638	2.385e-18	0.1207	23.33	11.42	2.193e-17	0.5563
GLO1	ENSG00000124767	3.614e-21	0.1222	20.42	9.026	3.811e-20	0.5562
VAMP1	ENSG00000139190	7.598e-23	0.1281	19.28	7.907	8.627e-22	0.5562
STK35	ENSG00000125834	2.548e-11	0.1356	39	26.88	1.506e-10	0.5562
HEPH	ENSG00000089472	9.103e-15	0.1309	28.52	16.49	6.78e-14	0.5562
CD2AP	ENSG00000198087	1.599e-10	0.135	43.66	30.67	8.948e-10	0.5561
PNMA3	ENSG00000183837	2.511e-24	0.1365	18.4	7.029	3.05e-23	0.5561
RAI14	ENSG00000039560	8.855e-12	0.1323	36.62	24.52	5.416e-11	0.556
CADM2	ENSG00000175161	1.763e-09	0.1505	51.41	38.1	9.137e-09	0.5559
KDR	ENSG00000128052	2.504e-43	0.1288	13.12	1.917	6.149e-42	0.5559
NACC2	ENSG00000148411	2.185e-29	0.1214	16.2	4.832	3.273e-28	0.5559
MPP7	ENSG00000150054	1.221e-16	0.1355	24.65	13.46	1.012e-15	0.5559
SCD	ENSG00000099194	2.103e-09	0.1464	51.58	39.22	1.084e-08	0.5559
NR2F2	ENSG00000185551	3.356e-12	0.1359	34.86	22.88	2.113e-11	0.5559
CEP131	ENSG00000141577	1.092e-09	0.1478	49.21	36.62	5.766e-09	0.5559
HSP90AB1	ENSG00000096384	4.753e-08	0.1609	78.79	69.77	2.139e-07	0.5558
WDR83OS	ENSG00000105583	1.166e-09	0.1485	48.59	36.78	6.139e-09	0.5558
EMP3	ENSG00000142227	3.797e-23	0.1231	18.93	7.548	4.38e-22	0.5558
RPH3AL	ENSG00000181031	8.613e-17	0.1312	24.47	13.06	7.217e-16	0.5557
TP53I13	ENSG00000167543	9.938e-21	0.1183	20.6	9.026	1.026e-19	0.5557
FLRT3	ENSG00000125848	1.387e-30	0.127	15.67	4.473	2.168e-29	0.5557
SDF4	ENSG00000078808	3.073e-09	0.1507	52.2	40.46	1.562e-08	0.5556
BCHE	ENSG00000114200	2.877e-18	0.1268	22.71	11.22	2.635e-17	0.5556
NSUN7	ENSG00000179299	3.813e-32	0.122	15.14	3.994	6.323e-31	0.5556
PLPPR1	ENSG00000148123	2.336e-23	0.1244	18.66	7.348	2.713e-22	0.5556
MAP3K8	ENSG00000107968	8.441e-45	0.1249	12.85	1.677	2.161e-43	0.5556
PLEKHB1	ENSG00000021300	4.751e-38	0.1196	13.91	2.676	9.748e-37	0.5556
ZBTB7C	ENSG00000184828	8.776e-24	0.117	18.49	7.069	1.042e-22	0.5556
BAX	ENSG00000087088	1.042e-12	0.127	32.75	20.81	6.786e-12	0.5556
CFAP61	ENSG00000089101	2.652e-35	0.1272	14.44	3.235	4.941e-34	0.5556
RWDD3	ENSG00000122481	5.196e-17	0.1287	23.94	12.62	4.411e-16	0.5555
SUMF2	ENSG00000129103	6.778e-15	0.122	27.46	15.65	5.09e-14	0.5555
LAMTOR4	ENSG00000188186	6.663e-09	0.1471	56.43	43.89	3.276e-08	0.5555
FRRS1L	ENSG00000260230	1.043e-09	0.1444	48.15	35.18	5.52e-09	0.5555
SALL2	ENSG00000165821	2.448e-12	0.1333	33.71	22	1.558e-11	0.5555
ZNF497	ENSG00000174586	4.64e-19	0.1299	21.65	10.42	4.412e-18	0.5555
POLQ	ENSG00000051341	9.653e-20	0.1158	21.21	9.704	9.442e-19	0.5554
EXOSC9	ENSG00000123737	4.133e-11	0.1372	38.47	26.6	2.411e-10	0.5554
FGF19	ENSG00000162344	1.954e-43	0.137	12.94	1.837	4.825e-42	0.5554
SMARCE1	ENSG00000073584	1.754e-08	0.1575	62.59	50.64	8.221e-08	0.5554
SCAF4	ENSG00000156304	7.294e-09	0.1516	57.31	44.17	3.569e-08	0.5554
AKIRIN1	ENSG00000174574	9.806e-10	0.1461	47.1	34.74	5.2e-09	0.5553
MCM7	ENSG00000166508	7.515e-08	0.1659	83.8	76.52	3.329e-07	0.5553
CSTB	ENSG00000160213	5.902e-15	0.1195	27.2	15.42	4.458e-14	0.5553
DNAJC8	ENSG00000126698	4.116e-09	0.1473	52.55	40.62	2.065e-08	0.5552
WWTR1	ENSG00000018408	3.502e-21	0.1239	19.81	8.586	3.698e-20	0.5552
ARHGEF10	ENSG00000104728	1.612e-14	0.1184	27.99	16.17	1.178e-13	0.5552
GNG10	ENSG00000242616	2.983e-14	0.1268	28.35	16.73	2.137e-13	0.5552
MMAB	ENSG00000139428	1.747e-11	0.134	36.27	24.6	1.045e-10	0.5552
ITPRIPL2	ENSG00000205730	1.065e-27	0.1173	16.46	5.272	1.489e-26	0.5552
POLR2E	ENSG00000099817	1.179e-09	0.1449	46.92	35.26	6.207e-09	0.5552
RAB8A	ENSG00000167461	3.434e-11	0.1312	37.76	25.84	2.012e-10	0.5552
SF3A1	ENSG00000099995	7.424e-12	0.1299	34.86	23.2	4.566e-11	0.5552
ADI1	ENSG00000182551	2.949e-21	0.1332	19.54	8.546	3.134e-20	0.5551
GULP1	ENSG00000144366	3.19e-12	0.1253	33.89	21.61	2.012e-11	0.5551
CREB5	ENSG00000146592	3.552e-20	0.1371	20.42	9.305	3.555e-19	0.5551
CYC1	ENSG00000179091	3.603e-09	0.1499	50.18	39.9	1.822e-08	0.5551
SLF2	ENSG00000119906	2.978e-10	0.1361	43.13	30.39	1.636e-09	0.5551
LMCD1	ENSG00000071282	3.437e-38	0.1336	13.56	2.596	7.109e-37	0.555
SASH1	ENSG00000111961	6.556e-23	0.1247	18.49	7.428	7.467e-22	0.555
SGMS1	ENSG00000198964	4.852e-21	0.1171	19.81	8.466	5.075e-20	0.5549
MACROH2A2	ENSG00000099284	3.41e-08	0.162	67.08	54.27	1.558e-07	0.5549
ERG28	ENSG00000133935	4.25e-18	0.1244	22.27	11.06	3.852e-17	0.5549
PREX1	ENSG00000124126	1.51e-13	0.1238	29.84	17.85	1.033e-12	0.5549
TYRO3	ENSG00000092445	7.237e-32	0.1206	14.88	3.914	1.186e-30	0.5548
EPM2AIP1	ENSG00000178567	1.727e-09	0.1366	47.54	35.26	8.961e-09	0.5547
MIS12	ENSG00000167842	3.571e-16	0.1206	24.56	13.14	2.877e-15	0.5547
DBF4B	ENSG00000161692	3.713e-09	0.1437	51.06	38.34	1.873e-08	0.5547
LZTS3	ENSG00000088899	1.862e-12	0.1228	32.57	20.41	1.191e-11	0.5547
BSG	ENSG00000172270	8.706e-08	0.1636	79.58	67.81	3.834e-07	0.5546
EFNA2	ENSG00000099617	1.39e-18	0.1226	21.48	10.42	1.291e-17	0.5546
PGLS	ENSG00000130313	1.642e-11	0.1331	35.12	23.84	9.842e-11	0.5546
FAM199X	ENSG00000123575	4.007e-10	0.1379	42.34	30.43	2.181e-09	0.5546
NMRAL1	ENSG00000153406	6.434e-23	0.1202	18.31	7.188	7.332e-22	0.5545
PAF1	ENSG00000006712	6.791e-11	0.1279	37.76	26.28	3.901e-10	0.5545
ZBTB41	ENSG00000177888	3.529e-14	0.1217	27.64	16.21	2.518e-13	0.5544
RASSF8	ENSG00000123094	6.081e-18	0.1153	22.18	10.86	5.459e-17	0.5544
NR2C1	ENSG00000120798	1.659e-09	0.1394	46.83	34.15	8.618e-09	0.5544
HAUS1	ENSG00000152240	2.421e-19	0.119	20.77	9.585	2.328e-18	0.5544
KCMF1	ENSG00000176407	4.577e-10	0.1323	42.25	30.07	2.481e-09	0.5543
ATXN7L3B	ENSG00000253719	7.394e-08	0.1672	72.36	60.46	3.278e-07	0.5543
NPAS2	ENSG00000170485	3.252e-31	0.124	14.88	3.914	5.161e-30	0.5542
GSTK1	ENSG00000197448	1.56e-13	0.1232	28.87	17.17	1.067e-12	0.5541
SESN3	ENSG00000149212	1.244e-10	0.1228	39	26.4	7.025e-10	0.5541
DENND4A	ENSG00000174485	2.012e-09	0.144	46.65	34.38	1.039e-08	0.5541
ERGIC1	ENSG00000113719	1.099e-17	0.1141	22.18	10.9	9.693e-17	0.554
ST13	ENSG00000100380	1.168e-14	0.1216	26.23	15.02	8.618e-14	0.554
H6PD	ENSG00000049239	9.276e-15	0.1192	26.06	14.66	6.903e-14	0.5539
EXOC6	ENSG00000138190	1.58e-10	0.1321	38.47	27.08	8.852e-10	0.5539
HMG20B	ENSG00000064961	3.849e-10	0.1303	41.2	28.95	2.098e-09	0.5539
SCP2	ENSG00000116171	1.064e-11	0.1242	33.36	22	6.487e-11	0.5538
CEBPZ	ENSG00000115816	5.132e-12	0.1237	32.57	20.85	3.193e-11	0.5538
NFRKB	ENSG00000170322	5.831e-11	0.131	36.09	24.8	3.366e-10	0.5538
NME2	ENSG00000243678	8.06e-14	0.1271	27.46	16.53	5.636e-13	0.5538
ZNF514	ENSG00000144026	1.416e-12	0.1199	30.72	19.05	9.15e-12	0.5537
PLOD2	ENSG00000152952	5.36e-14	0.1242	27.11	15.97	3.786e-13	0.5537
SENP6	ENSG00000112701	7.113e-08	0.1519	66.2	55.51	3.162e-07	0.5537
ASL	ENSG00000126522	1.352e-14	0.1217	26.06	14.86	9.938e-14	0.5537
DSG2	ENSG00000046604	4.844e-37	0.1207	13.29	2.556	9.579e-36	0.5537
PTBP1	ENSG00000011304	1.662e-08	0.1445	54.75	43.01	7.825e-08	0.5537
CCDC181	ENSG00000117477	8.857e-15	0.1244	25.53	14.54	6.604e-14	0.5536
EIF2D	ENSG00000143486	3.426e-12	0.12	31.78	20.13	2.155e-11	0.5536
PPIG	ENSG00000138398	1.166e-08	0.1402	52.29	40.85	5.603e-08	0.5536
ATXN1	ENSG00000124788	3.353e-18	0.1254	21.04	10.26	3.058e-17	0.5536
PARPBP	ENSG00000185480	1.15e-18	0.1212	20.77	9.784	1.073e-17	0.5536
ALKBH5	ENSG00000091542	6.779e-10	0.1378	41.11	30.27	3.634e-09	0.5536
ZNF548	ENSG00000188785	6.879e-10	0.1381	41.73	30.07	3.684e-09	0.5536
ZSCAN1	ENSG00000152467	2.716e-13	0.1262	28.61	17.41	1.828e-12	0.5536
KCNJ4	ENSG00000168135	3.072e-32	0.1162	14.35	3.514	5.113e-31	0.5536
EMILIN3	ENSG00000183798	5.594e-26	0.1148	16.29	5.431	7.285e-25	0.5535
PEX19	ENSG00000162735	2.834e-12	0.1257	30.9	19.81	1.792e-11	0.5534
TPGS2	ENSG00000134779	5.343e-09	0.1339	48.24	36.34	2.649e-08	0.5534
TRMT2B	ENSG00000188917	6.91e-20	0.1175	19.63	8.666	6.799e-19	0.5534
CKAP2L	ENSG00000169607	3.471e-15	0.1279	24.82	13.58	2.656e-14	0.5533
STAG1	ENSG00000118007	1.457e-07	0.1594	73.94	63.82	6.284e-07	0.5533
TNFRSF1A	ENSG00000067182	1.154e-24	0.1241	16.64	5.95	1.422e-23	0.5533
AEBP2	ENSG00000139154	1.599e-08	0.1401	53.17	41.33	7.541e-08	0.5533
CUEDC1	ENSG00000180891	4.301e-11	0.1197	35.56	23.36	2.507e-10	0.5533
BSPH1	ENSG00000188334	3.274e-55	0.1239	11.09	0.4393	1.145e-53	0.5533
SYAP1	ENSG00000169895	6.708e-09	0.1408	48.68	37.3	3.296e-08	0.5533
ZNF385D	ENSG00000151789	1.391e-11	0.1279	33.01	21.53	8.395e-11	0.5532
CHCHD2	ENSG00000106153	5.349e-13	0.1215	28.7	17.69	3.549e-12	0.5532
PPP2R2A	ENSG00000221914	4.814e-12	0.1196	31.69	20.05	3.006e-11	0.5532
GSN	ENSG00000148180	3.77e-34	0.1339	13.64	3.035	6.661e-33	0.5532
CBL	ENSG00000110395	2.083e-10	0.1262	37.94	26.32	1.156e-09	0.5532
SEPTIN2	ENSG00000168385	4.744e-10	0.1281	39.96	28.08	2.57e-09	0.5531
EPHA5	ENSG00000145242	1.19e-08	0.1455	51.5	39.02	5.711e-08	0.5531
DYNC2I1	ENSG00000126870	4.382e-09	0.1361	46.57	34.86	2.192e-08	0.5531
ADHFE1	ENSG00000147576	2.916e-11	0.1206	34.42	22.36	1.716e-10	0.5531
CYFIP1	ENSG00000273749	1.38e-11	0.1219	33.1	21.29	8.335e-11	0.5531
ATRAID	ENSG00000138085	9.652e-15	0.1164	25.09	14.06	7.162e-14	0.553
EIF4G1	ENSG00000114867	4.714e-08	0.1416	59.33	47.44	2.122e-07	0.553
ECI2	ENSG00000198721	3.87e-15	0.1197	24.56	13.46	2.953e-14	0.553
PRSS35	ENSG00000146250	3.587e-46	0.1167	11.8	1.198	9.534e-45	0.553
PPA1	ENSG00000180817	1.078e-13	0.1168	27.02	15.93	7.483e-13	0.553
RND1	ENSG00000172602	1.968e-34	0.1191	13.56	2.915	3.525e-33	0.553
FAM234A	ENSG00000167930	1.602e-09	0.1314	42.96	31.15	8.336e-09	0.553
POLR2I	ENSG00000105258	1.618e-12	0.1281	29.67	18.73	1.04e-11	0.553
DBP	ENSG00000105516	1.09e-22	0.1226	17.52	6.789	1.229e-21	0.553
SNX21	ENSG00000124104	1.143e-21	0.1134	18.22	7.308	1.235e-20	0.553
NFATC4	ENSG00000100968	1.292e-08	0.1291	53.87	37.54	6.178e-08	0.5529
FAM83H	ENSG00000180921	9.567e-22	0.1198	17.96	7.188	1.039e-20	0.5528
COQ4	ENSG00000167113	1.121e-08	0.1436	49.38	38.1	5.397e-08	0.5528
CAT	ENSG00000121691	7.4e-19	0.1192	19.98	9.225	6.962e-18	0.5528
ACSS3	ENSG00000111058	1.796e-29	0.1153	14.7	4.073	2.698e-28	0.5528
PPP2R3B	ENSG00000167393	2.685e-10	0.1291	37.85	26.2	1.479e-09	0.5528
STXBP3	ENSG00000116266	1.649e-15	0.1127	23.77	12.7	1.282e-14	0.5527
CEP250	ENSG00000126001	1.199e-08	0.1392	50.26	37.58	5.75e-08	0.5527
TASOR	ENSG00000163946	3.932e-09	0.1357	45.07	33.23	1.978e-08	0.5526
SLC25A27	ENSG00000153291	1.184e-14	0.1209	24.91	13.94	8.731e-14	0.5526
SNX12	ENSG00000147164	1.14e-10	0.1201	35.83	24.12	6.458e-10	0.5526
BGLAP	ENSG00000242252	2.854e-14	0.1151	25.53	14.5	2.049e-13	0.5525
SMARCA2	ENSG00000080503	4.772e-29	0.1143	14.7	4.113	7.041e-28	0.5525
FAM111B	ENSG00000189057	1.467e-20	0.1143	18.57	7.827	1.504e-19	0.5525
CCNB1IP1	ENSG00000100814	1.267e-09	0.1405	40.49	29.87	6.651e-09	0.5525
RBM23	ENSG00000100461	1.124e-08	0.1388	48.68	37.34	5.408e-08	0.5525
BEND7	ENSG00000165626	7.58e-12	0.1234	30.9	19.81	4.659e-11	0.5524
NDUFAF8	ENSG00000224877	2.571e-09	0.1332	42.78	31.51	1.313e-08	0.5524
ZNF732	ENSG00000186777	1.564e-30	0.1095	14.17	3.674	2.441e-29	0.5523
COQ2	ENSG00000173085	3.317e-18	0.1136	20.25	9.505	3.028e-17	0.5523
PPT2	ENSG00000221988	1.553e-14	0.1184	24.74	13.94	1.136e-13	0.5523
ZMYND19	ENSG00000165724	2.405e-11	0.1276	32.31	21.45	1.422e-10	0.5523
KEAP1	ENSG00000079999	4.795e-10	0.1292	37.94	26.8	2.595e-09	0.5523
HSPD1	ENSG00000144381	1.604e-10	0.1257	35.21	24.44	8.975e-10	0.5522
MFSD4B	ENSG00000173214	3.231e-12	0.1238	29.4	18.73	2.036e-11	0.5522
RIPK2	ENSG00000104312	6.768e-26	0.1192	15.58	5.112	8.788e-25	0.5522
XPA	ENSG00000136936	1.671e-10	0.1176	36.18	24.12	9.335e-10	0.5522
CPSF7	ENSG00000149532	2.258e-07	0.1545	70.77	60.58	9.58e-07	0.5522
RPAP3	ENSG00000005175	1.661e-10	0.122	35.74	24.4	9.286e-10	0.5522
ASAP3	ENSG00000088280	2.072e-16	0.1131	22.1	11.18	1.693e-15	0.5521
ADD3	ENSG00000148700	2.771e-16	0.1107	22.1	11.42	2.243e-15	0.5521
KNL1	ENSG00000137812	4.409e-16	0.112	22.54	11.58	3.542e-15	0.5521
RHPN2	ENSG00000131941	3.757e-26	0.1117	15.49	4.952	4.928e-25	0.5521
CDH4	ENSG00000179242	2.398e-37	0.1175	12.68	2.236	4.795e-36	0.5521
TSPAN6	ENSG00000000003	2.42e-14	0.1163	24.91	14.1	1.746e-13	0.5521
SFXN1	ENSG00000164466	1.298e-08	0.1357	47.45	36.46	6.205e-08	0.552
PPRC1	ENSG00000148840	4.452e-12	0.1244	29.75	18.77	2.784e-11	0.552
PTPRO	ENSG00000151490	2.211e-09	0.1324	41.64	30.15	1.137e-08	0.552
RUFY1	ENSG00000176783	1.55e-08	0.1338	48.33	37.06	7.325e-08	0.5519
ANXA11	ENSG00000122359	1.923e-31	0.112	13.82	3.355	3.09e-30	0.5519
ALDH18A1	ENSG00000059573	6.75e-11	0.1205	33.63	22.28	3.879e-10	0.5519
GAS2L3	ENSG00000139354	2.021e-11	0.124	31.6	20.65	1.203e-10	0.5519
FHOD1	ENSG00000135723	1.56e-16	0.1203	21.57	11.02	1.283e-15	0.5519
CSRP1	ENSG00000159176	1.138e-17	0.1277	20.25	9.864	1.002e-16	0.5518
ACP1	ENSG00000143727	3.987e-13	0.1131	26.94	16.05	2.656e-12	0.5518
MINDY4	ENSG00000106125	3.411e-24	0.1121	16.11	5.631	4.113e-23	0.5518
ZDHHC2	ENSG00000104219	3.315e-14	0.1193	24.82	14.14	2.37e-13	0.5518
PDS5B	ENSG00000083642	3.445e-09	0.131	42.25	31.07	1.744e-08	0.5518
CMC2	ENSG00000103121	3.726e-09	0.134	42.25	31.59	1.879e-08	0.5518
GIPC1	ENSG00000123159	5.464e-09	0.134	44.01	32.51	2.708e-08	0.5518
CLDN1	ENSG00000163347	7.775e-35	0.1146	13.03	2.596	1.428e-33	0.5517
HMMR	ENSG00000072571	1.467e-18	0.1426	19.28	9.026	1.36e-17	0.5517
GFRA1	ENSG00000151892	1.517e-12	0.1205	28.26	17.21	9.774e-12	0.5517
FBXW8	ENSG00000174989	3.95e-09	0.1303	42.52	31.47	1.986e-08	0.5517
HMOX2	ENSG00000103415	1.16e-14	0.1156	24.03	13.3	8.567e-14	0.5517
RNF138	ENSG00000134758	1.344e-10	0.1179	34.42	23.28	7.57e-10	0.5517
MPST	ENSG00000128309	1.2e-11	0.1204	30.55	19.69	7.28e-11	0.5517
IRS4	ENSG00000133124	9.071e-47	0.1164	11.36	0.9984	2.477e-45	0.5517
DYRK2	ENSG00000127334	1.475e-08	0.1329	47.62	35.58	7.003e-08	0.5516
RGL3	ENSG00000205517	6.322e-41	0.1165	11.97	1.637	1.434e-39	0.5516
CYP20A1	ENSG00000119004	1.827e-12	0.1141	28.26	17.25	1.17e-11	0.5515
DIRAS2	ENSG00000165023	8.963e-13	0.1195	27.64	16.49	5.861e-12	0.5515
PHKA2	ENSG00000044446	3.339e-16	0.1132	21.74	11.1	2.694e-15	0.5515
TMEM9	ENSG00000116857	5.596e-11	0.1245	32.31	21.61	3.236e-10	0.5514
SNRNP48	ENSG00000168566	3.167e-13	0.1179	26.23	15.54	2.125e-12	0.5514
KBTBD2	ENSG00000170852	1.371e-09	0.1261	38.82	27.88	7.178e-09	0.5514
PDE3A	ENSG00000172572	3.979e-18	0.1196	19.72	9.145	3.615e-17	0.5514
DVL2	ENSG00000004975	2.334e-08	0.1318	48.94	37.3	1.083e-07	0.5514
PLAG1	ENSG00000181690	2.281e-22	0.1122	16.81	6.31	2.543e-21	0.5513
UQCRB	ENSG00000156467	1.17e-10	0.1256	33.1	22.8	6.623e-10	0.5513
ZNF24	ENSG00000172466	7.795e-08	0.142	55.99	43.65	3.446e-07	0.5513
ADGRL2	ENSG00000117114	4.733e-07	0.1506	75.53	65.85	1.944e-06	0.5512
MYRF	ENSG00000124920	1.867e-34	0.1171	12.85	2.596	3.355e-33	0.5512
FOXJ2	ENSG00000065970	7.401e-16	0.1107	21.92	11.3	5.87e-15	0.5512
PIF1	ENSG00000140451	8.398e-21	0.1442	17.61	7.149	8.699e-20	0.5512
MFGE8	ENSG00000140545	3.855e-10	0.1096	36.44	24.32	2.101e-09	0.5512
MTARC2	ENSG00000117791	1.842e-34	0.1046	12.85	2.556	3.313e-33	0.5511
CDC23	ENSG00000094880	1.934e-10	0.1228	33.98	23.28	1.076e-09	0.5511
MEA1	ENSG00000124733	6.237e-11	0.1189	32.22	21.21	3.59e-10	0.5511
MPHOSPH9	ENSG00000051825	3.647e-08	0.1361	49.82	38.7	1.66e-07	0.5511
LZIC	ENSG00000162441	6.511e-12	0.1189	28.79	18.25	4.019e-11	0.551
RHOQ	ENSG00000119729	1.283e-12	0.1159	27.11	16.45	8.315e-12	0.551
PLXND1	ENSG00000004399	1.23e-32	0.1194	13.12	2.915	2.071e-31	0.551
TMEM97	ENSG00000109084	1.927e-08	0.1285	47.36	35.3	8.996e-08	0.551
SLC25A23	ENSG00000125648	1.862e-16	0.1177	20.95	10.54	1.524e-15	0.551
PER3	ENSG00000049246	5.626e-18	0.1163	19.37	9.065	5.059e-17	0.5509
LHX9	ENSG00000143355	6.269e-10	0.1191	36.71	24.8	3.372e-09	0.5509
KCNJ13	ENSG00000115474	5.893e-48	0.1135	11	0.7987	1.659e-46	0.5509
ING2	ENSG00000168556	5.382e-25	0.1093	15.32	5.072	6.751e-24	0.5509
PCM1	ENSG00000078674	7.5e-07	0.1582	85.39	75.92	3.011e-06	0.5509
PSMC3	ENSG00000165916	1.473e-08	0.1311	45.25	33.95	6.991e-08	0.5509
ARL2	ENSG00000213465	3.313e-11	0.1194	30.81	20.17	1.944e-10	0.5509
CPSF3	ENSG00000119203	1.418e-11	0.1106	30.02	18.81	8.55e-11	0.5508
BUB1B	ENSG00000156970	2.413e-16	0.116	21.04	10.54	1.964e-15	0.5508
CA14	ENSG00000118298	7.299e-31	0.1108	13.47	3.235	1.152e-29	0.5507
PPM1H	ENSG00000111110	1.097e-09	0.1248	36.97	25.92	5.795e-09	0.5507
LRP3	ENSG00000130881	1.421e-08	0.129	44.01	33.67	6.769e-08	0.5507
DZANK1	ENSG00000089091	1.069e-11	0.1162	29.31	18.45	6.515e-11	0.5507
MAP7	ENSG00000135525	2.605e-11	0.1107	30.46	19.25	1.539e-10	0.5506
IQCE	ENSG00000106012	8.996e-13	0.1191	26.32	15.81	5.881e-12	0.5506
PPP1R16A	ENSG00000160972	1.434e-11	0.1173	29.31	18.73	8.642e-11	0.5506
LARP4	ENSG00000161813	7.266e-08	0.1386	52.64	40.81	3.223e-07	0.5506
HLTF	ENSG00000071794	6.602e-09	0.1239	41.81	30.27	3.247e-08	0.5505
RNF168	ENSG00000163961	9.9e-11	0.1166	31.87	21.25	5.627e-10	0.5505
RHOBTB1	ENSG00000072422	1.518e-10	0.1175	32.92	21.77	8.518e-10	0.5505
CDH24	ENSG00000139880	4.612e-11	0.1118	30.99	20.01	2.685e-10	0.5505
PNMA8C	ENSG00000277531	1.703e-24	0.1145	15.23	5.152	2.083e-23	0.5505
COL9A2	ENSG00000049089	8.902e-16	0.1153	21.39	10.9	7.017e-15	0.5504
MSL2	ENSG00000174579	1.658e-09	0.1225	37.41	26.4	8.618e-09	0.5504
RAD9A	ENSG00000172613	1.739e-17	0.1096	19.63	9.225	1.518e-16	0.5504
RBM19	ENSG00000122965	4.75e-09	0.1215	40.32	29.15	2.363e-08	0.5504
L3HYPDH	ENSG00000126790	6.725e-10	0.1235	35.3	24.44	3.606e-09	0.5504
CDCA8	ENSG00000134690	2.84e-15	0.1167	21.92	11.46	2.18e-14	0.5503
CAMK1	ENSG00000134072	4.954e-28	0.1077	14	3.874	6.984e-27	0.5503
RNF150	ENSG00000170153	1.479e-12	0.1103	26.67	15.93	9.532e-12	0.5503
FAM53C	ENSG00000120709	1.709e-08	0.1306	43.75	33.51	8.023e-08	0.5503
ARHGAP26	ENSG00000145819	9.965e-17	0.1042	20.25	9.864	8.301e-16	0.5503
RBM41	ENSG00000089682	4.31e-07	0.1432	64.61	55.39	1.777e-06	0.5503
CNNM3	ENSG00000168763	2.732e-11	0.1121	30.02	18.97	1.612e-10	0.5502
WDR19	ENSG00000157796	5.702e-08	0.1336	50.18	37.7	2.55e-07	0.5502
ZNF331	ENSG00000130844	1.17e-14	0.1161	22.36	12.34	8.63e-14	0.5502
HSPB11	ENSG00000081870	2.26e-16	0.1109	20.33	10.18	1.843e-15	0.5501
TAF7	ENSG00000178913	2.581e-07	0.141	58.71	48.36	1.088e-06	0.5501
CAND1	ENSG00000111530	1.632e-07	0.1351	54.93	44.37	7.011e-07	0.5501
FANCM	ENSG00000187790	1.233e-11	0.118	28.52	18.05	7.474e-11	0.5501
CDAN1	ENSG00000140326	1.326e-12	0.1167	26.06	15.73	8.579e-12	0.5501
FAM214A	ENSG00000047346	5.711e-11	0.1185	30.63	19.89	3.3e-10	0.5501
CYB5B	ENSG00000103018	3.231e-08	0.1315	46.13	35.54	1.48e-07	0.5501
RSPH1	ENSG00000160188	8.724e-31	0.1117	13.2	3.155	1.371e-29	0.5501
UQCR10	ENSG00000184076	1.056e-09	0.124	35.56	25.2	5.586e-09	0.5501
PTDSS1	ENSG00000156471	4.152e-19	0.1098	17.96	7.788	3.954e-18	0.55
GATD1	ENSG00000177225	5.072e-07	0.1447	65.49	54.87	2.076e-06	0.55
FBXO17	ENSG00000269190	5.866e-20	0.1108	17.34	7.188	5.813e-19	0.55
PTOV1	ENSG00000104960	1.184e-06	0.149	85.83	78.27	4.647e-06	0.55
OTUD3	ENSG00000169914	8.679e-08	0.1309	51.58	39.14	3.823e-07	0.5499
DBI	ENSG00000155368	6.668e-12	0.1177	27.38	17.25	4.112e-11	0.5499
OXSR1	ENSG00000172939	1.149e-08	0.1246	41.46	30.99	5.524e-08	0.5499
BNIP3L	ENSG00000104765	6.94e-08	0.1297	49.47	38.38	3.087e-07	0.5499
SLC7A8	ENSG00000092068	5.836e-32	0.1087	12.85	2.835	9.624e-31	0.5499
STIL	ENSG00000123473	8.796e-15	0.1062	22.18	11.78	6.562e-14	0.5498
AARS2	ENSG00000124608	3.488e-09	0.1238	38.12	27.28	1.765e-08	0.5498
RAD54B	ENSG00000197275	9.094e-16	0.1117	20.77	10.62	7.163e-15	0.5498
SEMA4D	ENSG00000187764	2.145e-14	0.1155	22.54	12.46	1.554e-13	0.5498
RAB11A	ENSG00000103769	1.118e-13	0.108	23.86	13.46	7.741e-13	0.5498
ACAA2	ENSG00000167315	2.819e-11	0.1144	29.14	18.69	1.663e-10	0.5498
EIF2S3	ENSG00000130741	4.024e-09	0.121	38.82	27.52	2.022e-08	0.5498
TOMM5	ENSG00000175768	3.774e-10	0.1151	33.19	22.44	2.059e-09	0.5497
IGF2BP1	ENSG00000159217	6.284e-07	0.1531	67.61	56.03	2.541e-06	0.5497
CEBPG	ENSG00000153879	7.006e-09	0.1209	39.7	28.99	3.433e-08	0.5497
PCBP1	ENSG00000169564	3.956e-08	0.1223	45.77	34.66	1.794e-07	0.5496
TADA3	ENSG00000171148	1.023e-09	0.1219	34.51	24.2	5.414e-09	0.5496
FILIP1L	ENSG00000168386	3.617e-19	0.1062	17.69	7.548	3.456e-18	0.5496
SRSF1	ENSG00000136450	2.045e-07	0.1386	55.63	43.77	8.705e-07	0.5496
PIAS2	ENSG00000078043	1.169e-08	0.1198	41.73	30.19	5.617e-08	0.5496
GID8	ENSG00000101193	5.857e-08	0.1299	47.54	36.66	2.616e-07	0.5496
SH3BGRL	ENSG00000131171	1.512e-11	0.1114	28.26	17.69	9.09e-11	0.5496
GNL1	ENSG00000204590	5.596e-11	0.1156	29.67	19.33	3.236e-10	0.5495
MORC4	ENSG00000133131	8.073e-16	0.1064	20.6	10.34	6.381e-15	0.5495
ARHGEF16	ENSG00000130762	1.633e-37	0.1064	11.71	1.797	3.29e-36	0.5494
S100A13	ENSG00000189171	1.071e-13	0.102	23.68	13.02	7.436e-13	0.5494
NHLRC2	ENSG00000196865	2.535e-08	0.1249	43.31	32.71	1.175e-07	0.5494
ANKRD9	ENSG00000156381	3.213e-24	0.1118	14.79	4.952	3.885e-23	0.5494
WDR18	ENSG00000065268	7.942e-09	0.1207	39.44	28.87	3.872e-08	0.5494
MBOAT7	ENSG00000125505	5.065e-12	0.1134	26.5	16.41	3.155e-11	0.5494
CMTM6	ENSG00000091317	6.782e-15	0.1108	21.48	11.42	5.091e-14	0.5493
IQCB1	ENSG00000173226	3.224e-13	0.1035	24.3	13.74	2.161e-12	0.5493
UPF3A	ENSG00000169062	2.987e-07	0.138	56.6	45.45	1.252e-06	0.5493
CCDC175	ENSG00000151838	3.129e-27	0.1069	13.82	3.874	4.285e-26	0.5493
ZBTB42	ENSG00000179627	2.35e-28	0.1092	13.47	3.554	3.376e-27	0.5493
JUND	ENSG00000130522	1.786e-06	0.1215	98.5	96.73	6.878e-06	0.5493
SAP18	ENSG00000150459	2.122e-07	0.1312	53.96	42.61	9.018e-07	0.5492
KATNAL2	ENSG00000167216	4.999e-17	0.1041	19.28	8.986	4.248e-16	0.5492
SRBD1	ENSG00000068784	3.765e-10	0.1088	32.48	21.53	2.055e-09	0.5491
AKAP11	ENSG00000023516	3.21e-08	0.1256	43.22	32.71	1.47e-07	0.5491
CDH7	ENSG00000081138	3.335e-13	0.1095	24.03	13.74	2.232e-12	0.5491
ZNF850	ENSG00000267041	1.221e-15	0.1159	20.25	10.42	9.56e-15	0.5491
ARAF	ENSG00000078061	1.201e-08	0.1233	39.96	29.43	5.755e-08	0.5491
ARL13B	ENSG00000169379	1.333e-10	0.1121	30.19	19.97	7.509e-10	0.549
PIK3R4	ENSG00000196455	1.46e-09	0.1156	34.68	23.88	7.616e-09	0.549
SMIM20	ENSG00000250317	1.861e-14	0.1059	21.92	11.7	1.354e-13	0.549
SLC39A8	ENSG00000138821	3.616e-19	0.1086	17.25	7.308	3.456e-18	0.549
SPATA5	ENSG00000145375	1.067e-08	0.1204	39.61	28.83	5.148e-08	0.549
PABPC4L	ENSG00000254535	2.5e-25	0.1148	14.26	4.433	3.171e-24	0.549
GINM1	ENSG00000055211	3.749e-09	0.1125	36.88	25.96	1.89e-08	0.549
GKAP1	ENSG00000165113	1.116e-10	0.1144	29.84	19.69	6.322e-10	0.549
C9orf116	ENSG00000160345	2.359e-20	0.09876	16.64	6.55	2.392e-19	0.549
CDK4	ENSG00000135446	9.556e-08	0.1272	47.62	37.38	4.194e-07	0.549
SEMA4B	ENSG00000185033	2.362e-09	0.1118	36.27	24.8	1.211e-08	0.549
PPIE	ENSG00000084072	4.25e-10	0.1119	32.22	21.53	2.309e-09	0.5489
BDH1	ENSG00000161267	1.38e-11	0.1121	27.11	16.93	8.335e-11	0.5489
KIF18A	ENSG00000121621	4.72e-17	0.114	18.84	8.906	4.021e-16	0.5489
AAGAB	ENSG00000103591	5.074e-09	0.1202	37.32	26.6	2.521e-08	0.5489
ZRANB3	ENSG00000121988	2.837e-14	0.1044	22.01	11.78	2.038e-13	0.5488
RAD18	ENSG00000070950	2.535e-12	0.1105	25.35	15.22	1.611e-11	0.5488
NUP98	ENSG00000110713	9.598e-08	0.1275	47.36	36.58	4.21e-07	0.5488
TTC12	ENSG00000149292	8.199e-20	0.1142	16.64	6.829	8.049e-19	0.5487
PLK1	ENSG00000166851	1.365e-13	0.1453	22.62	12.94	9.36e-13	0.5487
IFT172	ENSG00000138002	7.306e-09	0.1211	37.41	27.16	3.574e-08	0.5486
PSMD10	ENSG00000101843	4.515e-11	0.1054	28.35	17.97	2.63e-10	0.5486
PPP3CA	ENSG00000138814	2.469e-09	0.1147	34.86	24.16	1.263e-08	0.5485
CNPY3	ENSG00000137161	3.047e-08	0.1203	41.73	31.07	1.398e-07	0.5485
STAU2	ENSG00000040341	1.681e-06	0.1497	74.03	63.38	6.491e-06	0.5485
PCED1A	ENSG00000132635	2.08e-06	0.1608	80.11	68.45	7.957e-06	0.5485
SP3	ENSG00000172845	1.462e-06	0.1428	69.72	58.91	5.679e-06	0.5484
CPSF1	ENSG00000071894	3.249e-09	0.1149	35.12	24.84	1.649e-08	0.5484
TEDC2	ENSG00000162062	1.731e-13	0.1016	22.98	12.66	1.181e-12	0.5484
TUBG1	ENSG00000131462	1.366e-10	0.1075	29.4	19.17	7.69e-10	0.5484
GCFC2	ENSG00000005436	4.772e-12	0.1043	25.62	15.26	2.981e-11	0.5483
LSM6	ENSG00000164167	1.904e-10	0.1131	29.49	19.65	1.06e-09	0.5483
TLN1	ENSG00000137076	2.885e-11	0.1081	27.29	17.09	1.7e-10	0.5483
GALNT16	ENSG00000100626	3.422e-17	0.1047	18.4	8.427	2.94e-16	0.5483
TUBB6	ENSG00000176014	7.584e-25	0.105	14.08	4.393	9.448e-24	0.5483
LSM14A	ENSG00000257103	1.649e-08	0.1123	39.7	28.55	7.769e-08	0.5483
ITPRID2	ENSG00000138434	4.961e-10	0.1074	31.34	20.93	2.684e-09	0.5482
CENPQ	ENSG00000031691	6.846e-20	0.1049	16.29	6.589	6.747e-19	0.5482
WIPI2	ENSG00000157954	1.124e-07	0.12	47.1	35.58	4.894e-07	0.5482
SPIDR	ENSG00000164808	5.763e-11	0.1134	27.73	18.05	3.329e-10	0.5482
COL13A1	ENSG00000197467	1.609e-07	0.1227	49.56	36.94	6.919e-07	0.5482
KIF1C	ENSG00000129250	1.814e-18	0.1029	17.34	7.428	1.674e-17	0.5482
KPNB1	ENSG00000108424	3.315e-10	0.1111	30.37	20.29	1.816e-09	0.5482
HDGF	ENSG00000143321	1.187e-06	0.1374	64	53.95	4.657e-06	0.5481
DARS1	ENSG00000115866	7.325e-09	0.1161	36.71	26.08	3.582e-08	0.5481
LIN54	ENSG00000189308	6.72e-15	0.1019	20.6	10.62	5.048e-14	0.5481
TULP3	ENSG00000078246	1.493e-13	0.1026	22.36	12.42	1.022e-12	0.5481
NUAK1	ENSG00000074590	1.833e-09	0.1073	33.98	22.92	9.496e-09	0.5481
LGALS3BP	ENSG00000108679	3.545e-11	0.1089	27.29	17.21	2.076e-10	0.5481
SLC25A4	ENSG00000151729	1.283e-09	0.1238	31.87	22.52	6.736e-09	0.548
APRT	ENSG00000198931	1.491e-10	0.1075	29.23	18.81	8.373e-10	0.548
LAGE3	ENSG00000196976	2.127e-23	0.09976	14.52	4.832	2.474e-22	0.548
EIF4A2	ENSG00000156976	1.949e-07	0.121	49.03	37.34	8.307e-07	0.5479
FBXW4	ENSG00000107829	6.362e-09	0.1146	36	25.4	3.134e-08	0.5479
MFAP1	ENSG00000140259	8.157e-10	0.1118	31.43	21.37	4.345e-09	0.5479
CNOT9	ENSG00000144580	1.143e-06	0.1376	61.36	51.28	4.491e-06	0.5478
IER5L	ENSG00000188483	2.671e-10	0.116	29.49	19.49	1.472e-09	0.5478
CKLF	ENSG00000217555	3.939e-13	0.1125	22.54	12.98	2.625e-12	0.5478
XXYLT1	ENSG00000173950	2.781e-11	0.1108	26.5	16.49	1.641e-10	0.5477
SNHG32	ENSG00000204387	2.389e-09	0.1152	33.01	23.2	1.225e-08	0.5477
RHBDD2	ENSG00000005486	5.014e-09	0.111	34.95	24.56	2.493e-08	0.5477
CLTA	ENSG00000122705	2.266e-07	0.1244	48.94	37.62	9.608e-07	0.5477
STRBP	ENSG00000165209	6.022e-07	0.1302	55.37	44.25	2.441e-06	0.5477
ZNF625	ENSG00000257591	1.488e-08	0.1105	38.12	27.12	7.061e-08	0.5477
UXT	ENSG00000126756	1.191e-08	0.1151	36.71	26.84	5.711e-08	0.5477
FGD1	ENSG00000102302	5.541e-11	0.1081	27.29	17.33	3.208e-10	0.5477
MPP1	ENSG00000130830	2.497e-15	0.104	19.63	9.904	1.924e-14	0.5477
FAM114A1	ENSG00000197712	1.828e-30	0.103	12.24	2.716	2.834e-29	0.5476
C9orf135	ENSG00000204711	4.802e-32	0.1033	11.97	2.396	7.934e-31	0.5476
KIF7	ENSG00000166813	8.328e-09	0.1163	36	25.68	4.052e-08	0.5476
SZRD1	ENSG00000055070	3.563e-07	0.121	50.35	39.74	1.481e-06	0.5475
KMT5A	ENSG00000183955	1.72e-11	0.115	25.7	15.93	1.029e-10	0.5475
POLR3K	ENSG00000161980	3.96e-19	0.101	16.37	6.749	3.78e-18	0.5475
CYS1	ENSG00000205795	5.832e-45	0.1056	10.21	0.7188	1.495e-43	0.5474
TCF19	ENSG00000137310	1.002e-16	0.09932	18.13	8.387	8.339e-16	0.5474
VPS13A	ENSG00000197969	3.042e-08	0.1104	39.61	28.79	1.396e-07	0.5474
C19orf53	ENSG00000104979	5.767e-09	0.1126	34.51	24.6	2.85e-08	0.5474
HAUS8	ENSG00000131351	7.322e-19	0.102	16.46	6.869	6.893e-18	0.5474
MAGEH1	ENSG00000187601	1.414e-12	0.1013	23.5	13.46	9.137e-12	0.5474
SPATA24	ENSG00000170469	7.351e-17	0.1101	17.87	8.267	6.195e-16	0.5473
TRAF2	ENSG00000127191	4.054e-09	0.1124	33.98	23.4	2.036e-08	0.5473
ZNF518A	ENSG00000177853	2.768e-07	0.1253	47.8	37.86	1.163e-06	0.5473
TNFRSF12A	ENSG00000006327	2.058e-36	0.1327	11.09	1.677	3.969e-35	0.5473
DYNC2LI1	ENSG00000138036	8.205e-09	0.1156	35.12	24.88	3.993e-08	0.5472
TXNRD3	ENSG00000197763	6.9e-20	0.1059	15.76	6.19	6.793e-19	0.5472
SAP30L	ENSG00000164576	2.945e-10	0.1086	28.87	18.89	1.618e-09	0.5472
WDR27	ENSG00000184465	1.325e-07	0.1154	44.1	33.95	5.735e-07	0.5472
GDE1	ENSG00000006007	1.949e-10	0.1059	28.43	18.29	1.084e-09	0.5472
METTL16	ENSG00000127804	4.058e-10	0.112	29.23	19.41	2.208e-09	0.5472
PLEC	ENSG00000178209	8.867e-07	0.1297	56.34	44.81	3.525e-06	0.5471
B2M	ENSG00000166710	7.612e-26	0.09809	13.2	3.754	9.856e-25	0.5471
DMAC1	ENSG00000137038	1.697e-13	0.1054	21.3	11.78	1.159e-12	0.547
C11orf49	ENSG00000149179	2.106e-08	0.1098	37.41	26.84	9.81e-08	0.547
ZNF682	ENSG00000197124	1.58e-11	0.1043	25.09	15.3	9.487e-11	0.547
ZSCAN18	ENSG00000121413	8.392e-07	0.1208	54.31	43.81	3.342e-06	0.547
ANKRD54	ENSG00000100124	3.403e-12	0.1017	23.68	13.9	2.142e-11	0.547
NCAPH	ENSG00000121152	7.134e-16	0.1004	18.4	8.866	5.666e-15	0.5468
TMEM106B	ENSG00000106460	2.568e-10	0.1033	28.26	18.25	1.417e-09	0.5468
KANK1	ENSG00000107104	5.536e-15	0.1028	19.37	9.744	4.185e-14	0.5468
STX17	ENSG00000136874	2.074e-13	0.1017	21.48	11.7	1.404e-12	0.5468
MSN	ENSG00000147065	1.587e-09	0.1024	31.34	20.93	8.262e-09	0.5468
CEP85	ENSG00000130695	7.424e-09	0.1069	34.15	23.72	3.63e-08	0.5467
MTHFD1L	ENSG00000120254	2.206e-09	0.113	31.69	21.49	1.134e-08	0.5467
FANCC	ENSG00000158169	1.418e-11	0.1028	24.74	14.9	8.549e-11	0.5467
CBX2	ENSG00000173894	7.789e-07	0.1251	53.35	42.01	3.121e-06	0.5467
SNAP47	ENSG00000143740	1.181e-09	0.1051	30.28	20.33	6.215e-09	0.5466
NUDT9	ENSG00000170502	8.477e-10	0.1058	29.93	19.61	4.512e-09	0.5466
DCAF12	ENSG00000198876	3.116e-11	0.1016	25.44	15.58	1.831e-10	0.5466
TM9SF1	ENSG00000100926	2.605e-08	0.1164	36.88	27	1.206e-07	0.5466
ZBTB1	ENSG00000126804	1.161e-08	0.1156	34.95	24.6	5.58e-08	0.5466
SRCAP	ENSG00000080603	4.681e-06	0.138	76.14	67.09	1.714e-05	0.5466
TRIM25	ENSG00000121060	1.53e-30	0.105	11.88	2.516	2.391e-29	0.5466
PRPS1	ENSG00000147224	1.347e-09	0.1075	30.55	20.53	7.061e-09	0.5466
POLR2D	ENSG00000144231	2.247e-10	0.1084	27.46	17.81	1.243e-09	0.5465
TMED9	ENSG00000184840	1.392e-09	0.1044	30.46	20.41	7.281e-09	0.5465
OARD1	ENSG00000124596	1.274e-10	0.1076	26.76	17.13	7.187e-10	0.5465
COX19	ENSG00000240230	1.549e-10	0.1096	26.94	17.41	8.688e-10	0.5465
C17orf97	ENSG00000187624	1.443e-14	0.1005	19.54	10.06	1.057e-13	0.5465
CCDC40	ENSG00000141519	1.712e-08	0.1147	35.65	25.44	8.036e-08	0.5465
CXXC1	ENSG00000154832	5.125e-08	0.112	39.52	28.39	2.302e-07	0.5465
KXD1	ENSG00000105700	3.245e-08	0.1183	36.97	27.48	1.485e-07	0.5465
TTLL1	ENSG00000100271	5.427e-14	0.09973	20.33	10.74	3.832e-13	0.5465
GPATCH4	ENSG00000160818	3.023e-10	0.1044	28.08	17.93	1.658e-09	0.5464
CREB3L2	ENSG00000182158	2.186e-09	0.1102	31.07	21.05	1.125e-08	0.5464
CCDC171	ENSG00000164989	2.488e-09	0.106	31.43	21.25	1.272e-08	0.5464
LZTS2	ENSG00000107816	1.565e-06	0.1284	56.25	47.08	6.064e-06	0.5464
SYTL2	ENSG00000137501	5.45e-16	0.1093	17.96	8.626	4.359e-15	0.5464
C14orf119	ENSG00000179933	6.115e-11	0.1064	25.7	16.13	3.524e-10	0.5464
GTF2A1	ENSG00000165417	4.666e-09	0.1085	32.57	22.48	2.324e-08	0.5464
PYGO1	ENSG00000171016	1.63e-12	0.09748	22.62	12.82	1.046e-11	0.5464
MPP3	ENSG00000161647	1.896e-16	0.1045	17.61	8.227	1.551e-15	0.5464
GGH	ENSG00000137563	1.208e-14	0.1	19.37	9.904	8.891e-14	0.5463
ZNF22	ENSG00000165512	1.453e-08	0.1116	34.6	24.84	6.904e-08	0.5463
ZFP36	ENSG00000128016	1.361e-27	0.1073	12.41	3.115	1.894e-26	0.5463
ECE1	ENSG00000117298	7.927e-12	0.09991	23.77	13.94	4.865e-11	0.5462
GLB1	ENSG00000170266	7.023e-11	0.1006	25.88	16.05	4.031e-10	0.5462
ADGRV1	ENSG00000164199	1.569e-10	0.09573	27.11	16.89	8.798e-10	0.5462
NUMB	ENSG00000133961	8.748e-08	0.1087	40.49	29.63	3.852e-07	0.5462
COQ7	ENSG00000167186	2.47e-09	0.1028	31.16	20.93	1.263e-08	0.5462
DSEL	ENSG00000171451	2.932e-15	0.107	18.57	9.185	2.25e-14	0.5462
SRP9	ENSG00000143742	4.444e-07	0.1154	47.27	36.38	1.831e-06	0.5461
TRIM11	ENSG00000154370	3.46e-13	0.1014	21.21	11.58	2.314e-12	0.5461
FZD7	ENSG00000155760	1.451e-20	0.09686	14.79	5.431	1.489e-19	0.5461
MCUR1	ENSG00000050393	8.921e-17	0.0959	17.25	7.748	7.465e-16	0.5461
TCFL5	ENSG00000101190	5.196e-12	0.1021	23.15	13.5	3.231e-11	0.5461
CPQ	ENSG00000104324	7.612e-24	0.1035	13.38	4.113	9.058e-23	0.546
LAPTM4B	ENSG00000104341	4.042e-07	0.1151	46.39	35.7	1.671e-06	0.546
NFATC2IP	ENSG00000176953	3.323e-07	0.117	45.6	34.46	1.388e-06	0.546
HSD17B4	ENSG00000133835	3.509e-11	0.1054	24.65	15.14	2.055e-10	0.5459
CEP57	ENSG00000166037	1.181e-06	0.1202	52.38	42.01	4.636e-06	0.5459
GIT1	ENSG00000108262	4.273e-09	0.1118	31.16	21.73	2.141e-08	0.5459
SCML1	ENSG00000047634	1.517e-12	0.1058	21.83	12.5	9.774e-12	0.5459
MCFD2	ENSG00000180398	4.931e-11	0.1024	25.09	15.3	2.865e-10	0.5458
GORASP2	ENSG00000115806	1.168e-08	0.1069	33.19	23.48	5.614e-08	0.5458
NGLY1	ENSG00000151092	1.289e-07	0.1135	40.58	30.15	5.58e-07	0.5458
DIMT1	ENSG00000086189	6.28e-13	0.08928	21.48	11.62	4.147e-12	0.5458
ZNF215	ENSG00000149054	1.255e-27	0.09976	12.15	2.995	1.752e-26	0.5458
SNX33	ENSG00000173548	1.773e-12	0.1014	22.1	12.46	1.135e-11	0.5458
EPB41L1	ENSG00000088367	2.45e-09	0.1008	30.46	20.33	1.254e-08	0.5458
SNCA	ENSG00000145335	3.535e-08	0.09742	36.8	25.56	1.612e-07	0.5457
CYREN	ENSG00000122783	2.907e-08	0.1074	35.48	25.4	1.339e-07	0.5457
DOCK5	ENSG00000147459	1.112e-31	0.1071	11.27	2.157	1.805e-30	0.5457
TUBD1	ENSG00000108423	4.364e-12	0.1006	22.54	13.06	2.73e-11	0.5457
LTN1	ENSG00000198862	3.658e-07	0.1169	44.54	34.42	1.519e-06	0.5457
NONO	ENSG00000147140	5.471e-06	0.1293	69.01	60.02	1.991e-05	0.5457
RUVBL1	ENSG00000175792	4.025e-08	0.1065	36.09	26.12	1.824e-07	0.5456
SERP1	ENSG00000120742	2.614e-07	0.1115	42.52	32.79	1.101e-06	0.5456
COPG2	ENSG00000158623	1.577e-08	0.1046	34.07	23.8	7.444e-08	0.5456
HEBP1	ENSG00000013583	6.233e-22	0.09558	13.91	4.712	6.816e-21	0.5456
ANAPC5	ENSG00000089053	1.84e-06	0.13	54.84	44.61	7.079e-06	0.5456
BACE2	ENSG00000182240	1.555e-34	0.09532	10.83	1.677	2.801e-33	0.5456
ZNF718	ENSG00000250312	1.3e-16	0.1031	16.73	7.668	1.076e-15	0.5455
TLL1	ENSG00000038295	4.504e-49	0.1095	9.331	0.2396	1.317e-47	0.5455
BAG2	ENSG00000112208	1.334e-22	0.1052	13.56	4.433	1.496e-21	0.5455
ARMC10	ENSG00000170632	2.977e-14	0.101	19.19	9.864	2.133e-13	0.5455
DPP7	ENSG00000176978	4.207e-08	0.1054	36.53	26.04	1.905e-07	0.5455
POLR1D	ENSG00000186184	1.25e-07	0.1049	40.05	29.19	5.422e-07	0.5455
LRRC4B	ENSG00000131409	1.574e-06	0.1227	53.7	42.41	6.094e-06	0.5455
ARFGAP3	ENSG00000242247	1.446e-08	0.1071	33.45	23.48	6.876e-08	0.5455
ASMTL	ENSG00000169093	6.819e-09	0.1021	31.78	21.85	3.347e-08	0.5455
PSRC1	ENSG00000134222	2.298e-12	0.1075	21.83	12.38	1.464e-11	0.5454
EXOSC2	ENSG00000130713	8.456e-09	0.1035	32.31	22.16	4.112e-08	0.5454
CDCA3	ENSG00000111665	5.094e-13	0.1054	20.86	11.26	3.383e-12	0.5454
NHLRC3	ENSG00000188811	1.146e-11	0.1005	23.06	13.62	6.964e-11	0.5454
ATP9B	ENSG00000166377	4.626e-06	0.1362	64.44	53.23	1.696e-05	0.5454
TSEN34	ENSG00000170892	7.065e-11	0.101	24.74	15.34	4.054e-10	0.5454
VMA21	ENSG00000160131	5.246e-13	0.09707	20.69	11.38	3.482e-12	0.5454
LPGAT1	ENSG00000123684	5.673e-08	0.09587	37.15	26.4	2.537e-07	0.5453
DUSP22	ENSG00000112679	1.831e-13	0.09913	20.07	10.7	1.244e-12	0.5453
SNRPC	ENSG00000124562	2.472e-06	0.1248	55.72	46.17	9.376e-06	0.5453
KCTD7	ENSG00000243335	2.51e-09	0.1056	29.49	19.89	1.282e-08	0.5453
DNMBP	ENSG00000107554	6.426e-16	0.09528	17.34	8.067	5.119e-15	0.5453
RBM14	ENSG00000239306	2.714e-06	0.1272	57.66	46.37	1.025e-05	0.5453
BCL2	ENSG00000171791	1.038e-13	0.1038	19.54	10.42	7.219e-13	0.5453
PHF13	ENSG00000116273	4.531e-14	0.1049	19.01	9.904	3.214e-13	0.5452
BUD31	ENSG00000106245	1.3e-08	0.1058	32.31	22.84	6.21e-08	0.5452
ZC3H7B	ENSG00000100403	3.333e-07	0.1153	42.87	32.51	1.391e-06	0.5452
CFAP74	ENSG00000142609	4.274e-41	0.1047	9.859	0.8387	9.842e-40	0.5451
[truncated: 16,076 more rows]

## Sheet: tRPC
Gene Symbol	Gene Ensembl	P-Value	Log2FC	PCT1	PCT2	Adj. P-value	AUC
GADD45A	ENSG00000116717	4.527e-281	1.793	97.05	52.24	2.728e-277	0.8856
HES6	ENSG00000144485	1.85e-268	1.831	97.05	65.99	8.359e-265	0.8828
ZC3H12C	ENSG00000149289	7.241e-284	1.395	93.11	46.44	6.544e-280	0.8825
ATOH7	ENSG00000179774	3.82e-218	1.209	100	100	7.672e-215	0.8479
NOTCH1	ENSG00000148400	6.185e-222	1.275	96.06	58.66	1.597e-218	0.8452
E2F1	ENSG00000101412	2.116e-195	1.273	88.18	47.8	3.478e-192	0.8166
TRH	ENSG00000170893	7.055e-181	1.216	93.87	74.61	9.809e-178	0.8151
HES5	ENSG00000197921	9.741e-182	1.613	91.25	67.87	1.467e-178	0.8144
DLL1	ENSG00000198719	6.397e-227	1.327	75.38	24.91	1.927e-223	0.8087
MYBL1	ENSG00000185697	2.923e-220	1.112	75.71	25.97	6.604e-217	0.8062
EFS	ENSG00000100842	6.332e-159	0.921	91.47	66.51	6.359e-156	0.7934
VSX1	ENSG00000100987	5.425e-290	1.147	62.58	7.704	9.806e-286	0.7885
ZBTB18	ENSG00000179456	8.739e-154	0.9105	86.11	53.3	7.898e-151	0.7831
INSM2	ENSG00000168348	1.558e-165	1.26	79.98	37.6	2.011e-162	0.7808
IVNS1ABP	ENSG00000116679	5.985e-138	0.8758	89.82	67.46	4.327e-135	0.7732
PTPRU	ENSG00000060656	5.191e-162	0.8801	72.21	29.46	5.864e-159	0.7654
CKB	ENSG00000166165	6.92e-127	0.8014	100	99.27	3.909e-124	0.7644
ONECUT2	ENSG00000119547	9.451e-128	1.121	90.7	57.78	5.694e-125	0.7601
TTC14	ENSG00000163728	4.019e-125	0.8111	89.17	67.83	2.201e-122	0.76
PCDH8	ENSG00000136099	2.572e-246	1.051	57	7.777	9.299e-243	0.7591
SHD	ENSG00000105251	2.428e-135	0.8708	79.54	41.45	1.688e-132	0.7567
NFATC4	ENSG00000100968	4.766e-144	0.8292	73.74	32.21	3.746e-141	0.754
PCDH19	ENSG00000165194	4e-123	0.8524	85.45	54.04	2.009e-120	0.7531
PTPRK	ENSG00000152894	1.239e-118	0.7821	87.53	58.03	5.331e-116	0.7502
CTPS1	ENSG00000171793	1.546e-133	0.8119	73.41	35.07	1.035e-130	0.7474
TEAD2	ENSG00000074219	2.872e-113	0.7544	89.72	62.18	1.129e-110	0.7459
KLHL25	ENSG00000183655	2.327e-122	0.7813	79.21	41.71	1.137e-119	0.744
PLEKHA1	ENSG00000107679	1.699e-109	0.8086	91.36	66.03	6.399e-107	0.7427
IGSF11	ENSG00000144847	5.597e-157	0.7909	63.68	20.62	5.324e-154	0.7425
BHLHE22	ENSG00000180828	3.604e-145	0.8684	65.54	24.58	3.102e-142	0.7408
TRIM9	ENSG00000100505	1.814e-121	0.8671	76.7	37.53	8.627e-119	0.739
CFAP47	ENSG00000165164	2.846e-124	0.9232	70.79	33.31	1.513e-121	0.7358
MSI1	ENSG00000135097	2.558e-99	0.6528	92.56	72.82	8.255e-97	0.7322
RBP1	ENSG00000114115	6.78e-98	0.7208	94.75	81.58	2.043e-95	0.7313
FJX1	ENSG00000179431	4.098e-121	0.8089	67.4	32.76	1.899e-118	0.7309
TBC1D2B	ENSG00000167202	5.052e-127	0.7218	66.74	27.81	2.946e-124	0.7302
BIN1	ENSG00000136717	9.96e-97	0.7262	92.12	74.28	2.951e-94	0.7292
TMEM158	ENSG00000249992	3.955e-164	0.7849	55.03	13.24	4.766e-161	0.7247
PTPRS	ENSG00000105426	5.38e-92	0.4494	99.23	97.58	1.43e-89	0.7245
FAM222A	ENSG00000139438	5.764e-89	0.6707	84.14	61.3	1.389e-86	0.7167
TFDP2	ENSG00000114126	3.689e-91	0.6425	78.12	48.75	9.391e-89	0.7138
BCL7A	ENSG00000110987	3.731e-81	0.709	93.54	75.68	7.934e-79	0.7097
SLC38A4	ENSG00000139209	4.557e-139	0.601	54.6	14.2	3.432e-136	0.7086
SYNDIG1	ENSG00000101463	9.439e-161	0.6199	49.45	9.574	1.004e-157	0.7066
SMAD7	ENSG00000101665	1.783e-116	0.5979	58.32	19.96	7.326e-114	0.7043
IDH2	ENSG00000182054	4.123e-80	0.6047	77.79	56.13	8.565e-78	0.7031
MIB1	ENSG00000101752	5.182e-83	0.5838	76.7	46.77	1.142e-80	0.7026
PLEKHM2	ENSG00000116786	4.754e-83	0.6067	72.54	44.39	1.061e-80	0.7005
XYLT1	ENSG00000103489	1.127e-123	0.6254	52.19	16.14	5.821e-121	0.699
HNRNPH3	ENSG00000096746	1.391e-72	0.4937	97.05	91.67	2.328e-70	0.6988
CAMK2N1	ENSG00000162545	4.713e-78	0.6067	75.71	46.52	9.16e-76	0.696
HIPK2	ENSG00000064393	5.626e-68	0.5649	91.36	76.41	8.268e-66	0.6915
ILDR2	ENSG00000143195	6.722e-73	0.6322	78.34	44.9	1.135e-70	0.6889
MIS18BP1	ENSG00000129534	7.815e-94	0.6309	57.99	23.92	2.173e-91	0.6887
MDK	ENSG00000110492	4.053e-65	0.6189	98.25	88.41	5.509e-63	0.688
LIMD2	ENSG00000136490	7.691e-67	0.5837	84.46	63.13	1.103e-64	0.6876
GMIP	ENSG00000089639	5.39e-79	0.6221	66.19	34.96	1.07e-76	0.6872
PECAM1	ENSG00000261371	5.001e-205	0.5361	39.28	2.164	9.039e-202	0.6867
FOXP4	ENSG00000137166	1.622e-66	0.6078	85.56	60.6	2.273e-64	0.6866
INSYN1	ENSG00000205363	9.692e-70	0.6431	75.49	48.13	1.55e-67	0.6857
LGR4	ENSG00000205213	1.069e-62	0.5281	94.64	82.8	1.352e-60	0.6842
TLNRD1	ENSG00000140406	1.465e-76	0.5551	63.79	35.22	2.703e-74	0.6838
EZH2	ENSG00000106462	9.849e-64	0.5504	78.67	65.55	1.281e-61	0.6832
DST	ENSG00000151914	4.243e-58	0.5407	94.86	84.08	4.333e-56	0.6771
MYO18A	ENSG00000196535	1.083e-61	0.5273	78.23	53.3	1.288e-59	0.6767
NEUROD1	ENSG00000162992	1.209e-77	0.8195	57.55	27.81	2.324e-75	0.6757
LFNG	ENSG00000106003	8.381e-62	0.7724	73.19	49.85	1.01e-59	0.6749
RASD1	ENSG00000108551	1.704e-69	0.5652	65.54	33.64	2.678e-67	0.6741
CCDC34	ENSG00000109881	4.35e-68	0.5679	63.02	36.72	6.445e-66	0.674
TMEM132A	ENSG00000006118	1.485e-59	0.5542	80.09	52.53	1.637e-57	0.6735
CASP9	ENSG00000132906	4.471e-77	0.5593	56.35	26.19	8.417e-75	0.6727
NHS	ENSG00000188158	1.952e-72	0.5134	58.86	30.23	3.237e-70	0.6726
PTPRF	ENSG00000142949	1.633e-57	0.5241	79.54	59.32	1.621e-55	0.6724
KCTD12	ENSG00000178695	3.484e-110	0.5361	44.2	11.85	1.34e-107	0.6718
SPRY4	ENSG00000187678	7.413e-80	0.5972	52.95	23.33	1.506e-77	0.6707
STK39	ENSG00000198648	2.652e-57	0.5133	74.84	55.58	2.591e-55	0.6705
VSTM2B	ENSG00000187135	1.781e-77	0.6117	53.17	25.02	3.389e-75	0.6704
TCF3	ENSG00000071564	1.31e-56	0.4712	78.23	56.42	1.252e-54	0.6701
SORCS2	ENSG00000184985	4.499e-57	0.4966	75.05	53.89	4.372e-55	0.6696
RGS16	ENSG00000143333	4.034e-60	0.6241	73.09	43.51	4.529e-58	0.6695
FRYL	ENSG00000075539	7.858e-56	0.4939	73.74	55.58	7.21e-54	0.6681
UCP2	ENSG00000175567	5.735e-62	0.4913	65.65	38.99	7.1e-60	0.668
SEPTIN4	ENSG00000108387	2.025e-84	0.6494	50	19.26	4.632e-82	0.6679
CD47	ENSG00000196776	5.089e-56	0.5297	75.27	51.58	4.717e-54	0.6672
MDGA1	ENSG00000112139	1.593e-81	0.6362	50.11	20.51	3.428e-79	0.6669
HMGB2	ENSG00000164104	3.122e-55	0.732	68.49	51.69	2.808e-53	0.6652
PPM1F	ENSG00000100034	9.341e-75	0.4814	52.52	22.34	1.639e-72	0.6635
SMC4	ENSG00000113810	6.875e-62	0.5946	59.19	34.85	8.396e-60	0.6633
HOMER3	ENSG00000051128	1.321e-54	0.5135	71.01	46.59	1.159e-52	0.6624
CEP128	ENSG00000100629	2.925e-58	0.5348	61.93	38.74	3.021e-56	0.6617
E2F5	ENSG00000133740	1.831e-59	0.4905	60.18	35.22	2.006e-57	0.6605
SYNE2	ENSG00000054654	4.372e-48	0.4628	83.48	74.98	3.028e-46	0.6598
CCDC88B	ENSG00000168071	2.144e-69	0.6006	53.06	23.92	3.341e-67	0.6596
CCNG2	ENSG00000138764	3.845e-52	0.511	71.33	48.35	3.048e-50	0.6594
NIN	ENSG00000100503	4.471e-48	0.4561	80.42	62.99	3.084e-46	0.6579
RHBDL3	ENSG00000141314	7.189e-49	0.5227	80.31	55.76	5.136e-47	0.6576
PBX4	ENSG00000105717	3.536e-83	0.4426	44.86	15.81	7.988e-81	0.6575
CHD7	ENSG00000171316	5.286e-46	0.3695	96.39	90.32	3.329e-44	0.6571
PIK3R3	ENSG00000117461	3.917e-49	0.4678	74.07	52.42	2.844e-47	0.6564
NPTX2	ENSG00000106236	1.171e-64	0.6032	52.41	26.12	1.568e-62	0.6563
TMPO	ENSG00000120802	1.459e-49	0.4946	69.26	50.7	1.068e-47	0.6559
INPPL1	ENSG00000165458	8.173e-48	0.5173	78.12	53.45	5.596e-46	0.655
NEURL1B	ENSG00000214357	3.637e-80	0.4181	45.4	15.81	7.644e-78	0.6549
TP53I11	ENSG00000175274	4.505e-53	0.4433	64.55	39.03	3.701e-51	0.6549
BTG1	ENSG00000133639	2.132e-46	0.4545	76.59	62.58	1.366e-44	0.6547
CELSR2	ENSG00000143126	1.044e-51	0.4401	64.11	39.77	8.205e-50	0.6531
NUSAP1	ENSG00000137804	1.484e-58	0.6383	52.63	29.24	1.559e-56	0.6518
CIT	ENSG00000122966	1.845e-68	0.5444	46.06	20.25	2.803e-66	0.6503
RNF165	ENSG00000141622	3.961e-43	0.4286	83.81	67.75	2.244e-41	0.6502
CRYBG3	ENSG00000080200	1.946e-59	0.4543	52.52	26.16	2.118e-57	0.6497
MKI67	ENSG00000148773	7.291e-56	0.6227	54.27	30.34	6.724e-54	0.6497
FGFR1	ENSG00000077782	4.066e-56	0.4428	54.81	28.8	3.788e-54	0.6488
CRACD	ENSG00000109265	3.461e-42	0.4145	79.65	65.59	1.884e-40	0.648
PBXIP1	ENSG00000163346	5.118e-66	0.4398	47.37	20.1	7.008e-64	0.6479
VWA5B1	ENSG00000158816	1.526e-144	0.4135	31.84	2.641	1.254e-141	0.6469
ILF3	ENSG00000129351	1.92e-40	0.3321	93.98	91.23	9.831e-39	0.6469
DLX1	ENSG00000144355	3.489e-62	0.5148	48.91	21.64	4.349e-60	0.6463
CCDC88C	ENSG00000015133	1.182e-53	0.4462	55.03	29.05	9.939e-52	0.6457
MED25	ENSG00000104973	6.81e-43	0.4509	70.02	51.98	3.811e-41	0.6451
ULK1	ENSG00000177169	1.811e-40	0.4296	79.98	63.94	9.301e-39	0.6445
CFAP251	ENSG00000158023	1.13e-60	0.4602	47.81	21.94	1.317e-58	0.6443
INCENP	ENSG00000149503	1.886e-60	0.4949	47.16	22.27	2.185e-58	0.6442
DLL4	ENSG00000128917	3.004e-66	0.6119	43.44	18.27	4.176e-64	0.6434
DENND2B	ENSG00000166444	1.754e-40	0.5191	72.87	59.35	9.035e-39	0.6431
DDR1	ENSG00000204580	2.097e-38	0.3843	90.15	80.96	9.843e-37	0.6427
DLX2	ENSG00000115844	1.65e-55	0.4823	51.09	24.47	1.491e-53	0.6422
DIPK2A	ENSG00000181744	1.299e-51	0.4436	52.52	28.94	1.012e-49	0.6419
ANKRD10	ENSG00000088448	9.134e-38	0.325	96.28	91.86	4.201e-36	0.6417
VXN	ENSG00000169085	1.022e-82	0.4678	38.51	10.56	2.226e-80	0.6411
ARHGEF19	ENSG00000142632	4.925e-80	0.389	38.51	11.45	1.012e-77	0.6408
WDR62	ENSG00000075702	1.516e-69	0.4402	40.92	15.19	2.403e-67	0.6401
TRAK1	ENSG00000182606	7.354e-39	0.4092	73.52	58.36	3.545e-37	0.6399
FOXN4	ENSG00000139445	1.712e-42	0.6369	65.32	42.55	9.433e-41	0.6399
KIF22	ENSG00000079616	2.375e-45	0.5351	55.58	37.42	1.465e-43	0.6399
KIFC1	ENSG00000237649	4.203e-60	0.5017	44.75	20.18	4.689e-58	0.6398
SPAG5	ENSG00000076382	8.286e-59	0.4678	45.3	21.02	8.759e-57	0.6397
NCALD	ENSG00000104490	3.247e-40	0.455	67.51	49.49	1.653e-38	0.6392
CENPU	ENSG00000151725	4.366e-53	0.4553	48.8	25.17	3.603e-51	0.6388
MAGI1	ENSG00000151276	1.198e-39	0.4063	70.35	50.11	5.981e-38	0.6387
EFHD2	ENSG00000142634	4.711e-43	0.4902	59.3	38.88	2.652e-41	0.6378
HNRNPA0	ENSG00000177733	1.07e-35	0.3667	87.09	78.87	4.375e-34	0.6371
WDR72	ENSG00000166415	2e-130	0.3692	29.65	2.568	1.246e-127	0.6356
SLC38A2	ENSG00000134294	6.164e-38	0.3936	69.69	50.22	2.85e-36	0.6355
PLXNA2	ENSG00000076356	1.585e-73	0.3518	39.06	11.45	2.729e-71	0.6352
HEYL	ENSG00000163909	4.935e-58	0.4328	43.87	18.75	4.983e-56	0.6349
FOXM1	ENSG00000111206	2.494e-54	0.4722	45.51	21.53	2.127e-52	0.6348
LAMA5	ENSG00000130702	1.971e-36	0.4709	74.95	55.72	8.524e-35	0.6348
SOX2	ENSG00000181449	5.008e-38	0.4775	73.19	46.33	2.333e-36	0.6347
RRM2	ENSG00000171848	2.022e-58	0.5014	42.45	18.56	2.1e-56	0.6343
LMNB2	ENSG00000176619	1.082e-36	0.4454	66.85	53.82	4.759e-35	0.634
TGFB2	ENSG00000092969	9.031e-62	0.3904	41.14	16.29	1.081e-59	0.6339
PRKD3	ENSG00000115825	5.238e-47	0.3636	50.77	27.33	3.443e-45	0.6331
LPAR2	ENSG00000064547	9.133e-36	0.3999	74.29	54.29	3.752e-34	0.633
DAXX	ENSG00000204209	3.754e-46	0.3947	50.22	28.1	2.381e-44	0.6324
LURAP1L	ENSG00000153714	4.491e-65	0.3703	39.06	13.79	6.057e-63	0.6317
LSM14B	ENSG00000149657	1.01e-34	0.3943	69.26	55.17	3.967e-33	0.6308
BOC	ENSG00000144857	8.782e-45	0.3915	51.09	28.17	5.221e-43	0.6307
NCAPG	ENSG00000109805	1.339e-54	0.4464	42.89	19.08	1.17e-52	0.6307
GALNT10	ENSG00000164574	3.665e-60	0.4128	40.37	15.66	4.14e-58	0.6306
MMP23B	ENSG00000189409	1.14e-89	0.3818	31.95	6.64	2.784e-87	0.6295
KIF15	ENSG00000163808	2.632e-60	0.4167	39.17	15.3	2.992e-58	0.6294
TRIM44	ENSG00000166326	2.65e-33	0.3587	74.18	59.79	9.757e-32	0.6294
TGIF2	ENSG00000118707	5.672e-45	0.3653	50.88	26.3	3.406e-43	0.6292
ZWINT	ENSG00000122952	3.385e-54	0.4112	42.34	18.49	2.873e-52	0.6291
HJURP	ENSG00000123485	3.061e-58	0.4691	39.5	16.18	3.144e-56	0.6288
WWC1	ENSG00000113645	1.236e-54	0.4757	40.7	18.34	1.09e-52	0.6286
RORB	ENSG00000198963	4.791e-32	0.3995	83.37	67.31	1.678e-30	0.6285
FUS	ENSG00000089280	1.776e-32	0.3508	77.13	63.46	6.331e-31	0.6285
YPEL1	ENSG00000100027	2.445e-37	0.3553	60.39	38.77	1.105e-35	0.6281
FBLN1	ENSG00000077942	4.243e-44	0.3608	49.45	26.71	2.474e-42	0.6278
PFN2	ENSG00000070087	4.255e-31	0.3737	87.86	79.9	1.435e-29	0.6276
PTPRZ1	ENSG00000106278	6.197e-39	0.3928	55.58	34.7	2.995e-37	0.6275
CCDC50	ENSG00000152492	7.068e-34	0.3872	66.3	49.56	2.69e-32	0.6271
ANP32E	ENSG00000143401	6.955e-40	0.3737	53.83	32.28	3.502e-38	0.627
BHMT	ENSG00000145692	7.067e-79	0.365	33.48	8.034	1.388e-76	0.6268
PRR5	ENSG00000186654	5.29e-41	0.3673	51.42	29.27	2.804e-39	0.6259
PAPLN	ENSG00000100767	1.626e-85	0.3818	31.07	6.603	3.768e-83	0.6253
FEZF2	ENSG00000153266	6.308e-36	0.3819	60.28	38.15	2.615e-34	0.6252
REXO2	ENSG00000076043	2.694e-51	0.3704	41.79	18.53	2.063e-49	0.6252
ZBTB16	ENSG00000109906	6.038e-32	0.404	69.91	54.66	2.095e-30	0.6251
GEN1	ENSG00000178295	1.067e-38	0.3647	52.41	31.69	5.103e-37	0.6242
CMIP	ENSG00000153815	7.827e-32	0.4064	69.15	52.49	2.7e-30	0.6242
DOP1B	ENSG00000142197	4.547e-49	0.3457	42.45	19.3	3.287e-47	0.6237
CENPF	ENSG00000117724	4.54e-43	0.4653	46.06	24.54	2.564e-41	0.623
HNRNPA2B1	ENSG00000122566	7.723e-29	0.2603	96.17	93.87	2.39e-27	0.623
TOP2A	ENSG00000131747	2.336e-43	0.473	45.51	24.21	1.336e-41	0.6229
KIAA1755	ENSG00000149633	1.512e-105	0.3858	27.57	3.375	5.577e-103	0.6222
RFX4	ENSG00000111783	4.309e-119	0.3511	26.48	2.128	1.9e-116	0.6221
CDK1	ENSG00000170312	2.088e-50	0.4401	39.61	17.75	1.559e-48	0.6219
RBM41	ENSG00000089682	1.869e-30	0.3508	72.54	53.48	6.132e-29	0.6219
TTC21B	ENSG00000123607	2.924e-31	0.3451	66.08	49.34	9.897e-30	0.6217
ZMAT4	ENSG00000165061	1.064e-42	0.4442	44.97	24.17	5.933e-41	0.6217
SPC25	ENSG00000152253	1.267e-50	0.4075	39.82	17.28	9.5e-49	0.6216
LZTFL1	ENSG00000163818	1.11e-48	0.3477	41.03	18.49	7.835e-47	0.6215
H2AX	ENSG00000188486	4.573e-36	0.461	52.08	34.19	1.918e-34	0.6214
AKT3	ENSG00000117020	1.908e-30	0.3398	68.27	51.28	6.249e-29	0.6209
KLHL14	ENSG00000197705	1.388e-32	0.3762	61.16	41.97	4.979e-31	0.6209
OTX2	ENSG00000165588	4.077e-45	0.4626	44.31	20.51	2.465e-43	0.6208
C21orf58	ENSG00000160298	4.61e-47	0.3574	41.58	19	3.052e-45	0.6203
ANLN	ENSG00000011426	1.655e-51	0.3825	38.29	15.88	1.278e-49	0.6197
TACC3	ENSG00000013810	3.004e-45	0.4268	41.14	20.03	1.841e-43	0.619
PAXBP1	ENSG00000159086	1.028e-27	0.3213	81.62	68.38	3.046e-26	0.619
MIDEAS	ENSG00000156030	2.698e-36	0.3771	50.22	30.59	1.148e-34	0.6188
DEPDC1B	ENSG00000035499	2.113e-48	0.3465	38.73	16.54	1.481e-46	0.6172
KIF18B	ENSG00000186185	3.855e-64	0.3198	32.6	9.648	5.087e-62	0.6172
AURKB	ENSG00000178999	6.705e-49	0.4275	37.75	16.43	4.809e-47	0.6171
CARHSP1	ENSG00000153048	8.127e-28	0.3475	68.49	57.45	2.416e-26	0.6168
ADAMTS18	ENSG00000140873	2.279e-27	0.422	77.46	58.22	6.603e-26	0.6165
TAFA2	ENSG00000198673	1.651e-61	0.3348	32.82	10.2	1.951e-59	0.6162
MXI1	ENSG00000119950	7.657e-37	0.3288	48.14	26.6	3.384e-35	0.6159
SHF	ENSG00000138606	3.258e-26	0.3878	85.12	70.36	8.923e-25	0.6159
NOVA1	ENSG00000139910	2.715e-29	0.3374	62.47	45.08	8.551e-28	0.6157
SLC4A8	ENSG00000050438	1.169e-28	0.3387	63.79	47.95	3.599e-27	0.6156
H1-5	ENSG00000184357	4.252e-32	0.696	51.75	34.89	1.492e-30	0.6145
ECT2	ENSG00000114346	2.738e-46	0.3775	37.53	16.8	1.742e-44	0.6143
TPX2	ENSG00000088325	3.696e-40	0.3952	41.79	21.35	1.877e-38	0.6136
MYO10	ENSG00000145555	1.131e-35	0.3194	47.05	25.97	4.614e-34	0.6131
CPLX2	ENSG00000145920	1.591e-26	0.458	65.32	52.53	4.438e-25	0.6124
CDC42EP2	ENSG00000149798	2.506e-46	0.3612	36.76	15.74	1.6e-44	0.6123
LMNB1	ENSG00000113368	3.973e-27	0.3543	60.07	47.98	1.136e-25	0.6118
TBC1D2	ENSG00000095383	1.118e-51	0.3062	34.68	12.44	8.746e-50	0.6118
RAD54L	ENSG00000085999	1.832e-46	0.3763	35.89	15.48	1.179e-44	0.6116
ESPL1	ENSG00000135476	1.55e-53	0.3419	33.04	11.78	1.297e-51	0.6115
H1-10	ENSG00000184897	7.375e-24	0.2955	90.15	87.34	1.78e-22	0.611
TROAP	ENSG00000135451	7.013e-45	0.4338	36.76	16.1	4.197e-43	0.611
GTSE1	ENSG00000075218	1.42e-46	0.3481	35.67	14.86	9.198e-45	0.6106
CBFA2T3	ENSG00000129993	2.619e-33	0.3318	48.14	27.37	9.659e-32	0.6105
SMC2	ENSG00000136824	1.745e-38	0.3218	40.59	20.69	8.235e-37	0.6099
TTC23	ENSG00000103852	9.945e-49	0.2952	34.25	13.39	7.049e-47	0.6099
DOCK6	ENSG00000130158	4.697e-51	0.2948	33.37	11.81	3.567e-49	0.6091
CKAP2L	ENSG00000169607	2.985e-51	0.3268	32.71	11.85	2.277e-49	0.609
CEP164	ENSG00000110274	2.114e-25	0.3485	63.68	49.3	5.523e-24	0.6088
DNA2	ENSG00000138346	3.265e-36	0.3381	41.58	22.3	1.379e-34	0.6086
UBXN11	ENSG00000158062	3.983e-32	0.309	47.26	27.59	1.401e-30	0.6084
PRSS23	ENSG00000150687	1.823e-28	0.3368	53.83	35.77	5.519e-27	0.6084
BIRC5	ENSG00000089685	1.249e-43	0.3257	36.11	15.55	7.236e-42	0.6083
SLC12A2	ENSG00000064651	5.345e-36	0.3001	41.58	22.27	2.231e-34	0.6082
EIF4EBP2	ENSG00000148730	7.479e-23	0.2913	85.67	78.61	1.726e-21	0.6082
SPTBN2	ENSG00000173898	2.187e-24	0.3194	70.9	53.85	5.444e-23	0.6082
E2F7	ENSG00000165891	2.011e-47	0.327	33.48	13.39	1.356e-45	0.608
TLK1	ENSG00000198586	1.306e-26	0.3073	59.52	40.39	3.654e-25	0.6077
ZNF519	ENSG00000175322	2.929e-27	0.3098	54.49	37.27	8.441e-26	0.6068
AASS	ENSG00000008311	2.267e-24	0.3008	66.3	49.41	5.636e-23	0.6067
ZNF367	ENSG00000165244	4.306e-39	0.3231	37.64	18.09	2.098e-37	0.6064
MFGE8	ENSG00000140545	9.858e-34	0.29	43.65	22.89	3.72e-32	0.6059
ZNF521	ENSG00000198795	4.845e-26	0.3318	55.8	39.91	1.311e-24	0.6057
CACNA2D3	ENSG00000157445	4.984e-73	0.3553	25.82	5.172	8.499e-71	0.6055
ZNF730	ENSG00000183850	3.697e-28	0.3071	50.98	32.83	1.11e-26	0.6055
LCORL	ENSG00000178177	9.812e-25	0.3069	60.72	44.68	2.494e-23	0.6054
CKAP2	ENSG00000136108	1.308e-34	0.3341	40.92	21.86	5.128e-33	0.6054
PHF21B	ENSG00000056487	6.219e-30	0.2985	47.37	28.14	1.99e-28	0.6048
RCOR2	ENSG00000167771	7.081e-22	0.3263	80.96	67.13	1.561e-20	0.6047
BUB1	ENSG00000169679	5.775e-43	0.3407	33.7	14.31	3.242e-41	0.6042
GLUL	ENSG00000135821	1.499e-21	0.3011	80.42	69.3	3.223e-20	0.6041
FANCI	ENSG00000140525	5.14e-33	0.3427	41.25	23.04	1.858e-31	0.6041
CHRNA1	ENSG00000138435	2.15e-60	0.2964	27.9	7.263	2.475e-58	0.6037
TRMT9B	ENSG00000250305	1.521e-38	0.2959	36.98	16.87	7.195e-37	0.6037
KIF13A	ENSG00000137177	1.65e-23	0.298	63.24	45.6	3.925e-22	0.6032
HECW2	ENSG00000138411	1.261e-31	0.2707	42.89	23.51	4.316e-30	0.6027
GALNT7	ENSG00000109586	8.71e-23	0.294	64.77	49.16	1.998e-21	0.6027
SPC24	ENSG00000161888	2.265e-36	0.3219	37.75	18.09	9.7e-35	0.6025
TCF4	ENSG00000196628	5.929e-22	0.2928	69.47	53.19	1.312e-20	0.6021
ADHFE1	ENSG00000147576	9.027e-33	0.2802	40.7	21.24	3.25e-31	0.6016
CHAF1A	ENSG00000167670	3.907e-24	0.3764	55.14	39.66	9.569e-23	0.6013
ATP9A	ENSG00000054793	1.584e-21	0.3027	68.05	54.15	3.396e-20	0.6011
NUF2	ENSG00000143228	3.928e-43	0.3153	31.84	12.8	2.233e-41	0.6008
TMEM178A	ENSG00000152154	3.344e-26	0.2758	49.23	32.32	9.13e-25	0.6008
NECAB3	ENSG00000125967	1.198e-21	0.3137	68.6	51.58	2.6e-20	0.6008
ENY2	ENSG00000120533	5.385e-21	0.2745	69.91	58.07	1.123e-19	0.6006
STAG1	ENSG00000118007	2.112e-20	0.2723	73.96	64.64	4.223e-19	0.6003
PPP1R14C	ENSG00000198729	2.206e-61	0.3111	26.15	6.346	2.59e-59	0.6003
GLI3	ENSG00000106571	1.488e-20	0.3539	73.96	59.5	3.002e-19	0.6
TRHDE	ENSG00000072657	1.936e-53	0.2571	28.01	8.217	1.613e-51	0.5999
PRC1	ENSG00000198901	1.266e-35	0.3139	36	17.53	5.141e-34	0.5999
LRRC10B	ENSG00000204950	2.896e-36	0.2925	35.56	16.87	1.226e-34	0.5998
SMCO4	ENSG00000166002	6.505e-58	0.2497	26.7	6.897	6.532e-56	0.5994
SEMA6B	ENSG00000167680	1.356e-31	0.2616	41.58	20.69	4.625e-30	0.5994
CCND2	ENSG00000118971	3.775e-34	0.3616	35.89	18.56	1.449e-32	0.599
GRIK3	ENSG00000163873	8.033e-38	0.2851	33.7	14.89	3.704e-36	0.5983
H1-2	ENSG00000187837	8.083e-22	0.4794	57.66	45.01	1.773e-20	0.5983
UHRF1	ENSG00000276043	5.794e-25	0.3674	49.34	31.88	1.492e-23	0.598
NCOA1	ENSG00000084676	1.265e-20	0.2737	66.63	50.59	2.564e-19	0.5978
MCM7	ENSG00000166508	5.441e-19	0.2631	83.04	77.37	9.985e-18	0.5978
UBE2T	ENSG00000077152	1.961e-35	0.2816	34.57	16.54	7.911e-34	0.5977
H1-3	ENSG00000124575	1.652e-28	0.3898	41.36	24.36	5.027e-27	0.5975
CDK5RAP2	ENSG00000136861	6.908e-21	0.2777	60.83	48.94	1.424e-19	0.5975
DMXL2	ENSG00000104093	7.2e-20	0.2782	69.58	57.34	1.404e-18	0.5975
RUNX1	ENSG00000159216	1.469e-90	0.3051	21.33	1.981	3.687e-88	0.5975
TAF8	ENSG00000137413	1.276e-28	0.2648	41.9	23.55	3.91e-27	0.5972
ANKHD1	ENSG00000131503	4.281e-19	0.2647	74.84	62.99	7.912e-18	0.5966
CYTH2	ENSG00000105443	1.981e-18	0.2308	91.47	88.37	3.517e-17	0.5966
SLC16A1	ENSG00000155380	1.011e-19	0.3084	66.63	55.21	1.949e-18	0.5965
CENPO	ENSG00000138092	1.172e-33	0.2533	35.34	17.28	4.386e-32	0.5964
UBE2C	ENSG00000175063	5.703e-28	0.3409	41.36	24.21	1.701e-26	0.5964
MED9	ENSG00000141026	1.612e-27	0.2759	41.9	24.5	4.731e-26	0.596
CENPM	ENSG00000100162	7.132e-26	0.3216	44.53	27.7	1.907e-24	0.596
MXD3	ENSG00000213347	1.197e-37	0.3083	31.84	14.09	5.476e-36	0.5959
ZNF738	ENSG00000172687	8.095e-20	0.2606	64.33	51.47	1.572e-18	0.5958
PTTG1	ENSG00000164611	1.914e-32	0.3232	35.45	17.9	6.798e-31	0.5954
TMEM260	ENSG00000070269	1.175e-23	0.2873	48.14	32.36	2.814e-22	0.5953
PCM1	ENSG00000078674	6.225e-18	0.2331	83.37	77.37	1.068e-16	0.5948
CEP152	ENSG00000103995	2.185e-36	0.2524	32.49	14.16	9.379e-35	0.5947
RBMX	ENSG00000147274	1.538e-22	0.2546	51.09	34.56	3.475e-21	0.5946
VASH2	ENSG00000143494	6.166e-21	0.3138	56.67	40.24	1.275e-19	0.5943
ARID2	ENSG00000189079	3.635e-19	0.2632	65.65	52.35	6.788e-18	0.5943
CKS2	ENSG00000123975	4.105e-28	0.2706	39.82	22.05	1.23e-26	0.5942
PDE5A	ENSG00000138735	9.109e-33	0.2631	35.01	16.62	3.273e-31	0.5941
SFRP1	ENSG00000104332	3.484e-23	0.2819	47.59	31.88	8.179e-22	0.5939
ORC6	ENSG00000091651	2.165e-27	0.2773	39.72	23.04	6.293e-26	0.5938
SNCAIP	ENSG00000064692	1.008e-57	0.2348	24.18	5.723	1.007e-55	0.5935
SH3BGRL3	ENSG00000142669	3.171e-18	0.2866	72.76	58.55	5.532e-17	0.5934
NUCKS1	ENSG00000069275	4.588e-18	0.2753	70.9	61.74	7.958e-17	0.5934
ACSF2	ENSG00000167107	1.395e-45	0.2529	27.24	9.134	8.664e-44	0.5934
RBM15	ENSG00000162775	4.731e-19	0.2655	61.27	49.82	8.707e-18	0.5931
SPATA33	ENSG00000167523	4.223e-19	0.2926	59.3	48.86	7.813e-18	0.5928
NDC80	ENSG00000080986	1.285e-37	0.2783	30.42	12.66	5.865e-36	0.5928
GAL	ENSG00000069482	1.31e-22	0.5266	46.39	32.5	2.975e-21	0.5927
PSD3	ENSG00000156011	3.414e-22	0.2634	49.23	32.94	7.618e-21	0.5926
CDC42EP4	ENSG00000179604	1.116e-24	0.2556	43	26.52	2.825e-23	0.5924
MAD2L2	ENSG00000116670	1.367e-24	0.2526	43	26.38	3.451e-23	0.5921
KIF23	ENSG00000137807	9.626e-34	0.2778	32.6	14.78	3.64e-32	0.592
MID1IP1	ENSG00000165175	3.875e-22	0.274	48.47	32.28	8.615e-21	0.592
IQGAP3	ENSG00000183856	3.657e-41	0.2496	28.45	10.38	1.944e-39	0.5919
DLGAP5	ENSG00000126787	1.942e-37	0.3071	29.87	12.4	8.841e-36	0.5919
DDX5	ENSG00000108654	8.663e-17	0.2039	93.76	91.27	1.384e-15	0.5918
SESN3	ENSG00000149212	1.736e-24	0.2739	42.56	26.23	4.358e-23	0.5917
CDCA3	ENSG00000111665	1.682e-42	0.2951	27.46	9.831	9.298e-41	0.5917
ERBIN	ENSG00000112851	2.904e-18	0.2564	65.1	51.32	5.081e-17	0.5916
NCAPG2	ENSG00000146918	4.296e-26	0.269	39.06	22.82	1.166e-24	0.591
FAM122B	ENSG00000156504	1.007e-20	0.2868	49.67	36.21	2.054e-19	0.591
MAPKAPK2	ENSG00000162889	3.03e-17	0.27	71.33	59.5	4.988e-16	0.5907
KIF11	ENSG00000138160	3.437e-34	0.2512	31.4	13.83	1.325e-32	0.5906
HELLS	ENSG00000119969	2.888e-18	0.3683	61.05	48.61	5.058e-17	0.5906
SRRM4	ENSG00000139767	2.444e-19	0.2852	58.32	40.43	4.616e-18	0.5906
HUNK	ENSG00000142149	2.864e-38	0.2284	28.99	11.3	1.338e-36	0.5905
BCR	ENSG00000186716	5.373e-18	0.3006	62.14	50.7	9.258e-17	0.5905
ANTXR1	ENSG00000169604	9.444e-21	0.2505	50.55	34.41	1.933e-19	0.5903
LRRC28	ENSG00000168904	6.103e-30	0.2449	34.35	17.09	1.956e-28	0.59
HES2	ENSG00000069812	3.193e-74	0.2432	20.57	2.641	5.55e-72	0.5898
CHD1	ENSG00000153922	1.494e-17	0.2556	64.66	52.13	2.497e-16	0.5898
ATP2B1	ENSG00000070961	3.322e-21	0.2694	47.92	32.17	7.015e-20	0.5897
DIAPH3	ENSG00000139734	3.503e-37	0.2428	28.88	11.59	1.563e-35	0.5896
SVBP	ENSG00000177868	6.642e-19	0.2559	56.89	41.16	1.214e-17	0.5895
LDLRAD3	ENSG00000179241	9.522e-20	0.2578	52.63	36.61	1.841e-18	0.5892
PSPC1	ENSG00000121390	5.988e-16	0.2088	84.46	80.63	9.064e-15	0.589
HP1BP3	ENSG00000127483	2.135e-18	0.2513	56.13	43.51	3.77e-17	0.5889
SLC18A2	ENSG00000165646	1.828e-16	0.3818	71.77	62.18	2.856e-15	0.5888
PRKD1	ENSG00000184304	2.802e-36	0.2445	28.77	11.78	1.189e-34	0.5887
SCG3	ENSG00000104112	2.946e-20	0.2695	49.67	33.82	5.839e-19	0.5887
ADCY7	ENSG00000121281	6.155e-48	0.2236	24.51	7.007	4.23e-46	0.5886
CKAP5	ENSG00000175216	9.825e-17	0.2687	66.08	56.97	1.566e-15	0.5885
PTOV1	ENSG00000104960	1.079e-15	0.2256	85.45	79.02	1.607e-14	0.5882
PAK3	ENSG00000077264	2.523e-19	0.2602	51.53	37.09	4.76e-18	0.5882
PLXNB1	ENSG00000164050	1.428e-16	0.2404	68.71	56.57	2.25e-15	0.5881
CCDC39	ENSG00000284862	1.572e-43	0.2305	25.71	8.254	9.047e-42	0.5881
CCNF	ENSG00000162063	1.092e-30	0.2563	32.28	15.33	3.634e-29	0.5881
KIF2C	ENSG00000142945	1.686e-34	0.2753	29.32	12.55	6.582e-33	0.5879
PSRC1	ENSG00000134222	5.785e-37	0.2854	27.9	11.12	2.566e-35	0.5879
AKR7A2	ENSG00000053371	1.578e-23	0.2387	40.15	24.54	3.762e-22	0.5878
ZNF695	ENSG00000197472	4.394e-33	0.2332	29.98	13.46	1.595e-31	0.5878
ZNF672	ENSG00000171161	1.305e-18	0.2549	53.5	39.66	2.339e-17	0.5878
RBM15B	ENSG00000259956	1.137e-16	0.2399	66.52	52.86	1.803e-15	0.5876
CBX5	ENSG00000094916	2.068e-16	0.2457	67.51	56.53	3.222e-15	0.5876
RTKN2	ENSG00000182010	6.948e-34	0.2468	29.43	12.69	2.65e-32	0.5874
BUB1B	ENSG00000156970	9.345e-40	0.2451	26.59	9.538	4.679e-38	0.5874
ITGA7	ENSG00000135424	1.984e-25	0.2361	36.76	20.76	5.198e-24	0.5872
CDCA8	ENSG00000134690	2.05e-37	0.2533	27.35	10.49	9.286e-36	0.5869
HDGF	ENSG00000143321	2.366e-16	0.2463	65.54	54.26	3.665e-15	0.5869
GULP1	ENSG00000144366	7.566e-25	0.2318	37.96	21.24	1.94e-23	0.5869
WDFY1	ENSG00000085449	7.667e-25	0.2394	37.64	21.2	1.963e-23	0.5868
RHOBTB3	ENSG00000164292	5.559e-18	0.2468	54.7	40.98	9.561e-17	0.5868
XRCC2	ENSG00000196584	3.742e-26	0.2339	36.32	19.26	1.02e-24	0.5868
HK1	ENSG00000156515	1.137e-19	0.2641	47.7	33.57	2.182e-18	0.5868
FANCA	ENSG00000187741	3.648e-22	0.2878	41.03	26.56	8.12e-21	0.5868
PRDM5	ENSG00000138738	1.498e-28	0.2323	33.15	16.62	4.582e-27	0.5867
RDX	ENSG00000137710	1.69e-18	0.2291	52.19	37.64	3.019e-17	0.5865
BRD1	ENSG00000100425	3.109e-15	0.2199	81.07	72.56	4.506e-14	0.5863
PDE1C	ENSG00000154678	3.958e-27	0.2438	34.9	17.57	1.134e-25	0.5862
SLC6A9	ENSG00000196517	1.567e-28	0.2712	32.17	16.4	4.785e-27	0.586
PSIP1	ENSG00000164985	1.553e-15	0.2428	70.68	62.44	2.29e-14	0.586
ZNF724	ENSG00000196081	5.43e-36	0.214	27.68	10.79	2.261e-34	0.5859
CDC25C	ENSG00000158402	8.697e-45	0.2309	24.07	7.263	5.188e-43	0.5858
CCNB2	ENSG00000157456	7.181e-27	0.3005	33.7	17.94	2.038e-25	0.5857
KNL1	ENSG00000137812	1.136e-35	0.2296	27.35	10.86	4.624e-34	0.5855
ASPM	ENSG00000066279	3.919e-31	0.2838	30.09	13.68	1.324e-29	0.5854
CBFA2T2	ENSG00000078699	5.76e-15	0.3193	79.54	72.08	8.198e-14	0.5854
GABPB1	ENSG00000104064	1.246e-22	0.2351	39.28	23.99	2.834e-21	0.5853
SMARCE1	ENSG00000073584	4.606e-16	0.2316	63.57	51.28	7.032e-15	0.5853
H2BC9	ENSG00000275713	1.648e-30	0.2623	30.2	13.83	5.427e-29	0.5847
KPNA2	ENSG00000182481	6.696e-19	0.2638	47.16	33.35	1.223e-17	0.5847
TRRAP	ENSG00000196367	1.013e-15	0.2344	64.88	52.27	1.514e-14	0.5846
USP6NL	ENSG00000148429	9.819e-19	0.2264	48.47	33.38	1.768e-17	0.5846
TP53INP1	ENSG00000164938	2.255e-19	0.2375	46.5	30.92	4.268e-18	0.5845
CEP41	ENSG00000106477	3.467e-24	0.2205	36.21	20.21	8.503e-23	0.5842
NCAPD2	ENSG00000010292	2.016e-23	0.2502	36.76	21.68	4.775e-22	0.5842
POLE	ENSG00000177084	2.649e-18	0.28	47.81	34.52	4.653e-17	0.5839
LIPG	ENSG00000101670	6.502e-57	0.216	20.79	4.109	6.285e-55	0.5839
MYCL	ENSG00000116990	1.346e-49	0.2337	21.99	5.539	9.892e-48	0.5838
SRSF3	ENSG00000112081	1.108e-14	0.2358	75.82	64.6	1.543e-13	0.5838
KAT6A	ENSG00000083168	5.896e-15	0.2224	67.61	58.66	8.371e-14	0.5835
USP1	ENSG00000162607	5.197e-21	0.2477	39.82	25.61	1.085e-19	0.5833
SVIL	ENSG00000197321	1.753e-21	0.2428	39.39	24.39	3.743e-20	0.5833
UBE2I	ENSG00000103275	2.98e-14	0.2252	81.73	73.62	4.028e-13	0.5833
CENPN	ENSG00000166451	1.563e-30	0.2124	29.32	12.91	5.165e-29	0.583
CNTRL	ENSG00000119397	6.337e-16	0.269	57.11	45.67	9.569e-15	0.5829
ARHGEF26	ENSG00000114790	5.586e-15	0.2899	70.9	52.35	7.969e-14	0.5827
SP8	ENSG00000164651	2.317e-20	0.2939	41.25	26.27	4.623e-19	0.5827
SERTAD2	ENSG00000179833	2.195e-19	0.2313	43.11	28.76	4.158e-18	0.5826
CCDC150	ENSG00000144395	1.202e-33	0.2079	27.02	10.79	4.489e-32	0.5826
CDCA5	ENSG00000146670	1.732e-32	0.2252	27.46	11.48	6.198e-31	0.5825
TICRR	ENSG00000140534	7.382e-26	0.2488	32.6	16.98	1.968e-24	0.5825
HNRNPA3	ENSG00000170144	1.844e-14	0.2239	69.26	60.12	2.532e-13	0.5823
PHF5A	ENSG00000100410	3.687e-19	0.2211	43.87	28.83	6.877e-18	0.5822
LCA5	ENSG00000135338	7.028e-17	0.2364	51.97	37.42	1.132e-15	0.5821
HAT1	ENSG00000128708	5.212e-23	0.2166	36	20.21	1.211e-21	0.5819
CEP135	ENSG00000174799	3.6e-20	0.2322	41.03	25.53	7.096e-19	0.5817
PHC2	ENSG00000134686	1.145e-13	0.2298	85.23	77.4	1.483e-12	0.5816
TEKT2	ENSG00000092850	1.418e-17	0.2781	48.14	33.31	2.378e-16	0.5816
TOX3	ENSG00000103460	6.111e-14	0.2296	76.7	66.29	8.098e-13	0.5816
EPC2	ENSG00000135999	9.708e-14	0.2154	78.45	69.55	1.267e-12	0.5812
PKD2	ENSG00000118762	8.436e-14	0.2416	76.48	66.18	1.106e-12	0.5811
CCNE2	ENSG00000175305	1.76e-56	0.2151	19.8	3.705	1.657e-54	0.581
AMOTL1	ENSG00000166025	3.015e-14	0.2246	65.97	54.92	4.074e-13	0.5806
EXO1	ENSG00000174371	9.041e-29	0.2477	28.45	13.28	2.793e-27	0.5805
NSMCE4A	ENSG00000107672	2.233e-18	0.2214	43.44	29.13	3.929e-17	0.5805
FOXN3	ENSG00000053254	5.913e-21	0.2172	37.86	22.6	1.228e-19	0.5804
UBE2E3	ENSG00000170035	1.362e-13	0.2202	74.4	64.6	1.751e-12	0.5802
CLCN5	ENSG00000171365	3.823e-19	0.2582	40.7	26.38	7.101e-18	0.58
CDC45	ENSG00000093009	1.686e-25	0.2323	31.18	15.77	4.429e-24	0.5799
CFAP298	ENSG00000159079	1.76e-14	0.2397	60.39	48.24	2.419e-13	0.5796
MARCHF6	ENSG00000145495	5.695e-13	0.1977	88.29	83.2	6.876e-12	0.5794
FGD4	ENSG00000139132	4.709e-13	0.2365	83.04	77.11	5.755e-12	0.5794
E2F2	ENSG00000007968	3.06e-37	0.2236	23.41	8.07	1.376e-35	0.5792
BRD8	ENSG00000112983	2.206e-14	0.2402	58.53	48.64	3.014e-13	0.5792
LMAN1	ENSG00000074695	6.303e-13	0.2431	86.98	79.64	7.57e-12	0.5791
KIF16B	ENSG00000089177	3.042e-24	0.2156	31.84	16.76	7.501e-23	0.5791
STIL	ENSG00000123473	1.444e-30	0.207	26.48	11.19	4.78e-29	0.5788
PHF10	ENSG00000130024	3.587e-14	0.2275	59.96	48.72	4.807e-13	0.5787
ST8SIA2	ENSG00000140557	1.445e-16	0.2198	47.05	33.2	2.274e-15	0.5787
HNRNPUL1	ENSG00000105323	8.409e-13	0.2032	85.34	79.6	1.003e-11	0.5787
FGF1	ENSG00000113578	4.531e-76	0.228	16.96	1.284	8.272e-74	0.5785
RBPJ	ENSG00000168214	1.212e-15	0.2184	50.33	37.09	1.8e-14	0.5784
FYCO1	ENSG00000163820	1.252e-33	0.1993	24.84	9.208	4.657e-32	0.5783
OGDH	ENSG00000105953	9.554e-16	0.2147	49.67	35.95	1.43e-14	0.5782
SLCO5A1	ENSG00000137571	1.101e-16	0.2327	45.62	31.88	1.747e-15	0.5782
CCDC18	ENSG00000122483	2.677e-27	0.2187	28.12	13.24	7.729e-26	0.5781
POLQ	ENSG00000051341	3.832e-33	0.1976	24.62	9.501	1.394e-31	0.5781
KALRN	ENSG00000160145	1.382e-12	0.261	89.06	82.61	1.628e-11	0.578
NXN	ENSG00000167693	6.814e-14	0.2226	61.38	49.19	8.99e-13	0.578
CEP55	ENSG00000138180	9.168e-35	0.2204	23.74	8.694	3.61e-33	0.5779
DCHS2	ENSG00000197410	1.498e-38	0.1951	22.54	7.117	7.108e-37	0.5778
POLA2	ENSG00000014138	9.646e-21	0.2277	35.34	20.87	1.97e-19	0.5778
ABCA1	ENSG00000165029	1.908e-38	0.2291	22.43	7.153	8.982e-37	0.5777
KIF14	ENSG00000118193	2.299e-30	0.2337	25.82	10.82	7.475e-29	0.5776
FIP1L1	ENSG00000145216	8.685e-16	0.2023	47.92	34.63	1.301e-14	0.5775
PHIP	ENSG00000146247	1.884e-13	0.2176	63.35	52.53	2.389e-12	0.5775
SP3	ENSG00000172845	5.777e-13	0.2135	69.47	59.87	6.971e-12	0.5774
PHF19	ENSG00000119403	3.239e-24	0.2646	29.98	15.96	7.976e-23	0.5774
SS18	ENSG00000141380	1.409e-13	0.2129	61.38	50.55	1.808e-12	0.5773
KIF24	ENSG00000186638	3.379e-30	0.1944	25.93	10.67	1.091e-28	0.5772
NEMP1	ENSG00000166881	3.328e-21	0.205	34.35	19.48	7.019e-20	0.5772
H2AZ1	ENSG00000164032	5.905e-16	0.2152	46.94	33.2	8.961e-15	0.5771
PDGFRB	ENSG00000113721	1.253e-17	0.2172	41.79	27.11	2.112e-16	0.5771
ME3	ENSG00000151376	1.497e-13	0.235	62.58	49.38	1.917e-12	0.5771
OS9	ENSG00000135506	2.221e-12	0.2107	80.63	77.11	2.571e-11	0.5771
PCNT	ENSG00000160299	5.025e-13	0.2098	64.44	58.29	6.117e-12	0.5771
PON2	ENSG00000105854	9.458e-18	0.235	40.15	26.93	1.604e-16	0.577
SLK	ENSG00000065613	4.481e-15	0.2176	51.64	37.2	6.423e-14	0.577
CDCA4	ENSG00000170779	4.836e-21	0.2291	33.81	19.88	1.013e-19	0.577
COLEC12	ENSG00000158270	4.53e-20	0.227	35.45	21.39	8.909e-19	0.5769
HNRNPM	ENSG00000099783	2.302e-13	0.2159	62.69	51.14	2.878e-12	0.5769
SUSD2	ENSG00000099994	2.857e-24	0.3062	29.87	15.48	7.063e-23	0.5769
CENPP	ENSG00000188312	5.355e-20	0.2314	35.34	21.5	1.05e-18	0.5768
ITGB3BP	ENSG00000142856	6.745e-22	0.2015	32.93	18.05	1.49e-20	0.5766
COMMD4	ENSG00000140365	4.272e-17	0.2086	42.23	28.17	6.975e-16	0.5766
MYBL2	ENSG00000101057	7.447e-20	0.2489	35.67	21.5	1.45e-18	0.5766
GALNT2	ENSG00000143641	7.827e-15	0.2458	49.45	37.82	1.097e-13	0.5763
SYT1	ENSG00000067715	1.32e-13	0.2178	57.99	46.15	1.699e-12	0.5761
PPM1D	ENSG00000170836	5.682e-20	0.1969	35.23	20.8	1.113e-18	0.5761
POLA1	ENSG00000101868	1.386e-13	0.2624	55.8	47.07	1.78e-12	0.5761
KIF20B	ENSG00000138182	4.955e-23	0.2295	30.2	16.18	1.154e-21	0.5757
RYR1	ENSG00000196218	1.098e-16	0.2394	44.2	27.66	1.744e-15	0.5756
NCAPD3	ENSG00000151503	2.338e-16	0.2174	42.56	29.49	3.624e-15	0.5755
ATAD2	ENSG00000156802	4.408e-22	0.2068	31.51	16.95	9.765e-21	0.5754
C15orf39	ENSG00000167173	3.371e-21	0.2082	32.71	18.16	7.101e-20	0.5754
PLAUR	ENSG00000011422	7.812e-27	0.2289	26.7	12.33	2.21e-25	0.5754
TAF15	ENSG00000270647	6.91e-15	0.1955	47.7	34.92	9.728e-14	0.5751
CNDP2	ENSG00000133313	2.482e-12	0.2314	68.05	59.87	2.865e-11	0.5751
IPO9	ENSG00000198700	5.019e-12	0.2014	74.84	66.73	5.61e-11	0.575
GGA2	ENSG00000103365	4.662e-12	0.2109	72.98	65.55	5.228e-11	0.575
AATK	ENSG00000181409	3.122e-22	0.2094	30.85	16.54	6.984e-21	0.575
THSD4	ENSG00000187720	2.496e-44	0.2594	19.69	4.879	1.465e-42	0.5749
TYMS	ENSG00000176890	7.285e-17	0.2375	39.82	26.49	1.173e-15	0.5745
PDE8B	ENSG00000113231	6.688e-41	0.1981	20.35	5.576	3.535e-39	0.5744
SRSF5	ENSG00000100650	7.604e-12	0.2035	76.59	66.8	8.377e-11	0.5744
NUP62CL	ENSG00000198088	3.45e-17	0.2116	39.39	25.28	5.659e-16	0.5744
PASK	ENSG00000115687	3.584e-17	0.2144	38.73	25.5	5.873e-16	0.5743
CDCA2	ENSG00000184661	4.416e-27	0.1987	26.15	11.56	1.261e-25	0.5743
RBL1	ENSG00000080839	2.879e-20	0.1916	33.15	18.75	5.719e-19	0.5742
SLC44A3	ENSG00000143036	1.948e-51	0.1887	18.16	3.375	1.498e-49	0.5741
POU2F1	ENSG00000143190	5.037e-13	0.2152	57.77	45.6	6.126e-12	0.5741
TMEM108	ENSG00000144868	3.331e-19	0.215	34.68	20.43	6.234e-18	0.574
CCNA2	ENSG00000145386	2.133e-28	0.1929	24.95	10.53	6.447e-27	0.5739
ZFP91	ENSG00000186660	1.147e-12	0.2036	59.52	49.12	1.359e-11	0.5739
FGD6	ENSG00000180263	4.39e-21	0.1866	31.84	17.17	9.205e-20	0.5738
FAM131C	ENSG00000185519	2.783e-34	0.1928	22.1	7.483	1.077e-32	0.5736
POMT2	ENSG00000009830	5.248e-18	0.1888	36.43	22.45	9.052e-17	0.5736
CKS1B	ENSG00000173207	4.775e-19	0.2024	34.14	20.36	8.78e-18	0.5735
IGF2BP1	ENSG00000159217	5.731e-12	0.202	67.4	57.04	6.387e-11	0.5735
CEP72	ENSG00000112877	1.603e-20	0.1979	31.73	17.79	3.223e-19	0.5734
ADA	ENSG00000196839	2.883e-48	0.178	18.38	3.815	2.004e-46	0.5734
OTUD3	ENSG00000169914	1.973e-13	0.2102	51.53	40.17	2.491e-12	0.5732
BCL2L11	ENSG00000153094	1.04e-18	0.1988	34.25	20.65	1.871e-17	0.5731
PGPEP1	ENSG00000130517	2.548e-24	0.2095	27.24	13.28	6.326e-23	0.5731
CENPE	ENSG00000138778	1.066e-26	0.2354	25.38	11.34	2.991e-25	0.573
TTK	ENSG00000112742	7.288e-32	0.2138	22.54	8.327	2.519e-30	0.5729
PHTF1	ENSG00000116793	2.069e-11	0.2051	73.3	66.54	2.194e-10	0.5728
RSRC2	ENSG00000111011	3.063e-11	0.187	79.65	74.06	3.202e-10	0.5728
LRCH2	ENSG00000130224	1.519e-13	0.2104	50.66	37.82	1.944e-12	0.5727
TRIM45	ENSG00000134253	6.137e-14	0.231	48.91	35.11	8.127e-13	0.5726
SORBS1	ENSG00000095637	3.188e-19	0.2241	32.6	19.41	5.978e-18	0.5726
PIMREG	ENSG00000129195	1.002e-25	0.1986	25.71	11.7	2.652e-24	0.5723
WDR76	ENSG00000092470	1.956e-19	0.2277	32.17	18.67	3.714e-18	0.5722
ZEB1	ENSG00000148516	7.152e-13	0.2045	52.95	41.56	8.561e-12	0.5721
COL13A1	ENSG00000197467	2.258e-13	0.2273	50.66	37.6	2.829e-12	0.5721
NGLY1	ENSG00000151092	8.475e-15	0.1978	43.11	30.15	1.187e-13	0.5719
C19orf48	ENSG00000167747	8.488e-14	0.2275	46.72	34.92	1.111e-12	0.5718
SSH3	ENSG00000172830	2.237e-35	0.1776	20.79	6.53	8.985e-34	0.5717
SP2	ENSG00000167182	3.353e-12	0.2026	58.53	46.59	3.828e-11	0.5717
MCM8	ENSG00000125885	4.936e-18	0.197	34.14	20.84	8.529e-17	0.5717
MSH5	ENSG00000204410	3.371e-17	0.1891	36.11	22.19	5.534e-16	0.5715
RAD51AP1	ENSG00000111247	9.612e-26	0.1762	25.49	11.23	2.548e-24	0.5715
MYB	ENSG00000118513	4.806e-13	0.2246	52.63	37.86	5.861e-12	0.5714
PNRC2	ENSG00000189266	6.256e-16	0.1893	38.51	25.46	9.454e-15	0.5713
TMSB15A	ENSG00000158164	8.584e-14	0.198	46.06	33.79	1.122e-12	0.5712
CLSPN	ENSG00000092853	2.617e-21	0.2044	28.56	15.19	5.546e-20	0.5709
SEPTIN10	ENSG00000186522	1.159e-16	0.1902	35.89	23.15	1.835e-15	0.5709
SH3BGRL2	ENSG00000198478	8.141e-11	0.2117	77.57	70.1	8.193e-10	0.5709
ZNF704	ENSG00000164684	1.115e-12	0.2157	49.89	40.61	1.323e-11	0.5709
ARHGAP11A	ENSG00000198826	2.865e-26	0.1821	24.62	10.64	7.87e-25	0.5709
DYNC2I2	ENSG00000119333	4.301e-12	0.1964	55.36	45.3	4.861e-11	0.5708
MFAP4	ENSG00000166482	1.666e-56	0.1867	16.41	2.238	1.577e-54	0.5708
XRCC5	ENSG00000079246	2.449e-13	0.1858	47.37	35.07	3.05e-12	0.5706
PBRM1	ENSG00000163939	5.969e-11	0.1855	70.35	62.84	6.064e-10	0.5706
MASTL	ENSG00000120539	1.091e-19	0.1865	30.53	17.02	2.095e-18	0.5706
HNRNPU	ENSG00000153187	6.359e-11	0.1791	69.15	62.03	6.439e-10	0.5704
MFNG	ENSG00000100060	2.526e-19	0.2108	31.07	17.39	4.76e-18	0.5704
TEX9	ENSG00000151575	1.451e-16	0.1824	36.32	22.6	2.282e-15	0.5703
MPHOSPH9	ENSG00000051825	1.37e-12	0.203	49.89	39.58	1.614e-11	0.5702
LEF1	ENSG00000138795	3.286e-26	0.1901	23.96	10.38	8.986e-25	0.5701
CENPI	ENSG00000102384	4.537e-20	0.1841	29.65	16.07	8.915e-19	0.57
SLC25A34	ENSG00000162461	1.241e-33	0.1818	20.46	6.676	4.623e-32	0.5699
SRF	ENSG00000112658	1.01e-10	0.2345	71.66	62.62	1.008e-09	0.5698
NMD3	ENSG00000169251	8.513e-12	0.2057	55.8	44.57	9.348e-11	0.5697
TRA2B	ENSG00000136527	2.071e-10	0.174	78.45	73.18	2.001e-09	0.5696
PTAR1	ENSG00000188647	3.416e-11	0.1999	63.02	51.87	3.555e-10	0.5696
COL9A3	ENSG00000092758	4.685e-24	0.229	25.16	11.78	1.143e-22	0.5696
KIF18A	ENSG00000121621	1.013e-28	0.1859	22.21	8.584	3.126e-27	0.5693
CLIC4	ENSG00000169504	4.231e-13	0.1981	45.73	33.9	5.185e-12	0.5692
SHB	ENSG00000107338	4.046e-12	0.2167	52.74	40.02	4.585e-11	0.5692
BDH2	ENSG00000164039	4.423e-12	0.2034	51.42	40.68	4.987e-11	0.5691
USP49	ENSG00000164663	1.953e-14	0.1894	39.93	27.77	2.678e-13	0.5691
SMO	ENSG00000128602	7.774e-15	0.1836	39.72	26.12	1.091e-13	0.5691
PHLDA1	ENSG00000139289	1.083e-13	0.1697	44.75	30.19	1.406e-12	0.5691
HMGB3	ENSG00000029993	3.462e-18	0.183	31.29	18.34	6.029e-17	0.5691
PHF6	ENSG00000156531	1.528e-10	0.1883	69.26	61.01	1.499e-09	0.5689
CXXC5	ENSG00000171604	3.566e-10	0.1822	80.53	76.52	3.359e-09	0.5688
DHX9	ENSG00000135829	3.284e-11	0.1859	58.64	48.35	3.423e-10	0.5687
CDKAL1	ENSG00000145996	5.928e-12	0.1872	51.53	40.68	6.598e-11	0.5687
DISP3	ENSG00000204624	1.102e-10	0.2273	67.29	54.55	1.097e-09	0.5685
CCDC60	ENSG00000183273	2.191e-34	0.2055	19.69	6.016	8.534e-33	0.5685
HCFC1	ENSG00000172534	4.693e-12	0.1837	51.09	38.96	5.259e-11	0.5685
KIF26B	ENSG00000162849	2.096e-18	0.2045	30.31	17.53	3.71e-17	0.5684
ATP9B	ENSG00000166377	1.061e-10	0.1886	63.57	54.44	1.057e-09	0.5683
GINS4	ENSG00000147536	4.403e-20	0.1871	28.01	14.93	8.668e-19	0.5682
HYDIN	ENSG00000157423	1.062e-18	0.1861	29.98	16.8	1.908e-17	0.5682
UBALD2	ENSG00000185262	4.631e-16	0.1958	34.35	21.9	7.058e-15	0.5682
CDC25A	ENSG00000164045	4.334e-23	0.1862	25.05	11.85	1.012e-21	0.5681
CRISPLD1	ENSG00000121005	7.932e-23	0.1948	24.95	12.07	1.824e-21	0.568
HNRNPC	ENSG00000092199	3.207e-10	0.1914	72.65	63.72	3.041e-09	0.568
SFPQ	ENSG00000116560	6.125e-10	0.1769	80.53	74.03	5.642e-09	0.5678
MCM10	ENSG00000065328	3.073e-22	0.1886	25.38	12.51	6.883e-21	0.5678
DDX11	ENSG00000013573	2.013e-30	0.158	20.68	7.3	6.568e-29	0.5678
CEP131	ENSG00000141577	4.603e-12	0.1884	49.56	37.53	5.168e-11	0.5678
KCNK3	ENSG00000171303	3.397e-19	0.2186	28.88	15.7	6.351e-18	0.5677
ODF2	ENSG00000136811	3.263e-14	0.1926	39.17	26.6	4.392e-13	0.5677
KAT7	ENSG00000136504	1.329e-11	0.1821	51.75	40.79	1.434e-10	0.5676
ADPRS	ENSG00000116863	4.997e-12	0.2333	48.69	37.27	5.596e-11	0.5675
RRM1	ENSG00000167325	1.893e-15	0.1924	35.23	22.71	2.768e-14	0.5675
PRR11	ENSG00000068489	3.455e-32	0.1612	20.02	6.493	1.217e-30	0.5675
FAM83D	ENSG00000101447	1.784e-25	0.1868	22.98	9.795	4.68e-24	0.5675
CSPG5	ENSG00000114646	1.188e-14	0.1983	37.2	24.87	1.649e-13	0.5674
NEUROD4	ENSG00000123307	2.389e-19	0.1712	29.43	14.97	4.517e-18	0.5674
TWSG1	ENSG00000128791	5.647e-17	0.1924	31.62	19.26	9.145e-16	0.5674
DLG1	ENSG00000075711	6.529e-11	0.1847	58.1	46.48	6.608e-10	0.5672
TRIM8	ENSG00000171206	3.643e-11	0.2053	53.39	43.73	3.785e-10	0.5671
KIF19	ENSG00000196169	8.27e-13	0.188	45.95	30.89	9.873e-12	0.5671
TRAK2	ENSG00000115993	1.874e-13	0.2079	40.92	28.61	2.378e-12	0.567
ARID1A	ENSG00000117713	3.957e-10	0.176	66.96	58.18	3.704e-09	0.5669
MARCHF5	ENSG00000198060	2.704e-10	0.1881	63.35	54.88	2.578e-09	0.5669
NAPA	ENSG00000105402	5.891e-11	0.1846	56.67	44.9	5.996e-10	0.5669
ASRGL1	ENSG00000162174	1.147e-13	0.1818	39.93	27.37	1.484e-12	0.5668
ARSB	ENSG00000113273	2.368e-16	0.1742	32.49	19.77	3.665e-15	0.5667
BRD7	ENSG00000166164	1.437e-10	0.1898	60.07	49.23	1.412e-09	0.5667
RAVER1	ENSG00000161847	4.034e-11	0.1796	53.06	43.03	4.169e-10	0.5667
AHI1	ENSG00000135541	8.547e-12	0.197	48.25	36.83	9.374e-11	0.5666
SGO2	ENSG00000163535	7.213e-29	0.1773	20.57	7.557	2.244e-27	0.5664
DBF4	ENSG00000006634	8.838e-19	0.1772	28.23	15.48	1.594e-17	0.5664
SNRPA	ENSG00000077312	3.524e-11	0.1832	52.74	41.38	3.665e-10	0.5664
ZNF608	ENSG00000168916	1.681e-09	0.1747	86.11	82.43	1.487e-08	0.5663
H4C3	ENSG00000197061	1.7e-15	0.2349	32.93	21.64	2.496e-14	0.5663
ASF1B	ENSG00000105011	1.819e-21	0.1856	25.16	12.29	3.877e-20	0.5662
CTXN1	ENSG00000178531	1.318e-09	0.1859	75.6	69.15	1.176e-08	0.5661
GALNT13	ENSG00000144278	1.096e-13	0.2384	37.31	26.74	1.422e-12	0.566
ONECUT1	ENSG00000169856	3.316e-11	0.2553	50.22	40.24	3.454e-10	0.566
MT-CYB	ENSG00000198727	1.102e-09	0.2083	73.52	62.99	9.914e-09	0.5659
BAZ1A	ENSG00000198604	2.104e-11	0.181	49.12	38	2.229e-10	0.5658
WDR90	ENSG00000161996	5.684e-13	0.205	40.7	28.91	6.867e-12	0.5658
NID1	ENSG00000116962	2.888e-25	0.1863	21.88	9.281	7.51e-24	0.5657
CADM3	ENSG00000162706	1.937e-09	0.1937	76.48	71.35	1.702e-08	0.5656
NEUROG2	ENSG00000178403	5.506e-28	0.2149	20.46	7.777	1.645e-26	0.5656
SNRPB	ENSG00000125835	8.651e-12	0.1781	45.84	34.59	9.483e-11	0.5655
PROSER3	ENSG00000167595	2.874e-12	0.1817	43	31.69	3.294e-11	0.5654
TMA16	ENSG00000198498	8.579e-14	0.1809	37.09	24.94	1.122e-12	0.5652
SPATA5	ENSG00000145375	1.119e-12	0.1721	41.03	29.24	1.327e-11	0.5651
PLIN5	ENSG00000214456	6.381e-24	0.1726	22.65	9.721	1.546e-22	0.565
TSN	ENSG00000211460	4.473e-12	0.1818	43.22	31.99	5.031e-11	0.5649
CCNB1	ENSG00000134057	1.924e-18	0.2465	26.91	15.08	3.423e-17	0.5648
ATAD5	ENSG00000176208	2.613e-13	0.1822	38.07	26.27	3.246e-12	0.5648
SPECC1	ENSG00000128487	8.994e-17	0.1676	29.65	17.39	1.436e-15	0.5647
NUP85	ENSG00000125450	6.993e-12	0.1857	43.54	32.8	7.73e-11	0.5647
ZNRF2	ENSG00000180233	4.425e-12	0.1698	43.11	30.96	4.987e-11	0.5645
DNMT1	ENSG00000130816	3.097e-10	0.1992	53.94	46.29	2.943e-09	0.5645
EWSR1	ENSG00000182944	3.895e-09	0.1732	81.29	73.88	3.299e-08	0.5645
CILP2	ENSG00000160161	8.455e-44	0.1633	15.86	3.045	4.914e-42	0.5643
SAFB	ENSG00000160633	4.561e-09	0.1561	77.13	72.05	3.835e-08	0.5641
SCAF4	ENSG00000156304	3.957e-10	0.1792	56.02	45.67	3.704e-09	0.5641
NUP205	ENSG00000155561	2.505e-10	0.1732	54.16	43.07	2.402e-09	0.564
CCDC14	ENSG00000175455	3.751e-09	0.1695	71.01	65.15	3.183e-08	0.5638
PLK4	ENSG00000142731	8.743e-22	0.1596	23.3	10.86	1.911e-20	0.5638
NEIL3	ENSG00000109674	5.272e-27	0.1643	20.13	7.594	1.501e-25	0.5638
TIMELESS	ENSG00000111602	8.15e-14	0.1628	36	23.07	1.069e-12	0.5638
PTBP2	ENSG00000117569	3.269e-09	0.1793	69.91	60.49	2.794e-08	0.5636
FBXO5	ENSG00000112029	7.282e-16	0.1758	29.98	18.2	1.094e-14	0.5636
C6orf132	ENSG00000188112	8.145e-67	0.1724	13.35	0.6603	1.159e-64	0.5635
THOP1	ENSG00000172009	5.366e-10	0.1771	54.38	46.04	4.961e-09	0.5635
MT-CO3	ENSG00000198938	7.969e-09	0.2054	87.53	81.55	6.494e-08	0.5635
CEP63	ENSG00000182923	4.437e-12	0.1754	40.7	29.2	4.996e-11	0.5633
KIF20A	ENSG00000112984	2.142e-27	0.1862	19.69	7.227	6.234e-26	0.5633
MEPCE	ENSG00000146834	2.303e-11	0.1839	43.54	33.31	2.434e-10	0.5633
CIP2A	ENSG00000163507	7.854e-18	0.1594	26.91	14.64	1.335e-16	0.5632
NRIP1	ENSG00000180530	2.483e-09	0.1887	63.57	55.36	2.151e-08	0.5632
KNTC1	ENSG00000184445	7.692e-13	0.1828	37.75	25.64	9.195e-12	0.5631
BSN	ENSG00000164061	6.469e-09	0.1981	73.74	65.48	5.346e-08	0.5629
MBD3	ENSG00000071655	2.675e-09	0.1663	62.69	53.78	2.307e-08	0.5628
PDE7A	ENSG00000205268	1.273e-09	0.1805	57.99	47.62	1.137e-08	0.5627
WNT5B	ENSG00000111186	1.296e-14	0.1863	31.73	19.99	1.796e-13	0.5626
MBD4	ENSG00000129071	1.009e-14	0.1653	31.4	19.55	1.407e-13	0.5625
ZC3H18	ENSG00000158545	1.614e-10	0.1666	48.47	37.12	1.575e-09	0.5625
CENPV	ENSG00000166582	2.296e-09	0.1732	59.52	51.06	2.003e-08	0.5625
CYP27C1	ENSG00000186684	7.865e-21	0.1568	23.19	10.97	1.619e-19	0.5624
TRIM41	ENSG00000146063	7.496e-12	0.1662	40.04	29.02	8.267e-11	0.5624
ZFAND3	ENSG00000156639	6.937e-09	0.163	69.91	61.59	5.704e-08	0.5624
USP47	ENSG00000170242	1.359e-10	0.1672	47.37	36.65	1.34e-09	0.5624
JAM2	ENSG00000154721	1.427e-21	0.1523	22.76	10.31	3.081e-20	0.5624
SEPTIN9	ENSG00000184640	8.277e-11	0.1741	46.06	34.67	8.325e-10	0.5623
PADI2	ENSG00000117115	7.35e-34	0.1849	16.96	4.696	2.791e-32	0.5621
HSP90AA1	ENSG00000080824	4.827e-09	0.1739	64	55.14	4.047e-08	0.562
ESCO2	ENSG00000171320	3.838e-30	0.1466	17.94	5.723	1.237e-28	0.5618
SH3PXD2B	ENSG00000174705	3.459e-13	0.1641	34.35	22.74	4.265e-12	0.5616
CEP43	ENSG00000213066	2.589e-11	0.174	41.14	30.41	2.722e-10	0.5616
OLFML2B	ENSG00000162745	3.546e-33	0.1838	16.85	4.732	1.295e-31	0.5615
L1TD1	ENSG00000240563	1.785e-52	0.186	13.79	1.577	1.427e-50	0.5613
BAZ1B	ENSG00000009954	1.53e-08	0.1701	71.77	65.52	1.213e-07	0.5613
ANAPC7	ENSG00000196510	2.495e-09	0.1671	55.8	46.74	2.16e-08	0.5613
FLNC	ENSG00000128591	5.713e-10	0.1945	50.44	38.59	5.269e-09	0.5612
LRR1	ENSG00000165501	2.956e-25	0.1446	19.69	7.557	7.664e-24	0.5612
TTC29	ENSG00000137473	1.835e-11	0.2299	39.17	29.05	1.959e-10	0.5611
CTNNAL1	ENSG00000119326	4.443e-10	0.1826	48.25	37.56	4.134e-09	0.5611
POC1A	ENSG00000164087	1.031e-20	0.1603	22.32	10.45	2.101e-19	0.561
PTRH1	ENSG00000187024	1.695e-19	0.1528	23.41	11.48	3.225e-18	0.561
WSCD1	ENSG00000179314	4.457e-16	0.1546	27.9	15.66	6.816e-15	0.561
ZNRF3	ENSG00000183579	1.396e-16	0.1577	26.91	14.86	2.202e-15	0.5609
DTL	ENSG00000143476	2.173e-13	0.1855	32.6	20.95	2.731e-12	0.5605
ALMS1	ENSG00000116127	3.397e-09	0.1734	54.6	45.3	2.898e-08	0.5604
STK3	ENSG00000104375	1.749e-15	0.1467	28.23	16.21	2.562e-14	0.5604
ZNF496	ENSG00000162714	2.166e-10	0.1604	44.86	33.35	2.09e-09	0.5603
SYNGAP1	ENSG00000197283	2.784e-08	0.1758	73.63	66.62	2.147e-07	0.5603
STRBP	ENSG00000165209	3.671e-09	0.1755	54.92	45.3	3.118e-08	0.5603
SGO1	ENSG00000129810	1.514e-24	0.1427	19.47	7.557	3.811e-23	0.5602
NAA16	ENSG00000172766	2.691e-09	0.1593	53.83	43.1	2.317e-08	0.5602
SRSF2	ENSG00000161547	3.164e-08	0.1543	72.65	68.31	2.427e-07	0.5602
CEP192	ENSG00000101639	1.396e-11	0.163	37.53	26.93	1.503e-10	0.5602
ACAA2	ENSG00000167315	4.893e-14	0.1529	30.74	19	6.508e-13	0.5602
CENPJ	ENSG00000151849	4.784e-11	0.172	39.61	29.35	4.905e-10	0.5601
ZNF217	ENSG00000171940	3.503e-20	0.1481	22.32	10.38	6.913e-19	0.5601
KNSTRN	ENSG00000128944	3.098e-14	0.2137	29.1	18.67	4.182e-13	0.56
BPNT2	ENSG00000104331	8.311e-11	0.164	40.92	30.19	8.355e-10	0.5599
TNPO2	ENSG00000105576	3.216e-08	0.1599	71.44	65.99	2.465e-07	0.5599
H1-4	ENSG00000168298	2.559e-09	0.2673	48.25	42.66	2.213e-08	0.5597
PRIM2	ENSG00000146143	1.269e-11	0.1666	36.65	26.05	1.372e-10	0.5597
REXO5	ENSG00000005189	6.202e-34	0.1354	15.97	4.109	2.37e-32	0.5596
ZNF682	ENSG00000197124	1.825e-15	0.1431	27.24	15.37	2.672e-14	0.5592
ZNF660	ENSG00000144792	9.926e-12	0.1574	35.67	24.5	1.083e-10	0.559
HNRNPD	ENSG00000138668	4.839e-08	0.1546	70.68	63.94	3.633e-07	0.559
MDC1	ENSG00000137337	4.598e-10	0.1748	42.78	33.6	4.268e-09	0.559
BUB3	ENSG00000154473	1.602e-10	0.1664	40.59	30.52	1.566e-09	0.559
MRTFA	ENSG00000196588	1.818e-08	0.172	59.41	52.24	1.429e-07	0.559
ATOH8	ENSG00000168874	8.473e-14	0.1641	29.76	18.38	1.11e-12	0.5589
PBK	ENSG00000168078	7.754e-26	0.1445	18.16	6.566	2.064e-24	0.5589
GYG1	ENSG00000163754	1.305e-19	0.1428	21.88	10.27	2.5e-18	0.5588
GRID2	ENSG00000152208	5.117e-33	0.1508	15.86	4.145	1.853e-31	0.5588
ST18	ENSG00000147488	4.182e-12	0.1749	34.14	22.89	4.731e-11	0.5588
NFYC	ENSG00000066136	5.07e-10	0.1574	43.22	32.83	4.695e-09	0.5587
GPR89B	ENSG00000188092	3.231e-17	0.155	23.96	12.73	5.31e-16	0.5587
ACSL4	ENSG00000068366	5.83e-08	0.1875	74.62	63.61	4.338e-07	0.5587
LRP5	ENSG00000162337	5.52e-08	0.1733	70.68	62	4.121e-07	0.5586
TIGAR	ENSG00000078237	2.297e-15	0.1513	26.59	15.11	3.345e-14	0.5586
FAM111B	ENSG00000189057	3.493e-22	0.1621	19.69	8.327	7.785e-21	0.5585
HROB	ENSG00000125319	3.914e-19	0.1422	22.1	10.56	7.263e-18	0.5585
PSMC3IP	ENSG00000131470	3.412e-14	0.1517	28.56	17.13	4.586e-13	0.5584
NEO1	ENSG00000067141	2.779e-10	0.1633	40.59	30.52	2.648e-09	0.5583
TIMM50	ENSG00000105197	6.278e-09	0.1639	51.42	41.78	5.198e-08	0.5583
FANCL	ENSG00000115392	6.117e-12	0.1516	34.14	22.6	6.804e-11	0.5581
HMMR	ENSG00000072571	2.307e-20	0.1614	20.9	9.318	4.608e-19	0.5581
AURKA	ENSG00000087586	1.305e-27	0.1596	17.07	5.613	3.849e-26	0.5581
MT-CO2	ENSG00000198712	1.385e-07	0.1747	91.36	87.27	9.885e-07	0.5581
PHYH	ENSG00000107537	5.722e-26	0.1431	17.72	6.2	1.546e-24	0.558
CDKN2C	ENSG00000123080	1.14e-33	0.1378	15.32	3.815	4.283e-32	0.5579
RECQL4	ENSG00000160957	5.64e-13	0.1842	30.09	19.63	6.819e-12	0.5579
DIPK1C	ENSG00000187773	2.486e-13	0.1875	29.32	18.71	3.094e-12	0.5579
BRCA2	ENSG00000139618	5.076e-19	0.1384	21.88	10.23	9.323e-18	0.5578
TEDC1	ENSG00000185347	1.11e-14	0.1598	26.91	15.74	1.544e-13	0.5578
SRSF10	ENSG00000188529	1.294e-13	0.1408	29.1	17.68	1.668e-12	0.5577
KLHDC8A	ENSG00000162873	3.333e-09	0.2558	44.97	37.97	2.847e-08	0.5577
ZNF142	ENSG00000115568	1.095e-09	0.1619	43.44	33.38	9.85e-09	0.5577
NUP98	ENSG00000110713	3.457e-09	0.1565	46.83	37.64	2.946e-08	0.5577
MFSD12	ENSG00000161091	7.705e-18	0.1575	22.54	11.45	1.313e-16	0.5577
SNX9	ENSG00000130340	8.708e-15	0.1455	26.7	15.41	1.217e-13	0.5576
PSMG2	ENSG00000128789	2.52e-11	0.1457	35.45	24.21	2.653e-10	0.5576
DYRK1B	ENSG00000105204	1.611e-08	0.1636	54.38	44.72	1.275e-07	0.5576
B3GLCT	ENSG00000187676	3.258e-11	0.1493	35.34	24.61	3.398e-10	0.5575
LTBP4	ENSG00000090006	6.785e-10	0.1554	41.9	31.47	6.238e-09	0.5575
DNAAF3	ENSG00000167646	1.377e-15	0.1611	25.16	14.09	2.04e-14	0.5575
STAG2	ENSG00000101972	4.377e-08	0.167	61.16	52.09	3.299e-07	0.5575
CENPH	ENSG00000153044	6.491e-13	0.1437	30.53	18.97	7.785e-12	0.5574
LANCL1	ENSG00000115365	1.165e-08	0.1613	51.53	42.04	9.362e-08	0.5573
NUP62	ENSG00000213024	1.866e-08	0.1599	53.61	45.12	1.464e-07	0.5573
POLD1	ENSG00000062822	1.917e-10	0.1655	38.4	27.81	1.857e-09	0.5573
C1orf112	ENSG00000000460	2.855e-11	0.1605	34.57	24.03	2.991e-10	0.5572
CEP20	ENSG00000133393	2.673e-12	0.1443	31.73	20.54	3.078e-11	0.5572
LLGL1	ENSG00000131899	2.032e-08	0.1584	54.6	45.05	1.583e-07	0.5572
NCAPH	ENSG00000121152	2.811e-20	0.134	20.35	8.988	5.59e-19	0.5571
HDAC4	ENSG00000068024	6.101e-11	0.147	36.11	24.94	6.192e-10	0.557
KIF4A	ENSG00000090889	6.513e-19	0.1464	21.23	10.05	1.191e-17	0.557
TTLL7	ENSG00000137941	9.946e-10	0.1579	41.58	31.14	8.966e-09	0.5568
HADH	ENSG00000138796	2.568e-13	0.1505	28.45	17.68	3.192e-12	0.5568
CREBBP	ENSG00000005339	1.512e-07	0.1449	70.68	64.16	1.073e-06	0.5568
BCKDHB	ENSG00000083123	3.56e-09	0.1637	44.53	35.18	3.028e-08	0.5567
OIP5	ENSG00000104147	3.82e-19	0.1344	20.9	9.648	7.101e-18	0.5566
PCLAF	ENSG00000166803	1.002e-16	0.1385	23.3	11.92	1.594e-15	0.5566
RFWD3	ENSG00000168411	1.543e-12	0.147	29.87	19.19	1.809e-11	0.5564
NFYB	ENSG00000120837	3.195e-10	0.1493	38.18	27.4	3.031e-09	0.5563
SERPINF1	ENSG00000132386	4.43e-15	0.162	24.73	13.98	6.355e-14	0.5562
FANCG	ENSG00000221829	2.23e-13	0.1528	27.46	17.02	2.798e-12	0.5561
GJC1	ENSG00000182963	1.084e-07	0.1636	60.94	54.62	7.811e-07	0.5561
SRP9	ENSG00000143742	9.365e-09	0.1523	47.26	37.27	7.584e-08	0.556
SAE1	ENSG00000142230	7.606e-10	0.1634	38.73	29.09	6.951e-09	0.5559
VAX2	ENSG00000116035	1.125e-11	0.1489	32.06	20.8	1.222e-10	0.5558
BEST3	ENSG00000127325	8.815e-53	0.1414	12.14	0.9905	7.177e-51	0.5558
HMGN1	ENSG00000205581	3.621e-07	0.1317	78.56	75.42	2.443e-06	0.5558
ZEB2	ENSG00000169554	4.042e-07	0.2026	85.89	77.07	2.71e-06	0.5557
ZNF92	ENSG00000146757	1.151e-10	0.1497	34.79	24.61	1.143e-09	0.5557
ASCL1	ENSG00000139352	2.752e-14	0.193	25.16	15	3.737e-13	0.5557
SUZ12	ENSG00000178691	4.441e-09	0.1544	43.33	33.86	3.737e-08	0.5557
ILF2	ENSG00000143621	3.067e-08	0.1474	51.42	42.04	2.358e-07	0.5556
IFT122	ENSG00000163913	2.086e-12	0.1441	29.21	18.6	2.42e-11	0.5555
CTDSPL2	ENSG00000137770	1.206e-09	0.1485	39.72	29.38	1.08e-08	0.5555
RPAIN	ENSG00000129197	4.005e-07	0.1576	81.51	73.95	2.687e-06	0.5555
BARD1	ENSG00000138376	1.587e-13	0.1478	26.59	16.03	2.027e-12	0.5554
CEP97	ENSG00000182504	6.967e-12	0.1432	30.53	19.96	7.706e-11	0.5554
GLCCI1	ENSG00000106415	4.303e-09	0.1523	42.67	32.91	3.628e-08	0.5554
TP53BP2	ENSG00000143514	1.496e-09	0.1408	40.04	29.42	1.328e-08	0.5553
SCN8A	ENSG00000196876	3.321e-10	0.1391	37.2	25.5	3.14e-09	0.5552
RANBP9	ENSG00000010017	3.218e-08	0.1509	50.22	40.65	2.466e-07	0.5551
STAM	ENSG00000136738	2.419e-09	0.141	40.7	30.45	2.099e-08	0.5551
CLDN5	ENSG00000184113	3.163e-08	0.2113	49.67	40.9	2.427e-07	0.5551
ZNF300	ENSG00000145908	4.833e-08	0.1505	51.31	42.96	3.629e-07	0.555
CDH7	ENSG00000081138	2.431e-14	0.15	24.84	14.31	3.314e-13	0.555
LSM8	ENSG00000128534	2.363e-09	0.1442	40.37	30.15	2.055e-08	0.5549
CDH20	ENSG00000101542	8.545e-08	0.1724	56.02	46.04	6.223e-07	0.5549
EIF4A3	ENSG00000141543	2.237e-07	0.1504	61.16	54.37	1.552e-06	0.5547
TRIM59	ENSG00000213186	6.829e-19	0.1437	19.69	8.951	1.246e-17	0.5546
DGKB	ENSG00000136267	4.896e-47	0.1446	12.25	1.357	3.23e-45	0.5546
PHACTR4	ENSG00000204138	1.405e-07	0.1488	57.22	48.68	1.002e-06	0.5545
GMNN	ENSG00000112312	9.267e-12	0.1479	29.87	19.3	1.013e-10	0.5545
CEP85	ENSG00000130695	2.81e-10	0.1453	34.46	24.47	2.676e-09	0.5544
MCL1	ENSG00000143384	5.719e-07	0.1549	74.4	67.87	3.777e-06	0.5544
GPRIN1	ENSG00000169258	4.068e-10	0.1571	35.34	25.09	3.802e-09	0.5544
RNF180	ENSG00000164197	2.214e-09	0.151	39.06	28.87	1.935e-08	0.5543
H2BC3	ENSG00000276410	3.316e-23	0.1409	16.96	6.236	7.794e-22	0.5542
STK17A	ENSG00000164543	1.406e-13	0.1438	25.6	14.97	1.805e-12	0.5542
SMC5	ENSG00000198887	1.891e-09	0.1352	38.29	28.25	1.663e-08	0.5542
GABBR2	ENSG00000136928	5.371e-08	0.178	51.31	40.5	4.018e-07	0.5542
MAPK1IP1L	ENSG00000168175	9.438e-08	0.1437	53.17	44.46	6.851e-07	0.5542
RAD18	ENSG00000070950	3.752e-13	0.1388	26.37	15.7	4.61e-12	0.5541
CHMP1B	ENSG00000255112	1.236e-07	0.1574	54.16	45.74	8.874e-07	0.5541
FANCD2	ENSG00000144554	2.349e-15	0.1327	22.87	12.14	3.418e-14	0.554
NKTR	ENSG00000114857	9.795e-07	0.1514	85.12	79.93	6.278e-06	0.5538
DCAF8	ENSG00000132716	9.623e-07	0.1543	81.95	75.2	6.177e-06	0.5537
TMCC2	ENSG00000133069	2.524e-10	0.1512	33.48	23.22	2.418e-09	0.5537
POLH	ENSG00000170734	3.66e-13	0.135	26.04	15.33	4.5e-12	0.5537
MEX3C	ENSG00000176624	1.026e-07	0.1514	52.08	42.92	7.416e-07	0.5537
DPM1	ENSG00000000419	9.295e-09	0.1428	41.68	31.91	7.531e-08	0.5537
ZNF638	ENSG00000075292	1.125e-06	0.1431	87.42	82.39	7.172e-06	0.5536
SUV39H2	ENSG00000152455	2.584e-09	0.1419	37.75	28.1	2.23e-08	0.5536
MEX3D	ENSG00000181588	2.551e-07	0.1456	58.21	49.56	1.76e-06	0.5536
DPY19L3	ENSG00000178904	1.11e-07	0.1456	52.84	42.96	7.988e-07	0.5536
DDX39A	ENSG00000123136	1.594e-08	0.1562	42.34	33.79	1.261e-07	0.5535
DSCC1	ENSG00000136982	7.548e-16	0.1376	21.66	11.19	1.132e-14	0.5534
NEK2	ENSG00000117650	6.096e-21	0.1384	17.61	7.117	1.264e-19	0.5533
SCAF11	ENSG00000139218	2.239e-07	0.1402	56.13	47.14	1.552e-06	0.5533
CDK2AP1	ENSG00000111328	1.158e-10	0.1355	31.62	21.53	1.15e-09	0.5533
VRK1	ENSG00000100749	8.662e-10	0.1386	35.34	25.02	7.892e-09	0.5533
NLK	ENSG00000087095	7.348e-07	0.2264	66.3	61.41	4.779e-06	0.5532
NPR3	ENSG00000113389	1.972e-41	0.1327	12.36	1.761	1.061e-39	0.553
THOC1	ENSG00000079134	1.936e-08	0.1419	42.56	33.13	1.512e-07	0.553
RELL1	ENSG00000181826	4.645e-17	0.129	20.13	9.685	7.55e-16	0.5529
KLHDC4	ENSG00000104731	7.161e-07	0.1548	65.86	57.81	4.661e-06	0.5529
SIVA1	ENSG00000184990	5.837e-08	0.1522	45.62	37.31	4.342e-07	0.5528
CENPW	ENSG00000203760	3.055e-17	0.1312	19.8	9.464	5.025e-16	0.5527
APCDD1L	ENSG00000198768	5.757e-26	0.1466	15.21	4.732	1.553e-24	0.5527
C2CD3	ENSG00000168014	2.419e-08	0.1399	43.11	32.65	1.875e-07	0.5526
PANK4	ENSG00000157881	2.871e-07	0.1477	53.61	45.89	1.966e-06	0.5525
JADE1	ENSG00000077684	2.033e-10	0.1433	31.4	21.35	1.967e-09	0.5525
BLM	ENSG00000197299	3.75e-18	0.1292	18.93	8.621	6.523e-17	0.5525
ALYREF	ENSG00000183684	3.598e-09	0.1508	36	27.26	3.059e-08	0.5525
NINJ1	ENSG00000131669	3.146e-16	0.1458	20.35	10.34	4.847e-15	0.5524
C18orf54	ENSG00000166845	4.115e-15	0.133	21.66	11.56	5.922e-14	0.5524
SPSB4	ENSG00000175093	6.604e-07	0.1531	60.83	53.01	4.32e-06	0.5523
ITGA6	ENSG00000091409	8.262e-19	0.1302	18.27	7.997	1.493e-17	0.5522
IGFBP2	ENSG00000115457	2.127e-06	0.1822	88.95	82.5	1.311e-05	0.5522
CENPA	ENSG00000115163	5.044e-21	0.14	16.96	6.64	1.054e-19	0.5521
RAI14	ENSG00000039560	2.811e-09	0.134	35.78	25.79	2.416e-08	0.5521
OGA	ENSG00000198408	2.369e-06	0.1019	96.39	96.11	1.452e-05	0.5521
CNTLN	ENSG00000044459	2.461e-10	0.1395	31.07	21.13	2.362e-09	0.552
NRARP	ENSG00000198435	7.105e-08	0.1749	44.64	36.02	5.229e-07	0.552
BRIP1	ENSG00000136492	2.23e-13	0.1341	23.85	13.72	2.798e-12	0.552
PLIN4	ENSG00000167676	1.106e-24	0.1478	15.32	5.026	2.804e-23	0.552
CCDC157	ENSG00000187860	6.732e-11	0.1477	29.21	19.33	6.802e-10	0.552
MARCKSL1	ENSG00000175130	2.588e-06	0.1033	93.76	93.8	1.576e-05	0.5519
NR1D2	ENSG00000174738	1.069e-07	0.146	46.61	37.53	7.715e-07	0.5519
CALU	ENSG00000128595	3.87e-07	0.1431	54.16	45.74	2.601e-06	0.5519
ING1	ENSG00000153487	1.132e-13	0.1357	23.09	13.13	1.468e-12	0.5518
DLL3	ENSG00000090932	6.012e-07	0.179	60.28	48.53	3.96e-06	0.5518
LRRN1	ENSG00000175928	1.672e-06	0.1476	69.15	60.56	1.046e-05	0.5515
USP45	ENSG00000123552	5.584e-10	0.1371	31.84	21.75	5.155e-09	0.5515
POLD3	ENSG00000077514	1.187e-09	0.1591	32.71	23.18	1.064e-08	0.5515
AAGAB	ENSG00000103591	9.156e-09	0.1304	37.09	27.55	7.425e-08	0.5514
ZNF184	ENSG00000096654	1.247e-13	0.1255	22.98	12.8	1.611e-12	0.5513
ZNF680	ENSG00000173041	7.916e-09	0.1403	36.43	27.04	6.456e-08	0.5513
ARHGAP11B	ENSG00000285077	1.944e-15	0.1377	20.57	10.49	2.841e-14	0.5513
DOK5	ENSG00000101134	6.292e-26	0.1221	14.66	4.402	1.692e-24	0.5513
PTK2	ENSG00000169398	1.992e-06	0.1451	69.37	62.44	1.233e-05	0.5512
STK24	ENSG00000102572	3.471e-08	0.1336	40.81	31.14	2.653e-07	0.5512
SHCBP1	ENSG00000171241	2.164e-18	0.1149	18.16	7.85	3.815e-17	0.5512
ATL2	ENSG00000119787	8.67e-09	0.1358	36.43	27	7.047e-08	0.5511
CASTOR3	ENSG00000239521	3.464e-07	0.1442	51.31	41.93	2.342e-06	0.5511
TK1	ENSG00000167900	4.762e-13	0.14	23.74	13.61	5.811e-12	0.5511
EZR	ENSG00000092820	4.789e-09	0.1326	34.9	25.35	4.017e-08	0.551
TMEM123	ENSG00000152558	3.916e-10	0.1364	29.98	20.84	3.669e-09	0.551
GAS2L3	ENSG00000139354	7.087e-10	0.156	30.85	21.79	6.506e-09	0.551
FAM53B	ENSG00000189319	6.074e-11	0.1371	27.68	18.12	6.168e-10	0.5509
TMX1	ENSG00000139921	2.28e-09	0.1314	33.37	23.44	1.99e-08	0.5508
PLK1	ENSG00000166851	5.317e-13	0.1791	23.09	13.57	6.445e-12	0.5508
IGSF9	ENSG00000085552	2.471e-06	0.1605	67.51	62.14	1.511e-05	0.5507
KMT2E	ENSG00000005483	2.118e-06	0.1404	64	59.65	1.306e-05	0.5507
PARPBP	ENSG00000185480	5.774e-15	0.1281	20.68	10.71	8.211e-14	0.5507
CNOT1	ENSG00000125107	3.53e-09	0.127	33.81	23.99	3.005e-08	0.5506
SLC20A1	ENSG00000144136	9.922e-08	0.1563	41.9	34.01	7.185e-07	0.5505
HDAC1	ENSG00000116478	6.338e-09	0.1328	34.68	25.06	5.243e-08	0.5504
CCHCR1	ENSG00000204536	1.154e-09	0.1369	31.29	21.72	1.036e-08	0.5504
GPANK1	ENSG00000204438	5.01e-12	0.1253	24.95	14.89	5.603e-11	0.5504
ZHX3	ENSG00000174306	2.093e-10	0.1307	28.77	19.04	2.02e-09	0.5504
SMC3	ENSG00000108055	1.656e-07	0.1351	44.42	35.4	1.172e-06	0.5503
EXOC5	ENSG00000070367	6.944e-07	0.1351	53.17	43.73	4.528e-06	0.5503
H3-3B	ENSG00000132475	3.358e-07	0.1326	48.14	38.88	2.275e-06	0.5503
RARS1	ENSG00000113643	4.621e-07	0.1436	49.02	40.94	3.081e-06	0.5502
GMPS	ENSG00000163655	2.959e-07	0.1414	46.06	37.64	2.02e-06	0.55
ZNF48	ENSG00000180035	3.17e-07	0.1467	46.72	38	2.152e-06	0.55
TIAF1	ENSG00000221995	2.151e-13	0.1212	22.21	12.29	2.706e-12	0.55
CERKL	ENSG00000188452	2.089e-13	0.1329	21.99	12.22	2.632e-12	0.5499
PPP4R2	ENSG00000163605	5.399e-07	0.1342	49.45	40.79	3.576e-06	0.5499
UCK1	ENSG00000130717	5.748e-09	0.1385	33.26	24.14	4.779e-08	0.5499
GGT5	ENSG00000099998	1.345e-31	0.1551	12.69	2.751	4.595e-30	0.5499
NCSTN	ENSG00000162736	8.457e-08	0.1325	40.59	31.55	6.161e-07	0.5498
SERPINE2	ENSG00000135919	4.405e-17	0.1144	18.05	8.18	7.186e-16	0.5497
DCP2	ENSG00000172795	3.485e-08	0.1331	37.31	28.36	2.661e-07	0.5497
FAM120B	ENSG00000112584	7.123e-08	0.1358	39.17	30.48	5.24e-07	0.5496
TDP1	ENSG00000042088	3.737e-10	0.123	28.67	18.97	3.514e-09	0.5496
TOP1	ENSG00000198900	1.58e-06	0.1403	54.92	48.5	9.925e-06	0.5496
CHEK2	ENSG00000183765	4.607e-14	0.1203	20.9	11.08	6.137e-13	0.5495
DSTYK	ENSG00000133059	3.406e-09	0.1303	31.84	22.3	2.904e-08	0.5494
EVC2	ENSG00000173040	4.114e-19	0.1307	16.41	6.75	7.618e-18	0.5494
SF3A2	ENSG00000104897	1.951e-06	0.134	57.77	49.27	1.209e-05	0.5494
ELOVL2	ENSG00000197977	3.093e-12	0.1224	23.41	13.76	3.536e-11	0.5493
TULP4	ENSG00000130338	2.535e-06	0.1397	58.75	52.05	1.547e-05	0.5493
PDE3B	ENSG00000152270	3.223e-10	0.1282	28.12	18.49	3.055e-09	0.5493
DRAXIN	ENSG00000162490	2.33e-09	0.1349	30.96	21.35	2.03e-08	0.5492
DARS2	ENSG00000117593	6.91e-15	0.1169	19.69	9.941	9.728e-14	0.5492
ACTL6A	ENSG00000136518	3.34e-09	0.1237	31.51	22.08	2.852e-08	0.5492
ADGRA3	ENSG00000152990	2.166e-07	0.1288	43.11	33.93	1.509e-06	0.5492
RFC3	ENSG00000133119	4.153e-10	0.135	27.9	18.82	3.869e-09	0.5492
LIMD1	ENSG00000144791	4.53e-12	0.1191	23.52	13.87	5.092e-11	0.5491
NRF1	ENSG00000106459	1.647e-08	0.1208	34.9	25.17	1.301e-07	0.5491
UFD1	ENSG00000070010	1.279e-09	0.119	29.98	20.21	1.141e-08	0.5491
SH3PXD2A	ENSG00000107957	7.742e-13	0.1353	21.88	12.55	9.249e-12	0.549
IQSEC2	ENSG00000124313	2.915e-14	0.1411	19.91	10.53	3.947e-13	0.5488
ARRDC3	ENSG00000113369	3.865e-07	0.1482	43.98	34.96	2.599e-06	0.5486
GYPC	ENSG00000136732	1.431e-29	0.1202	12.58	2.898	4.531e-28	0.5485
NDE1	ENSG00000072864	2.016e-10	0.1535	26.15	17.17	1.952e-09	0.5485
E2F8	ENSG00000129173	3.613e-14	0.135	19.8	10.38	4.837e-13	0.5484
ELMOD2	ENSG00000179387	1.112e-07	0.1295	38.4	29.31	8.001e-07	0.5483
ARHGEF39	ENSG00000137135	7.682e-19	0.1246	15.97	6.53	1.391e-17	0.5483
RIC8B	ENSG00000111785	1.279e-06	0.1384	48.58	41.42	8.11e-06	0.5483
SRSF4	ENSG00000116350	1.094e-05	0.1213	76.7	72.67	6.098e-05	0.5481
ADNP	ENSG00000101126	2.429e-06	0.1271	52.63	44.97	1.486e-05	0.548
RAP2A	ENSG00000125249	1.474e-08	0.1305	32.39	23.18	1.171e-07	0.5479
MTMR10	ENSG00000166912	9.002e-09	0.1261	31.62	22.19	7.303e-08	0.5479
SAPCD1	ENSG00000228727	1.223e-09	0.1267	28.01	18.67	1.094e-08	0.5478
CTTNBP2	ENSG00000077063	4.213e-08	0.1403	34.03	25.68	3.183e-07	0.5478
CDKN1B	ENSG00000111276	4.297e-06	0.131	55.36	50.51	2.537e-05	0.5478
RFX2	ENSG00000087903	1.191e-15	0.1219	17.94	8.511	1.77e-14	0.5478
ZNF43	ENSG00000198521	8.806e-10	0.1189	27.46	18.27	8.002e-09	0.5478
PDIA6	ENSG00000143870	4.328e-08	0.1247	34.9	25.42	3.266e-07	0.5477
GINS1	ENSG00000101003	1.003e-09	0.121	27.68	18.27	9.036e-09	0.5477
GPBP1	ENSG00000062194	7.791e-06	0.1278	63.68	57.37	4.427e-05	0.5476
CEP78	ENSG00000148019	3.023e-07	0.1431	39.28	31.91	2.061e-06	0.5476
SCML1	ENSG00000047634	6.902e-12	0.1121	22.54	13.02	7.64e-11	0.5476
ILKAP	ENSG00000132323	7.377e-07	0.1302	43.76	35.33	4.797e-06	0.5475
MND1	ENSG00000121211	1.066e-10	0.1142	24.95	15.22	1.062e-09	0.5474
SYT5	ENSG00000129990	9.2e-07	0.1981	43.22	36.57	5.924e-06	0.5474
CBX2	ENSG00000173894	2.819e-06	0.1414	50.98	43.73	1.708e-05	0.5473
PRIM1	ENSG00000198056	1.453e-11	0.1185	22.76	13.39	1.564e-10	0.5472
COL4A2	ENSG00000134871	6.988e-06	0.1604	63.89	51.28	3.991e-05	0.5472
POLE2	ENSG00000100479	5.685e-11	0.1172	23.85	14.42	5.789e-10	0.5471
KCTD8	ENSG00000183783	6.029e-21	0.1157	14.33	4.989	1.251e-19	0.5468
FBXL7	ENSG00000183580	4.683e-07	0.1221	40.59	31.4	3.121e-06	0.5468
MED17	ENSG00000042429	9.689e-06	0.1318	62.36	54.73	5.437e-05	0.5468
DCUN1D2	ENSG00000150401	3.381e-06	0.1312	51.53	42.96	2.024e-05	0.5468
ALDH16A1	ENSG00000161618	4.14e-10	0.1128	25.49	16.25	3.86e-09	0.5468
ZNF331	ENSG00000130844	1.554e-11	0.1172	22.32	13.17	1.668e-10	0.5468
SUV39H1	ENSG00000101945	4.048e-15	0.1156	17.72	8.584	5.831e-14	0.5468
FRMD4B	ENSG00000114541	2.586e-07	0.1509	36.54	29.49	1.783e-06	0.5467
PROM1	ENSG00000007062	2.445e-07	0.1277	37.75	28.69	1.69e-06	0.5467
DEK	ENSG00000124795	3.714e-07	0.1307	38.73	30.41	2.502e-06	0.5467
FADS1	ENSG00000149485	1.309e-05	0.1313	66.08	59.83	7.192e-05	0.5467
INAVA	ENSG00000163362	2.291e-13	0.1179	19.37	10.31	2.866e-12	0.5466
PTBP1	ENSG00000011304	4.605e-06	0.1367	52.41	44.75	2.704e-05	0.5466
HNRNPL	ENSG00000104824	6.416e-06	0.1257	54.92	48.17	3.684e-05	0.5466
SMC1A	ENSG00000072501	3.403e-06	0.1359	50.77	42.19	2.034e-05	0.5466
YTHDF2	ENSG00000198492	4.244e-06	0.1317	51.64	43.69	2.507e-05	0.5465
ANKRD13A	ENSG00000076513	4.853e-09	0.1241	28.34	19.44	4.067e-08	0.5465
MLH1	ENSG00000076242	2.958e-07	0.1274	37.2	29.02	2.02e-06	0.5464
ACVR2B	ENSG00000114739	1.439e-05	0.1274	66.19	58.99	7.859e-05	0.5464
MORC3	ENSG00000159256	5.109e-06	0.1308	52.63	44.9	2.983e-05	0.5464
ABHD17B	ENSG00000107362	7.834e-07	0.1234	41.14	32.58	5.081e-06	0.5463
SMCHD1	ENSG00000101596	1.051e-06	0.1304	41.36	34.15	6.72e-06	0.5463
TCF7L1	ENSG00000152284	7.585e-08	0.1166	33.92	24.39	5.557e-07	0.5462
MAD2L1	ENSG00000164109	3.397e-13	0.1101	19.37	10.23	4.191e-12	0.5462
RGS20	ENSG00000147509	2.318e-11	0.1322	21.99	13.1	2.449e-10	0.5462
NUCB2	ENSG00000070081	1.019e-08	0.111	29.43	20.18	8.22e-08	0.5462
GRK2	ENSG00000173020	8.249e-08	0.1223	33.26	24.65	6.019e-07	0.5461
MAZ	ENSG00000103495	2.01e-06	0.1214	45.08	36.94	1.242e-05	0.5461
CYBC1	ENSG00000178927	1.245e-06	0.1284	42.78	34.34	7.91e-06	0.5461
FAM227A	ENSG00000184949	3.197e-06	0.1372	47.59	39.84	1.923e-05	0.5461
TRIM36	ENSG00000152503	2.845e-06	0.1301	47.05	38.33	1.722e-05	0.5459
YBX1	ENSG00000065978	2.659e-05	0.1276	76.15	70.58	0.0001386	0.5458
CDC20	ENSG00000117399	6.051e-16	0.1243	16.52	7.41	9.153e-15	0.5458
TJP1	ENSG00000104067	1.231e-05	0.1313	60.07	50.92	6.795e-05	0.5457
ARHGAP9	ENSG00000123329	1.333e-23	0.1195	12.91	3.742	3.186e-22	0.5456
HASPIN	ENSG00000177602	4.424e-17	0.1088	15.54	6.566	7.211e-16	0.5456
LARP7	ENSG00000174720	2.218e-07	0.1153	35.12	26.19	1.54e-06	0.5455
AKIP1	ENSG00000166452	5.034e-09	0.1109	27.46	18.12	4.209e-08	0.5455
GLB1L2	ENSG00000149328	1.691e-07	0.1241	34.14	25.42	1.195e-06	0.5455
KANK2	ENSG00000197256	1.282e-11	0.1228	20.9	12.07	1.386e-10	0.5455
EAF1	ENSG00000144597	3.82e-06	0.1308	47.05	38.77	2.267e-05	0.5454
HNRNPLL	ENSG00000143889	1.058e-05	0.1281	54.92	46.88	5.906e-05	0.5453
CEP70	ENSG00000114107	3.121e-07	0.1323	35.01	27.11	2.123e-06	0.5453
AP4E1	ENSG00000081014	6.791e-09	0.1113	27.46	18.38	5.592e-08	0.5453
PCNA	ENSG00000132646	2.066e-10	0.1208	23.09	14.23	1.997e-09	0.5453
ORC1	ENSG00000085840	2.78e-11	0.1205	21.33	12.44	2.914e-10	0.5452
TCF19	ENSG00000137310	1.293e-13	0.1221	17.94	9.244	1.668e-12	0.5452
SKA3	ENSG00000165480	6.636e-16	0.1025	16.19	7.19	9.995e-15	0.5452
SHISA2	ENSG00000180730	5.401e-09	0.141	26.26	18.27	4.507e-08	0.5452
RCC2	ENSG00000179051	1.688e-05	0.1261	58.64	52.27	9.09e-05	0.5451
CFAP20DC	ENSG00000163689	2.645e-10	0.1248	22.98	14.42	2.526e-09	0.5451
CALCOCO2	ENSG00000136436	1.533e-09	0.1169	25.05	16.29	1.359e-08	0.5451
SLC39A11	ENSG00000133195	9.174e-10	0.1181	24.51	15.59	8.312e-09	0.5451
CENPB	ENSG00000125817	1.811e-07	0.1159	33.59	25.02	1.273e-06	0.5451
CENPC	ENSG00000145241	7.101e-09	0.1164	26.81	18.23	5.827e-08	0.545
TPH2	ENSG00000139287	2.547e-43	0.1038	9.737	0.7337	1.452e-41	0.545
SIPA1L1	ENSG00000197555	2.736e-09	0.1089	25.82	16.76	2.354e-08	0.545
DNAJC21	ENSG00000168724	5.165e-06	0.1217	46.61	39.47	3.013e-05	0.5449
CENPK	ENSG00000123219	1.181e-11	0.1048	20.57	11.56	1.279e-10	0.5449
ZNF609	ENSG00000180357	3.67e-05	0.13	74.62	68.23	0.0001868	0.5449
GTF3C3	ENSG00000119041	1.173e-05	0.1241	52.84	45.89	6.498e-05	0.5448
GPATCH2L	ENSG00000089916	4.191e-05	0.1135	77.13	73.04	0.000211	0.5448
ANAPC11	ENSG00000141552	4.314e-06	0.1232	45.19	37.82	2.545e-05	0.5448
SRSF7	ENSG00000115875	2.433e-05	0.1207	61.6	55.94	0.0001275	0.5447
SLC6A6	ENSG00000131389	2.148e-07	0.1308	32.82	24.87	1.498e-06	0.5447
SEMA5B	ENSG00000082684	3.005e-26	0.1141	11.82	2.898	8.243e-25	0.5447
CNOT6	ENSG00000113300	2.658e-05	0.1219	63.02	57.37	0.0001386	0.5447
INHBE	ENSG00000139269	2.117e-36	0.1031	10.28	1.321	9.11e-35	0.5447
ZNF646	ENSG00000167395	3.515e-08	0.1172	29.32	20.54	2.683e-07	0.5447
VPS13B	ENSG00000132549	3.762e-05	0.1174	70.57	65.04	0.0001911	0.5446
HMX3	ENSG00000188620	6.126e-23	0.113	12.58	3.705	1.421e-21	0.5446
DDX24	ENSG00000089737	8.518e-06	0.1204	49.67	42.26	4.814e-05	0.5446
CEP95	ENSG00000258890	1.185e-05	0.1314	51.75	45.38	6.559e-05	0.5446
ACSL3	ENSG00000123983	5.696e-06	0.1246	46.28	38.48	3.294e-05	0.5445
PLPP5	ENSG00000147535	2.518e-10	0.1109	22.54	13.76	2.413e-09	0.5445
MOB3B	ENSG00000120162	1.126e-06	0.1317	38.4	29.86	7.178e-06	0.5445
CPSF7	ENSG00000149532	3.601e-05	0.1195	66.96	62.69	0.0001837	0.5445
TEDC2	ENSG00000162062	2.316e-10	0.1155	22.21	13.76	2.231e-09	0.5445
CMTR2	ENSG00000180917	1.918e-08	0.1172	27.68	19.37	1.5e-07	0.5445
SZRD1	ENSG00000055070	8.457e-06	0.1153	49.12	41.01	4.783e-05	0.5444
CCNY	ENSG00000108100	2.503e-06	0.129	41.03	33.46	1.529e-05	0.5444
MARS1	ENSG00000166986	6.028e-08	0.1181	29.43	21.13	4.477e-07	0.5442
EMC9	ENSG00000100908	1.829e-09	0.1085	24.4	15.55	1.612e-08	0.5442
HMGXB4	ENSG00000100281	6.996e-08	0.1135	30.09	21.31	5.151e-07	0.5442
SORT1	ENSG00000134243	9.388e-08	0.1096	30.31	21.94	6.817e-07	0.5441
VEZF1	ENSG00000136451	2.647e-05	0.1228	59.63	52.38	0.000138	0.5441
H1-0	ENSG00000189060	6.326e-05	0.161	86.43	82.91	0.0003081	0.5441
EPHA3	ENSG00000044524	4.012e-09	0.1074	25.27	16.25	3.397e-08	0.544
SLC35D2	ENSG00000130958	2.725e-12	0.1081	18.82	10.09	3.131e-11	0.544
RAB39A	ENSG00000179331	7.787e-22	0.09421	12.8	3.888	1.712e-20	0.544
DTYMK	ENSG00000168393	8.095e-08	0.1131	29.76	21.24	5.911e-07	0.5439
EXOSC9	ENSG00000123737	1.023e-06	0.1154	36.11	28.36	6.542e-06	0.5439
RING1	ENSG00000204227	3.634e-06	0.1284	41.47	34.04	2.161e-05	0.5439
PAXIP1	ENSG00000157212	2.724e-08	0.1141	27.57	19.19	2.102e-07	0.5439
DKK3	ENSG00000050165	6.64e-05	0.1627	86.87	82.25	0.0003217	0.5439
STAT6	ENSG00000166888	1.373e-09	0.1389	23.3	15.11	1.223e-08	0.5439
ZNF66	ENSG00000160229	1.102e-08	0.1129	25.93	17.72	8.867e-08	0.5439
FAM167B	ENSG00000183615	8.227e-22	0.1108	12.58	3.888	1.802e-20	0.5438
CDC6	ENSG00000094804	3.835e-10	0.1209	22.1	13.61	3.601e-09	0.5438
WASF2	ENSG00000158195	2.375e-06	0.1176	39.72	31.33	1.456e-05	0.5437
TBX3	ENSG00000135111	1.558e-12	0.107	18.49	9.538	1.825e-11	0.5437
TP73	ENSG00000078900	4.952e-37	0.1009	9.847	1.137	2.205e-35	0.5436
IFT57	ENSG00000114446	2.455e-06	0.1262	39.28	31.25	1.501e-05	0.5436
PSMC3	ENSG00000165916	5.626e-06	0.1189	43.11	35.58	3.263e-05	0.5435
SOGA1	ENSG00000149639	5.997e-05	0.1218	70.13	66.36	0.0002937	0.5435
CEP162	ENSG00000135315	1.421e-07	0.1155	29.98	21.79	1.012e-06	0.5434
CA13	ENSG00000185015	3.628e-23	0.1079	12.04	3.375	8.506e-22	0.5434
CHEK1	ENSG00000149554	1.02e-07	0.123	29.21	21.13	7.383e-07	0.5434
DHX40	ENSG00000108406	1.35e-05	0.1283	48.03	41.34	7.397e-05	0.5434
HSPG2	ENSG00000142798	1.779e-24	0.1198	11.6	3.045	4.441e-23	0.5433
KLHL23	ENSG00000213160	1.301e-06	0.1206	35.67	28.14	8.243e-06	0.5433
CEP44	ENSG00000164118	5.214e-07	0.1173	33.04	24.91	3.459e-06	0.5433
MYLIP	ENSG00000007944	2.429e-11	0.1147	19.47	11.04	2.561e-10	0.5433
MTF2	ENSG00000143033	3.653e-05	0.1126	57.88	51.87	0.0001862	0.5432
RFC4	ENSG00000163918	6.208e-08	0.1184	27.9	19.92	4.603e-07	0.5432
RFC2	ENSG00000049541	1.173e-07	0.1151	29.43	21.02	8.428e-07	0.5432
PCF11	ENSG00000165494	1.591e-05	0.1223	48.8	42	8.614e-05	0.5432
ZNF850	ENSG00000267041	4.335e-11	0.1072	20.02	11.3	4.464e-10	0.5432
NUDC	ENSG00000090273	5.356e-05	0.1139	63.02	58.25	0.0002647	0.5431
EMSY	ENSG00000158636	8.977e-07	0.1106	34.46	26.41	5.786e-06	0.5431
CITED4	ENSG00000179862	4.111e-10	0.1209	21.33	13.06	3.836e-09	0.543
NFATC3	ENSG00000072736	7.797e-07	0.1071	34.14	25.5	5.058e-06	0.543
YEATS2	ENSG00000163872	3.834e-05	0.1155	56.46	51.1	0.0001945	0.5429
NCAM1	ENSG00000149294	0.0001012	0.08017	92.12	92.85	0.0004718	0.5429
SLBP	ENSG00000163950	7.653e-07	0.1246	33.04	25.39	4.968e-06	0.5428
ANXA5	ENSG00000164111	1.384e-06	0.111	35.34	27.18	8.745e-06	0.5428
NUMA1	ENSG00000137497	5.823e-05	0.1098	62.36	57.34	0.0002856	0.5428
CEP295	ENSG00000166004	1.175e-08	0.1146	24.73	16.65	9.437e-08	0.5428
KIAA0586	ENSG00000100578	3.658e-08	0.1139	26.37	18.49	2.785e-07	0.5428
PPP2R3C	ENSG00000092020	8.259e-07	0.1114	33.26	25.24	5.341e-06	0.5427
PRTG	ENSG00000166450	2.635e-06	0.1138	37.75	29.46	1.603e-05	0.5427
SIN3A	ENSG00000169375	1.478e-05	0.1182	47.26	39.55	8.054e-05	0.5427
EME1	ENSG00000154920	3.028e-11	0.09762	19.37	10.75	3.167e-10	0.5427
MT-ATP6	ENSG00000198899	0.0001063	0.1345	89.93	86.43	0.0004947	0.5427
CENPL	ENSG00000120334	2.25e-12	0.09513	17.72	9.134	2.604e-11	0.5426
STT3B	ENSG00000163527	1.491e-05	0.116	46.94	38.81	8.122e-05	0.5426
C8orf76	ENSG00000189376	1.12e-06	0.1131	33.81	25.86	7.149e-06	0.5425
RTRAF	ENSG00000087302	1.067e-06	0.1089	34.03	25.79	6.822e-06	0.5425
DCAKD	ENSG00000172992	3.138e-05	0.1186	52.74	45.89	0.0001616	0.5425
PGAP1	ENSG00000197121	2.689e-05	0.1211	49.45	43.95	0.00014	0.5424
MAP6D1	ENSG00000180834	1.887e-18	0.09995	13.24	4.732	3.363e-17	0.5424
TMEM44	ENSG00000145014	1.903e-08	0.1151	24.95	16.95	1.49e-07	0.5424
EEF1AKMT2	ENSG00000203791	3.933e-05	0.1275	53.17	48.31	0.0001991	0.5424
STAU1	ENSG00000124214	4.954e-05	0.1138	58.64	51.58	0.0002469	0.5424
DDX17	ENSG00000100201	0.00012	0.1127	87.2	83.9	0.0005518	0.5424
PGRMC1	ENSG00000101856	5.464e-05	0.1153	58.64	53.12	0.0002696	0.5424
ENC1	ENSG00000171617	1.505e-07	0.1252	28.23	20.43	1.069e-06	0.5423
GPR83	ENSG00000123901	7.421e-23	0.1123	11.6	3.228	1.715e-21	0.5423
FMNL3	ENSG00000161791	6.671e-08	0.1161	26.59	18.78	4.923e-07	0.5422
UQCRHL	ENSG00000233954	1.485e-06	0.1221	34.25	26.12	9.36e-06	0.5421
CNN3	ENSG00000117519	0.0001175	0.1302	78.88	72.27	0.0005414	0.5421
CGGBP1	ENSG00000163320	5.28e-05	0.111	56.13	50.44	0.0002613	0.5421
PNN	ENSG00000100941	0.0001246	0.1185	82.49	77.33	0.0005706	0.5421
STRADA	ENSG00000266173	3.097e-06	0.1109	37.09	28.87	1.867e-05	0.5421
CYB5A	ENSG00000166347	5.861e-06	0.1393	39.5	31.84	3.383e-05	0.5421
ZNF260	ENSG00000254004	6.964e-08	0.114	26.7	18.67	5.13e-07	0.5421
HNRNPDL	ENSG00000152795	0.0001412	0.09395	93.87	91.93	0.00064	0.542
SNTB2	ENSG00000168807	1.36e-07	0.1088	27.68	19.77	9.713e-07	0.542
TGIF1	ENSG00000177426	1.631e-06	0.1203	34.25	26.23	1.022e-05	0.542
C19orf25	ENSG00000119559	8.549e-06	0.118	41.25	33.53	4.83e-05	0.542
SMARCAD1	ENSG00000163104	8.937e-06	0.1129	40.92	33.42	5.04e-05	0.5419
FOXD1	ENSG00000251493	4.129e-17	0.1093	13.57	5.246	6.748e-16	0.5419
CYB5R4	ENSG00000065615	2.59e-07	0.1084	28.88	21.06	1.785e-06	0.5419
ABL1	ENSG00000097007	7.542e-05	0.1124	60.72	55.21	0.0003597	0.5419
RAB8B	ENSG00000166128	2.434e-07	0.1118	28.56	20.87	1.683e-06	0.5419
CTCF	ENSG00000102974	1e-05	0.1121	42.34	34.04	5.605e-05	0.5419
EPHB4	ENSG00000196411	4.935e-09	0.1071	22.76	14.53	4.132e-08	0.5418
FN1	ENSG00000115414	2.855e-13	0.1047	16.08	7.814	3.536e-12	0.5417
OSER1	ENSG00000132823	6.187e-06	0.1116	38.62	30.96	3.559e-05	0.5417
CDC25B	ENSG00000101224	4.183e-07	0.1183	29.76	21.57	2.799e-06	0.5416
TMEM237	ENSG00000155755	1.925e-06	0.1075	33.81	25.86	1.195e-05	0.5415
GADD45G	ENSG00000130222	3.294e-06	0.1431	35.34	27.88	1.977e-05	0.5415
DOCK1	ENSG00000150760	2.199e-07	0.1076	28.01	19.85	1.531e-06	0.5414
ZSCAN16	ENSG00000196812	1.857e-06	0.1046	33.59	25.2	1.156e-05	0.5413
ZNF85	ENSG00000105750	3.279e-10	0.09977	19.69	11.48	3.106e-09	0.5413
TRPC3	ENSG00000138741	3.157e-22	0.09928	11.38	3.155	7.053e-21	0.5412
SASS6	ENSG00000156876	3.572e-08	0.1044	24.4	16.43	2.723e-07	0.5411
REPIN1	ENSG00000214022	6.984e-06	0.1148	37.31	30.19	3.99e-05	0.5411
C11orf58	ENSG00000110696	0.0001458	0.1063	70.35	65.44	0.0006581	0.5411
ARHGAP17	ENSG00000140750	6.201e-05	0.105	53.72	47.21	0.0003025	0.5411
BRCA1	ENSG00000012048	4.174e-10	0.09361	19.91	11.52	3.887e-09	0.5411
MCM3	ENSG00000112118	5.107e-06	0.1221	36	28.72	2.983e-05	0.541
KIF5B	ENSG00000170759	0.0001368	0.1173	67.4	61.48	0.000622	0.541
PIF1	ENSG00000140451	2.397e-12	0.1751	16.19	8.474	2.77e-11	0.541
XRN2	ENSG00000088930	4.055e-05	0.107	48.47	41.78	0.0002046	0.541
MELK	ENSG00000165304	1.433e-14	0.09838	14.44	6.42	1.981e-13	0.5409
MON1B	ENSG00000103111	6.44e-06	0.1119	36.54	29.57	3.696e-05	0.5409
PDS5A	ENSG00000121892	1.92e-05	0.1082	42.67	35.11	0.0001025	0.5408
KLHL7	ENSG00000122550	4.561e-05	0.1122	48.69	42	0.0002284	0.5408
TULP3	ENSG00000078246	4.78e-09	0.09948	21.55	13.5	4.011e-08	0.5407
CDK2	ENSG00000123374	2.129e-09	0.09699	20.68	12.58	1.865e-08	0.5406
GLCE	ENSG00000138604	3.117e-07	0.1101	27.35	19.59	2.122e-06	0.5406
ADAT1	ENSG00000065457	2.639e-06	0.1052	33.04	25.2	1.605e-05	0.5406
RB1	ENSG00000139687	1.371e-06	0.1011	30.85	23.04	8.668e-06	0.5405
UBA2	ENSG00000126261	6.887e-05	0.1108	51.31	45.3	0.000332	0.5405
RIBC2	ENSG00000128408	1.821e-11	0.09801	17.18	9.134	1.945e-10	0.5405
TMEM51	ENSG00000171729	7.815e-14	0.1026	14.77	6.713	1.027e-12	0.5404
FMNL2	ENSG00000157827	0.0001614	0.1176	65.65	59.94	0.0007235	0.5404
BRPF1	ENSG00000156983	2.449e-05	0.1071	41.79	35.25	0.0001283	0.5403
WAPL	ENSG00000062650	7.955e-06	0.1045	36.65	28.94	4.516e-05	0.5403
PRKRA	ENSG00000180228	6.933e-05	0.1059	50.11	44.06	0.0003338	0.5402
SPDL1	ENSG00000040275	5.383e-11	0.09179	17.61	9.574	5.49e-10	0.5402
CRISPLD2	ENSG00000103196	4.734e-23	0.1248	10.72	2.751	1.104e-21	0.5402
TTLL6	ENSG00000170703	1.625e-36	0.1012	8.862	0.8437	7.079e-35	0.5402
ZNF700	ENSG00000196757	7.641e-09	0.0987	21.33	13.57	6.241e-08	0.5402
EPHA2	ENSG00000142627	3.017e-05	0.1146	44.75	35.44	0.0001559	0.5401
FGFRL1	ENSG00000127418	3.027e-13	0.1027	14.99	7.117	3.745e-12	0.5401
VPS52	ENSG00000223501	0.0001295	0.1156	58.97	52.13	0.0005912	0.5401
SP4	ENSG00000105866	3.954e-05	0.1114	45.19	38.15	0.0001999	0.5401
CADPS2	ENSG00000081803	1.619e-07	0.1045	25.6	17.68	1.146e-06	0.5401
SMAD4	ENSG00000141646	7.055e-05	0.1097	50.22	43.62	0.0003391	0.5401
CEP120	ENSG00000168944	1.162e-05	0.1085	37.53	30.08	6.445e-05	0.54
PUM2	ENSG00000055917	0.0002481	0.1164	73.96	69.52	0.001075	0.5399
NSD3	ENSG00000147548	0.0001407	0.1029	57.88	52.64	0.0006379	0.5399
SF1	ENSG00000168066	7.027e-05	0.1082	49.56	42.81	0.0003381	0.5399
NFKBIA	ENSG00000100906	6.081e-07	0.1137	27.46	20.07	4e-06	0.5399
ENGASE	ENSG00000167280	1.036e-07	0.1019	24.4	16.8	7.485e-07	0.5399
ZNF254	ENSG00000213096	0.0001348	0.1074	58.21	51.72	0.000614	0.5399
BTG3	ENSG00000154640	7.651e-08	0.1023	24.07	16.29	5.601e-07	0.5399
DECR1	ENSG00000104325	2.215e-06	0.1034	30.85	23.29	1.363e-05	0.5398
FAM111A	ENSG00000166801	6.024e-07	0.1091	27.57	19.81	3.966e-06	0.5398
UBN1	ENSG00000118900	3.018e-05	0.106	41.58	34.96	0.0001559	0.5398
SPNS2	ENSG00000183018	2.514e-05	0.2146	37.64	34.34	0.0001315	0.5397
USP37	ENSG00000135913	5.407e-06	0.1052	33.37	25.86	3.144e-05	0.5396
TUBB	ENSG00000196230	0.0003128	0.09152	79.32	79.57	0.001329	0.5396
RAD51	ENSG00000051180	1.173e-10	0.1068	17.51	9.721	1.164e-09	0.5396
SLC66A1	ENSG00000040487	1.09e-08	0.09707	21.12	13.28	8.774e-08	0.5395
SLC4A7	ENSG00000033867	0.0001847	0.114	61.27	54.77	0.0008179	0.5395
SKP2	ENSG00000145604	3.211e-06	0.1032	31.62	23.81	1.93e-05	0.5395
CYREN	ENSG00000122783	7.181e-06	0.0986	34.14	26.67	4.095e-05	0.5395
HAUS6	ENSG00000147874	5.67e-07	0.0945	27.24	19.3	3.746e-06	0.5395
ACBD7	ENSG00000176244	1.551e-10	0.09004	17.72	9.795	1.521e-09	0.5395
PDS5B	ENSG00000083642	2.401e-05	0.1033	40.04	32.72	0.0001261	0.5395
G2E3	ENSG00000092140	2.317e-06	0.118	29.76	23	1.423e-05	0.5395
ANKRD11	ENSG00000167522	0.0002802	0.101	71.77	68.2	0.001203	0.5395
CNBP	ENSG00000169714	2.422e-05	0.09966	39.82	32.28	0.0001271	0.5394
PAIP2	ENSG00000120727	2.077e-05	0.1037	38.4	31.55	0.0001101	0.5394
ZNF3	ENSG00000166526	0.0001414	0.1061	55.69	48.72	0.0006409	0.5394
DNAJC24	ENSG00000170946	4.005e-05	0.1001	43.22	35.58	0.0002023	0.5394
NUP107	ENSG00000111581	5.537e-06	0.09513	33.37	25.42	3.217e-05	0.5394
TBC1D15	ENSG00000121749	1.18e-06	0.09792	28.45	20.84	7.512e-06	0.5394
ZNF516	ENSG00000101493	0.0003186	0.1111	77.57	73	0.001352	0.5394
SAFB2	ENSG00000130254	0.000163	0.1113	57.11	51.5	0.0007304	0.5394
BCL2L1	ENSG00000171552	0.0001611	0.1178	58.32	50.92	0.0007222	0.5394
CHTOP	ENSG00000160679	0.0003092	0.1102	75.05	69.99	0.001316	0.5393
SACM1L	ENSG00000211456	7.372e-06	0.09694	34.03	26.3	4.198e-05	0.5393
LRPAP1	ENSG00000163956	0.0001156	0.1111	53.17	45.45	0.0005342	0.5393
CFAP46	ENSG00000171811	2.202e-07	0.1079	24.95	17.2	1.532e-06	0.5393
ZNF326	ENSG00000162664	7.604e-05	0.1083	47.7	40.32	0.0003624	0.5392
GCA	ENSG00000115271	1.073e-07	0.1006	23.74	15.99	7.743e-07	0.5392
STRADB	ENSG00000082146	3.619e-06	0.1005	31.29	23.77	2.153e-05	0.5392
NDST1	ENSG00000070614	0.0001443	0.1066	54.27	48.61	0.0006524	0.5392
ADAM12	ENSG00000148848	1.676e-26	0.09533	9.737	1.871	4.648e-25	0.5392
GXYLT1	ENSG00000151233	5.618e-13	0.08856	14.66	6.897	6.797e-12	0.5392
KATNAL1	ENSG00000102781	6.462e-05	0.1111	44.86	39.21	0.0003141	0.5392
TRIM13	ENSG00000204977	4.317e-06	0.1015	31.84	24.32	2.546e-05	0.5392
NKIRAS2	ENSG00000168256	2.224e-06	0.1095	29.1	22.38	1.367e-05	0.5392
ZNF625	ENSG00000257591	1.315e-05	0.1131	35.67	28.83	7.219e-05	0.5392
BTG2	ENSG00000159388	0.0003687	0.1323	78.99	76.52	0.001545	0.5391
TOPBP1	ENSG00000163781	4.676e-06	0.1006	31.73	24.17	2.745e-05	0.539
TMX2	ENSG00000213593	0.0001271	0.1094	51.31	45.6	0.0005807	0.539
SMIM7	ENSG00000214046	0.0001149	0.103	50.77	43.69	0.0005315	0.539
EDC3	ENSG00000179151	0.0001496	0.1062	53.17	47.21	0.0006746	0.5389
TGFB1	ENSG00000105329	3.707e-16	0.09932	12.47	4.732	5.703e-15	0.5389
PKN3	ENSG00000160447	1.975e-09	0.09805	18.71	11.15	1.735e-08	0.5388
CCDC181	ENSG00000117477	1.594e-07	0.1077	23.41	16.14	1.13e-06	0.5387
PARP9	ENSG00000138496	1.525e-16	0.1031	12.14	4.512	2.393e-15	0.5387
PHTF2	ENSG00000006576	6.006e-06	0.1063	31.62	24.61	3.464e-05	0.5387
MZT1	ENSG00000204899	5.853e-09	0.09705	19.58	12.03	4.857e-08	0.5387
EDC4	ENSG00000038358	0.0001433	0.1127	51.2	45.52	0.0006483	0.5387
PDIA5	ENSG00000065485	4.303e-12	0.1119	14.99	7.447	4.861e-11	0.5386
STXBP4	ENSG00000166263	1.648e-05	0.1052	35.56	28.28	8.896e-05	0.5386
BTAF1	ENSG00000095564	0.0003098	0.1083	64.99	58.8	0.001319	0.5385
ELAVL1	ENSG00000066044	0.0003533	0.1019	67.4	62.33	0.001486	0.5385
ZMYND10	ENSG00000004838	1.51e-12	0.08716	14.66	6.897	1.772e-11	0.5384
H2AC8	ENSG00000277075	5.492e-08	0.102	21.77	14.23	4.103e-07	0.5384
ZNF410	ENSG00000119725	0.0001746	0.1088	53.17	46.52	0.000777	0.5384
GFER	ENSG00000127554	8e-07	0.09891	26.04	18.64	5.177e-06	0.5384
TRIM28	ENSG00000130726	2.038e-05	0.09552	36.76	28.69	0.0001082	0.5384
FXR1	ENSG00000114416	0.0001165	0.1015	47.59	41.05	0.0005378	0.5383
DDX46	ENSG00000145833	0.0003875	0.09781	65.86	63.76	0.001616	0.5383
EPHB2	ENSG00000133216	0.0003088	0.1103	61.71	55.76	0.001315	0.5382
FOXG1	ENSG00000176165	5.138e-05	0.1073	40.59	33.75	0.0002551	0.5382
TTF1	ENSG00000125482	3.475e-07	0.09562	24.18	16.69	2.349e-06	0.5381
RAB13	ENSG00000143545	2.685e-06	0.09555	28.34	20.73	1.632e-05	0.538
FBLN7	ENSG00000144152	8.868e-08	0.09623	21.99	14.45	6.448e-07	0.538
ITGB8	ENSG00000105855	0.0002108	0.1123	53.28	46.4	0.0009258	0.5379
FZD3	ENSG00000104290	0.0004272	0.1081	68.05	61.63	0.001763	0.5379
CNN2	ENSG00000064666	0.000255	0.1307	58.21	48.72	0.001103	0.5379
CRKL	ENSG00000099942	0.0001844	0.09844	51.42	44.39	0.0008171	0.5379
DCAF1	ENSG00000145041	1.299e-05	0.09242	33.15	25.57	7.145e-05	0.5378
ANGEL1	ENSG00000013523	1.991e-05	0.1129	34.25	27.4	0.000106	0.5378
JMY	ENSG00000152409	3.863e-05	0.1079	37.53	30.45	0.0001959	0.5377
IKBKB	ENSG00000104365	0.0002267	0.1044	52.95	46.07	0.00099	0.5377
LRRC8A	ENSG00000136802	2.107e-05	0.1024	34.35	27.4	0.0001116	0.5377
COLGALT2	ENSG00000198756	3.263e-05	0.1042	36.43	29.13	0.0001676	0.5376
DVL3	ENSG00000161202	0.0004788	0.1007	67.72	61.81	0.001959	0.5376
ELL2	ENSG00000118985	0.0002774	0.1176	56.78	48.2	0.001192	0.5376
BRD3	ENSG00000169925	0.0004413	0.1014	64.22	59.43	0.001817	0.5376
SLCO3A1	ENSG00000176463	1.144e-11	0.0838	14.88	7.3	1.242e-10	0.5376
PCSK4	ENSG00000115257	9.82e-08	0.0936	21.66	14.23	7.114e-07	0.5376
H3-3A	ENSG00000163041	0.0006822	0.09088	92.34	91.12	0.002696	0.5375
PCGF3	ENSG00000185619	0.0004213	0.1056	61.71	56.6	0.001741	0.5374
GCNT2	ENSG00000111846	9.229e-06	0.1035	30.96	23.55	5.193e-05	0.5374
CPSF6	ENSG00000111605	0.0006724	0.09924	82.39	78.58	0.002661	0.5374
CHD9	ENSG00000177200	0.0004921	0.09758	65.1	61.52	0.00201	0.5374
EXOSC6	ENSG00000223496	0.0002204	0.09962	50.22	44.17	0.0009648	0.5374
RGS7BP	ENSG00000186479	5.63e-24	0.1024	9.409	2.018	1.368e-22	0.5373
TRAF2	ENSG00000127191	1.421e-05	0.1007	31.84	24.98	7.766e-05	0.5373
NCOR2	ENSG00000196498	0.0005976	0.1151	71.12	68.75	0.0024	0.5373
DHX30	ENSG00000132153	0.000448	0.09766	61.27	56.42	0.001842	0.5372
SHPRH	ENSG00000146414	0.0002819	0.1023	52.63	46.85	0.001209	0.5372
DAZAP2	ENSG00000183283	4.046e-05	0.1035	35.56	29.64	0.0002042	0.5372
MAT2A	ENSG00000168906	0.0007556	0.08454	89.17	88.04	0.002957	0.5371
RANBP17	ENSG00000204764	2.174e-06	0.09573	26.15	19.04	1.339e-05	0.5371
LZTS2	ENSG00000107816	0.0003199	0.1026	54.7	48.35	0.001357	0.5371
PSD	ENSG00000059915	1.862e-05	0.1029	32.82	25.53	9.967e-05	0.5371
MCM2	ENSG00000073111	2.986e-05	0.1028	35.23	27.33	0.0001545	0.537
BEND3	ENSG00000178409	3.369e-06	0.09485	27.13	19.99	2.02e-05	0.537
LRRC20	ENSG00000172731	6.971e-09	0.08912	18.27	10.9	5.727e-08	0.537
GRAMD2B	ENSG00000155324	2.322e-13	0.09726	12.91	5.649	2.9e-12	0.5369
CDT1	ENSG00000167513	1.213e-06	0.1112	24.51	17.53	7.712e-06	0.5369
CNKSR2	ENSG00000149970	1.139e-06	0.1052	24.29	17.24	7.256e-06	0.5368
POLDIP3	ENSG00000100227	0.0006521	0.1092	68.05	61.96	0.002589	0.5367
PKMYT1	ENSG00000127564	3.281e-10	0.09642	15.65	8.511	3.107e-09	0.5366
UBTF	ENSG00000108312	0.0004916	0.1006	58.1	53.01	0.002008	0.5366
DNAJC8	ENSG00000126698	0.000277	0.09614	49.12	42.74	0.00119	0.5365
TRAIP	ENSG00000183763	9.774e-11	0.08295	15.1	7.777	9.771e-10	0.5365
USP13	ENSG00000058056	1.78e-07	0.08648	21.01	13.79	1.253e-06	0.5364
SART3	ENSG00000075856	0.0005465	0.09876	58.75	54.4	0.002217	0.5364
CBFB	ENSG00000067955	0.0003115	0.1013	49.45	43.95	0.001325	0.5364
CDKN2AIPNL	ENSG00000237190	1.821e-06	0.09347	24.4	17.61	1.134e-05	0.5363
DYRK1A	ENSG00000157540	0.0001374	0.09022	41.9	34.7	0.0006244	0.5363
ZBED5	ENSG00000236287	0.0003444	0.09649	49.56	44.75	0.001452	0.5362
NFATC2IP	ENSG00000176953	0.0001694	0.1035	42.45	36.43	0.0007557	0.5362
RBM12	ENSG00000244462	5.899e-05	0.09117	35.56	28.94	0.0002892	0.5362
RIF1	ENSG00000080345	0.0002016	0.09312	43.98	37.34	0.0008879	0.5361
ZGRF1	ENSG00000138658	8.861e-05	0.1048	37.75	31.14	0.000417	0.5361
GEM	ENSG00000164949	3.877e-16	0.09245	11.05	3.925	5.954e-15	0.5361
MACROH2A2	ENSG00000099284	0.0006892	0.09471	60.94	57.37	0.002722	0.5361
MGME1	ENSG00000125871	2.361e-07	0.08521	21.12	13.9	1.634e-06	0.5361
EMID1	ENSG00000186998	7.943e-07	0.107	22.54	15.88	5.146e-06	0.5361
NSD2	ENSG00000109685	0.0004251	0.1078	51.31	46.4	0.001755	0.536
CCNH	ENSG00000134480	1.178e-05	0.09807	28.77	21.9	6.522e-05	0.536
FBXO46	ENSG00000177051	0.0005986	0.112	58.32	53.01	0.002404	0.536
DEPDC5	ENSG00000100150	0.0001209	0.09638	39.61	33.02	0.0005548	0.536
POLR2D	ENSG00000144231	4.48e-06	0.08824	26.04	19.08	2.637e-05	0.5359
AP3B1	ENSG00000132842	0.0001806	0.09464	42.34	35.55	0.0008015	0.5359
FSCN1	ENSG00000075618	0.0009453	0.09561	71.55	68.34	0.003634	0.5359
PRKDC	ENSG00000253729	0.000553	0.09998	56.02	50.33	0.00224	0.5359
NUP43	ENSG00000120253	6.657e-05	0.08694	36.21	28.5	0.0003222	0.5358
SNX33	ENSG00000173548	2.47e-07	0.08874	20.79	13.68	1.707e-06	0.5358
CTDSP1	ENSG00000144579	5.392e-05	0.0961	34.25	27.33	0.0002663	0.5357
ZNF782	ENSG00000196597	3.147e-06	0.08339	25.27	17.83	1.894e-05	0.5357
NUP88	ENSG00000108559	0.0001101	0.09535	37.64	31.47	0.0005108	0.5357
UBB	ENSG00000170315	0.0001161	0.09731	38.51	31.84	0.0005359	0.5357
ZNF256	ENSG00000152454	2.548e-05	0.09427	30.85	24.03	0.000133	0.5357
PROX1	ENSG00000117707	7.033e-05	0.09573	35.89	28.25	0.0003383	0.5356
FAM89A	ENSG00000182118	7.048e-09	0.08995	16.96	9.905	5.785e-08	0.5356
KIF1A	ENSG00000130294	0.001236	0.1304	89.93	83.68	0.004631	0.5356
ABCF1	ENSG00000204574	0.0003861	0.09722	48.36	42.63	0.001612	0.5356
NEMF	ENSG00000165525	0.0005843	0.1003	54.7	49.34	0.002354	0.5356
GPCPD1	ENSG00000125772	7.684e-05	0.0991	35.45	29.05	0.0003661	0.5356
RAD1	ENSG00000113456	9.107e-06	0.0848	27.35	20.21	5.13e-05	0.5355
TTI1	ENSG00000101407	3.192e-05	0.08904	31.4	24.39	0.0001641	0.5355
HSPA13	ENSG00000155304	1.444e-05	0.08509	28.67	21.61	7.884e-05	0.5355
PIDD1	ENSG00000177595	4.488e-06	0.0933	25.16	18.34	2.639e-05	0.5354
PPM1E	ENSG00000175175	8.948e-07	0.08571	22.21	15.15	5.77e-06	0.5354
FXYD3	ENSG00000089356	2.625e-08	0.09734	17.83	10.86	2.03e-07	0.5354
RNF4	ENSG00000063978	0.0001421	0.09337	38.51	31.84	0.0006436	0.5353
PLEKHA8	ENSG00000106086	0.0002831	0.09432	44.64	37.27	0.001214	0.5353
RAB11FIP2	ENSG00000107560	1.361e-05	0.09272	27.68	21.17	7.456e-05	0.5353
AAMDC	ENSG00000087884	5.531e-07	0.09265	21.33	14.31	3.658e-06	0.5353
CASP8AP2	ENSG00000118412	1.107e-05	0.08905	27.35	20.4	6.166e-05	0.5352
SSTR2	ENSG00000180616	3.518e-05	0.1069	30.96	24.28	0.0001798	0.5352
KATNAL2	ENSG00000167216	1.988e-08	0.09377	17.29	10.49	1.552e-07	0.5352
ZNF775	ENSG00000196456	1.219e-05	0.08776	27.46	20.36	6.736e-05	0.5351
RAD21	ENSG00000164754	6.586e-06	0.09217	25.49	18.86	3.776e-05	0.5351
PPP6C	ENSG00000119414	0.0004112	0.09331	47.48	41.12	0.001706	0.5351
DERA	ENSG00000023697	2.961e-06	0.09445	23.74	17.13	1.788e-05	0.5351
SPPL2A	ENSG00000138600	6.184e-06	0.08992	25.38	18.64	3.558e-05	0.5351
WWTR1	ENSG00000018408	2.069e-08	0.08646	17.29	10.34	1.611e-07	0.535
RGS3	ENSG00000138835	0.0001836	0.1029	38.73	32.91	0.0008135	0.535
ARMH3	ENSG00000120029	0.001052	0.09186	64	59.39	0.004002	0.535
RCBTB2	ENSG00000136161	6.643e-06	0.08625	25.6	18.67	3.805e-05	0.535
CACNG6	ENSG00000130433	4.284e-11	0.08139	13.68	6.603	4.419e-10	0.535
PCDHGB7	ENSG00000254122	0.0001097	0.09893	35.56	29.16	0.0005096	0.5349
SENP1	ENSG00000079387	2.384e-06	0.08369	23.19	16.32	1.46e-05	0.5349
HDGFL3	ENSG00000166503	0.001349	0.08602	72.98	70.54	0.005017	0.5349
FBLIM1	ENSG00000162458	6.061e-10	0.09318	14.66	7.777	5.587e-09	0.5348
MACF1	ENSG00000127603	0.001535	0.08818	82.93	80.12	0.005648	0.5348
MMP14	ENSG00000157227	2.297e-05	0.08682	28.56	21.94	0.000121	0.5348
WRAP53	ENSG00000141499	4.817e-06	0.08283	24.62	17.5	2.823e-05	0.5347
ST8SIA3	ENSG00000177511	6.229e-13	0.1036	11.93	5.136	7.486e-12	0.5347
MT-ND3	ENSG00000198840	0.0009722	0.09867	60.39	53.26	0.003726	0.5347
TRIP12	ENSG00000153827	0.001248	0.1024	66.63	60.82	0.004671	0.5346
CDK19	ENSG00000155111	3.4e-06	0.08351	23.63	16.65	2.033e-05	0.5346
NAP1L4	ENSG00000205531	0.001443	0.08709	70.13	67.02	0.005332	0.5346
N4BP2L2	ENSG00000244754	0.001224	0.09846	64.22	59.46	0.004587	0.5346
HAUS8	ENSG00000131351	1.418e-09	0.08039	14.99	8.144	1.26e-08	0.5346
NCOA5	ENSG00000124160	0.000222	0.09182	39.72	33.02	0.0009711	0.5346
ZBED9	ENSG00000232040	6.301e-12	0.08933	12.58	5.723	6.992e-11	0.5345
LAMC3	ENSG00000050555	3.007e-15	0.1037	10.61	3.815	4.365e-14	0.5345
PRDM4	ENSG00000110851	0.0002845	0.09278	40.7	34.89	0.001219	0.5345
SOCS4	ENSG00000180008	4.941e-05	0.0948	30.85	24.36	0.0002463	0.5345
CEP76	ENSG00000101624	5.582e-10	0.07689	14.55	7.557	5.155e-09	0.5345
PAPOLG	ENSG00000115421	0.0001151	0.08928	34.68	28.06	0.0005322	0.5344
FAM13B	ENSG00000031003	0.0004328	0.09106	44.86	38.33	0.001784	0.5344
SALL4	ENSG00000101115	1.43e-13	0.08479	11.49	4.585	1.834e-12	0.5344
LHX2	ENSG00000106689	0.0007581	0.09625	54.81	44.79	0.002965	0.5343
PBLD	ENSG00000108187	8.003e-05	0.1047	32.49	26.12	0.0003803	0.5343
NUP58	ENSG00000139496	0.0007433	0.09268	51.09	45.01	0.002914	0.5343
ZNF689	ENSG00000156853	5.04e-06	0.09012	23.74	17.06	2.947e-05	0.5343
ZNF544	ENSG00000198131	0.001172	0.09877	60.61	55.61	0.004403	0.5343
FBXW7	ENSG00000109670	0.001002	0.103	55.91	50.73	0.003826	0.5342
CHTF18	ENSG00000127586	0.0001324	0.09299	34.79	28.28	0.0006038	0.5342
NUTF2	ENSG00000102898	0.0005794	0.09515	46.72	41.49	0.002337	0.5342
ST8SIA5	ENSG00000101638	3.422e-20	0.07825	9.081	2.201	6.76e-19	0.5342
PMAIP1	ENSG00000141682	6.224e-13	0.08546	11.71	4.916	7.485e-12	0.5342
SFMBT1	ENSG00000163935	3.98e-08	0.08334	16.96	10.23	3.019e-07	0.5341
TRIR	ENSG00000123144	0.001758	0.08679	72.32	70.07	0.006366	0.5341
ZHX1	ENSG00000165156	0.0004456	0.1158	42.56	37.23	0.001833	0.534
BRI3BP	ENSG00000184992	6.531e-07	0.08744	19.91	13.28	4.278e-06	0.534
C5orf34	ENSG00000172244	1.021e-13	0.08097	11.05	4.365	1.331e-12	0.5339
FAM122A	ENSG00000187866	6.229e-09	0.0822	15.43	8.694	5.16e-08	0.5339
PIAS2	ENSG00000078043	0.0002659	0.09502	37.75	32.47	0.001146	0.5339
MSN	ENSG00000147065	4.276e-05	0.08638	28.88	22.6	0.000215	0.5339
DEPDC1	ENSG00000024526	4.891e-10	0.08524	13.79	7.153	4.534e-09	0.5338
GPATCH2	ENSG00000092978	0.0007163	0.09002	48.03	41.89	0.002819	0.5338
ZSCAN9	ENSG00000137185	0.001098	0.09649	55.47	48.75	0.004155	0.5338
SUSD1	ENSG00000106868	9.825e-06	0.09402	24.29	17.98	5.51e-05	0.5338
CHAMP1	ENSG00000198824	0.001212	0.09377	57.44	51.83	0.004544	0.5338
MYO5C	ENSG00000128833	8.947e-09	0.08044	15.54	8.841	7.261e-08	0.5338
PIP5K1A	ENSG00000143398	0.001552	0.09098	63.35	57.63	0.005699	0.5337
TBC1D31	ENSG00000156787	2.242e-07	0.08125	18.27	11.67	1.554e-06	0.5337
DONSON	ENSG00000159147	8.678e-05	0.09502	31.18	25.17	0.0004095	0.5337
PEX2	ENSG00000164751	6.705e-05	0.09414	29.87	23.66	0.0003243	0.5336
RBM12B	ENSG00000183808	3.881e-05	0.08916	27.9	21.79	0.0001967	0.5336
PPHLN1	ENSG00000134283	0.0009453	0.09097	51.2	44.9	0.003634	0.5336
EMC4	ENSG00000128463	0.001837	0.09003	68.27	63.65	0.006616	0.5336
TMEM97	ENSG00000109084	0.0005376	0.09302	43.11	37.71	0.002184	0.5336
C1orf159	ENSG00000131591	2.892e-06	0.08306	21.66	14.97	1.749e-05	0.5335
CUL3	ENSG00000036257	0.001105	0.0911	53.39	47.4	0.004182	0.5335
NUP155	ENSG00000113569	6.522e-05	0.08396	30.09	23.37	0.0003164	0.5335
CCDC152	ENSG00000198865	1.509e-09	0.08269	14.22	7.557	1.34e-08	0.5335
PPP1R10	ENSG00000204569	0.001324	0.1008	56.46	51.36	0.004931	0.5335
ARL5B	ENSG00000165997	7.442e-05	0.08869	30.31	24.03	0.0003556	0.5335
GPC3	ENSG00000147257	1.212e-10	0.07482	13.13	6.346	1.2e-09	0.5335
ZSCAN20	ENSG00000121903	1.762e-07	0.07811	17.83	11.08	1.241e-06	0.5334
NDC1	ENSG00000058804	4.976e-06	0.08192	22.32	15.88	2.911e-05	0.5334
TMED5	ENSG00000117500	3.239e-07	0.07751	18.38	11.78	2.197e-06	0.5334
TIMM23	ENSG00000265354	0.0002615	0.08521	36.76	30.52	0.001128	0.5334
DNAJC9	ENSG00000213551	6.489e-07	0.08346	19.04	12.58	4.253e-06	0.5333
SRCAP	ENSG00000080603	0.002218	0.08213	72.21	69.15	0.007816	0.5333
SUMO2	ENSG00000188612	0.0007	0.08691	45.51	39.07	0.002758	0.5333
SNRPD1	ENSG00000167088	2.57e-05	0.08613	26.26	19.77	0.0001341	0.5333
CSE1L	ENSG00000124207	3.375e-06	0.07611	21.77	15.04	2.022e-05	0.5333
NUDCD2	ENSG00000170584	4.472e-05	0.08701	27.9	21.39	0.0002243	0.5332
NFIL3	ENSG00000165030	0.0002301	0.09166	34.9	29.24	0.001003	0.5332
SPINDOC	ENSG00000168005	0.0008969	0.08969	47.05	42.74	0.003463	0.5332
PREX1	ENSG00000124126	2.993e-05	0.08822	26.15	20.07	0.0001547	0.5332
ZBTB17	ENSG00000116809	0.0007225	0.08903	44.97	38.88	0.00284	0.5331
COPB2	ENSG00000184432	0.001658	0.0918	59.3	53.3	0.006042	0.5331
SLAIN1	ENSG00000139737	0.0002842	0.08865	36.65	30.08	0.001218	0.5331
UBR7	ENSG00000012963	5.009e-07	0.07978	18.49	12	3.331e-06	0.5331
FAN1	ENSG00000198690	3.898e-05	0.1093	26.48	20.98	0.0001974	0.5331
UBTD2	ENSG00000168246	0.001859	0.09277	61.16	56.02	0.006684	0.533
ARF6	ENSG00000165527	0.0002223	0.08608	34.57	28.21	0.000972	0.533
CPSF2	ENSG00000165934	0.0001164	0.0855	31.07	24.76	0.0005373	0.533
NR1H2	ENSG00000131408	1.192e-05	0.07927	23.85	17.2	6.592e-05	0.533
ENOX2	ENSG00000165675	0.000183	0.1037	33.15	27.37	0.0008117	0.533
IKBKG	ENSG00000269335	0.0002889	0.09676	35.67	30.19	0.001236	0.533
ZNF131	ENSG00000172262	0.0005601	0.0894	41.25	35.18	0.002267	0.5329
PRPF4B	ENSG00000112739	0.001747	0.09293	59.52	53.6	0.006331	0.5329
CPNE5	ENSG00000124772	3.705e-19	0.08417	8.753	2.201	6.905e-18	0.5329
BANF1	ENSG00000175334	8.323e-05	0.0852	29.32	23.22	0.0003943	0.5329
NEDD1	ENSG00000139350	1.683e-06	0.07985	19.91	13.46	1.053e-05	0.5329
SAT2	ENSG00000141504	0.001296	0.09162	51.64	46.33	0.004832	0.5329
TADA2A	ENSG00000276234	0.0001834	0.08814	32.71	27.04	0.0008128	0.5329
NMT1	ENSG00000136448	0.0008315	0.08797	45.4	39.73	0.003232	0.5329
ZIK1	ENSG00000171649	3.561e-05	0.08197	26.48	20.18	0.0001818	0.5329
SNX5	ENSG00000089006	0.0003378	0.09004	36.98	30.96	0.001429	0.5329
TNFRSF13C	ENSG00000159958	6.214e-07	0.07967	18.6	12.03	4.083e-06	0.5329
DCAF16	ENSG00000163257	0.0007255	0.0843	44.53	37.16	0.002851	0.5328
NUP160	ENSG00000030066	0.001996	0.09461	61.93	56.6	0.007116	0.5328
MAP1A	ENSG00000166963	0.0002878	0.0996	35.01	29.71	0.001232	0.5328
KRT9	ENSG00000171403	2.393e-09	0.09031	13.89	7.41	2.078e-08	0.5328
MEGF6	ENSG00000162591	0.0001159	0.09064	30.42	24.32	0.0005352	0.5327
DHFR	ENSG00000228716	0.0001025	0.08973	29.98	23.73	0.0004781	0.5327
TRIM27	ENSG00000204713	0.001161	0.08835	49.45	43.54	0.004366	0.5327
ZNF274	ENSG00000171606	0.0006471	0.08899	42.12	35.62	0.002573	0.5327
CSGALNACT2	ENSG00000169826	0.0006249	0.09115	41.68	35	0.002498	0.5326
RPP30	ENSG00000148688	8.961e-05	0.08012	29.21	22.78	0.0004216	0.5326
KNOP1	ENSG00000103550	0.0003044	0.08479	35.34	29.35	0.001299	0.5326
SPIDR	ENSG00000164808	3.657e-05	0.07957	26.04	19.41	0.0001863	0.5325
GALNT9	ENSG00000182870	7.302e-22	0.08499	8.096	1.614	1.608e-20	0.5325
ATRX	ENSG00000085224	0.00278	0.07808	71.55	68.89	0.009561	0.5325
ARMC9	ENSG00000135931	0.0001864	0.08839	31.73	26.08	0.0008244	0.5324
AMOTL2	ENSG00000114019	0.001989	0.1091	57.77	52.49	0.007094	0.5324
NUDT1	ENSG00000106268	2.355e-06	0.08038	19.8	13.43	1.445e-05	0.5324
PROSER1	ENSG00000120685	0.0006983	0.08546	41.68	35.69	0.002752	0.5324
KHNYN	ENSG00000100441	0.0002051	0.09267	32.06	26.45	0.0009024	0.5324
DHX8	ENSG00000067596	0.0009494	0.08748	45.08	39.14	0.003648	0.5324
CDK5RAP3	ENSG00000108465	0.00328	0.06694	90.26	90.13	0.01109	0.5324
AIM2	ENSG00000163568	2.432e-20	0.06954	8.315	1.834	4.846e-19	0.5323
ZNF497	ENSG00000174586	1.149e-06	0.07861	18.71	12.33	7.319e-06	0.5323
DTNBP1	ENSG00000047579	6.22e-08	0.07701	15.65	9.171	4.61e-07	0.5322
SMARCA4	ENSG00000127616	0.003501	0.08381	89.39	87.31	0.01173	0.5322
SLC16A2	ENSG00000147100	6.486e-05	0.08666	26.81	20.87	0.0003149	0.5322
LRRCC1	ENSG00000133739	3.536e-09	0.07223	13.68	7.227	3.009e-08	0.5321
RMI1	ENSG00000178966	1.763e-07	0.07373	16.41	10.05	1.241e-06	0.5321
NHLRC2	ENSG00000196865	0.0007039	0.08601	40.37	34.56	0.002772	0.5321
RNPS1	ENSG00000205937	0.001802	0.0898	52.95	48.17	0.006498	0.5321
SMARCC1	ENSG00000173473	0.00255	0.09146	62.25	56.57	0.008869	0.532
VEGFC	ENSG00000150630	2.982e-15	0.07565	9.519	3.118	4.333e-14	0.532
UBE3C	ENSG00000009335	0.002451	0.08643	59.41	54.77	0.008555	0.532
FRRS1L	ENSG00000260230	0.001003	0.09998	42.67	38.08	0.003829	0.532
KMT5A	ENSG00000183955	2.211e-05	0.08344	23.63	17.42	0.0001168	0.532
TMEM200C	ENSG00000206432	1.375e-05	0.08385	22.43	16.18	7.524e-05	0.532
SGSM3	ENSG00000100359	0.0005879	0.08793	37.96	32.39	0.002367	0.532
HKDC1	ENSG00000156510	9.897e-30	0.08081	7.002	0.6236	3.144e-28	0.5319
TESC	ENSG00000088992	7.611e-19	0.09654	8.425	2.091	1.38e-17	0.5319
YES1	ENSG00000176105	1.171e-05	0.07845	21.99	15.77	6.489e-05	0.5319
RALY	ENSG00000125970	0.0001888	0.08187	30.74	24.65	0.0008341	0.5319
EP300	ENSG00000100393	0.003445	0.09795	74.84	69.41	0.01156	0.5319
SPATA18	ENSG00000163071	8.775e-12	0.07681	11.05	4.732	9.613e-11	0.5318
TMEM209	ENSG00000146842	9.133e-06	0.07439	21.44	15.15	5.143e-05	0.5318
ADD3	ENSG00000148700	3.022e-06	0.07759	19.37	13.21	1.823e-05	0.5318
ZBTB33	ENSG00000177485	1.525e-05	0.0776	22.54	16.25	8.282e-05	0.5318
GPBP1L1	ENSG00000159592	0.00132	0.08547	45.62	40.28	0.004919	0.5317
PPP1R35	ENSG00000160813	0.0005939	0.09199	36.87	31.14	0.002387	0.5316
RCOR1	ENSG00000089902	3.945e-05	0.08196	24.29	18.34	0.0001996	0.5316
ERI2	ENSG00000196678	7.319e-08	0.06731	15.32	8.841	5.371e-07	0.5316
MED1	ENSG00000125686	0.0005192	0.07987	36.21	30.12	0.002114	0.5316
DNAJC7	ENSG00000168259	0.001812	0.08191	50.77	44.83	0.006533	0.5316
UMAD1	ENSG00000219545	1.743e-06	0.07167	18.38	12.07	1.088e-05	0.5315
NECTIN1	ENSG00000110400	0.0003855	0.09016	33.48	27.92	0.001611	0.5315
SLC6A16	ENSG00000063127	1.37e-06	0.079	18.05	11.74	8.668e-06	0.5315
RNF168	ENSG00000163961	0.0001649	0.08611	28.77	23.15	0.0007377	0.5314
UNK	ENSG00000132478	0.003058	0.08506	60.28	56.46	0.01042	0.5314
PCDHGA12	ENSG00000253159	9.674e-05	0.08135	26.81	20.62	0.0004534	0.5313
MESD	ENSG00000117899	0.000377	0.08313	32.82	27.04	0.001578	0.5313
CMTM3	ENSG00000140931	0.0006377	0.08552	36.87	30.59	0.002541	0.5313
CDK16	ENSG00000102225	0.004379	0.0867	81.07	77.77	0.01432	0.5313
SP1	ENSG00000185591	0.001365	0.08195	43.11	38.44	0.005072	0.5312
INSM1	ENSG00000173404	0.002531	0.1565	50.55	49.89	0.008812	0.5312
DDT	ENSG00000099977	0.0005201	0.08544	34.79	29.02	0.002116	0.5312
BX255925.3	ENSG00000284976	0.0001293	0.07721	27.46	21.46	0.0005903	0.5311
CPT1A	ENSG00000110090	7.028e-14	0.07406	9.628	3.412	9.259e-13	0.5311
UGGT2	ENSG00000102595	0.003932	0.08472	68.82	64.05	0.01302	0.5311
IPP	ENSG00000197429	1.038e-05	0.08237	20.46	14.49	5.805e-05	0.531
CHRNG	ENSG00000196811	9.867e-28	0.08255	6.893	0.697	2.929e-26	0.531
MBD6	ENSG00000166987	0.00174	0.08491	46.5	40.54	0.006312	0.531
ELP5	ENSG00000170291	0.0002453	0.07836	29.98	23.99	0.001064	0.531
NTMT1	ENSG00000148335	0.001536	0.08828	43.98	38.52	0.005648	0.5309
EED	ENSG00000074266	1.564e-05	0.07233	21.01	14.89	8.478e-05	0.5308
TRIP11	ENSG00000100815	0.0006946	0.0775	36	29.9	0.00274	0.5308
KLF13	ENSG00000169926	0.001472	0.08036	43.65	37.38	0.005431	0.5308
RBBP7	ENSG00000102054	0.00164	0.08754	43.54	39.21	0.005984	0.5308
YPEL2	ENSG00000175155	5.307e-07	0.09232	15.86	10.09	3.518e-06	0.5307
SLC38A10	ENSG00000157637	0.002081	0.08291	47.37	42.15	0.007387	0.5307
TRAPPC8	ENSG00000153339	0.0003967	0.07778	31.62	25.86	0.001651	0.5307
NINL	ENSG00000101004	0.004487	0.08321	69.26	64.86	0.01464	0.5307
RCC1	ENSG00000180198	1.834e-07	0.07035	15.1	8.951	1.288e-06	0.5306
VLDLR	ENSG00000147852	0.000254	0.08302	29.32	23.11	0.001099	0.5305
RELT	ENSG00000054967	1.533e-05	0.07723	20.57	14.56	8.321e-05	0.5305
KCNN1	ENSG00000105642	8.752e-07	0.08136	16.41	10.38	5.646e-06	0.5305
VAPB	ENSG00000124164	0.001852	0.07822	43.98	39.14	0.006661	0.5305
ING3	ENSG00000071243	0.0004252	0.08106	31.18	25.53	0.001756	0.5304
INTS8	ENSG00000164941	0.001623	0.08662	42.34	36.79	0.005925	0.5304
SYNRG	ENSG00000275066	0.002598	0.08079	49.02	43.76	0.009022	0.5304
FBF1	ENSG00000188878	8.977e-05	0.08178	24.84	18.78	0.0004219	0.5304
DNAJB1	ENSG00000132002	0.0003975	0.08477	30.53	25.17	0.001654	0.5304
CERS6	ENSG00000172292	0.0009358	0.07923	36.43	30.78	0.003602	0.5303
PNRC1	ENSG00000146278	0.004456	0.09812	63.57	57.48	0.01455	0.5303
SRRT	ENSG00000087087	0.004459	0.0799	61.05	58.47	0.01456	0.5303
KCTD9	ENSG00000104756	8.664e-05	0.06841	24.73	18.56	0.0004089	0.5303
NPAS4	ENSG00000174576	8.83e-06	0.08178	19.37	13.35	4.982e-05	0.5303
ZNF160	ENSG00000170949	0.00104	0.09219	37.2	31.88	0.003959	0.5303
PYGO2	ENSG00000163348	0.0008022	0.08147	34.68	29.16	0.003124	0.5302
FNDC3B	ENSG00000075420	0.000153	0.07358	26.59	20.29	0.0006878	0.5302
TUBGCP3	ENSG00000126216	0.001137	0.08582	37.53	32.39	0.004285	0.5302
TP53	ENSG00000141510	0.0008118	0.08355	34.79	29.49	0.003157	0.5302
NUAK2	ENSG00000163545	0.000508	0.08191	31.62	25.72	0.002071	0.5301
DNAJC14	ENSG00000135392	1.683e-05	0.07326	20.13	14.2	9.071e-05	0.5301
FHOD1	ENSG00000135723	7.643e-06	0.07831	18.71	12.84	4.344e-05	0.5301
TPGS2	ENSG00000134779	0.002077	0.08253	43.98	38.74	0.007376	0.5301
PTPDC1	ENSG00000158079	2.114e-05	0.07325	20.57	14.64	0.000112	0.53
ZNF75A	ENSG00000162086	0.002918	0.08685	48.58	44.02	0.009981	0.53
OLIG2	ENSG00000205927	7.941e-23	0.07473	7.112	1.101	1.824e-21	0.53
SPEN	ENSG00000065526	0.003666	0.0857	53.06	47.76	0.01223	0.5299
FOXN2	ENSG00000170802	0.003692	0.1051	51.86	48.68	0.0123	0.5299
TNS1	ENSG00000079308	9.427e-11	0.06632	10.72	4.696	9.435e-10	0.5299
ZNF621	ENSG00000172888	0.003483	0.08276	51.42	46.74	0.01168	0.5299
CCNL1	ENSG00000163660	0.005195	0.08207	64.22	60.23	0.01668	0.5299
KLHL24	ENSG00000114796	0.002298	0.08899	44.86	39.36	0.008075	0.5299
UHRF2	ENSG00000147854	0.003684	0.0844	52.95	48.35	0.01228	0.5299
CFL2	ENSG00000165410	1.733e-05	0.07344	20.02	14.09	9.312e-05	0.5299
P2RX1	ENSG00000108405	3.337e-20	0.08805	7.44	1.467	6.6e-19	0.5299
CDC73	ENSG00000134371	0.002572	0.07354	45.62	40.61	0.008936	0.5298
PILRB	ENSG00000121716	0.006672	0.08687	78.67	78.32	0.02076	0.5298
EDRF1	ENSG00000107938	0.002957	0.08209	48.14	42.7	0.01011	0.5298
IQCK	ENSG00000174628	7.036e-05	0.0835	22.76	17.24	0.0003383	0.5298
PSENEN	ENSG00000205155	2.676e-05	0.07503	20.68	14.86	0.0001394	0.5298
ANKRD65	ENSG00000235098	0.000237	0.09565	26.48	21.17	0.00103	0.5297
MARCHF7	ENSG00000136536	0.006621	0.07739	77.57	74.43	0.02062	0.5297
NCL	ENSG00000115053	0.005569	0.08156	65.54	60.64	0.01773	0.5297
ERMARD	ENSG00000130023	0.0007837	0.06967	33.81	27.51	0.003057	0.5297
MPDU1	ENSG00000129255	8.978e-05	0.06955	23.63	17.61	0.0004219	0.5297
WFIKKN2	ENSG00000173714	1.566e-20	0.0835	7.33	1.394	3.156e-19	0.5297
S100PBP	ENSG00000116497	0.00279	0.08437	45.95	40.83	0.009592	0.5296
LSM5	ENSG00000106355	1.516e-05	0.06789	19.26	13.43	8.237e-05	0.5296
EGLN3	ENSG00000129521	1.971e-12	0.07922	9.519	3.632	2.289e-11	0.5296
PYCR2	ENSG00000143811	0.001316	0.07968	36.76	30.96	0.004905	0.5295
EPB41L5	ENSG00000115109	0.002708	0.08072	44.97	39.33	0.00935	0.5295
STK17B	ENSG00000081320	3.64e-13	0.0739	9.081	3.265	4.482e-12	0.5295
FAM172A	ENSG00000113391	0.001081	0.07857	34.9	29.38	0.0041	0.5295
HBP1	ENSG00000105856	0.001433	0.08172	36.87	31.91	0.0053	0.5295
ASH2L	ENSG00000129691	0.0002022	0.07304	25.82	20.21	0.0008903	0.5295
LRP12	ENSG00000147650	0.0001078	0.07973	23.63	17.98	0.000501	0.5295
MAPRE2	ENSG00000166974	0.004729	0.1012	54.49	52.31	0.01535	0.5295
DSN1	ENSG00000149636	3.154e-05	0.07627	20.46	14.82	0.0001624	0.5295
MAP3K20	ENSG00000091436	3.821e-06	0.07263	16.96	11.19	2.267e-05	0.5294
CSNK1G3	ENSG00000151292	0.0004054	0.07492	28.67	23.04	0.001684	0.5294
H3C8	ENSG00000273983	5.133e-15	0.06825	8.425	2.568	7.334e-14	0.5294
ASF1A	ENSG00000111875	0.0004787	0.07586	29.32	23.7	0.001959	0.5294
SNX13	ENSG00000071189	0.002499	0.08018	43.44	38.08	0.008708	0.5294
DEUP1	ENSG00000165325	6.183e-15	0.07032	8.425	2.568	8.758e-14	0.5294
BRD4	ENSG00000141867	0.007362	0.08339	80.74	76.38	0.02265	0.5294
ZNF507	ENSG00000168813	0.002386	0.08461	42.34	37.71	0.00835	0.5294
PRPF38B	ENSG00000134186	0.005187	0.08937	57.66	52.24	0.01666	0.5293
NAV1	ENSG00000134369	0.002868	0.1051	43.98	39.88	0.009828	0.5293
INTS7	ENSG00000143493	0.002356	0.08129	41.9	36.46	0.008256	0.5293
SMPD4	ENSG00000136699	0.001519	0.08026	36.98	31.66	0.005596	0.5293
PCDHGA10	ENSG00000253846	0.0001657	0.07125	24.95	18.93	0.000741	0.5293
PIGO	ENSG00000165282	0.001287	0.08297	35.56	30.45	0.004804	0.5293
ATE1	ENSG00000107669	0.0003994	0.07711	28.01	22.67	0.00166	0.5293
USP3	ENSG00000140455	0.003344	0.08506	48.25	41.67	0.01128	0.5293
BPTF	ENSG00000171634	0.007065	0.07111	71.66	69.96	0.0218	0.5293
SLC19A2	ENSG00000117479	5.693e-06	0.0719	17.29	11.48	3.294e-05	0.5292
PURB	ENSG00000146676	0.002236	0.07933	41.25	35.69	0.007876	0.5292
TAF2	ENSG00000064313	0.004198	0.08149	51.86	46.11	0.0138	0.5292
TP53INP2	ENSG00000078804	0.003876	0.1169	49.78	44.68	0.01286	0.5292
MBNL3	ENSG00000076770	4.485e-08	0.06557	12.91	7.007	3.378e-07	0.5292
VANGL2	ENSG00000162738	0.005818	0.08416	58.64	55.21	0.01841	0.5291
GTF2IRD1	ENSG00000006704	0.005063	0.08361	55.91	50.4	0.0163	0.5291
PPP1R9A	ENSG00000158528	0.004231	0.08215	49.89	45.6	0.0139	0.5291
YBX3	ENSG00000060138	5.233e-05	0.06751	21.23	15.3	0.0002593	0.5291
CKAP4	ENSG00000136026	0.007467	0.08585	73.52	69.77	0.02295	0.5291
TEX30	ENSG00000151287	2.089e-07	0.06406	13.89	7.997	1.459e-06	0.5291
CANT1	ENSG00000171302	0.001879	0.08235	38.18	33.13	0.006753	0.5291
DIDO1	ENSG00000101191	0.007172	0.07186	68.82	66.32	0.02211	0.5291
COL4A5	ENSG00000188153	0.003703	0.08828	48.8	42.19	0.01233	0.5291
SEM1	ENSG00000127922	0.001373	0.07624	35.56	29.68	0.005099	0.529
PALM2AKAP2	ENSG00000157654	2.201e-05	0.07685	19.15	13.5	0.0001164	0.529
RBM23	ENSG00000100461	0.00318	0.07559	44.97	39.51	0.01079	0.529
NETO2	ENSG00000171208	0.001676	0.07819	36.76	31.58	0.006099	0.529
GPS2	ENSG00000132522	0.001166	0.0689	34.35	28.39	0.004386	0.529
YTHDC1	ENSG00000083896	0.007024	0.08301	65.32	61.15	0.02169	0.5289
SEPHS1	ENSG00000086475	9.884e-06	0.06496	17.83	12	5.541e-05	0.5289
PPCDC	ENSG00000138621	0.000161	0.07422	23.96	18.31	0.0007219	0.5289
CSTF1	ENSG00000101138	0.000195	0.07384	24.51	19	0.0008599	0.5289
AUNIP	ENSG00000127423	2.562e-09	0.06374	11.16	5.393	2.214e-08	0.5288
PCDHGB6	ENSG00000253305	0.004708	0.07915	50.66	45.56	0.0153	0.5288
TMEM170A	ENSG00000166822	0.0009901	0.07759	32.17	26.74	0.003788	0.5288
NARF	ENSG00000141562	0.00434	0.07867	49.78	44.31	0.01421	0.5288
PKN2	ENSG00000065243	0.005437	0.07675	53.72	49.3	0.01735	0.5287
AKAP13	ENSG00000170776	0.001436	0.07352	35.12	29.24	0.00531	0.5287
GINS3	ENSG00000181938	4.098e-06	0.07204	16.19	10.64	2.425e-05	0.5287
TRAF4	ENSG00000076604	0.008131	0.08186	69.04	66.14	0.02472	0.5287
NCAPH2	ENSG00000025770	0.005003	0.1027	48.91	47.62	0.01612	0.5287
FMR1	ENSG00000102081	0.004983	0.08076	51.42	46.44	0.01606	0.5287
MFSD2A	ENSG00000168389	1.258e-16	0.06433	7.659	1.944	1.986e-15	0.5286
ROR1	ENSG00000185483	4.383e-05	0.07251	20.02	14.42	0.0002201	0.5286
CCDC167	ENSG00000198937	0.0001375	0.06625	22.98	17.24	0.0006245	0.5286
AS3MT	ENSG00000214435	0.000101	0.06931	22.1	16.32	0.0004711	0.5286
CEP57	ENSG00000166037	0.004585	0.08028	48.69	44.09	0.01493	0.5286
LIN52	ENSG00000205659	3.505e-05	0.06977	19.58	13.9	0.0001792	0.5286
TADA3	ENSG00000171148	0.001012	0.06776	31.73	25.97	0.003856	0.5285
ANKRD49	ENSG00000168876	0.000212	0.07139	24.07	18.49	0.0009302	0.5285
HIRIP3	ENSG00000149929	5.688e-05	0.06896	20.57	14.82	0.0002797	0.5285
TXLNA	ENSG00000084652	0.004742	0.07621	48.03	43.21	0.01538	0.5284
FUBP1	ENSG00000162613	0.009888	0.06862	87.2	85.8	0.02935	0.5284
RPAP3	ENSG00000005175	0.001134	0.0784	31.95	26.6	0.004275	0.5284
DYRK2	ENSG00000127334	0.003534	0.08715	42.56	38.26	0.01183	0.5284
TRAF3IP1	ENSG00000204104	0.001806	0.08692	35.12	30.19	0.006513	0.5283
ZBTB47	ENSG00000114853	0.000167	0.08179	22.87	17.5	0.0007466	0.5283
DCK	ENSG00000156136	6.486e-05	0.06935	20.57	14.82	0.0003149	0.5283
NCBP1	ENSG00000136937	0.005427	0.07325	50.33	45.41	0.01733	0.5283
HSPH1	ENSG00000120694	0.003485	0.07799	42.34	37.89	0.01168	0.5283
TRPM7	ENSG00000092439	0.002911	0.07634	40.04	35.14	0.009957	0.5283
RBM39	ENSG00000131051	0.008957	0.08019	70.57	66.03	0.02696	0.5283
TLX3	ENSG00000164438	2.933e-27	0.06169	6.127	0.4769	8.441e-26	0.5282
TJAP1	ENSG00000137221	0.0008027	0.07016	29.32	23.88	0.003124	0.5282
WDHD1	ENSG00000198554	5.913e-05	0.06616	20.13	14.42	0.0002898	0.5282
GPR135	ENSG00000181619	0.0005782	0.07609	27.57	22.19	0.002334	0.5282
USF1	ENSG00000158773	0.004709	0.0794	46.17	41.67	0.0153	0.5281
NSD1	ENSG00000165671	0.004887	0.07929	47.7	42.26	0.01578	0.5281
CDC5L	ENSG00000096401	0.004035	0.07802	44.31	38.74	0.01333	0.5281
NUP188	ENSG00000095319	0.002685	0.07659	38.4	33.35	0.009283	0.5281
UBE2J2	ENSG00000160087	0.001654	0.07057	33.7	27.99	0.006028	0.528
NIPBL	ENSG00000164190	0.005286	0.07451	47.48	43.07	0.01695	0.528
PMPCB	ENSG00000105819	0.006577	0.0767	53.28	48.28	0.02051	0.528
NPLOC4	ENSG00000182446	0.008551	0.073	61.05	58.07	0.02583	0.528
LIG1	ENSG00000105486	0.0009452	0.07564	29.65	24.17	0.003634	0.528
PRR14L	ENSG00000183530	0.001865	0.07423	34.25	29.2	0.006703	0.528
MT-ND5	ENSG00000198786	0.00581	0.073	50.98	44.46	0.01839	0.528
SLC22A23	ENSG00000137266	0.001961	0.08507	34.14	29.68	0.007009	0.5279
NPAT	ENSG00000149308	4.169e-05	0.06595	19.04	13.35	0.0002101	0.5279
METTL9	ENSG00000197006	0.001773	0.07193	33.7	28.69	0.006414	0.5279
DUSP12	ENSG00000081721	0.001152	0.06471	30.85	24.87	0.004336	0.5278
ABRACL	ENSG00000146386	0.0003111	0.07336	24.18	18.67	0.001324	0.5278
ADGB	ENSG00000118492	4.002e-10	0.07181	9.847	4.365	3.744e-09	0.5278
CCNJ	ENSG00000107443	0.0007686	0.06992	28.01	22.63	0.003003	0.5278
BORA	ENSG00000136122	3.481e-08	0.06131	11.71	6.09	2.659e-07	0.5278
REST	ENSG00000084093	0.004784	0.07215	46.06	38.88	0.01549	0.5277
ZNF713	ENSG00000178665	0.003378	0.07384	39.72	34.26	0.01137	0.5277
ZDHHC6	ENSG00000023041	0.002689	0.07387	36.76	31.66	0.009293	0.5277
EIF5	ENSG00000100664	0.01061	0.07783	68.93	67.06	0.03121	0.5277
ACKR1	ENSG00000213088	0.000212	0.06685	22.76	16.98	0.0009302	0.5276
YPEL5	ENSG00000119801	0.001242	0.07845	29.76	25.02	0.00465	0.5276
ARHGAP26	ENSG00000145819	1.963e-05	0.07128	17.18	11.74	0.0001046	0.5276
MCM4	ENSG00000104738	0.001568	0.07364	32.39	26.45	0.005748	0.5276
C9orf40	ENSG00000135045	1.946e-05	0.06757	17.18	11.74	0.0001038	0.5276
ASGR1	ENSG00000141505	2.942e-05	0.07496	17.83	12.4	0.0001523	0.5276
TRMT2A	ENSG00000099899	0.001922	0.07853	33.04	28.25	0.006884	0.5276
RRP7A	ENSG00000189306	0.0001709	0.06494	21.88	16.36	0.0007619	0.5276
SLC8A1	ENSG00000183023	9.952e-05	0.07214	20.13	14.71	0.0004657	0.5275
PSME4	ENSG00000068878	0.005419	0.07516	45.95	40.28	0.01731	0.5275
XPO1	ENSG00000082898	0.001661	0.07014	32.06	26.82	0.006051	0.5275
RCC1L	ENSG00000274523	0.004082	0.07418	41.58	35.8	0.01347	0.5275
FANK1	ENSG00000203780	6.898e-07	0.07127	13.24	7.887	4.499e-06	0.5275
ARL6IP1	ENSG00000170540	0.001968	0.0888	32.17	28.54	0.007026	0.5275
TOB1	ENSG00000141232	0.0003422	0.07388	23.63	18.56	0.001445	0.5275
BZW1	ENSG00000082153	0.0002385	0.06275	22.43	16.98	0.001036	0.5274
IMMP1L	ENSG00000148950	1.921e-05	0.06412	16.85	11.41	0.0001025	0.5274
NNMT	ENSG00000166741	4.126e-07	0.0836	12.69	7.41	2.761e-06	0.5274
HIF1A	ENSG00000100644	0.003199	0.07071	37.75	32.32	0.01084	0.5274
CCP110	ENSG00000103540	8.222e-05	0.07779	19.26	14.27	0.00039	0.5274
PRPF38A	ENSG00000134748	0.002134	0.07884	32.93	28.17	0.00755	0.5273
IBA57	ENSG00000181873	0.000462	0.0721	24.51	19.22	0.001895	0.5273
IWS1	ENSG00000163166	0.004901	0.06823	42.45	37.93	0.01582	0.5273
DHX15	ENSG00000109606	0.01267	0.07075	76.15	73.4	0.0365	0.5273
ZW10	ENSG00000086827	0.00118	0.07169	29.21	24.03	0.004431	0.5273
CDAN1	ENSG00000140326	0.0003016	0.06395	23.3	17.5	0.001288	0.5273
SLF1	ENSG00000133302	0.002514	0.07243	34.46	29.27	0.008758	0.5272
EXOSC3	ENSG00000107371	0.003083	0.07132	36.43	31.4	0.01049	0.5272
ZC3H10	ENSG00000135482	0.002911	0.07412	35.89	30.89	0.009957	0.5272
GALNT4	ENSG00000257594	1.707e-07	0.06758	12.04	6.676	1.205e-06	0.5272
RILPL1	ENSG00000188026	0.0007402	0.06846	26.48	21.24	0.002904	0.5272
CAMSAP1	ENSG00000130559	0.01026	0.07193	58.75	54.66	0.03031	0.5271
C12orf57	ENSG00000111678	0.006702	0.07639	46.72	42.63	0.02084	0.5271
PDE3A	ENSG00000172572	1.886e-05	0.07069	16.41	11.12	0.0001009	0.5271
YEATS4	ENSG00000127337	0.0003937	0.06647	23.74	18.27	0.00164	0.5271
XRCC3	ENSG00000126215	8.273e-05	0.06558	19.26	13.83	0.0003924	0.5271
SKA1	ENSG00000154839	5.174e-11	0.05809	8.972	3.558	5.284e-10	0.5271
MT-ND4	ENSG00000198886	0.01386	0.09023	89.28	85.8	0.0395	0.5271
ST3GAL3	ENSG00000126091	0.002877	0.07287	34.35	29.82	0.009851	0.5269
TMEM67	ENSG00000164953	0.000507	0.06971	24.07	18.78	0.002068	0.5269
ESRRA	ENSG00000173153	0.001411	0.07331	29.43	24.06	0.005232	0.5269
USP5	ENSG00000111667	0.00117	0.06522	28.23	22.71	0.004398	0.5269
RNASEH2A	ENSG00000104889	2.25e-09	0.06255	9.847	4.549	1.966e-08	0.5269
RTL5	ENSG00000242732	0.0009208	0.07469	26.7	21.68	0.003547	0.5269
LRRC8B	ENSG00000197147	0.000105	0.06447	19.37	13.94	0.0004891	0.5268
ARHGAP19	ENSG00000213390	2.382e-06	0.06404	13.68	8.437	1.46e-05	0.5268
EXOSC8	ENSG00000120699	0.001111	0.06419	27.57	22.38	0.004199	0.5268
CLMN	ENSG00000165959	7.467e-10	0.06141	9.519	4.145	6.83e-09	0.5268
AKT1	ENSG00000142208	0.00964	0.07424	53.83	49.38	0.02873	0.5268
GUCD1	ENSG00000138867	6.648e-05	0.06758	18.27	12.99	0.000322	0.5268
ABCD3	ENSG00000117528	0.0003951	0.06783	22.76	17.53	0.001645	0.5267
TRNT1	ENSG00000072756	0.004727	0.07081	39.17	34.63	0.01535	0.5267
FMC1	ENSG00000164898	0.00221	0.07768	31.29	26.67	0.007792	0.5267
C11orf68	ENSG00000175573	0.0008861	0.07524	25.93	21.06	0.003426	0.5267
WBP4	ENSG00000120688	0.0006599	0.06578	25.05	19.52	0.002617	0.5267
TDRD3	ENSG00000083544	0.000625	0.06613	24.51	19.37	0.002498	0.5267
CDKN3	ENSG00000100526	2.694e-08	0.06176	10.72	5.429	2.081e-07	0.5267
PDE8A	ENSG00000073417	0.0002244	0.0659	21.01	15.74	0.0009808	0.5267
CAB39	ENSG00000135932	0.001416	0.06785	28.23	23.18	0.005248	0.5266
GUF1	ENSG00000151806	0.0006704	0.06983	24.4	19.55	0.002654	0.5266
CNOT8	ENSG00000155508	0.005588	0.07037	41.14	36.06	0.01778	0.5266
AK9	ENSG00000155085	0.001296	0.06742	27.9	22.6	0.004832	0.5266
RHNO1	ENSG00000171792	0.0004522	0.0708	23.09	17.94	0.001857	0.5266
TUBGCP4	ENSG00000137822	0.001901	0.06847	30.42	25.09	0.006821	0.5266
DYNC1LI2	ENSG00000135720	0.01485	0.07406	76.04	72.41	0.04183	0.5266
PRPS2	ENSG00000101911	4.295e-06	0.06759	14.11	8.877	2.536e-05	0.5266
CDC7	ENSG00000097046	0.00043	0.06801	22.65	17.5	0.001773	0.5265
PARP1	ENSG00000143799	0.003216	0.06968	34.14	29.38	0.01089	0.5265
WDR35	ENSG00000118965	0.003918	0.0783	35.89	31.22	0.01299	0.5265
PPIG	ENSG00000138398	0.008352	0.06942	48.36	43.1	0.02531	0.5265
CD44	ENSG00000026508	1.954e-05	0.1026	15.54	10.71	0.0001041	0.5265
CNTROB	ENSG00000170037	0.00557	0.0805	40.37	35.88	0.01773	0.5265
TOP3A	ENSG00000177302	0.001741	0.07227	29.21	24.43	0.006315	0.5265
ZNF90	ENSG00000213988	3.502e-05	0.05876	16.85	11.45	0.0001791	0.5265
LDAH	ENSG00000118961	0.002665	0.06543	32.49	27.29	0.009221	0.5264
RETREG2	ENSG00000144567	0.0006529	0.0683	24.18	18.89	0.002592	0.5264
UNC5C	ENSG00000182168	0.00179	0.07756	29.1	24.39	0.006464	0.5264
BTN2A2	ENSG00000124508	5.759e-07	0.06669	12.25	7.007	3.8e-06	0.5264
RNF38	ENSG00000137075	0.008236	0.07439	47.37	42.04	0.025	0.5264
SUSD6	ENSG00000100647	0.0004833	0.06339	23.19	17.64	0.001976	0.5264
CPPED1	ENSG00000103381	0.0005055	0.07057	22.98	17.9	0.002062	0.5264
ATP8B3	ENSG00000130270	3.826e-11	0.06612	8.534	3.265	3.963e-10	0.5264
TP53I3	ENSG00000115129	1.009e-05	0.06106	14.77	9.501	5.653e-05	0.5263
FAM171A1	ENSG00000148468	0.002163	0.06527	30.2	25.24	0.007643	0.5263
TTC9C	ENSG00000162222	0.001523	0.06939	27.79	22.93	0.005608	0.5263
HNRNPR	ENSG00000125944	0.01088	0.07112	53.28	48.2	0.03193	0.5262
TRPM3	ENSG00000083067	0.01515	0.1138	70.79	63.5	0.04259	0.5262
PANX1	ENSG00000110218	0.002395	0.06375	31.07	25.53	0.008378	0.5262
ARFGEF2	ENSG00000124198	0.003469	0.0675	34.14	29.02	0.01163	0.5262
SLF2	ENSG00000119906	0.005258	0.08507	37.31	33.38	0.01687	0.5261
ZNF140	ENSG00000196387	0.001287	0.06895	26.48	21.64	0.004804	0.5261
AC091057.5	ENSG00000284906	8.575e-11	0.05897	8.534	3.338	8.606e-10	0.5261
TLE3	ENSG00000140332	0.003372	0.06952	33.48	28.21	0.01135	0.5261
POLI	ENSG00000101751	0.006208	0.07192	40.59	35.18	0.01951	0.5261
CCDC188	ENSG00000234409	3.63e-16	0.0673	6.783	1.577	5.589e-15	0.5261
CCDC90B	ENSG00000137500	0.001005	0.06629	25.16	20.18	0.003835	0.526
ARL6IP6	ENSG00000177917	0.001157	0.06694	25.6	20.62	0.004356	0.5259
PLXNA1	ENSG00000114554	0.005436	0.06934	37.75	32.98	0.01735	0.5259
ZSCAN23	ENSG00000187987	0.001197	0.05991	26.15	20.43	0.004492	0.5259
POLR2L	ENSG00000177700	0.0116	0.07047	52.95	47.69	0.03374	0.5259
DUS3L	ENSG00000141994	0.004619	0.07133	35.89	30.85	0.01503	0.5259
SNRPE	ENSG00000182004	0.000964	0.0603	24.73	19.48	0.003699	0.5258
TADA2B	ENSG00000173011	0.002593	0.0646	30.31	25.13	0.009006	0.5258
SLTM	ENSG00000137776	0.016	0.06429	64.11	61.12	0.04476	0.5258
TARS3	ENSG00000185418	0.002145	0.07261	28.88	23.92	0.007585	0.5258
SIAH1	ENSG00000196470	0.009984	0.07195	47.59	42.66	0.02958	0.5258
CDKN2D	ENSG00000129355	0.0001193	0.06589	17.94	12.91	0.0005486	0.5258
PHF8	ENSG00000172943	0.003817	0.07092	33.15	28.5	0.01268	0.5258
NEK7	ENSG00000151414	0.002437	0.0702	29.32	24.47	0.00851	0.5257
IQCB1	ENSG00000173226	0.0003857	0.06496	20.79	15.77	0.001611	0.5257
R3HCC1L	ENSG00000166024	0.0005415	0.06614	21.99	17.02	0.002198	0.5257
MUS81	ENSG00000172732	0.01212	0.07021	50.77	47.73	0.03505	0.5257
FBN3	ENSG00000142449	0.001908	0.06935	27.79	22.82	0.006844	0.5257
SIX5	ENSG00000177045	0.001404	0.05855	26.7	20.98	0.00521	0.5257
ZBED8	ENSG00000221886	0.0003084	0.06206	20.13	15.04	0.001314	0.5256
SLC25A13	ENSG00000004864	0.002381	0.07023	28.99	24.17	0.008334	0.5256
COPG2	ENSG00000158623	0.003	0.06525	30.85	25.72	0.01024	0.5256
ACTR1A	ENSG00000138107	0.01087	0.0687	48.58	43.32	0.03192	0.5256
SUPT16H	ENSG00000092201	0.01173	0.07043	50.33	45.71	0.03405	0.5256
PIN1	ENSG00000127445	0.005574	0.06038	36.54	31.77	0.01775	0.5256
MCM5	ENSG00000100297	0.003181	0.07486	31.51	26.16	0.01079	0.5256
SAP30	ENSG00000164105	0.01032	0.07193	45.84	41.97	0.03045	0.5255
E2F3	ENSG00000112242	0.001896	0.06581	27.13	22.23	0.006803	0.5255
ELOVL5	ENSG00000012660	0.004964	0.0664	34.79	30.01	0.016	0.5255
DPY19L4	ENSG00000156162	6.199e-05	0.05985	16.41	11.37	0.0003025	0.5255
HECTD1	ENSG00000092148	0.009712	0.06991	44.75	40.28	0.02891	0.5255
MPP5	ENSG00000072415	0.0009671	0.06535	23.85	18.78	0.003709	0.5255
TLK2	ENSG00000146872	0.00829	0.06465	41.9	37.2	0.02514	0.5255
ZNF253	ENSG00000256771	0.001991	0.06798	27.35	22.63	0.007099	0.5255
METAP1D	ENSG00000172878	9.447e-05	0.06905	16.85	12	0.000443	0.5254
ATR	ENSG00000175054	0.001989	0.06442	27.57	22.38	0.007094	0.5254
SMARCA5	ENSG00000153147	0.01939	0.07531	71.23	67.35	0.05294	0.5254
ZNF212	ENSG00000170260	0.002147	0.06191	27.9	22.78	0.007591	0.5254
TGS1	ENSG00000137574	0.005376	0.06655	35.45	30.7	0.01719	0.5254
CREM	ENSG00000095794	0.004199	0.06902	32.93	28.17	0.0138	0.5254
CNOT2	ENSG00000111596	0.0159	0.0704	57	54.18	0.04452	0.5254
RIN3	ENSG00000100599	2.183e-13	0.05795	7.221	2.128	2.742e-12	0.5254
ZSCAN29	ENSG00000140265	0.003582	0.06919	31.51	26.82	0.01198	0.5254
SETBP1	ENSG00000152217	0.01958	0.07876	71.77	67.75	0.05336	0.5254
LSR	ENSG00000105699	0.0007885	0.06888	22.54	17.83	0.003076	0.5254
KLHL15	ENSG00000174010	0.003153	0.0661	30.42	25.64	0.01071	0.5254
DBR1	ENSG00000138231	0.002267	0.06743	27.57	23.04	0.007977	0.5253
U2SURP	ENSG00000163714	0.01867	0.06857	65.21	61.89	0.05128	0.5253
CDYL	ENSG00000153046	0.0001175	0.06001	17.4	12.33	0.0005414	0.5253
CENPQ	ENSG00000031691	7.25e-06	0.05468	13.46	8.327	4.131e-05	0.5253
ANAPC15	ENSG00000110200	0.004237	0.07311	32.6	27.95	0.01392	0.5253
CEBPG	ENSG00000153879	0.005767	0.06731	36	31.11	0.01829	0.5253
ZIC3	ENSG00000156925	0.006349	0.07058	37.2	32.25	0.0199	0.5253
NSL1	ENSG00000117697	0.002567	0.06099	28.34	23.55	0.008925	0.5252
ANG	ENSG00000214274	1.551e-15	0.05817	6.565	1.541	2.289e-14	0.5252
RAD51B	ENSG00000182185	0.003514	0.06563	30.96	25.64	0.01177	0.5252
NAE1	ENSG00000159593	0.008117	0.06572	39.93	35.36	0.02469	0.5252
RHBDD3	ENSG00000100263	9.318e-05	0.06355	16.63	11.74	0.0004373	0.5252
TENT5A	ENSG00000112773	7.322e-12	0.06783	7.549	2.568	8.085e-11	0.5251
HNRNPF	ENSG00000169813	0.01218	0.07275	46.83	43.21	0.03522	0.5251
DGKZ	ENSG00000149091	0.00217	0.06621	27.13	22.23	0.007658	0.5251
TRPC6	ENSG00000137672	1.165e-20	0.06603	5.799	0.7704	2.366e-19	0.5251
HERC2	ENSG00000128731	0.01683	0.07059	57.77	52.64	0.04668	0.5251
CNOT3	ENSG00000088038	0.007658	0.06754	38.51	34.01	0.0235	0.5251
DHX35	ENSG00000101452	0.00116	0.06674	23.63	18.86	0.004363	0.5251
TCP10L	ENSG00000242220	0.0002557	0.07531	18.6	13.83	0.001105	0.5251
TTF2	ENSG00000116830	0.00278	0.06486	28.34	23.44	0.009561	0.525
BMP2K	ENSG00000138756	0.0009912	0.06156	22.87	17.9	0.003791	0.525
PLRG1	ENSG00000171566	0.005145	0.06128	33.59	28.5	0.01653	0.525
TRIM24	ENSG00000122779	0.01878	0.0656	61.49	57.15	0.05153	0.525
TPP2	ENSG00000134900	0.007735	0.06683	38.18	33.46	0.0237	0.525
SLC25A24	ENSG00000085491	0.005412	0.06562	33.59	28.76	0.01729	0.5249
TAF11	ENSG00000064995	0.008396	0.06927	38.84	34.41	0.02542	0.5249
PLEKHF2	ENSG00000175895	2.459e-09	0.06035	8.753	3.778	2.132e-08	0.5249
IFT88	ENSG00000032742	0.0003622	0.0643	19.37	14.49	0.00152	0.5249
SPG11	ENSG00000104133	0.0109	0.06836	43.65	39.33	0.032	0.5249
MYEF2	ENSG00000104177	0.02394	0.04825	82.6	83.57	0.06336	0.5249
TTYH2	ENSG00000141540	0.0007439	0.08284	21.44	16.87	0.002916	0.5249
DDX6	ENSG00000110367	0.02196	0.07435	69.04	64.89	0.05885	0.5248
CCNT1	ENSG00000129315	0.00808	0.06952	37.96	33.6	0.02459	0.5248
WWOX	ENSG00000186153	0.01935	0.0748	60.07	57.23	0.05287	0.5248
NCBP3	ENSG00000074356	0.02034	0.07503	64.77	59.87	0.05506	0.5248
NUP50	ENSG00000093000	0.003739	0.06083	30.09	25.02	0.01244	0.5248
GPSM2	ENSG00000121957	1.297e-05	0.05579	13.46	8.474	7.14e-05	0.5247
CCDC96	ENSG00000173013	1.029e-08	0.0584	9.081	4.145	8.297e-08	0.5247
TRIP13	ENSG00000071539	2.487e-05	0.05643	14.11	9.208	0.0001302	0.5247
PCDHB5	ENSG00000113209	0.003143	0.06479	28.23	23.55	0.01068	0.5247
RAD54B	ENSG00000197275	0.0001927	0.05761	17.51	12.55	0.0008509	0.5247
MAPK7	ENSG00000166484	0.01143	0.06803	43.33	38.41	0.03329	0.5247
ADSL	ENSG00000239900	0.01045	0.06682	40.81	37.45	0.03079	0.5247
IER5	ENSG00000162783	0.01806	0.06819	56.24	51.1	0.04978	0.5246
ODC1	ENSG00000115758	0.005193	0.06015	32.39	27.33	0.01668	0.5246
FAF2	ENSG00000113194	0.00534	0.06258	32.39	27.66	0.01711	0.5246
MAF1	ENSG00000179632	0.01958	0.06917	58.1	55.17	0.05336	0.5246
UTP4	ENSG00000141076	0.001151	0.06826	22.54	17.94	0.004335	0.5246
ATG4D	ENSG00000130734	0.004076	0.0659	30.09	25.39	0.01345	0.5246
ZNF175	ENSG00000105497	0.00681	0.06839	34.79	30.15	0.02113	0.5246
NONO	ENSG00000147140	0.02216	0.06755	65.97	61.78	0.05929	0.5246
MAST2	ENSG00000086015	0.008636	0.05676	38.62	32.61	0.02607	0.5245
CXXC4	ENSG00000168772	0.00228	0.06784	25.71	21.13	0.008016	0.5245
H2BC15	ENSG00000233822	2.118e-08	0.05571	9.19	4.329	1.648e-07	0.5245
CHMP7	ENSG00000147457	0.001734	0.0566	24.4	19.48	0.006292	0.5245
SLC36A4	ENSG00000180773	0.00125	0.05942	22.98	18.05	0.004676	0.5245
GATC	ENSG00000257218	0.00434	0.06306	30.09	25.53	0.01421	0.5245
HMGN5	ENSG00000198157	3.321e-06	0.05556	11.93	7.007	1.992e-05	0.5245
RSBN1	ENSG00000081019	0.004374	0.06424	29.98	25.2	0.01431	0.5244
POLR2B	ENSG00000047315	0.01199	0.0625	43	38.15	0.03474	0.5244
CDKN2AIP	ENSG00000168564	0.001966	0.06055	24.73	19.92	0.007023	0.5244
PIK3R1	ENSG00000145675	0.01547	0.07422	49.23	43.36	0.0434	0.5244
TAF7	ENSG00000178913	0.01886	0.06634	54.81	50.51	0.05171	0.5244
HERC4	ENSG00000148634	0.01204	0.07008	42.67	38.3	0.03488	0.5244
PLCE1	ENSG00000138193	6.436e-08	0.05877	9.519	4.696	4.756e-07	0.5244
RNF121	ENSG00000137522	0.007445	0.06411	35.12	30.56	0.02289	0.5244
SYTL4	ENSG00000102362	2.093e-09	0.06285	8.425	3.558	1.835e-08	0.5244
TTC32	ENSG00000183891	1.644e-05	0.0566	13.24	8.401	8.88e-05	0.5243
TBC1D1	ENSG00000065882	4.147e-12	0.06188	7.112	2.274	4.693e-11	0.5243
CCNI	ENSG00000118816	0.02749	0.06005	84.14	82.58	0.0715	0.5243
CDK13	ENSG00000065883	0.02169	0.06718	59.41	55.76	0.05818	0.5243
PHF2	ENSG00000197724	0.01731	0.05926	50.22	46.15	0.0479	0.5243
PCNX3	ENSG00000197136	0.00929	0.0573	38.29	33.13	0.02784	0.5243
ZNF384	ENSG00000126746	0.02445	0.06123	66.85	64.31	0.06449	0.5243
ZNF407	ENSG00000215421	0.009684	0.06327	38.07	33.68	0.02885	0.5243
STK26	ENSG00000134602	0.0005209	0.06179	19.26	14.6	0.002119	0.5243
AKIRIN2	ENSG00000135334	0.02202	0.06514	58.53	54.92	0.05898	0.5242
NUP37	ENSG00000075188	2.35e-05	0.05837	13.46	8.694	0.0001236	0.5242
SPG21	ENSG00000090487	0.01449	0.07065	44.31	40.87	0.04112	0.5242
PSME3IP1	ENSG00000172775	0.001129	0.05768	21.88	17.06	0.004261	0.5242
GMEB2	ENSG00000101216	0.001024	0.06404	21.23	16.73	0.003902	0.5242
INKA2	ENSG00000197852	0.0001002	0.06775	15.43	10.64	0.0004683	0.5241
PYGL	ENSG00000100504	6.734e-07	0.05686	10.5	5.686	4.397e-06	0.5241
BCAS3	ENSG00000141376	0.01193	0.06465	40.37	36.54	0.0346	0.5241
ZNF8	ENSG00000278129	0.01485	0.0634	45.19	40.35	0.04184	0.5241
CHAF1B	ENSG00000159259	4.385e-05	0.07188	14	9.501	0.0002202	0.5241
ABI2	ENSG00000138443	0.02777	0.06404	74.4	72.52	0.07213	0.524
PRRC2A	ENSG00000204469	0.02838	0.05253	75.6	74.58	0.07347	0.524
MMS22L	ENSG00000146263	0.0008398	0.06255	20.13	15.59	0.003262	0.524
TMEM68	ENSG00000167904	0.003671	0.06769	27.24	22.74	0.01225	0.524
SMOC1	ENSG00000198732	2.362e-10	0.06793	7.659	2.898	2.273e-09	0.524
MGA	ENSG00000174197	0.008144	0.06282	34.9	30.26	0.02475	0.524
RCN2	ENSG00000117906	0.005783	0.06631	30.96	26.71	0.01832	0.524
CCDC137	ENSG00000185298	0.00178	0.06109	23.41	18.75	0.006433	0.524
ZSCAN18	ENSG00000121413	0.01849	0.07299	49.78	46.18	0.05084	0.524
XRCC6	ENSG00000196419	0.00217	0.05939	24.4	19.66	0.007658	0.524
TBK1	ENSG00000183735	0.0001515	0.05812	15.86	11.12	0.0006821	0.5239
UPF1	ENSG00000005007	0.009827	0.06095	36.98	32.32	0.0292	0.5239
AZI2	ENSG00000163512	0.006751	0.06062	31.73	27.33	0.02097	0.5238
C4orf46	ENSG00000205208	1.612e-06	0.0535	10.83	6.053	1.011e-05	0.5238
KIRREL3	ENSG00000149571	6.233e-07	0.0659	10.18	5.466	4.094e-06	0.5238
SOS2	ENSG00000100485	0.01904	0.06535	49.67	45.6	0.05213	0.5238
JUNB	ENSG00000171223	0.00642	0.06252	31.95	26.45	0.02009	0.5238
GPR173	ENSG00000184194	0.02217	0.06683	54.38	50.51	0.05931	0.5238
UBIAD1	ENSG00000120942	0.001069	0.05672	20.79	15.99	0.004058	0.5237
MCM6	ENSG00000076003	0.001774	0.07265	22.43	18.05	0.006414	0.5237
CCDC173	ENSG00000154479	1.922e-08	0.06084	8.643	3.962	1.502e-07	0.5237
C2orf69	ENSG00000178074	0.0001681	0.05258	15.97	11.15	0.0007504	0.5237
ZBBX	ENSG00000169064	6.174e-06	0.06597	11.6	7.007	3.554e-05	0.5237
RBM48	ENSG00000127993	0.0007705	0.0529	19.69	14.75	0.00301	0.5237
FAM107B	ENSG00000065809	0.01852	0.06252	47.92	44.17	0.05091	0.5237
APOLD1	ENSG00000178878	8.932e-11	0.05134	7.33	2.605	8.95e-10	0.5237
DACT1	ENSG00000165617	1.18e-12	0.05439	6.674	1.944	1.396e-11	0.5237
RANBP10	ENSG00000141084	0.005514	0.05994	29.87	25.06	0.01757	0.5237
TOM1L1	ENSG00000141198	0.007973	0.06437	33.37	28.83	0.02429	0.5237
ATF5	ENSG00000169136	1.524e-05	0.05022	12.69	7.814	8.278e-05	0.5237
CACNG8	ENSG00000142408	7.208e-06	0.05972	11.82	7.153	4.109e-05	0.5237
ABHD12	ENSG00000100997	0.007836	0.06518	32.71	28.61	0.02396	0.5237
STMN1	ENSG00000117632	0.03174	0.05293	78.23	77.59	0.08081	0.5236
KBTBD2	ENSG00000170852	0.009271	0.06043	35.01	30.04	0.0278	0.5236
PCK2	ENSG00000100889	0.00108	0.06314	20.46	15.81	0.004096	0.5236
CHSY1	ENSG00000131873	0.009653	0.05461	36	30.56	0.02876	0.5236
CACNA1H	ENSG00000196557	0.03261	0.09071	91.14	86.32	0.08272	0.5236
TMUB2	ENSG00000168591	0.02208	0.07272	52.19	49.34	0.05912	0.5236
ZNF513	ENSG00000163795	0.003287	0.06237	25.27	20.91	0.0111	0.5235
TPBG	ENSG00000146242	9.824e-11	0.05688	7.221	2.568	9.816e-10	0.5235
DPP9	ENSG00000142002	0.008391	0.05974	33.37	28.69	0.02542	0.5235
RAE1	ENSG00000101146	0.006252	0.06288	30.31	25.64	0.01964	0.5235
TPD52L2	ENSG00000101150	0.02344	0.0616	53.17	49.78	0.06219	0.5235
SMTN	ENSG00000183963	1.596e-05	0.0574	12.36	7.667	8.641e-05	0.5235
FH	ENSG00000091483	0.006035	0.06471	29.32	24.91	0.01903	0.5234
CXXC1	ENSG00000154832	0.01049	0.06117	35.12	30.78	0.03088	0.5234
LIN54	ENSG00000189308	0.0004145	0.06204	17.07	12.62	0.001718	0.5233
ZBTB44	ENSG00000196323	0.01461	0.06266	40.37	35.29	0.04131	0.5233
SPRTN	ENSG00000010072	0.002318	0.05761	22.87	18.16	0.008135	0.5232
LRATD1	ENSG00000162981	0.01286	0.07907	36.87	33.31	0.03699	0.5232
XPC	ENSG00000154767	0.007602	0.0627	30.74	26.34	0.02333	0.5232
NSUN3	ENSG00000178694	0.002178	0.05477	22.65	17.83	0.007683	0.5232
HPS5	ENSG00000110756	0.005941	0.06041	28.77	24.1	0.01877	0.5232
CCDC15	ENSG00000149548	1.112e-06	0.05018	10.18	5.466	7.096e-06	0.5232
RAB8A	ENSG00000167461	0.009273	0.0603	32.93	28.43	0.0278	0.5232
ZNF345	ENSG00000251247	0.007011	0.05984	30.31	25.61	0.02165	0.5232
AIDA	ENSG00000186063	0.0006245	0.05069	18.05	13.28	0.002497	0.5231
AK6	ENSG00000085231	0.0001077	0.05422	14.33	9.685	0.0005003	0.5231
OARD1	ENSG00000124596	0.002802	0.05709	23.74	18.93	0.00963	0.5231
THAP5	ENSG00000177683	8.775e-06	0.0507	11.49	6.823	4.952e-05	0.5231
DNAJA1	ENSG00000086061	0.01037	0.05937	34.25	29.6	0.03056	0.5231
SDK2	ENSG00000069188	0.0162	0.08148	39.93	36.68	0.04522	0.5231
ATAD2B	ENSG00000119778	0.0304	0.06118	59.85	56.86	0.07804	0.523
ALG8	ENSG00000159063	0.004182	0.05495	25.82	21.02	0.01376	0.523
ARNT2	ENSG00000172379	0.00188	0.05617	21.55	16.91	0.006755	0.523
GTF3C1	ENSG00000077235	0.02413	0.06537	50.22	46.44	0.06377	0.523
PSMD10	ENSG00000101843	0.003525	0.05506	24.62	20.07	0.0118	0.523
CEP350	ENSG00000135837	0.0278	0.06224	55.25	51.36	0.0722	0.5229
HHAT	ENSG00000054392	1.871e-06	0.0561	10.18	5.649	1.164e-05	0.5229
NVL	ENSG00000143748	0.004017	0.05825	24.95	20.58	0.01328	0.5229
SMURF2	ENSG00000108854	0.01437	0.06109	37.42	33.31	0.04078	0.5229
BTBD17	ENSG00000204347	0.004538	0.06764	25.71	21.42	0.0148	0.5229
TCEANC2	ENSG00000116205	4.161e-08	0.04687	8.425	3.815	3.146e-07	0.5228
MCMBP	ENSG00000197771	0.01484	0.06211	37.64	33.46	0.04183	0.5228
ZNF232	ENSG00000167840	0.003672	0.05973	24.4	19.81	0.01225	0.5228
BLMH	ENSG00000108578	0.001883	0.05441	21.12	16.47	0.006761	0.5228
PTGES3L	ENSG00000267060	0.001562	0.05738	20.35	15.77	0.00573	0.5228
CCDC130	ENSG00000104957	0.02429	0.0608	49.02	44.57	0.06412	0.5228
MAT2B	ENSG00000038274	0.005783	0.05312	27.24	22.34	0.01832	0.5227
WDR97	ENSG00000179698	0.00173	0.05591	20.57	15.92	0.006282	0.5227
SSRP1	ENSG00000149136	0.02209	0.0637	44.86	41.12	0.05913	0.5227
SEC11A	ENSG00000140612	0.01851	0.05917	40.92	36.76	0.05088	0.5227
ZNF532	ENSG00000074657	0.03756	0.05505	74.07	72.85	0.09339	0.5227
MANBAL	ENSG00000101363	0.008686	0.05314	30.85	25.86	0.02621	0.5227
HS2ST1	ENSG00000153936	0.007237	0.05519	28.67	24.03	0.0223	0.5226
TMBIM4	ENSG00000155957	0.0004166	0.05353	16.19	11.63	0.001724	0.5226
EIF2S1	ENSG00000134001	0.00876	0.05865	30.09	25.83	0.0264	0.5226
METTL4	ENSG00000101574	2.982e-05	0.05438	12.14	7.667	0.0001543	0.5226
DR1	ENSG00000117505	0.009566	0.05883	30.53	26.34	0.02854	0.5225
ARHGAP10	ENSG00000071205	3.454e-06	0.05469	10.28	5.796	2.062e-05	0.5225
LATS1	ENSG00000131023	0.0335	0.06111	58.97	56.75	0.0846	0.5225
BICD2	ENSG00000185963	0.01449	0.06126	36.21	31.44	0.04112	0.5225
BRSK2	ENSG00000174672	0.03345	0.07226	62.25	55.47	0.0845	0.5225
RBBP8	ENSG00000101773	1.016e-06	0.05222	9.519	5.026	6.508e-06	0.5225
DZANK1	ENSG00000089091	0.004732	0.05978	25.05	20.76	0.01536	0.5225
RAF1	ENSG00000132155	0.03034	0.06191	54.05	49.85	0.0779	0.5224
ULK4	ENSG00000168038	0.002298	0.05804	21.01	16.73	0.008075	0.5224
BCCIP	ENSG00000107949	0.024	0.06031	44.97	41.75	0.06348	0.5224
PCBP2	ENSG00000197111	0.02285	0.05803	44.42	40.32	0.0609	0.5224
DPH6	ENSG00000134146	0.01635	0.06708	37.2	33.46	0.04557	0.5224
RNF112	ENSG00000128482	1.882e-08	0.05794	7.877	3.412	1.475e-07	0.5224
DOT1L	ENSG00000104885	0.04231	0.04692	86.65	86.68	0.1036	0.5224
SGTA	ENSG00000104969	0.02414	0.06241	45.73	41.45	0.06377	0.5224
TOE1	ENSG00000132773	0.000229	0.04932	14.66	10.09	0.0009986	0.5223
RAD54L2	ENSG00000164080	0.01568	0.05956	36	31.84	0.04395	0.5223
DBN1	ENSG00000113758	0.04341	0.06155	88.84	87.12	0.1059	0.5223
[truncated: 16,076 more rows]

## Sheet: Early RGC
Gene Symbol	Gene Ensembl	P-Value	Log2FC	PCT1	PCT2	Adj. P-value	AUC
CNTN2	ENSG00000184144	0	2.348	98.79	50.86	0	0.9531
SLIT1	ENSG00000187122	0	2.148	92.94	29.8	0	0.9301
POU4F2	ENSG00000151615	0	1.647	91.36	23.36	0	0.9095
AFAP1	ENSG00000196526	0	1.522	92.29	34.63	0	0.9024
CHRNA3	ENSG00000080644	0	1.739	98.61	54.76	0	0.8966
ADAM11	ENSG00000073670	0	1.645	87.73	22.04	0	0.8946
FNDC5	ENSG00000160097	0	1.476	95.45	42.86	0	0.8866
XKR7	ENSG00000260903	0	1.445	90.8	33.81	0	0.8817
PPP1R1A	ENSG00000135447	0	1.604	89.41	37.64	0	0.8807
MICAL1	ENSG00000135596	1.577e-302	1.362	93.68	43.88	2.192e-299	0.8758
DCX	ENSG00000077279	3.878e-279	1.333	97.58	59.67	4.123e-276	0.8697
ELAVL2	ENSG00000107105	3.309e-285	1.409	93.4	48.36	3.987e-282	0.8677
LDB3	ENSG00000122367	0	1.468	79.09	12.48	0	0.8645
DCC	ENSG00000187323	0	1.628	83.36	22.97	0	0.8622
ELAVL3	ENSG00000196361	1.715e-260	1.306	94.14	50.74	1.55e-257	0.8527
AGRN	ENSG00000188157	5.4e-249	1.16	94.42	66.3	3.754e-246	0.8505
NFASC	ENSG00000163531	2.541e-277	1.314	89.68	33	2.552e-274	0.8487
SIX3	ENSG00000138083	8.858e-241	1.056	97.3	78.47	5.521e-238	0.8468
FSTL4	ENSG00000053108	1.069e-305	1.373	81.51	22.35	1.61e-302	0.8466
SYT7	ENSG00000011347	6.688e-234	1.125	94.89	70.16	3.778e-231	0.8405
ACAP3	ENSG00000131584	4.993e-229	1.046	99.26	86.74	2.579e-226	0.8387
STMN2	ENSG00000104435	1.067e-232	1.358	95.17	56.4	5.674e-230	0.8359
POU2F2	ENSG00000028277	3.017e-280	1.264	80.76	24.8	3.408e-277	0.8352
SNCG	ENSG00000173267	1.793e-239	1.276	86.71	38.22	1.081e-236	0.8275
GPI	ENSG00000105220	4.212e-252	1.152	82.62	31.16	3.172e-249	0.8271
CADM1	ENSG00000182985	1.169e-209	1.084	93.22	69.54	4.593e-207	0.822
STX1A	ENSG00000106089	4.351e-264	1.08	78.07	22.19	4.139e-261	0.8194
IQSEC1	ENSG00000144711	3.441e-210	1.082	92.66	56.44	1.382e-207	0.8187
PCBP4	ENSG00000090097	1.287e-202	1.244	100	81.94	4.56e-200	0.8182
GAP43	ENSG00000172020	5.683e-213	1.225	88.75	50.23	2.389e-210	0.8173
ELAVL4	ENSG00000162374	1.084e-246	1.305	78.53	26.68	7.257e-244	0.8156
SLC18A2	ENSG00000165646	3.516e-204	1.316	95.72	51.52	1.297e-201	0.8126
KLHL35	ENSG00000149243	9.893e-256	1.11	77.04	21.61	7.775e-253	0.8126
SOGA3	ENSG00000214338	8.627e-197	1.142	97.77	66.61	2.942e-194	0.8116
SLC6A1	ENSG00000157103	1.144e-251	1.505	71.38	21.06	8.274e-249	0.8051
CACNA2D1	ENSG00000153956	2.115e-189	0.9499	94.24	64.82	6.592e-187	0.805
NCAN	ENSG00000130287	3.345e-245	1.107	74.72	21.26	2.16e-242	0.8039
CADPS	ENSG00000163618	6.585e-204	1.158	88.01	37.91	2.38e-201	0.8022
OLFM1	ENSG00000130558	1.248e-219	1.211	76.86	27.54	5.782e-217	0.7978
KLF7	ENSG00000118263	1.671e-179	0.9509	89.87	60.3	4.646e-177	0.7951
PPFIA2	ENSG00000139220	3.2e-258	0.9799	68.68	14.86	2.754e-255	0.7943
CRMP1	ENSG00000072832	1.065e-174	0.9553	92.38	65.72	2.831e-172	0.7928
AHDC1	ENSG00000126705	1.73e-181	0.9508	86.06	51.17	4.887e-179	0.7925
SMAD9	ENSG00000120693	1.654e-182	1.007	83.64	48.99	4.744e-180	0.7917
KMT2C	ENSG00000055609	7.769e-170	0.7784	94.89	85.69	1.824e-167	0.7911
C1orf21	ENSG00000116667	1.232e-194	0.9623	77.79	36.7	4.05e-192	0.7905
GPC2	ENSG00000213420	1.155e-170	0.8906	95.17	70.2	2.783e-168	0.7904
CELF3	ENSG00000159409	2.098e-173	1.059	92.94	56.51	5.268e-171	0.7892
APC2	ENSG00000115266	3.439e-169	0.9377	93.68	64.51	7.97e-167	0.7879
MYT1	ENSG00000196132	8.621e-218	0.9408	73.51	22.82	3.71e-215	0.7879
AKAP6	ENSG00000151320	4.276e-208	1.184	74.35	26.37	1.644e-205	0.7869
NRG1	ENSG00000157168	1.187e-225	1.114	68.22	19.85	5.96e-223	0.7843
C14orf132	ENSG00000227051	1.818e-167	0.9135	81.23	46.96	4.057e-165	0.7776
SEPTIN5	ENSG00000184702	4.008e-170	0.9974	80.11	43.72	9.533e-168	0.7775
THBS3	ENSG00000169231	6.936e-156	0.9629	95.17	70.48	1.32e-153	0.7774
UCHL1	ENSG00000154277	2.051e-155	1.013	88.85	61.51	3.863e-153	0.7746
RUNDC3A	ENSG00000108309	7.412e-195	0.8927	72.4	24.14	2.481e-192	0.7734
NELL2	ENSG00000184613	1.941e-150	0.8684	93.87	77.22	3.44e-148	0.7732
RTN4RL2	ENSG00000186907	7.231e-234	0.8708	63.75	13.26	3.96e-231	0.7717
ADCY1	ENSG00000164742	1.206e-185	0.8598	71.47	28.12	3.573e-183	0.7715
WDFY2	ENSG00000139668	2.525e-152	0.8618	83.27	52.54	4.61e-150	0.7678
ISL1	ENSG00000016082	6.714e-224	0.897	64.13	13.88	3.28e-221	0.7676
MEIS3	ENSG00000105419	8.321e-179	0.8435	72.3	28.32	2.279e-176	0.7671
SHC1	ENSG00000160691	5.145e-156	0.8417	80.2	43.14	9.893e-154	0.7652
MYO15A	ENSG00000091536	1.976e-236	0.8707	60.41	10.57	1.152e-233	0.763
AGO1	ENSG00000092847	7.704e-140	0.772	92.19	72.46	1.2e-137	0.7626
L1CAM	ENSG00000198910	2.489e-159	1.03	76.21	34.4	4.999e-157	0.7599
MYO16	ENSG00000041515	1.328e-136	0.8254	90.43	66.07	2.018e-134	0.7584
GP1BB	ENSG00000203618	1.953e-160	0.9197	72.68	32.92	4.012e-158	0.758
MAP6	ENSG00000171533	3.108e-133	0.7085	92.75	77.89	4.494e-131	0.7569
NHLH1	ENSG00000171786	8.21e-164	0.8612	72.86	29.06	1.788e-161	0.7566
IGFBPL1	ENSG00000137142	2.481e-145	0.8679	79.09	43.14	4.077e-143	0.7556
MCF2L	ENSG00000126217	5.247e-140	0.8054	80.58	47.89	8.247e-138	0.7539
NOVA2	ENSG00000104967	5.752e-134	0.8091	86.8	57.64	8.385e-132	0.7533
NPDC1	ENSG00000107281	7.741e-132	0.793	88.85	62.25	1.093e-129	0.7528
DCTN1	ENSG00000204843	7.785e-129	0.7018	93.12	78.78	1.027e-126	0.7526
BASP1	ENSG00000176788	8.249e-128	0.6807	98.23	92.94	1.08e-125	0.7522
MLLT11	ENSG00000213190	6.909e-131	0.8058	84.67	57.22	9.607e-129	0.7499
BEGAIN	ENSG00000183092	1.441e-257	0.8101	53.9	5.421	1.184e-254	0.7499
KCNH2	ENSG00000055118	2.1e-176	0.788	63.75	19.54	5.666e-174	0.7474
NKAIN4	ENSG00000101198	1.232e-131	0.8037	80.02	49.45	1.726e-129	0.7467
POU6F2	ENSG00000106536	1.11e-174	0.9308	64.31	19.58	2.908e-172	0.7466
RBFOX3	ENSG00000167281	2.622e-186	0.8018	61.9	15.64	7.898e-184	0.7455
TUBB2B	ENSG00000137285	9.507e-121	0.6779	97.58	93.45	1.109e-118	0.745
EBF3	ENSG00000108001	6.222e-163	0.8939	67.19	22.82	1.323e-160	0.7449
PLXNA3	ENSG00000130827	5.165e-140	0.7505	73.98	36.51	8.19e-138	0.7444
TPD52	ENSG00000076554	4.605e-169	0.7346	62.17	19.7	1.054e-166	0.7413
SCRT1	ENSG00000261678	1.504e-167	0.8017	61.52	18.45	3.399e-165	0.7375
STXBP1	ENSG00000136854	6.273e-118	0.7177	85.97	58.15	7.086e-116	0.7375
RIMS3	ENSG00000117016	1.646e-151	0.7528	65.61	24.41	2.946e-149	0.7373
SOX4	ENSG00000124766	4.896e-113	0.5973	98.88	96.61	5.056e-111	0.7369
GRM2	ENSG00000164082	2.759e-192	0.7178	56.6	12.13	8.749e-190	0.7368
EBF1	ENSG00000164330	2.032e-161	0.7433	63.48	19.85	4.222e-159	0.7368
KALRN	ENSG00000160145	7.202e-113	0.731	95.72	79.41	7.397e-111	0.7363
PLEKHA6	ENSG00000143850	3.182e-129	0.7875	74.72	37.99	4.229e-127	0.736
CORO2B	ENSG00000103647	1.834e-127	0.7171	74.26	39.7	2.367e-125	0.7355
NTRK1	ENSG00000198400	4.677e-174	0.8263	58.83	15.52	1.191e-171	0.7344
GPC1	ENSG00000063660	1.811e-115	0.7726	80.76	56.63	1.972e-113	0.7338
CACNG4	ENSG00000075461	4.463e-127	0.7331	71.93	38.65	5.641e-125	0.7337
MYCN	ENSG00000134323	3.285e-113	0.7045	83.64	58.5	3.432e-111	0.7324
NKAIN1	ENSG00000084628	2.112e-149	0.711	62.73	22.07	3.706e-147	0.7306
CACNB3	ENSG00000167535	5.31e-124	0.7038	71.38	38.53	6.356e-122	0.7305
RALGDS	ENSG00000160271	1.261e-125	0.697	71.19	36.51	1.561e-123	0.7304
TAGLN3	ENSG00000144834	2.368e-121	0.7114	72.68	40.17	2.797e-119	0.7296
ATRNL1	ENSG00000107518	6.42e-109	0.7097	83.92	64.82	6.307e-107	0.7295
PFKFB3	ENSG00000170525	4.272e-113	0.7203	79.83	50.78	4.438e-111	0.7289
EYA2	ENSG00000064655	2.369e-145	0.8033	63.2	22.19	3.928e-143	0.7279
ANK1	ENSG00000029534	3.826e-156	0.7529	60.41	17.71	7.436e-154	0.7271
AUTS2	ENSG00000158321	1.456e-105	0.6826	83.74	63.65	1.363e-103	0.7256
SHF	ENSG00000138606	3.281e-104	0.7474	90.33	67.24	2.995e-102	0.7254
CHRNB4	ENSG00000117971	2.751e-125	0.7512	69.98	30.77	3.383e-123	0.7245
SEMA3F	ENSG00000001617	1.767e-110	0.8071	77.04	46.14	1.755e-108	0.7235
CXCR4	ENSG00000121966	2.734e-106	0.7578	79.37	54.6	2.587e-104	0.7232
TMEM132E	ENSG00000181291	8.873e-193	0.816	51.3	9.009	2.864e-190	0.7232
NSG1	ENSG00000168824	1.812e-135	0.8567	63.85	23.05	2.707e-133	0.7215
SHC2	ENSG00000129946	4.189e-107	0.6811	76.21	44.5	4.006e-105	0.7189
NAGK	ENSG00000124357	4.843e-105	0.6661	76.39	47.7	4.466e-103	0.7185
CHRNA4	ENSG00000101204	8.864e-142	0.6827	59.57	19.15	1.43e-139	0.7181
C11orf95	ENSG00000188070	1.199e-98	0.6681	85.32	60.65	1.008e-96	0.7174
NMNAT2	ENSG00000157064	3.162e-152	0.6749	56.41	15.44	5.715e-150	0.717
MAP2	ENSG00000078018	5.706e-97	0.6177	87.27	65.09	4.667e-95	0.7166
MAP1B	ENSG00000131711	1.264e-93	0.4816	96.93	94.31	9.804e-92	0.7152
DBN1	ENSG00000113758	1.703e-91	0.5768	94.8	84.52	1.257e-89	0.7125
WSB1	ENSG00000109046	3.145e-91	0.4643	99.91	98.83	2.292e-89	0.7124
NOL4L	ENSG00000197183	4.376e-99	0.6267	74.81	48.79	3.713e-97	0.7122
ELFN2	ENSG00000166897	3.414e-185	0.6702	48.79	7.722	9.953e-183	0.712
SPPL2B	ENSG00000005206	2.025e-91	0.5957	87.64	71.68	1.488e-89	0.7113
NEFM	ENSG00000104722	8.459e-164	0.7443	50.65	11.31	1.82e-161	0.7107
ANKRD13B	ENSG00000198720	3.127e-111	0.6264	65.71	31.16	3.14e-109	0.71
SRGAP1	ENSG00000196935	2.828e-114	0.6246	63.94	28.78	3.025e-112	0.7098
CD24	ENSG00000272398	2.731e-89	0.6153	90.61	77.57	1.943e-87	0.7094
PELI2	ENSG00000139946	4.315e-111	0.6662	63.29	31.36	4.309e-109	0.7091
FNBP1L	ENSG00000137942	7.289e-89	0.5596	88.66	74.26	5.126e-87	0.7086
DYNC1I2	ENSG00000077380	1.104e-87	0.5355	91.26	76.79	7.615e-86	0.7075
CPLX2	ENSG00000145920	3.145e-93	0.7965	80.95	45.16	2.419e-91	0.7053
GDI1	ENSG00000203879	5.482e-85	0.5425	92.1	78.78	3.564e-83	0.7043
MAPK12	ENSG00000188130	2.257e-102	0.648	65.8	34.32	2e-100	0.7041
KLC1	ENSG00000126214	1.918e-84	0.5363	88.48	73.63	1.234e-82	0.7031
ARHGEF10L	ENSG00000074964	2.944e-89	0.6157	77.32	51.72	2.087e-87	0.7029
GRIA2	ENSG00000120251	4.718e-116	0.7219	60.97	22.46	5.2e-114	0.7024
LSS	ENSG00000160285	1.088e-88	0.6713	76.3	51.72	7.595e-87	0.702
PRDM8	ENSG00000152784	7.609e-158	0.6898	48.33	10.3	1.511e-155	0.7018
CACNA1H	ENSG00000196557	1.761e-82	0.6039	96.19	83.89	1.079e-80	0.7016
PBX3	ENSG00000167081	4.952e-103	0.6433	62.83	31.2	4.453e-101	0.7009
LMBR1L	ENSG00000139636	1.315e-90	0.581	73.42	45.36	9.467e-89	0.7009
ROBO2	ENSG00000185008	4.104e-94	0.6363	71.84	38.03	3.225e-92	0.7001
STMN3	ENSG00000197457	1.131e-86	0.6256	76.39	50.31	7.656e-85	0.6991
SLIT2	ENSG00000145147	1.216e-111	0.6403	57.06	24.45	1.228e-109	0.6989
CACNA1B	ENSG00000148408	8.445e-120	0.6039	55.2	18.84	9.785e-118	0.6969
HEY1	ENSG00000164683	5.411e-93	0.7178	65.52	37.29	4.144e-91	0.6965
ATP1A3	ENSG00000105409	1.314e-91	0.6187	69.61	35.34	9.814e-90	0.6949
ABCA2	ENSG00000107331	1.537e-89	0.6274	66.26	39.16	1.098e-87	0.6943
FIGNL2	ENSG00000261308	2.024e-99	0.6062	61.06	28.47	1.725e-97	0.6939
DUSP4	ENSG00000120875	3.75e-125	0.6304	51.02	16.22	4.58e-123	0.6938
MGAT5B	ENSG00000167889	6.692e-126	0.5915	51.3	15.76	8.342e-124	0.6937
NDRG4	ENSG00000103034	1.085e-78	0.6095	81.78	59.4	6.224e-77	0.6931
RCOR2	ENSG00000167771	2.082e-77	0.5957	87.36	63.57	1.151e-75	0.6928
DPYSL3	ENSG00000113657	1.764e-98	0.6224	61.99	27.07	1.469e-96	0.6919
EPB41	ENSG00000159023	1.136e-76	0.5424	80.76	62.21	6.202e-75	0.691
KIAA0408	ENSG00000189367	3.604e-86	0.5673	68.4	36.66	2.422e-84	0.6894
CBFA2T2	ENSG00000078699	3.631e-74	0.6793	85.32	69.19	1.88e-72	0.6894
LINGO1	ENSG00000169783	5.614e-82	0.6303	71.65	42.82	3.394e-80	0.6892
PAM	ENSG00000145730	2.225e-100	0.5656	55.11	24.02	1.915e-98	0.6869
CLDN5	ENSG00000184113	4.227e-86	0.6459	65.71	33.62	2.819e-84	0.6863
PLBD2	ENSG00000151176	4.001e-85	0.5589	63.75	35.14	2.629e-83	0.6857
DLL3	ENSG00000090932	1.301e-78	0.731	71.38	43.14	7.439e-77	0.6853
IGLON5	ENSG00000142549	4.241e-87	0.5571	61.25	31.59	2.904e-85	0.6841
TUBB2A	ENSG00000137267	1.583e-90	0.5947	57.99	27.69	1.135e-88	0.6827
MAB21L2	ENSG00000181541	9.973e-82	0.5897	63.29	36.08	6.009e-80	0.6825
BRSK2	ENSG00000174672	4.385e-73	0.5522	74.44	49.92	2.22e-71	0.682
PEX5L	ENSG00000114757	3.326e-114	0.5491	49.16	15.02	3.516e-112	0.6814
C1QL1	ENSG00000131094	6.9e-94	0.6162	55.02	24.34	5.399e-92	0.681
SUN2	ENSG00000100242	4.386e-78	0.5547	65.8	38.49	2.455e-76	0.6806
BCL7A	ENSG00000110987	3.613e-65	0.5849	89.96	76.05	1.522e-63	0.6781
ABTB2	ENSG00000166016	1.36e-119	0.5574	46.1	12.44	1.566e-117	0.6779
CARMIL3	ENSG00000186648	8.249e-101	0.5381	50.93	18.49	7.134e-99	0.6771
CEP170	ENSG00000143702	5.312e-71	0.5192	70.35	45.44	2.574e-69	0.6767
CLASP2	ENSG00000163539	2.09e-66	0.5241	75.74	56.01	9.167e-65	0.6754
CDKN1C	ENSG00000129757	1.089e-79	0.5582	60.22	30.5	6.351e-78	0.6746
IGDCC3	ENSG00000174498	9.525e-84	0.534	56.32	27.3	6.02e-82	0.6745
LRRN1	ENSG00000175928	3.244e-65	0.5126	76.12	57.1	1.37e-63	0.6742
RAB6B	ENSG00000154917	3.822e-73	0.5443	64.22	37.05	1.941e-71	0.6733
AKAP1	ENSG00000121057	1.011e-75	0.5325	61.25	34.05	5.436e-74	0.6733
KIF19	ENSG00000196169	9.362e-84	0.5972	55.2	26.05	5.937e-82	0.6727
USP24	ENSG00000162402	1.106e-70	0.4838	64.68	40.52	5.319e-69	0.6725
CALM3	ENSG00000160014	1.348e-61	0.4705	82.9	71.26	5.298e-60	0.6723
MAPK8IP1	ENSG00000121653	1.362e-70	0.5517	64.31	39.16	6.532e-69	0.6715
B4GALNT4	ENSG00000182272	1.543e-60	0.4824	87.27	72.89	5.872e-59	0.6711
GREB1	ENSG00000196208	9.344e-67	0.5	68.59	44.54	4.13e-65	0.6705
RHBDL3	ENSG00000141314	1.446e-62	0.5678	79.28	54.64	5.796e-61	0.6702
SATB1	ENSG00000182568	1.299e-69	0.5129	64.41	38.57	6.052e-68	0.67
RGMB	ENSG00000174136	3.206e-75	0.5738	57.06	31.79	1.694e-73	0.6695
ANKRD50	ENSG00000151458	1.103e-70	0.5008	61.25	36.7	5.319e-69	0.6692
ASAP2	ENSG00000151693	4.053e-61	0.5204	76.95	59.36	1.565e-59	0.6691
RAB6A	ENSG00000175582	8.923e-65	0.4703	65.89	43.33	3.716e-63	0.6667
SETBP1	ENSG00000152217	1.183e-58	0.5473	81.97	63.22	4.303e-57	0.6667
GABBR2	ENSG00000136928	2.642e-68	0.559	63.1	34.87	1.206e-66	0.6655
KIF3C	ENSG00000084731	6.693e-70	0.4743	60.22	32.64	3.159e-68	0.665
DISP3	ENSG00000204624	5.131e-60	0.5417	73.88	50.98	1.928e-58	0.6648
HECTD4	ENSG00000173064	3.212e-57	0.4426	80.48	64.98	1.114e-55	0.6648
ASIC4	ENSG00000072182	1.635e-105	0.5096	43.96	12.25	1.523e-103	0.6647
SREBF1	ENSG00000072310	2.734e-65	0.4999	63.38	39.51	1.166e-63	0.6647
SYT4	ENSG00000132872	1.751e-78	0.5134	54.74	23.63	9.982e-77	0.6642
PRPH	ENSG00000135406	1.69e-92	0.5491	47.86	15.87	1.278e-90	0.6634
RIPOR2	ENSG00000111913	1.401e-127	0.4544	38.75	7.293	1.821e-125	0.6633
MPRIP	ENSG00000133030	7.291e-55	0.4471	88.48	79.41	2.37e-53	0.6631
ALPK3	ENSG00000136383	2.229e-86	0.56	48.23	18.84	1.503e-84	0.6626
ASIC1	ENSG00000110881	8.87e-103	0.5307	42.94	12.6	7.937e-101	0.6624
TTC3	ENSG00000182670	4.397e-54	0.4119	89.22	79.45	1.402e-52	0.6619
HIVEP3	ENSG00000127124	1.029e-102	0.4945	42.57	12.21	9.164e-101	0.6612
ANK2	ENSG00000145362	1.048e-58	0.5047	68.59	48.48	3.821e-57	0.6612
ARHGAP23	ENSG00000275832	1.616e-58	0.4988	69.14	46.96	5.852e-57	0.6604
SMPD3	ENSG00000103056	5.356e-107	0.4519	41.26	10.65	5.095e-105	0.66
TMSB10	ENSG00000034510	1.292e-52	0.4239	90.24	84.87	4.019e-51	0.6599
GAL3ST4	ENSG00000197093	3.294e-78	0.4556	49.91	21.33	1.855e-76	0.6587
INA	ENSG00000148798	1.241e-69	0.4852	56.51	26.99	5.797e-68	0.6585
AGPAT4	ENSG00000026652	1.692e-54	0.4558	74.63	56.05	5.451e-53	0.6583
HECW1	ENSG00000002746	2.821e-122	0.4721	37.92	7.137	3.354e-120	0.6583
RNF44	ENSG00000146083	1.342e-52	0.4348	78.9	65.05	4.167e-51	0.6577
THSD7B	ENSG00000144229	2.797e-103	0.4792	40.99	10.84	2.528e-101	0.6573
KIF5A	ENSG00000155980	1.14e-82	0.4928	47.21	17.94	7.033e-81	0.657
EXT1	ENSG00000182197	4.136e-61	0.4745	59.2	37.21	1.594e-59	0.6568
ATP8B2	ENSG00000143515	1.196e-65	0.4763	55.95	30.62	5.135e-64	0.6567
GAA	ENSG00000171298	1.362e-55	0.4628	69.61	47.35	4.56e-54	0.6565
TUBA1A	ENSG00000167552	3.207e-60	0.4658	60.22	38.14	1.213e-58	0.6564
KDM6B	ENSG00000132510	3.493e-57	0.467	67.1	42.98	1.207e-55	0.6564
FBRSL1	ENSG00000112787	8.71e-51	0.4469	84.85	70.55	2.511e-49	0.6559
FRAS1	ENSG00000138759	4.94e-115	0.4578	37.92	7.995	5.347e-113	0.6558
GAREM2	ENSG00000157833	1.105e-63	0.4828	56.6	31.63	4.499e-62	0.6553
MAP4K4	ENSG00000071054	9.108e-51	0.4338	80.48	64.7	2.621e-49	0.6549
ZNF195	ENSG00000005801	3.013e-54	0.4388	68.22	47.85	9.656e-53	0.6545
PLCG1	ENSG00000124181	3.941e-49	0.3917	89.78	82.41	1.091e-47	0.6542
FAM110A	ENSG00000125898	3.16e-68	0.4584	52.51	25.27	1.435e-66	0.6535
DYNC1LI1	ENSG00000144635	6.198e-60	0.4227	56.41	33.5	2.32e-58	0.6519
GNAO1	ENSG00000087258	2.746e-87	0.4837	43.59	13.69	1.887e-85	0.6519
RBFOX2	ENSG00000100320	2.463e-55	0.4283	61.9	39.7	8.154e-54	0.651
KIAA0895L	ENSG00000196123	4.69e-49	0.4506	76.49	59.56	1.293e-47	0.6509
CCNL2	ENSG00000221978	6.671e-47	0.2653	100	99.41	1.76e-45	0.6508
RERE	ENSG00000142599	7.787e-47	0.3712	92.57	85.61	2.049e-45	0.6506
CDH12	ENSG00000154162	5.516e-102	0.4443	38.38	9.321	4.84e-100	0.6503
PIK3C2B	ENSG00000133056	1.944e-93	0.4229	39.5	11.47	1.502e-91	0.6495
EPB41L4A	ENSG00000129595	2.202e-55	0.4511	59.01	38.14	7.329e-54	0.6495
TXNIP	ENSG00000265972	1.524e-68	0.4828	49.54	22.31	7.007e-67	0.6493
TMEFF1	ENSG00000241697	6.11e-46	0.3786	86.62	77.69	1.555e-44	0.6486
MAST1	ENSG00000105613	1.096e-62	0.4497	52.42	26.99	4.414e-61	0.6486
DPYSL4	ENSG00000151640	6.283e-47	0.4214	77.7	62.68	1.663e-45	0.6482
TACC2	ENSG00000138162	6.582e-51	0.4537	68.87	43.95	1.913e-49	0.648
LENG8	ENSG00000167615	1.038e-44	0.2968	99.72	98.28	2.555e-43	0.6471
HSPA12A	ENSG00000165868	7.233e-87	0.4352	40.33	12.4	4.915e-85	0.6466
TTBK1	ENSG00000146216	4.115e-85	0.4165	41.08	12.79	2.695e-83	0.6464
SH3BGRL3	ENSG00000142669	1.716e-46	0.455	72.12	57.92	4.468e-45	0.646
GSE1	ENSG00000131149	1.361e-45	0.4622	77.14	61.23	3.425e-44	0.6457
ADAMTS7	ENSG00000136378	2.932e-57	0.4367	54.55	30.54	1.021e-55	0.6456
NREP	ENSG00000134986	1.214e-43	0.3635	89.68	84.05	2.872e-42	0.6451
TRIM46	ENSG00000163462	6.638e-78	0.4149	42.47	15.05	3.692e-76	0.6448
NSMF	ENSG00000165802	2.388e-53	0.4114	56.51	34.79	7.52e-52	0.6439
CABP7	ENSG00000100314	1.182e-73	0.5364	43.87	16.46	6.088e-72	0.6438
SAT1	ENSG00000130066	1.51e-56	0.4935	52.42	30.27	5.16e-55	0.6437
ACSL4	ENSG00000068366	2.255e-44	0.4168	76.02	62.32	5.5e-43	0.6437
BAHCC1	ENSG00000266074	1.548e-45	0.4273	72.86	53.98	3.892e-44	0.6435
MEX3B	ENSG00000183496	6.943e-53	0.4217	57.16	34.67	2.171e-51	0.6434
ZMIZ1	ENSG00000108175	1.014e-45	0.4082	69.42	52.18	2.564e-44	0.6429
PLK3	ENSG00000173846	1.267e-67	0.4153	45.72	19.31	5.667e-66	0.6426
KCNC4	ENSG00000116396	6.642e-105	0.4324	34.57	7.059	6.094e-103	0.6425
ATP11C	ENSG00000101974	2.493e-56	0.3995	51.49	28.82	8.487e-55	0.6419
MEX3A	ENSG00000254726	6.081e-42	0.3841	84.57	74.49	1.354e-40	0.6415
CBLB	ENSG00000114423	2.305e-44	0.4103	70.17	54.1	5.607e-43	0.6413
EEF1A2	ENSG00000101210	1.215e-71	0.4432	42.75	16.58	5.952e-70	0.6413
KCNS2	ENSG00000156486	2.107e-96	0.4107	35.69	8.19	1.716e-94	0.6406
ENOX2	ENSG00000165675	6.847e-63	0.4282	46.93	21.22	2.769e-61	0.6404
KCTD16	ENSG00000183775	1.399e-65	0.4197	45.17	19.46	5.993e-64	0.6403
SRCIN1	ENSG00000277363	4.868e-85	0.4132	37.83	11.08	3.176e-83	0.6402
MAP3K12	ENSG00000139625	6.304e-52	0.4344	55.02	32.41	1.902e-50	0.6399
AFDN	ENSG00000130396	1.479e-40	0.3293	93.59	89.2	3.152e-39	0.6398
SPNS2	ENSG00000183018	4.978e-55	0.4306	54.93	26.87	1.63e-53	0.6398
CD200	ENSG00000091972	2.102e-66	0.3923	44.24	18.53	9.177e-65	0.6395
VPS13C	ENSG00000129003	2.345e-43	0.3888	70.26	53.04	5.476e-42	0.6394
MIDN	ENSG00000167470	1.338e-40	0.3642	87.55	78.04	2.856e-39	0.6394
KCNQ2	ENSG00000075043	2.383e-58	0.4105	48.98	24.45	8.58e-57	0.6394
SP8	ENSG00000164651	4.744e-60	0.4629	48.51	22.27	1.786e-58	0.639
KIDINS220	ENSG00000134313	3.919e-45	0.3924	65.43	45.05	9.744e-44	0.6389
ADGRG1	ENSG00000205336	5.045e-44	0.4041	67.66	48.63	1.209e-42	0.6388
CTIF	ENSG00000134030	4.153e-50	0.4008	55.95	33.58	1.175e-48	0.6384
VAV2	ENSG00000160293	8.824e-52	0.4224	52.97	31.32	2.654e-50	0.6383
SCRT2	ENSG00000215397	1.648e-98	0.3944	34.2	7.332	1.379e-96	0.6383
ATCAY	ENSG00000167654	1.997e-72	0.3882	41.17	14.74	9.972e-71	0.6381
PANK3	ENSG00000120137	4.899e-42	0.3774	69.52	54.17	1.096e-40	0.6374
BRSK1	ENSG00000160469	2.67e-41	0.3955	74.07	57.57	5.803e-40	0.6374
PPP1R18	ENSG00000146112	2.65e-51	0.3928	52.42	30.34	7.866e-50	0.6367
KCNT2	ENSG00000162687	4.513e-52	0.3995	52.04	28.86	1.364e-50	0.6365
STMN4	ENSG00000015592	1.789e-59	0.4938	46.65	21.41	6.598e-58	0.6365
RGS16	ENSG00000143333	1.437e-43	0.5151	64.78	45.12	3.391e-42	0.6363
KIF5C	ENSG00000168280	7.961e-39	0.3921	83.46	74.41	1.594e-37	0.6359
PHACTR1	ENSG00000112137	6.429e-65	0.3914	42.57	17.82	2.69e-63	0.6359
RBP1	ENSG00000114115	2.386e-38	0.4339	90.89	82.37	4.638e-37	0.6356
ADD2	ENSG00000075340	2.674e-40	0.3796	73.61	57.33	5.646e-39	0.6355
AP3B2	ENSG00000103723	1.335e-53	0.3949	49.54	25.94	4.226e-52	0.635
KIF1B	ENSG00000054523	1.986e-38	0.3552	81.6	70.79	3.884e-37	0.6347
CCSER2	ENSG00000107771	4.396e-41	0.3742	67.84	51.29	9.492e-40	0.6347
SLC38A1	ENSG00000111371	1.187e-42	0.3677	63.29	45.2	2.703e-41	0.6346
TMEM178B	ENSG00000261115	6.453e-58	0.3841	46.19	21.49	2.3e-56	0.6345
ZNF385A	ENSG00000161642	1.115e-37	0.3601	90.15	83.93	2.135e-36	0.6344
TMEM176B	ENSG00000106565	6.886e-83	0.3778	36.06	9.828	4.292e-81	0.6342
TUB	ENSG00000166402	5.141e-51	0.403	50.84	28.28	1.506e-49	0.6341
SPTBN4	ENSG00000160460	4.225e-75	0.4111	38.1	12.25	2.22e-73	0.634
PODXL2	ENSG00000114631	3.854e-49	0.3838	52.42	30.66	1.069e-47	0.6339
ATAT1	ENSG00000137343	5.192e-44	0.3737	59.57	40.29	1.243e-42	0.6339
IER5	ENSG00000162783	1.828e-41	0.4174	64.22	47.43	4.014e-40	0.6336
WNK2	ENSG00000165238	6.003e-38	0.421	80.39	65.72	1.153e-36	0.6332
PDE4D	ENSG00000113448	4.286e-56	0.3937	45.17	22	1.451e-54	0.6324
GLIS2	ENSG00000126603	3.187e-52	0.4059	47.3	25.9	9.681e-51	0.6323
TSPAN7	ENSG00000156298	3.128e-75	0.3698	37.08	11.66	1.658e-73	0.6322
SPTAN1	ENSG00000197694	6.179e-37	0.3753	81.32	68.64	1.15e-35	0.6317
BCAR1	ENSG00000050820	1.254e-36	0.3759	78.9	65.83	2.321e-35	0.6307
ZC2HC1A	ENSG00000104427	1.488e-43	0.3646	56.23	36.74	3.506e-42	0.6306
RAB11FIP4	ENSG00000131242	3.09e-65	0.3914	39.13	15.25	1.311e-63	0.6304
ST7	ENSG00000004866	7.051e-46	0.372	53.16	31.94	1.79e-44	0.6303
PCSK1N	ENSG00000102109	1.565e-49	0.403	49.44	26.72	4.371e-48	0.6303
MYO1B	ENSG00000128641	1.162e-40	0.3762	61.06	43.33	2.485e-39	0.6301
ANKS1B	ENSG00000185046	2.81e-48	0.3908	50	28.35	7.604e-47	0.6301
MINDY2	ENSG00000128923	6.663e-40	0.3731	61.62	44.66	1.388e-38	0.6295
TRAF4	ENSG00000076604	3.589e-36	0.3744	76.49	62.83	6.553e-35	0.6293
FSD1	ENSG00000105255	4.775e-43	0.3748	55.48	35.8	1.101e-41	0.6291
ELAPOR2	ENSG00000164659	2.671e-41	0.3673	59.01	39.43	5.803e-40	0.629
LIPC	ENSG00000166035	8.009e-115	0.3792	28.72	3.237	8.617e-113	0.6285
DPYSL5	ENSG00000157851	5.555e-35	0.3506	82.16	71.06	9.786e-34	0.6283
EDIL3	ENSG00000164176	8.062e-47	0.3671	50.74	27.73	2.118e-45	0.6278
PDE9A	ENSG00000160191	3.751e-60	0.3601	39.68	16.5	1.415e-58	0.6272
CELSR3	ENSG00000008300	3.151e-46	0.3595	50.56	27.96	8.136e-45	0.6271
SBK1	ENSG00000188322	3.643e-37	0.369	65.33	49.22	6.845e-36	0.6269
TNKS1BP1	ENSG00000149115	9.698e-39	0.3538	61.43	43.06	1.922e-37	0.6268
STX6	ENSG00000135823	3.776e-36	0.3602	67.75	53.67	6.886e-35	0.6266
SH2B2	ENSG00000160999	3.445e-57	0.3644	40.71	18.06	1.193e-55	0.6266
DLGAP4	ENSG00000080845	7.021e-35	0.3552	73.7	60.76	1.233e-33	0.6263
MMP24OS	ENSG00000126005	8.551e-44	0.3597	51.49	30.93	2.036e-42	0.626
KDM5B	ENSG00000117139	1.056e-34	0.3649	75.09	59.95	1.849e-33	0.6259
ADCYAP1	ENSG00000141433	1.372e-91	0.3691	30.76	6.006	1.02e-89	0.6257
FARP1	ENSG00000152767	3.779e-35	0.348	68.12	56.36	6.697e-34	0.6255
ESRRG	ENSG00000196482	2.836e-51	0.3866	43.59	21.61	8.403e-50	0.6252
VASH2	ENSG00000143494	2.92e-39	0.3942	58.74	38.34	5.943e-38	0.6251
HRC	ENSG00000130528	1.279e-54	0.387	41.36	18.88	4.135e-53	0.625
PRKCZ	ENSG00000067606	1.75e-73	0.3567	33.74	10.06	8.936e-72	0.6246
MMP17	ENSG00000198598	4.499e-50	0.3862	45.45	21.57	1.27e-48	0.6245
DOCK11	ENSG00000147251	4.107e-47	0.3724	45.63	25.35	1.092e-45	0.6243
FLNC	ENSG00000128591	7.132e-40	0.4195	54.83	36	1.48e-38	0.624
KIAA1614	ENSG00000135835	1.793e-45	0.3848	48.51	26.21	4.488e-44	0.6239
CACNB1	ENSG00000067191	2.45e-52	0.3575	42.19	19.89	7.506e-51	0.6239
DCLK2	ENSG00000170390	2.45e-33	0.336	73.14	62.48	4.105e-32	0.6236
NSG2	ENSG00000170091	6.521e-51	0.3733	44.24	20.05	1.898e-49	0.6233
PHLDB1	ENSG00000019144	4.587e-35	0.3682	65.99	49.69	8.096e-34	0.6233
KIFC2	ENSG00000167702	1.256e-54	0.3544	40.8	17.63	4.068e-53	0.6232
CHRNB3	ENSG00000147432	5.555e-73	0.3584	33.55	9.633	2.805e-71	0.6231
FAM20C	ENSG00000177706	1.199e-44	0.3582	47.4	27.03	2.94e-43	0.623
CD151	ENSG00000177697	3e-38	0.3517	56.23	38.07	5.799e-37	0.6227
GAB2	ENSG00000033327	2.387e-43	0.371	48.51	28.55	5.567e-42	0.6227
DIP2C	ENSG00000151240	5.965e-34	0.3419	67.57	53.63	1.014e-32	0.6225
PTMS	ENSG00000159335	3.008e-31	0.2515	98.98	97.97	4.683e-30	0.6219
MYO6	ENSG00000196586	9.821e-37	0.358	57.25	39.9	1.821e-35	0.6212
CSDC2	ENSG00000172346	3.919e-83	0.3381	30.48	6.708	2.46e-81	0.6212
EBF4	ENSG00000088881	6.72e-51	0.3705	40.52	19.66	1.95e-49	0.6211
STK25	ENSG00000115694	2.207e-31	0.3122	78.72	70.28	3.46e-30	0.621
SREBF2	ENSG00000198911	5.364e-31	0.3159	80.76	74.26	8.272e-30	0.6206
ARHGEF2	ENSG00000116584	3.85e-40	0.3613	51.12	31.2	8.093e-39	0.6205
TTC29	ENSG00000137473	4.368e-44	0.397	46.93	25.16	1.05e-42	0.6204
ZMIZ2	ENSG00000122515	6.725e-32	0.3183	71.65	60.37	1.071e-30	0.6203
FAM219A	ENSG00000164970	2.483e-38	0.3597	53.07	34.01	4.821e-37	0.6199
FCHO1	ENSG00000130475	5.532e-59	0.3343	36.06	13.88	2.024e-57	0.6197
MUC1	ENSG00000185499	2.498e-37	0.3619	55.39	34.67	4.723e-36	0.6192
FGD4	ENSG00000139132	3.092e-30	0.3484	86.43	75.31	4.65e-29	0.6192
TMEM120B	ENSG00000188735	2.695e-48	0.3405	41.82	19.85	7.314e-47	0.6187
MAPK11	ENSG00000185386	1.266e-57	0.3474	36.25	13.96	4.462e-56	0.6185
CCDC136	ENSG00000128596	5.944e-31	0.3523	72.86	59.67	9.143e-30	0.6184
PRMT8	ENSG00000111218	5.431e-77	0.3536	30.67	7.371	2.993e-75	0.6184
DACH1	ENSG00000276644	2.121e-29	0.2808	97.21	93.45	3.127e-28	0.6181
DOCK4	ENSG00000128512	3.677e-53	0.3477	37.64	16.34	1.154e-51	0.6179
EVL	ENSG00000196405	2.987e-29	0.2677	93.49	89.78	4.375e-28	0.6177
PAX6	ENSG00000007372	6.628e-29	0.3449	99.26	93.6	9.554e-28	0.617
THSD7A	ENSG00000005108	3.949e-40	0.351	47.21	27.81	8.291e-39	0.6169
TTYH3	ENSG00000136295	1.596e-28	0.2601	88.66	84.63	2.275e-27	0.616
EFNA3	ENSG00000143590	8.4e-63	0.3257	32.81	10.8	3.389e-61	0.6156
EPB41L3	ENSG00000082397	6.198e-35	0.3593	52.42	36.66	1.09e-33	0.6155
ARHGDIG	ENSG00000242173	1.865e-57	0.3557	35.32	12.52	6.535e-56	0.6153
SPTLC2	ENSG00000100596	1.234e-35	0.3338	52.04	34.01	2.213e-34	0.6152
TSPAN9	ENSG00000011105	1.423e-42	0.343	43.49	23.13	3.232e-41	0.6151
TMSB4X	ENSG00000205542	4.764e-28	0.2485	98.7	98.99	6.645e-27	0.6151
LSAMP	ENSG00000185565	2.107e-30	0.3616	62.27	51.79	3.187e-29	0.6145
TMEM198	ENSG00000188760	2.934e-47	0.3239	39.59	18.25	7.81e-46	0.6144
DPF3	ENSG00000205683	1.707e-50	0.3497	37.55	16.07	4.891e-49	0.6144
EPHA5	ENSG00000145242	1.333e-33	0.3564	55.2	37.75	2.25e-32	0.6143
PLPPR3	ENSG00000129951	2.197e-30	0.3347	62.55	48.21	3.314e-29	0.6135
ZFHX2	ENSG00000136367	2.147e-38	0.3263	45.82	27.34	4.185e-37	0.6134
LRP8	ENSG00000157193	4.771e-39	0.3456	44.61	26.37	9.613e-38	0.6132
NUMBL	ENSG00000105245	2.805e-42	0.3296	42.01	22.15	6.33e-41	0.6132
MEIS1	ENSG00000143995	4.13e-27	0.2816	94.8	90.95	5.596e-26	0.6131
PRUNE2	ENSG00000106772	7.276e-52	0.401	36.34	14.51	2.192e-50	0.6131
NECAB3	ENSG00000125967	1.93e-29	0.3645	64.78	52.11	2.848e-28	0.613
MAPT	ENSG00000186868	3.091e-49	0.3328	37.73	15.6	8.596e-48	0.6124
PBX1	ENSG00000185630	1.296e-27	0.3179	73.79	63.34	1.786e-26	0.612
SRRM4	ENSG00000139767	1.635e-31	0.3542	58.27	39.31	2.571e-30	0.6118
MACO1	ENSG00000204178	3.543e-34	0.3089	50.19	32.61	6.081e-33	0.6114
SPTBN2	ENSG00000173898	2.469e-28	0.3288	68.77	53.67	3.484e-27	0.6114
SORCS3	ENSG00000156395	2.585e-88	0.3147	25.93	4.017	1.79e-86	0.6111
CELF1	ENSG00000149187	1.252e-26	0.2925	79.46	71.37	1.664e-25	0.611
MAPKAPK5	ENSG00000089022	2.844e-27	0.3008	70.45	59.71	3.876e-26	0.6105
ERICH1	ENSG00000104714	5.689e-31	0.3052	55.67	39.59	8.759e-30	0.6104
AAK1	ENSG00000115977	1.272e-30	0.3097	56.32	40.64	1.939e-29	0.6103
IQCN	ENSG00000130518	4.455e-29	0.3542	61.06	46.76	6.468e-28	0.6102
CNTFR	ENSG00000122756	1.983e-27	0.3263	67.47	56.94	2.717e-26	0.6101
RGS8	ENSG00000135824	1.158e-64	0.3237	30.02	8.385	4.801e-63	0.6099
MROH1	ENSG00000179832	4.401e-37	0.3294	44.24	25.86	8.243e-36	0.6097
ATP2C1	ENSG00000017260	2.19e-28	0.3038	61.34	48.99	3.099e-27	0.6096
DST	ENSG00000151914	1.287e-25	0.3185	92.57	84.36	1.643e-24	0.6096
PTGES2	ENSG00000148334	1.047e-31	0.3091	53.16	35.69	1.656e-30	0.6094
MAPK10	ENSG00000109339	1.806e-25	0.2926	85.69	80.07	2.283e-24	0.609
KLHDC8A	ENSG00000162873	1.628e-31	0.3252	54.28	33.62	2.563e-30	0.6082
ZNF33A	ENSG00000189180	2.308e-28	0.2963	58.27	45.71	3.261e-27	0.6081
RTN2	ENSG00000125744	1.708e-39	0.3079	40.52	21.68	3.505e-38	0.6081
CHD4	ENSG00000111642	2.895e-25	0.2759	77.42	69.31	3.616e-24	0.6077
SPSB4	ENSG00000175093	8.109e-27	0.3203	64.22	51.09	1.086e-25	0.6072
IFRD1	ENSG00000006652	2.997e-26	0.3025	65.33	53.98	3.925e-25	0.6068
NRP1	ENSG00000099250	3.105e-46	0.3603	35.97	14.9	8.029e-45	0.6068
CHD3	ENSG00000170004	1.056e-26	0.3044	62.73	50.66	1.407e-25	0.6067
KLHL1	ENSG00000150361	1.015e-65	0.3215	28.07	7.293	4.377e-64	0.6064
ADRA1A	ENSG00000120907	1.119e-62	0.3159	28.81	7.995	4.494e-61	0.6062
MANEAL	ENSG00000185090	1.915e-41	0.3154	37.45	18.17	4.195e-40	0.6057
C2CD5	ENSG00000111731	2.2e-25	0.2793	67.01	57.57	2.767e-24	0.6057
CTNNA2	ENSG00000066032	6.698e-30	0.3267	51.49	35.37	9.972e-29	0.6056
RAI1	ENSG00000108557	8.355e-25	0.2817	71.93	62.13	1.02e-23	0.6055
ZMYM2	ENSG00000121741	4.726e-24	0.2776	80.39	72.04	5.602e-23	0.6052
SMARCA4	ENSG00000127616	1.159e-23	0.2339	90.61	86.66	1.347e-22	0.6051
CD46	ENSG00000117335	5.172e-26	0.2781	62.92	49.92	6.696e-25	0.605
KAT2B	ENSG00000114166	4.812e-34	0.3039	43.59	26.01	8.221e-33	0.6048
PCDHA4	ENSG00000204967	6.247e-31	0.3031	48.33	31.79	9.602e-30	0.6048
THOC5	ENSG00000100296	7.127e-27	0.2974	57.81	44.34	9.556e-26	0.6045
LUC7L	ENSG00000007392	2.557e-23	0.2324	91.26	88.85	2.927e-22	0.6043
CCDC112	ENSG00000164221	5.011e-39	0.2958	38.01	19.54	1.009e-37	0.6042
IRGQ	ENSG00000167378	3.769e-24	0.279	71.56	62.91	4.479e-23	0.6041
MAP3K13	ENSG00000073803	3.627e-31	0.2941	46.56	30.3	5.637e-30	0.6038
TAFA5	ENSG00000219438	2.687e-29	0.3211	49.63	34.59	3.943e-28	0.6036
LZTS1	ENSG00000061337	3.487e-64	0.2942	27.04	6.981	1.429e-62	0.6034
SNAP25	ENSG00000132639	5.33e-38	0.2897	39.22	19.66	1.027e-36	0.6034
KREMEN1	ENSG00000183762	7.242e-34	0.2777	42.19	24.34	1.228e-32	0.6027
SEMA6A	ENSG00000092421	4.528e-25	0.3058	61.34	49.1	5.595e-24	0.6026
PRR36	ENSG00000183248	9.861e-24	0.2828	68.49	58.27	1.149e-22	0.6022
P2RX3	ENSG00000109991	1.855e-52	0.3119	30.3	10.02	5.723e-51	0.6021
MBNL2	ENSG00000139793	9.575e-31	0.2965	45.72	29.13	1.466e-29	0.6021
GDAP1	ENSG00000104381	4.852e-26	0.2959	58.74	41.85	6.3e-25	0.602
FMN2	ENSG00000155816	3.745e-40	0.2924	35.59	17.2	7.881e-39	0.6019
MAML3	ENSG00000196782	1.548e-25	0.3117	57.43	44.93	1.969e-24	0.6018
LNPK	ENSG00000144320	4.783e-30	0.287	45.82	30.46	7.156e-29	0.6017
ERC2	ENSG00000187672	1.554e-28	0.311	49.16	33.93	2.217e-27	0.6017
NCKAP5L	ENSG00000167566	4.585e-26	0.3001	56.41	41.3	5.97e-25	0.6015
SNN	ENSG00000184602	4.085e-27	0.2869	51.86	37.4	5.547e-26	0.6013
MINK1	ENSG00000141503	1.81e-25	0.2867	56.88	44.03	2.286e-24	0.6013
CEP170B	ENSG00000099814	1.667e-39	0.2879	35.59	17.24	3.428e-38	0.6011
AL391650.1	ENSG00000236782	4.236e-31	0.2945	44.8	26.91	6.545e-30	0.6009
TOM1L2	ENSG00000175662	3.804e-31	0.2815	43.87	27.15	5.903e-30	0.6009
ZNF827	ENSG00000151612	1.314e-24	0.2859	59.2	47.19	1.593e-23	0.6008
NRBP2	ENSG00000185189	6.719e-36	0.3045	37.73	20.71	1.212e-34	0.6008
WASF1	ENSG00000112290	3.02e-25	0.2803	56.88	43.49	3.768e-24	0.6007
CACNA1G	ENSG00000006283	1.914e-39	0.3686	35.97	16.77	3.917e-38	0.6007
SUN1	ENSG00000164828	4.248e-23	0.2706	66.91	57.22	4.808e-22	0.6004
TOX2	ENSG00000124191	1.752e-32	0.2956	41.26	24.53	2.845e-31	0.6003
RBM6	ENSG00000004534	8.591e-22	0.2559	84.48	78.2	9.27e-21	0.6002
DPYSL2	ENSG00000092964	1.154e-21	0.2651	81.97	75.78	1.24e-20	0.5997
EFNA5	ENSG00000184349	1.07e-24	0.2966	56.69	43.92	1.304e-23	0.5996
VARS1	ENSG00000204394	3.691e-24	0.2859	59.29	46.33	4.39e-23	0.5995
RNF130	ENSG00000113269	2.282e-22	0.2565	70.07	60.22	2.501e-21	0.5994
ACTL6B	ENSG00000077080	1.76e-47	0.273	30.76	11.27	4.698e-46	0.5994
WDR86	ENSG00000187260	1.447e-33	0.3043	39.41	22.07	2.437e-32	0.5992
IGSF9B	ENSG00000080854	1.838e-23	0.2783	63.57	48.05	2.122e-22	0.599
EBF2	ENSG00000221818	1.11e-69	0.2951	24.35	4.836	5.199e-68	0.5989
SENP7	ENSG00000138468	2.356e-24	0.2793	56.69	43.68	2.831e-23	0.5988
CACNA1E	ENSG00000198216	1.525e-82	0.2814	22.49	2.925	9.378e-81	0.5987
CORO2A	ENSG00000106789	3.169e-56	0.2709	27.14	7.917	1.077e-54	0.5987
VAT1	ENSG00000108828	1.078e-28	0.287	45.35	29.45	1.546e-27	0.5985
RBM24	ENSG00000112183	2.132e-45	0.2919	30.39	11.86	5.331e-44	0.5978
CALB2	ENSG00000172137	6.802e-70	0.3039	23.79	4.641	3.202e-68	0.5978
PLK2	ENSG00000145632	1.958e-41	0.2667	32.43	13.85	4.284e-40	0.5975
GRIP1	ENSG00000155974	3.081e-33	0.2838	38.1	20.94	5.146e-32	0.5972
SNAPC3	ENSG00000164975	2.663e-21	0.2574	69.61	60.92	2.802e-20	0.5969
GPHN	ENSG00000171723	8.685e-25	0.2788	51.3	38.57	1.06e-23	0.5969
CPEB4	ENSG00000113742	8.477e-33	0.2785	38.75	20.9	1.387e-31	0.5967
WIZ	ENSG00000011451	3.183e-21	0.257	69.24	61.12	3.335e-20	0.5967
LRCH2	ENSG00000130224	4.397e-25	0.2721	51.39	36.7	5.437e-24	0.5967
KIF26A	ENSG00000066735	9.986e-28	0.3073	44.24	29.72	1.384e-26	0.5966
ATP8A1	ENSG00000124406	1.304e-29	0.2868	42.66	25.2	1.93e-28	0.5964
CYB561D1	ENSG00000174151	6.854e-41	0.2737	31.69	13.77	1.471e-39	0.5963
SLC25A36	ENSG00000114120	6.714e-21	0.259	72.12	62.75	6.923e-20	0.5963
C20orf194	ENSG00000088854	1.784e-26	0.2712	46.84	32.1	2.354e-25	0.5963
GNG3	ENSG00000162188	3.62e-45	0.2654	30.02	11.15	9.011e-44	0.5962
MYC	ENSG00000136997	2.306e-68	0.2836	23.42	4.602	1.058e-66	0.5961
LRRTM3	ENSG00000198739	1.513e-74	0.2795	22.58	3.588	7.858e-73	0.5961
TMEM169	ENSG00000163449	5.607e-29	0.2729	42.19	26.25	8.114e-28	0.596
CALCB	ENSG00000175868	4.219e-61	0.2757	24.81	5.889	1.622e-59	0.5957
ANO5	ENSG00000171714	1.83e-54	0.2651	26.12	7.683	5.886e-53	0.5957
DLG2	ENSG00000150672	5.119e-37	0.2763	34.39	15.83	9.569e-36	0.5955
PXYLP1	ENSG00000155893	1.607e-29	0.2736	40.61	24.77	2.375e-28	0.5953
TIAL1	ENSG00000151923	7.27e-20	0.2366	81.23	75.23	7.134e-19	0.5951
RAP1GAP2	ENSG00000132359	2.227e-58	0.2841	24.91	6.357	8.034e-57	0.5948
JUP	ENSG00000173801	3.999e-24	0.2854	50.84	36.97	4.749e-23	0.5948
SPAG9	ENSG00000008294	1.441e-21	0.2572	60.97	49.49	1.539e-20	0.5947
SCAMP5	ENSG00000198794	3.935e-35	0.2639	34.67	17.16	6.959e-34	0.5946
CDK5R2	ENSG00000171450	1.005e-52	0.261	26.21	7.839	3.136e-51	0.5945
SH3BGRL2	ENSG00000198478	8.35e-20	0.2624	76.21	70.2	8.167e-19	0.5945
PPIP5K2	ENSG00000145725	1.077e-24	0.256	49.16	34.32	1.31e-23	0.5944
PTPA	ENSG00000119383	7.068e-25	0.2721	47.77	34.13	8.668e-24	0.5944
PLEC	ENSG00000178209	3.75e-22	0.264	57.9	44.42	4.083e-21	0.5943
CPE	ENSG00000109472	4.289e-23	0.2671	53.16	39.16	4.851e-22	0.5939
LAG3	ENSG00000089692	9.177e-28	0.2861	41.91	26.33	1.273e-26	0.5938
KDM1A	ENSG00000004487	4.279e-20	0.2587	69.05	59.83	4.245e-19	0.5937
SATB2	ENSG00000119042	9.496e-42	0.2821	29.74	12.17	2.106e-40	0.5937
BCLAF3	ENSG00000173681	3.048e-23	0.2719	51.58	38.57	3.474e-22	0.5937
SLC6A8	ENSG00000130821	1.185e-22	0.2794	54.74	40.68	1.319e-21	0.5937
MVB12B	ENSG00000196814	4.832e-20	0.2497	68.22	58.74	4.781e-19	0.5934
ZNF711	ENSG00000147180	2.03e-19	0.2486	75.09	69.66	1.956e-18	0.5934
BTG2	ENSG00000159388	3.509e-19	0.3093	82.43	74.92	3.338e-18	0.5933
NACAD	ENSG00000136274	2.711e-43	0.2592	29.28	11	6.315e-42	0.5933
RUFY2	ENSG00000204130	1.149e-21	0.2597	56.51	45.67	1.236e-20	0.5933
TIA1	ENSG00000116001	6.295e-19	0.1711	95.91	95.98	5.92e-18	0.5932
CSRNP3	ENSG00000178662	8.347e-25	0.2724	46.1	32.68	1.02e-23	0.5931
PCDHA10	ENSG00000250120	6.637e-27	0.2574	42.94	27.11	8.912e-26	0.5931
CIC	ENSG00000079432	3.275e-19	0.2505	77.14	73.01	3.118e-18	0.5931
ZSCAN9	ENSG00000137185	2.865e-21	0.2632	59.11	46.8	3.008e-20	0.593
ZNF316	ENSG00000205903	9.587e-21	0.26	60.97	50.31	9.785e-20	0.5929
POU3F1	ENSG00000185668	5.772e-36	0.2698	32.34	15.56	1.045e-34	0.5927
SEPTIN3	ENSG00000100167	3.037e-29	0.2607	38.48	22.85	4.445e-28	0.5926
DLX2	ENSG00000115844	5.809e-27	0.3088	43.22	26.09	7.829e-26	0.5925
CORO7	ENSG00000262246	7.992e-30	0.258	37.92	21.84	1.187e-28	0.5925
STRA6	ENSG00000137868	1.015e-23	0.3259	47.68	34.91	1.182e-22	0.5924
RUSC2	ENSG00000198853	6.347e-28	0.2671	39.78	24.41	8.832e-27	0.592
LOXL1	ENSG00000129038	6.484e-21	0.2653	58.55	45.87	6.689e-20	0.5919
VEGFA	ENSG00000112715	2.659e-22	0.312	51.49	38.65	2.903e-21	0.5916
RASSF7	ENSG00000099849	1.684e-39	0.2993	29.37	12.68	3.459e-38	0.5916
MFSD10	ENSG00000109736	5.063e-24	0.2556	46.56	32.33	5.981e-23	0.5915
ZFP90	ENSG00000184939	1.574e-22	0.2697	50.56	37.48	1.738e-21	0.5915
NCS1	ENSG00000107130	9.209e-26	0.2599	42.66	27.73	1.183e-24	0.5913
EHBP1	ENSG00000115504	2.594e-24	0.2609	44.8	31.4	3.109e-23	0.5912
CDK14	ENSG00000058091	5.71e-21	0.2711	55.11	44.42	5.905e-20	0.5912
ATOH7	ENSG00000179774	3.757e-18	0.2295	100	100	3.418e-17	0.5911
DOK4	ENSG00000125170	7.677e-36	0.2569	31.88	14.63	1.382e-34	0.5911
YAF2	ENSG00000015153	1.149e-19	0.242	62.83	52.57	1.118e-18	0.5909
CYB5A	ENSG00000166347	7.989e-25	0.2837	44.52	29.25	9.77e-24	0.5909
NUDT16	ENSG00000198585	4.939e-24	0.265	45.17	31.44	5.846e-23	0.5907
APP	ENSG00000142192	2.381e-18	0.2333	75.19	71.1	2.187e-17	0.5907
PITPNM2	ENSG00000090975	8.522e-39	0.2654	29.28	12.56	1.695e-37	0.5905
VSTM2L	ENSG00000132821	5.436e-34	0.261	32.62	15.87	9.251e-33	0.5905
TRIM2	ENSG00000109654	3.923e-21	0.2577	53.35	40.76	4.085e-20	0.5901
INSYN1	ENSG00000205363	2.846e-19	0.2922	65.52	50.59	2.719e-18	0.5897
MTMR1	ENSG00000063601	7.802e-23	0.2485	46.38	33.54	8.727e-22	0.5896
RTN4RL1	ENSG00000185924	2.879e-42	0.2526	27.42	10.1	6.489e-41	0.5893
ANKRD53	ENSG00000144031	2.638e-34	0.2586	31.6	14.94	4.567e-33	0.5892
AKAP9	ENSG00000127914	2.231e-18	0.2492	67.84	57.72	2.052e-17	0.5889
C1orf52	ENSG00000162642	7.307e-19	0.2435	62.92	52.11	6.858e-18	0.5888
ANKRD6	ENSG00000135299	2.808e-24	0.2809	42.38	28.55	3.361e-23	0.5888
TERF2IP	ENSG00000166848	5.301e-19	0.2478	61.62	50.27	5.006e-18	0.5886
TBC1D4	ENSG00000136111	6.504e-49	0.2485	24.44	7.41	1.784e-47	0.5884
ZBTB20	ENSG00000181722	9.328e-23	0.2567	45.82	31.63	1.041e-21	0.5883
MAP2K3	ENSG00000034152	2.179e-28	0.2694	35.59	20.55	3.087e-27	0.5881
KIF21B	ENSG00000116852	1.004e-27	0.248	37.64	20.55	1.39e-26	0.5878
ANTXR2	ENSG00000163297	4.292e-30	0.2507	33.74	18.14	6.439e-29	0.5878
RAB26	ENSG00000167964	1.098e-35	0.2748	29.83	13.07	1.973e-34	0.5876
TRO	ENSG00000067445	1.283e-19	0.2494	55.39	42.98	1.244e-18	0.5875
YTHDC2	ENSG00000047188	2.121e-18	0.2347	60.32	50.39	1.953e-17	0.587
AGAP3	ENSG00000133612	3.243e-24	0.2449	40.89	26.17	3.872e-23	0.5868
NNAT	ENSG00000053438	8.755e-17	0.2332	83.46	76.76	7.408e-16	0.5868
MAPK8IP2	ENSG00000008735	6.3e-29	0.2369	34.85	18.56	9.095e-28	0.5868
AP2A2	ENSG00000183020	7.01e-18	0.2463	63.75	54.02	6.266e-17	0.5867
CHRNB2	ENSG00000160716	8.13e-41	0.2351	26.67	9.789	1.743e-39	0.5866
PKD1	ENSG00000008710	5.774e-18	0.2428	63.94	51.76	5.182e-17	0.5865
GBA2	ENSG00000070610	1.222e-17	0.2437	62.64	53.71	1.081e-16	0.5859
SHB	ENSG00000107338	1.242e-19	0.2916	51.67	39.66	1.207e-18	0.5859
PTPRD	ENSG00000153707	2.554e-16	0.23	84.57	79.21	2.102e-15	0.5856
NYAP2	ENSG00000144460	6.913e-46	0.2363	24.26	7.41	1.757e-44	0.5853
CCDC92	ENSG00000119242	7.055e-18	0.244	58.83	49.57	6.3e-17	0.5853
INTS11	ENSG00000127054	3.056e-16	0.199	78.81	76.56	2.505e-15	0.5852
KAT6B	ENSG00000156650	1.158e-16	0.2309	70.35	63.46	9.73e-16	0.5851
ZSCAN2	ENSG00000176371	5.768e-20	0.2578	48.23	36.78	5.688e-19	0.585
RTF1	ENSG00000137815	1.298e-16	0.2278	68.22	61.23	1.085e-15	0.5846
NYAP1	ENSG00000166924	1.776e-26	0.2446	35.22	20.2	2.345e-25	0.5845
MYO9B	ENSG00000099331	2.431e-16	0.2231	71.28	65.72	2.003e-15	0.5845
CTTNBP2NL	ENSG00000143079	7.888e-19	0.2346	52.6	40.48	7.387e-18	0.5844
CRAT	ENSG00000095321	3.066e-32	0.2333	29.83	14.12	4.944e-31	0.5844
LRFN5	ENSG00000165379	2.034e-43	0.2292	24.44	8.073	4.757e-42	0.5844
FRY	ENSG00000073910	4.837e-28	0.2353	33.83	17.86	6.74e-27	0.5843
MAPK8IP3	ENSG00000138834	2.053e-17	0.2312	60.04	49.88	1.8e-16	0.5843
NRN1	ENSG00000124785	5.417e-48	0.2321	23.05	6.513	1.459e-46	0.5842
PROX1	ENSG00000117707	5.129e-23	0.2488	40.71	25.74	5.79e-22	0.5841
RAB3A	ENSG00000105649	2.057e-40	0.2385	25.46	9.087	4.365e-39	0.584
PSD	ENSG00000059915	2.213e-24	0.2379	38.1	22.85	2.662e-23	0.5839
CARD19	ENSG00000165233	1.171e-29	0.2385	31.23	16.11	1.736e-28	0.5838
RAB31	ENSG00000168461	1.386e-17	0.2378	57.25	46.53	1.224e-16	0.5836
ZBTB46	ENSG00000130584	5.769e-24	0.2336	38.1	23.52	6.798e-23	0.5836
SULT4A1	ENSG00000130540	1.783e-37	0.2243	26.58	10.3	3.397e-36	0.5836
PCDHA12	ENSG00000251664	5.754e-24	0.2332	37.92	23.36	6.785e-23	0.5835
KIF13B	ENSG00000197892	5.241e-25	0.2413	35.78	21.72	6.466e-24	0.5834
TBC1D24	ENSG00000162065	1.623e-20	0.2383	45.17	31.71	1.639e-19	0.5834
HNRNPH3	ENSG00000096746	2.216e-15	0.2032	94.52	92.39	1.739e-14	0.5831
DTX3	ENSG00000178498	4.208e-18	0.2434	52.23	42.2	3.813e-17	0.5831
KLHL24	ENSG00000114796	6.242e-19	0.2361	50	36.86	5.873e-18	0.5829
REEP2	ENSG00000132563	1.7e-20	0.243	43.68	30.97	1.715e-19	0.5827
RASSF4	ENSG00000107551	2.371e-17	0.2295	56.41	45.24	2.074e-16	0.5826
TCF4	ENSG00000196628	2.37e-16	0.23	63.38	54.72	1.957e-15	0.5826
DYNLL2	ENSG00000264364	1.981e-15	0.2144	76.39	71.37	1.56e-14	0.5825
LAMA5	ENSG00000130702	4.817e-16	0.2934	66.91	57.88	3.908e-15	0.5825
KCNH8	ENSG00000183960	5.008e-32	0.2239	28.9	13.14	7.989e-31	0.5824
UNC79	ENSG00000133958	4.496e-36	0.2244	26.77	10.53	8.176e-35	0.5824
MFNG	ENSG00000100060	1.661e-28	0.2465	31.97	16.15	2.367e-27	0.5824
YWHAG	ENSG00000170027	6.474e-16	0.221	66.17	58.97	5.217e-15	0.5822
GAL	ENSG00000069482	8.159e-20	0.3439	46.93	31.4	7.984e-19	0.5821
SARM1	ENSG00000004139	1.731e-20	0.2274	42.75	28.98	1.745e-19	0.5814
SDK1	ENSG00000146555	3.404e-17	0.2762	51.39	43.95	2.951e-16	0.5812
FBXO41	ENSG00000163013	6.486e-43	0.214	23.05	7.254	1.49e-41	0.5811
ANKRD13D	ENSG00000172932	3.568e-16	0.2401	59.76	50.35	2.915e-15	0.581
ARVCF	ENSG00000099889	3.977e-15	0.2167	72.68	66.19	3.07e-14	0.581
TRAM2	ENSG00000065308	1.895e-21	0.2464	39.13	26.25	2.007e-20	0.5809
MEX3C	ENSG00000176624	3.519e-17	0.257	51.67	42.51	3.04e-16	0.5808
ARHGAP33	ENSG00000004777	2.997e-15	0.2362	68.12	59.44	2.331e-14	0.5805
NLN	ENSG00000123213	9.937e-26	0.2231	32.81	18.17	1.274e-24	0.5804
NOTUM	ENSG00000185269	6.952e-68	0.2452	18.12	2.223	3.118e-66	0.5803
FYN	ENSG00000010810	3.125e-16	0.2198	55.58	47.39	2.558e-15	0.5801
UBE2QL1	ENSG00000215218	1.908e-31	0.2195	27.79	12.4	2.997e-30	0.58
HMGCR	ENSG00000113161	1.686e-16	0.2347	53.72	44.38	1.401e-15	0.5798
HSD11B2	ENSG00000176387	3.239e-34	0.2271	26.21	10.53	5.581e-33	0.5798
CAMSAP3	ENSG00000076826	3.238e-20	0.2218	40.8	27.42	3.219e-19	0.5795
PARM1	ENSG00000169116	7.547e-49	0.2327	20.72	5.187	2.058e-47	0.5794
SYT14	ENSG00000143469	1.7e-41	0.2162	22.58	7.215	3.738e-40	0.5792
CLIP2	ENSG00000106665	1.395e-16	0.2225	52.04	41.97	1.164e-15	0.5791
CEND1	ENSG00000184524	3.446e-33	0.2286	26.21	10.92	5.741e-32	0.5791
HID1	ENSG00000167861	3.241e-19	0.2299	43.59	29.6	3.088e-18	0.5791
FSCN1	ENSG00000075618	2.242e-14	0.212	72.3	67.82	1.652e-13	0.5789
PCSK6	ENSG00000140479	2.084e-38	0.2432	23.51	8.307	4.069e-37	0.5789
PAPSS1	ENSG00000138801	2.562e-19	0.2231	41.36	29.52	2.456e-18	0.5788
AKAP8L	ENSG00000011243	1.611e-14	0.2099	68.87	63.92	1.196e-13	0.5788
CBR4	ENSG00000145439	1.923e-17	0.2218	47.68	36.31	1.69e-16	0.5787
SEMA6D	ENSG00000137872	4.101e-23	0.2347	34.01	20.55	4.651e-22	0.5784
NEFL	ENSG00000277586	2.982e-42	0.2254	21.84	6.708	6.712e-41	0.5782
TCAF1	ENSG00000198420	4.315e-16	0.2134	53.07	42.51	3.512e-15	0.5781
KIF1A	ENSG00000130294	9.565e-14	0.1928	87.27	84.4	6.761e-13	0.578
RNF146	ENSG00000118518	7.423e-17	0.2175	48.23	37.25	6.302e-16	0.5777
CBLN2	ENSG00000141668	4.055e-35	0.2279	24.35	9.321	7.165e-34	0.5777
FAM131B	ENSG00000159784	3.715e-28	0.2145	28.53	13.81	5.214e-27	0.5776
RHOU	ENSG00000116574	4.689e-35	0.2244	24.07	9.36	8.268e-34	0.5775
TRIM36	ENSG00000152503	9.396e-17	0.2208	49.35	36.82	7.928e-16	0.5775
CEP85L	ENSG00000111860	1.211e-16	0.2249	48.61	37.79	1.015e-15	0.5774
SHE	ENSG00000169291	1.075e-64	0.2119	17.38	2.145	4.466e-63	0.5769
ZGPAT	ENSG00000197114	6.231e-14	0.2021	68.77	62.99	4.478e-13	0.5769
LZTR1	ENSG00000099949	1.577e-17	0.2111	44.05	32.45	1.39e-16	0.5767
CFLAR	ENSG00000003402	1.459e-16	0.2269	47.4	35.92	1.217e-15	0.5763
GPSM1	ENSG00000160360	4.478e-14	0.2087	62.27	56.86	3.245e-13	0.5763
SEZ6L2	ENSG00000174938	3.051e-26	0.2067	29.74	14.66	3.993e-25	0.5763
MLXIP	ENSG00000175727	7.227e-26	0.2071	29.46	15.21	9.324e-25	0.5762
MREG	ENSG00000118242	4.873e-34	0.2046	23.98	9.321	8.318e-33	0.5761
FADS2	ENSG00000134824	2.8e-13	0.1943	78.9	75.47	1.921e-12	0.5761
BZW2	ENSG00000136261	1.435e-21	0.2122	34.29	21.02	1.534e-20	0.576
DBNL	ENSG00000136279	8.967e-14	0.2028	65.06	58.85	6.349e-13	0.5758
GDAP1L1	ENSG00000124194	4.462e-33	0.2119	24.26	9.672	7.413e-32	0.5758
PI4KA	ENSG00000241973	1.382e-14	0.202	57.53	48.17	1.03e-13	0.5758
AGTPBP1	ENSG00000135049	2.543e-14	0.2038	58.74	50.66	1.868e-13	0.5757
ZDHHC8	ENSG00000099904	7.995e-15	0.207	55.58	45.48	6.061e-14	0.5757
ACVR1	ENSG00000115170	9.084e-24	0.2189	30.67	17.51	1.06e-22	0.5756
CELF4	ENSG00000101489	1.808e-22	0.212	33.46	18.6	1.99e-21	0.5754
CDC42SE1	ENSG00000197622	3.973e-16	0.2122	47.12	36.19	3.236e-15	0.5753
ANO10	ENSG00000160746	1.719e-18	0.2177	39.13	27.3	1.585e-17	0.5752
ARIH1	ENSG00000166233	6.363e-14	0.198	60.59	53.59	4.567e-13	0.5752
TRIM62	ENSG00000116525	7.817e-26	0.2075	29.18	14.39	1.005e-24	0.5751
MAP7D1	ENSG00000116871	4.108e-13	0.1936	75	69.46	2.777e-12	0.5751
BMPR2	ENSG00000204217	1.682e-18	0.2137	39.22	26.99	1.553e-17	0.5751
GNG8	ENSG00000167414	2.876e-28	0.2381	26.49	12.6	4.055e-27	0.5751
SOX5	ENSG00000134532	5.447e-17	0.2328	43.59	31.9	4.646e-16	0.575
DIPK1B	ENSG00000165716	2.371e-15	0.2212	49.07	40.09	1.858e-14	0.5749
SEPTIN11	ENSG00000138758	7.107e-14	0.2143	60.59	52.57	5.087e-13	0.5748
LPAR2	ENSG00000064547	1.661e-13	0.2119	65.15	56.86	1.154e-12	0.5747
TNFRSF21	ENSG00000146072	3.116e-23	0.2057	30.76	17.36	3.544e-22	0.5746
FRMD4A	ENSG00000151474	1.418e-13	0.2045	62.27	55.54	9.901e-13	0.5745
GDPD5	ENSG00000158555	2.807e-34	0.2117	23.05	8.619	4.85e-33	0.5745
UBE2Q1	ENSG00000160714	2.134e-15	0.2065	48.61	38.42	1.677e-14	0.5744
C19orf12	ENSG00000131943	8.947e-19	0.2167	37.83	25.31	8.362e-18	0.5744
STK10	ENSG00000072786	3.017e-35	0.2059	22.49	8.073	5.362e-34	0.5742
ZNF71	ENSG00000197951	6.372e-14	0.2067	56.88	49.34	4.572e-13	0.5741
APLP1	ENSG00000105290	6.042e-14	0.2013	56.88	48.44	4.347e-13	0.5739
ST6GALNAC5	ENSG00000117069	5.53e-22	0.2174	31.41	18.64	5.989e-21	0.5738
UBA1	ENSG00000130985	8.519e-13	0.181	72.4	67.12	5.635e-12	0.5738
DRD2	ENSG00000149295	2.411e-37	0.2149	21.38	7.137	4.568e-36	0.5737
DACH2	ENSG00000126733	2.027e-42	0.2003	19.89	5.499	4.586e-41	0.5737
BSCL2	ENSG00000168000	2.062e-15	0.2134	46.47	36.78	1.622e-14	0.5735
EHBP1L1	ENSG00000173442	1.279e-17	0.2145	39.59	27.54	1.131e-16	0.5735
KAZN	ENSG00000189337	1.35e-17	0.2369	38.94	27.69	1.192e-16	0.5734
ADAM10	ENSG00000137845	1.865e-13	0.2099	59.29	52.46	1.292e-12	0.5734
SLC12A7	ENSG00000113504	8.346e-15	0.2098	50.84	39.27	6.309e-14	0.5733
DELE1	ENSG00000081791	8.981e-15	0.2032	49.54	39.47	6.772e-14	0.5731
DLX1	ENSG00000144355	2.405e-18	0.2364	38.57	24.26	2.208e-17	0.573
NDUFB8	ENSG00000166136	1.29e-15	0.1964	44.7	34.71	1.027e-14	0.573
DCTN2	ENSG00000175203	2.565e-13	0.1979	59.85	52.07	1.762e-12	0.573
SCG3	ENSG00000104112	1.624e-15	0.2129	46.75	34.05	1.286e-14	0.5728
NAV1	ENSG00000134369	8.029e-15	0.2129	50.65	36.82	6.083e-14	0.5726
GFRA2	ENSG00000168546	2.015e-24	0.2118	28.25	14.35	2.43e-23	0.5724
RBMS1	ENSG00000153250	1.54e-27	0.2007	25.19	11.62	2.117e-26	0.5721
MICU2	ENSG00000165487	7.756e-14	0.2053	53.25	43.49	5.537e-13	0.5721
APC	ENSG00000134982	3.138e-18	0.2084	35.78	23.95	2.871e-17	0.5718
ATXN7L2	ENSG00000162650	2.974e-23	0.1931	28.72	15.29	3.391e-22	0.5717
RUSC1	ENSG00000160753	8.746e-24	0.2044	27.97	14.7	1.022e-22	0.5716
NPEPPS	ENSG00000141279	9.93e-14	0.189	51.86	43.45	7.014e-13	0.5716
PDIA2	ENSG00000185615	8.11e-33	0.1992	22.3	8.112	1.328e-31	0.5714
PKIB	ENSG00000135549	2.337e-22	0.2058	29	16.15	2.56e-21	0.5712
TMEM176A	ENSG00000002933	2.646e-51	0.1819	17.29	3.081	7.866e-50	0.5712
SVOP	ENSG00000166111	8.975e-37	0.1941	20.35	6.474	1.666e-35	0.5709
MVD	ENSG00000167508	3.227e-18	0.2342	34.67	23.05	2.949e-17	0.5709
SLC37A1	ENSG00000160190	2.547e-15	0.2042	42.75	32.25	1.993e-14	0.5709
RAB2A	ENSG00000104388	1.195e-16	0.1941	38.48	27.07	1.003e-15	0.5708
FLNB	ENSG00000136068	4.994e-24	0.2059	26.77	14	5.907e-23	0.5707
RPAIN	ENSG00000129197	1.125e-11	0.1666	77.6	75.12	6.933e-11	0.5707
CEP104	ENSG00000116198	5.942e-17	0.1932	37.55	25.66	5.061e-16	0.5705
VCAN	ENSG00000038427	1.785e-14	0.2177	45.45	35.49	1.324e-13	0.5704
HDAC9	ENSG00000048052	5.049e-13	0.1997	55.3	45.63	3.385e-12	0.5704
ENO2	ENSG00000111674	9.176e-12	0.2216	70.72	64.08	5.692e-11	0.5701
NTRK3	ENSG00000140538	4.699e-62	0.2024	15.52	1.599	1.855e-60	0.5701
RIPOR1	ENSG00000039523	2.263e-19	0.1965	32.62	19.62	2.174e-18	0.5701
CAMKMT	ENSG00000143919	1.457e-16	0.196	37.55	26.09	1.216e-15	0.5698
DACT3	ENSG00000197380	3.186e-19	0.1975	32.16	19.77	3.037e-18	0.5698
HIP1R	ENSG00000130787	2.852e-23	0.1954	27.04	14.12	3.254e-22	0.5697
SH3RF1	ENSG00000154447	1.21e-15	0.2022	39.41	29.13	9.647e-15	0.5696
NIPSNAP1	ENSG00000184117	5.121e-14	0.1946	46.19	36.62	3.7e-13	0.5696
PPM1B	ENSG00000138032	2.225e-13	0.1941	48.7	40.05	1.536e-12	0.5693
CELF5	ENSG00000161082	2.063e-20	0.2047	29.74	17.24	2.07e-19	0.5691
LRP1B	ENSG00000168702	2.63e-37	0.1845	19.33	5.733	4.967e-36	0.5689
FAM193B	ENSG00000146067	2.383e-11	0.179	70.82	66.93	1.435e-10	0.5689
TENM4	ENSG00000149256	2.927e-13	0.2069	48.61	39.9	2.001e-12	0.5689
SNRPN	ENSG00000128739	2.966e-13	0.1933	48.98	39.47	2.027e-12	0.5688
CATSPERG	ENSG00000099338	5.216e-16	0.2	38.1	26.33	4.216e-15	0.5688
CASK	ENSG00000147044	1.961e-11	0.1807	67.38	62.25	1.188e-10	0.5687
USP15	ENSG00000135655	2.231e-12	0.1821	54.18	47.04	1.434e-11	0.5686
POU4F1	ENSG00000152192	1.048e-39	0.197	18.4	4.992	2.163e-38	0.5685
SLC44A2	ENSG00000129353	1.748e-12	0.1915	53.07	45.75	1.13e-11	0.5685
TIMM10	ENSG00000134809	7.425e-14	0.2155	44.05	35.26	5.309e-13	0.5684
PIEZO2	ENSG00000154864	2.029e-21	0.2038	27.79	15.44	2.146e-20	0.5684
SPHK2	ENSG00000063176	1.308e-20	0.189	29	16.46	1.328e-19	0.5684
ARL10	ENSG00000175414	8.609e-15	0.1947	41.17	30.11	6.5e-14	0.5683
PFKP	ENSG00000067057	4.899e-16	0.2715	36.9	25.86	3.971e-15	0.5683
DUSP8	ENSG00000184545	4.553e-21	0.1945	28.53	15.68	4.719e-20	0.5683
EAF1	ENSG00000144597	2.761e-13	0.203	46.93	38.3	1.894e-12	0.5682
BICDL1	ENSG00000135127	1.031e-17	0.1977	33.55	21.18	9.15e-17	0.5682
CDK5R1	ENSG00000176749	2.693e-14	0.1954	42.84	32.14	1.975e-13	0.5682
EXOC7	ENSG00000182473	1.861e-11	0.1751	63.94	58.07	1.13e-10	0.5681
RELCH	ENSG00000134444	3.106e-12	0.1834	54.74	46.72	1.981e-11	0.5681
SLC8A2	ENSG00000118160	3.403e-34	0.184	19.98	6.552	5.857e-33	0.5681
LRRC55	ENSG00000183908	1.582e-27	0.1794	23.14	9.672	2.173e-26	0.568
PDZD7	ENSG00000186862	4.224e-39	0.1973	18.31	4.992	8.532e-38	0.5679
GRIPAP1	ENSG00000068400	1.397e-11	0.1883	62.17	54.06	8.563e-11	0.5679
CHGA	ENSG00000100604	1.773e-21	0.1858	27.97	14.7	1.882e-20	0.5678
MORF4L2	ENSG00000123562	1.189e-11	0.1691	59.39	52.96	7.322e-11	0.5678
ZNF804A	ENSG00000170396	2.222e-36	0.1765	19.05	5.694	4.07e-35	0.5677
ACTR1A	ENSG00000138107	1.437e-12	0.187	50.74	42.08	9.373e-12	0.5677
PTTG1IP	ENSG00000183255	6.981e-11	0.1633	75.28	71.96	4.055e-10	0.5677
ACVR1B	ENSG00000135503	7.081e-15	0.1922	39.13	28.98	5.387e-14	0.5676
CTNND1	ENSG00000198561	4.112e-11	0.1668	66.73	62.4	2.429e-10	0.5675
OCA2	ENSG00000104044	1.456e-18	0.1973	31.69	18.72	1.347e-17	0.5675
CASKIN1	ENSG00000167971	1.371e-16	0.2066	34.48	23.21	1.146e-15	0.5674
CAMTA1	ENSG00000171735	3.124e-11	0.1828	64.13	57.72	1.861e-10	0.5673
PCNX2	ENSG00000135749	9.148e-21	0.1885	28.07	15.44	9.342e-20	0.5673
NRXN1	ENSG00000179915	7.045e-18	0.188	33.36	19.54	6.295e-17	0.5673
COL7A1	ENSG00000114270	3.793e-14	0.1969	42.1	31.32	2.76e-13	0.5673
DTX1	ENSG00000135144	2.624e-21	0.1956	27.14	14.74	2.762e-20	0.5672
STX2	ENSG00000111450	4.989e-13	0.1935	46.1	37.64	3.349e-12	0.5672
BARHL2	ENSG00000143032	1.993e-23	0.1535	26.12	12.05	2.296e-22	0.5671
RALYL	ENSG00000184672	2.344e-26	0.1835	23.14	10.06	3.08e-25	0.5671
TH	ENSG00000180176	1.021e-53	0.2542	15.43	2.184	3.243e-52	0.5671
UNC80	ENSG00000144406	2.631e-18	0.1938	30.95	19.03	2.41e-17	0.567
IGSF8	ENSG00000162729	5.532e-19	0.1953	29.74	17.82	5.221e-18	0.5669
VPS28	ENSG00000160948	1.058e-11	0.1894	56.13	48.63	6.534e-11	0.5669
RBPMS2	ENSG00000166831	4.175e-21	0.1963	26.86	14.98	4.342e-20	0.5669
PAK5	ENSG00000101349	3.535e-34	0.1759	19.24	6.24	6.074e-33	0.5668
GPR137B	ENSG00000077585	2.755e-17	0.1912	32.06	20.83	2.402e-16	0.5666
CAVIN4	ENSG00000170681	1.265e-11	0.187	55.2	48.83	7.776e-11	0.5666
PAGR1	ENSG00000280789	1.878e-10	0.1842	83.83	80.81	1.058e-09	0.5666
DBNDD1	ENSG00000003249	2.08e-25	0.1864	23.14	10.61	2.621e-24	0.5665
MAMLD1	ENSG00000013619	1.241e-20	0.1947	27.04	15.29	1.261e-19	0.5665
ZNF697	ENSG00000143067	1.138e-16	0.194	33.09	22.07	9.565e-16	0.5664
ANKZF1	ENSG00000163516	5.076e-12	0.1893	51.67	43.29	3.193e-11	0.5664
SPACA6	ENSG00000182310	5.981e-19	0.1871	29.09	17.55	5.634e-18	0.5664
NRSN1	ENSG00000152954	4.677e-40	0.1812	17.47	4.368	9.774e-39	0.5663
TDRP	ENSG00000180190	2.8e-11	0.1917	58.74	51.79	1.673e-10	0.5663
DCHS1	ENSG00000166341	9.949e-12	0.1869	54.46	45.94	6.152e-11	0.5663
PUM2	ENSG00000055917	1.635e-10	0.1742	73.61	69.38	9.249e-10	0.5662
ATL1	ENSG00000198513	4.515e-17	0.1914	31.88	20.94	3.88e-16	0.5662
SETD5	ENSG00000168137	2.815e-10	0.1458	82.81	81.44	1.565e-09	0.566
SNAP91	ENSG00000065609	1.296e-22	0.1803	25.19	12.56	1.44e-21	0.566
PHKB	ENSG00000102893	7.705e-14	0.1891	40.24	31.05	5.504e-13	0.566
MARK2	ENSG00000072518	8.082e-13	0.1885	44.42	35.92	5.361e-12	0.5657
VKORC1	ENSG00000167397	5.98e-13	0.1904	43.22	34.28	3.99e-12	0.5654
FAM171B	ENSG00000144369	2.664e-17	0.1951	30.48	19.66	2.324e-16	0.5653
FBXL16	ENSG00000127585	4.425e-29	0.1748	20.45	7.878	6.434e-28	0.5653
ZNRF1	ENSG00000186187	4.59e-11	0.1777	57.16	50.82	2.703e-10	0.5653
ZFAND4	ENSG00000172671	2.956e-20	0.187	26.77	14.7	2.946e-19	0.5652
USP35	ENSG00000118369	4.4e-17	0.1869	31.69	19.66	3.786e-16	0.5652
SLC6A15	ENSG00000072041	1.431e-30	0.1707	19.89	7.098	2.178e-29	0.5651
SPEG	ENSG00000072195	4.188e-21	0.1893	25.56	13.69	4.353e-20	0.565
PWWP2B	ENSG00000171813	5.701e-18	0.1945	29.65	17.82	5.124e-17	0.5649
RTL8C	ENSG00000134590	1.99e-10	0.1695	65.8	61.12	1.118e-09	0.5649
PLXNB1	ENSG00000164050	1.777e-10	0.1651	62.64	58.35	1.003e-09	0.5647
PAQR6	ENSG00000160781	1.39e-12	0.1907	43.87	34.83	9.088e-12	0.5646
ARHGDIA	ENSG00000141522	4.14e-12	0.1749	46	38.03	2.617e-11	0.5645
PLA2R1	ENSG00000153246	3.559e-42	0.17	16.26	3.549	8e-41	0.5644
BSN	ENSG00000164061	4.037e-10	0.1704	71.93	65.72	2.219e-09	0.5644
CACNB4	ENSG00000182389	2.312e-35	0.1786	17.66	5.148	4.12e-34	0.5641
KDM5C	ENSG00000126012	9.898e-10	0.1463	89.68	87.99	5.267e-09	0.564
TBL1XR1	ENSG00000177565	5.473e-10	0.1571	69.61	65.6	2.976e-09	0.5639
TRIM3	ENSG00000110171	3.222e-20	0.1782	25.84	13.92	3.205e-19	0.5639
CLVS2	ENSG00000146352	2.495e-17	0.1809	29.55	18.1	2.18e-16	0.5638
SEMA6C	ENSG00000143434	7.633e-15	0.1858	34.39	23.83	5.797e-14	0.5637
KDM4B	ENSG00000127663	5.604e-10	0.1615	68.4	64.24	3.045e-09	0.5637
DMRTA1	ENSG00000176399	3.448e-29	0.1849	19.7	7.215	5.03e-28	0.5636
RTN1	ENSG00000139970	2.998e-19	0.1903	26.86	14.86	2.861e-18	0.5636
MAN1B1	ENSG00000177239	1.335e-12	0.1737	42.01	32.37	8.758e-12	0.5635
SEMA4C	ENSG00000168758	1.626e-12	0.1832	42.57	32.68	1.056e-11	0.5634
KIF12	ENSG00000136883	1.695e-15	0.1812	33.36	21.41	1.339e-14	0.5634
JPT1	ENSG00000189159	3.308e-14	0.176	35.69	25.51	2.415e-13	0.5634
SLC4A7	ENSG00000033867	2.941e-10	0.1571	59.57	55.07	1.632e-09	0.5633
RBPMS	ENSG00000157110	5.303e-16	0.1784	31.51	20.16	4.285e-15	0.5632
ABR	ENSG00000159842	7.201e-12	0.1868	45.17	36.54	4.499e-11	0.5632
SERINC2	ENSG00000168528	5.062e-26	0.1696	20.72	8.775	6.564e-25	0.5631
BCR	ENSG00000186716	2.398e-10	0.1998	59.11	51.25	1.34e-09	0.563
SIPA1L2	ENSG00000116991	2.968e-18	0.1791	27.6	15.76	2.717e-17	0.5629
ABCC5	ENSG00000114770	8.732e-11	0.1835	53.44	44.77	5.033e-10	0.5629
GNAQ	ENSG00000156052	5.163e-10	0.1652	63.1	57.84	2.815e-09	0.5629
DNER	ENSG00000187957	6.858e-16	0.1782	30.58	20.24	5.519e-15	0.5627
DDX5	ENSG00000108654	2.429e-09	0.1377	93.03	91.42	1.249e-08	0.5626
HYAL2	ENSG00000068001	8.123e-12	0.1838	43.22	35.41	5.057e-11	0.5624
SGCG	ENSG00000102683	2.516e-44	0.169	15.15	2.808	6.112e-43	0.5624
DYNC1H1	ENSG00000197102	2.566e-11	0.167	46.84	38.38	1.54e-10	0.5623
HERPUD1	ENSG00000051108	3.796e-18	0.1817	26.86	15.64	3.452e-17	0.5623
CACNG5	ENSG00000075429	8.334e-14	0.1844	37.27	24.8	5.926e-13	0.5623
SRPK2	ENSG00000135250	8.587e-12	0.1809	43.03	34.98	5.337e-11	0.5622
CALCOCO1	ENSG00000012822	1.112e-11	0.1728	45.45	35.02	6.862e-11	0.5622
RNF24	ENSG00000101236	1.113e-13	0.1724	35.87	25.62	7.826e-13	0.5622
LRRC40	ENSG00000066557	4.979e-11	0.1723	47.49	40.72	2.926e-10	0.5621
GALNT14	ENSG00000158089	2.65e-40	0.1729	15.8	3.471	5.601e-39	0.5621
STX7	ENSG00000079950	4.166e-13	0.1743	37.27	27.77	2.812e-12	0.562
TMEM25	ENSG00000149582	7.685e-15	0.1724	32.43	21.92	5.834e-14	0.562
CAMTA2	ENSG00000108509	5.132e-18	0.1693	27.04	15.52	4.624e-17	0.562
CLASP1	ENSG00000074054	8.275e-10	0.1616	60.78	55.54	4.435e-09	0.5618
CECR2	ENSG00000099954	1.679e-10	0.1675	52.32	44.97	9.493e-10	0.5618
PIP4P2	ENSG00000155099	2.84e-24	0.1629	21	9.204	3.397e-23	0.5617
APBA2	ENSG00000034053	9.787e-11	0.1681	48.98	42.12	5.621e-10	0.5617
COL6A1	ENSG00000142156	3.025e-09	0.1791	77.23	75.2	1.543e-08	0.5617
CRACR2B	ENSG00000177685	5.941e-18	0.1864	26.39	15.37	5.327e-17	0.5615
RAB3B	ENSG00000169213	2.559e-16	0.1771	29.28	17.82	2.105e-15	0.5614
UNC13A	ENSG00000130477	4.844e-20	0.164	24.44	12.48	4.79e-19	0.5614
PPFIA3	ENSG00000177380	1.987e-17	0.1671	27.42	15.99	1.743e-16	0.5614
MTMR3	ENSG00000100330	3.116e-10	0.1736	53.53	46.61	1.724e-09	0.5614
GPR173	ENSG00000184194	5.795e-10	0.1716	56.04	49.57	3.144e-09	0.5612
PPFIBP1	ENSG00000110841	8.268e-18	0.1741	26.58	15.21	7.354e-17	0.5611
PHF14	ENSG00000106443	3.104e-09	0.1613	69.52	64.27	1.581e-08	0.5609
SYT11	ENSG00000132718	4.794e-15	0.1898	30.58	20.16	3.681e-14	0.5608
PTPN12	ENSG00000127947	3.13e-09	0.1566	68.03	63.92	1.593e-08	0.5608
CDS2	ENSG00000101290	4.48e-10	0.1615	52.42	47.19	2.457e-09	0.5608
PTPRN2	ENSG00000155093	3.233e-21	0.1714	22.68	11.08	3.386e-20	0.5607
SSTR2	ENSG00000180616	6.251e-14	0.1769	33.92	22.62	4.491e-13	0.5606
TTC37	ENSG00000198677	3.797e-11	0.167	44.14	35.45	2.25e-10	0.5605
CPNE1	ENSG00000214078	2.429e-09	0.1612	63.38	57.76	1.249e-08	0.5604
CMTM7	ENSG00000153551	1.458e-28	0.1724	18.03	6.513	2.081e-27	0.5603
MTMR7	ENSG00000003987	4.789e-30	0.1604	17.66	5.85	7.16e-29	0.5603
PAFAH1B3	ENSG00000079462	3.843e-10	0.1737	50.84	44.34	2.116e-09	0.5603
WNT10A	ENSG00000135925	8.932e-40	0.1817	15.24	3.198	1.849e-38	0.5602
JAKMIP2	ENSG00000176049	3.226e-10	0.1703	49.54	42.94	1.783e-09	0.5602
SF3B1	ENSG00000115524	5.285e-09	0.1353	68.03	66.65	2.639e-08	0.5601
TCF25	ENSG00000141002	9.131e-09	0.1376	78.35	77.34	4.463e-08	0.5599
ST18	ENSG00000147488	1.161e-13	0.1667	34.39	22.07	8.147e-13	0.5598
LRCH4	ENSG00000077454	3.104e-09	0.1563	59.2	55.77	1.581e-08	0.5596
TTYH2	ENSG00000141540	2.772e-17	0.1835	25.84	14.74	2.416e-16	0.5594
HARS1	ENSG00000170445	5.225e-11	0.1634	42.38	33.74	3.063e-10	0.5593
ACLY	ENSG00000131473	1.147e-11	0.168	38.66	30.15	7.064e-11	0.5593
GJC1	ENSG00000182963	3.559e-09	0.1555	60.13	54.56	1.804e-08	0.5593
ATP11A	ENSG00000068650	1.368e-20	0.1617	22.03	10.92	1.388e-19	0.5592
ZNF503	ENSG00000165655	2.484e-23	0.1663	20.35	8.658	2.847e-22	0.5591
TMOD2	ENSG00000128872	9.673e-15	0.1587	30.02	18.99	7.276e-14	0.5591
XPO6	ENSG00000169180	9.191e-12	0.1643	38.48	29.1	5.699e-11	0.5591
GRIN2D	ENSG00000105464	6.634e-29	0.158	17.57	5.889	9.554e-28	0.5591
ZNF785	ENSG00000197162	1.962e-10	0.1684	44.98	37.6	1.103e-09	0.559
SDCCAG8	ENSG00000054282	3.497e-11	0.1641	40.33	31.79	2.078e-10	0.5588
KDM2A	ENSG00000173120	1.007e-08	0.1557	68.4	63.81	4.9e-08	0.5588
LPCAT4	ENSG00000176454	2.451e-13	0.173	32.34	22.62	1.686e-12	0.5588
ZFHX4	ENSG00000091656	3.186e-13	0.1667	32.71	22.85	2.17e-12	0.5587
DRAXIN	ENSG00000162490	8.059e-14	0.1797	30.95	20.75	5.744e-13	0.5585
CHGB	ENSG00000089199	5.179e-17	0.15	25.93	14.31	4.432e-16	0.5585
AFF3	ENSG00000144218	5.018e-16	0.1628	27.14	15.76	4.063e-15	0.5584
ARID4B	ENSG00000054267	1.124e-08	0.1409	65.43	61.66	5.434e-08	0.5583
KIF21A	ENSG00000139116	1.962e-10	0.1672	43.68	35.92	1.103e-09	0.5583
ABCA3	ENSG00000167972	8.212e-12	0.168	36.8	27.57	5.111e-11	0.5583
TNIK	ENSG00000154310	5.288e-11	0.1882	41.08	31.32	3.096e-10	0.5582
PCDHA5	ENSG00000204965	2.35e-12	0.1748	34.94	25.12	1.507e-11	0.5582
JPH4	ENSG00000092051	3.747e-18	0.1659	23.98	12.68	3.41e-17	0.5582
MAPRE3	ENSG00000084764	5.786e-11	0.1651	40.71	31.28	3.378e-10	0.558
ETFB	ENSG00000105379	1.782e-09	0.1739	50.19	44.73	9.292e-09	0.558
NFIA	ENSG00000162599	5.331e-37	0.1643	14.78	3.354	9.955e-36	0.5579
RGS12	ENSG00000159788	6.508e-09	0.1551	57.06	53.16	3.222e-08	0.5579
PCDHA9	ENSG00000204961	4.999e-16	0.16	26.12	15.64	4.05e-15	0.5579
FASN	ENSG00000169710	1.867e-08	0.1656	70.35	65.72	8.867e-08	0.5579
LY6G5B	ENSG00000240053	4.741e-09	0.1634	55.48	49.84	2.376e-08	0.5578
ELP4	ENSG00000109911	2.599e-11	0.174	37.64	29.21	1.559e-10	0.5577
UCKL1	ENSG00000198276	1.402e-10	0.1759	41.08	33.58	7.962e-10	0.5577
PFN2	ENSG00000070087	3.574e-08	0.1398	82.34	81.71	1.654e-07	0.5576
VPS41	ENSG00000006715	4.863e-10	0.1652	45.17	37.21	2.657e-09	0.5576
LMTK3	ENSG00000142235	7.307e-21	0.1489	21.1	9.75	7.512e-20	0.5576
ATP9A	ENSG00000054793	1.084e-08	0.1527	62.08	55.77	5.256e-08	0.5576
TENM3	ENSG00000218336	4.318e-14	0.1633	29.18	19.15	3.133e-13	0.5575
BAG6	ENSG00000204463	2.105e-08	0.1411	66.45	63.22	9.954e-08	0.5574
KCNQ3	ENSG00000184156	7.622e-32	0.1585	15.8	4.485	1.211e-30	0.5574
FLNA	ENSG00000196924	1.388e-08	0.1645	62.55	57.49	6.664e-08	0.5574
TSPAN15	ENSG00000099282	1.696e-12	0.1787	32.53	23.6	1.098e-11	0.5573
IDH1	ENSG00000138413	7.923e-11	0.1628	39.41	30.89	4.583e-10	0.5572
BAALC	ENSG00000164929	1.113e-20	0.1559	20.82	9.75	1.133e-19	0.5572
PLSCR3	ENSG00000187838	5.794e-21	0.1633	20.45	9.633	5.984e-20	0.5572
CALM2	ENSG00000143933	4.732e-08	0.1354	83.36	82.06	2.169e-07	0.5571
DRP2	ENSG00000102385	3.433e-31	0.1582	15.71	4.641	5.34e-30	0.557
OPTN	ENSG00000123240	4.415e-18	0.1616	22.86	12.09	3.998e-17	0.5569
SPSB3	ENSG00000162032	3.408e-08	0.1538	69.24	66.5	1.582e-07	0.5569
BTBD17	ENSG00000204347	1.153e-13	0.1657	29.93	19.38	8.1e-13	0.5569
C4orf48	ENSG00000243449	7.111e-12	0.161	34.2	24.88	4.447e-11	0.5567
PALM3	ENSG00000187867	6.888e-43	0.1545	13.38	2.145	1.58e-41	0.5567
WDFY3	ENSG00000163625	3.384e-09	0.156	49.07	42.59	1.718e-08	0.5565
OS9	ENSG00000135506	6.134e-08	0.1552	81.97	76.33	2.778e-07	0.5565
CLSTN2	ENSG00000158258	2.417e-22	0.163	19.14	8.229	2.643e-21	0.5564
UBE2O	ENSG00000175931	7.18e-09	0.1565	53.07	46.65	3.539e-08	0.5564
MYEF2	ENSG00000104177	7.61e-08	0.1437	85.5	82.41	3.414e-07	0.5562
DYNC1LI2	ENSG00000135720	6.823e-08	0.1309	74.81	72.7	3.074e-07	0.556
SLC36A1	ENSG00000123643	7.408e-12	0.1727	33.09	23.95	4.627e-11	0.5559
RBM25	ENSG00000119707	9.006e-08	0.1102	83.36	83.31	4.007e-07	0.5559
DUS1L	ENSG00000169718	2.166e-08	0.1566	58.46	53.35	1.023e-07	0.5559
FOXN2	ENSG00000170802	1.356e-08	0.1524	53.25	47.89	6.524e-08	0.5556
PWWP2A	ENSG00000170234	1.047e-08	0.1528	51.95	46.06	5.085e-08	0.5556
GATAD2B	ENSG00000143614	2.567e-08	0.1395	56.32	52.26	1.203e-07	0.5554
SCFD2	ENSG00000184178	2.989e-13	0.1578	28.72	19.11	2.042e-12	0.5554
GALNT18	ENSG00000110328	4.044e-22	0.1586	18.59	7.995	4.398e-21	0.5554
MADD	ENSG00000110514	1.01e-09	0.1552	42.66	34.48	5.372e-09	0.5554
RNF31	ENSG00000092098	3.527e-09	0.1511	46.28	39.51	1.789e-08	0.5554
CD276	ENSG00000103855	4.847e-08	0.1422	62.45	59.28	2.215e-07	0.5554
TMEM59L	ENSG00000105696	5.085e-16	0.1623	24.54	13.49	4.116e-15	0.5553
GPRIN1	ENSG00000169258	2.4e-11	0.1544	34.48	24.8	1.444e-10	0.5552
DOP1A	ENSG00000083097	5.033e-11	0.1538	35.13	26.4	2.956e-10	0.5552
ETNK1	ENSG00000139163	5.537e-08	0.1486	63.01	59.05	2.52e-07	0.5552
BCL11A	ENSG00000119866	7.412e-10	0.1655	40.8	32.53	3.982e-09	0.555
TANC1	ENSG00000115183	3.051e-09	0.1648	44.24	37.91	1.555e-08	0.555
PCDHA13	ENSG00000239389	8.572e-13	0.1598	29.46	19.81	5.667e-12	0.555
KLF12	ENSG00000118922	1.94e-08	0.1464	52.6	48.48	9.204e-08	0.555
MMP24	ENSG00000125966	6.939e-30	0.1399	15.33	4.485	1.032e-28	0.555
WDR47	ENSG00000085433	1.794e-12	0.154	29.83	20.67	1.159e-11	0.5548
SEZ6L	ENSG00000100095	4.874e-23	0.1636	17.84	7.176	5.506e-22	0.5548
GPR162	ENSG00000250510	1.595e-11	0.1585	32.43	23.36	9.736e-11	0.5545
PCDHA2	ENSG00000204969	1.284e-14	0.1528	25.37	15.21	9.597e-14	0.5544
ACTB	ENSG00000075624	2.247e-07	0.07167	97.96	98.95	9.655e-07	0.5543
ZFP64	ENSG00000020256	1.074e-10	0.1557	35.04	26.64	6.138e-10	0.5543
SCD	ENSG00000099194	1.027e-08	0.1832	47.03	41.42	4.995e-08	0.5542
MYCBP2	ENSG00000005810	1.124e-11	0.1544	31.04	22.46	6.929e-11	0.5541
GDAP2	ENSG00000196505	4.861e-09	0.154	43.68	36.82	2.433e-08	0.5539
KIFAP3	ENSG00000075945	1.019e-14	0.1469	24.72	14.63	7.659e-14	0.5539
SERINC1	ENSG00000111897	6.674e-10	0.1509	38.1	30.27	3.601e-09	0.5539
NUDT14	ENSG00000183828	2.323e-11	0.1528	32.34	22.93	1.4e-10	0.5538
ST8SIA4	ENSG00000113532	1.075e-20	0.1477	18.59	8.19	1.095e-19	0.5537
MAPK8	ENSG00000107643	5.207e-08	0.1476	54	50.08	2.377e-07	0.5537
TMEM39B	ENSG00000121775	1.691e-09	0.1517	39.59	32.49	8.839e-09	0.5536
PPP1R21	ENSG00000162869	9.019e-10	0.1554	38.2	30.3	4.816e-09	0.5535
LRFN4	ENSG00000173621	6.707e-11	0.1596	32.9	24.53	3.9e-10	0.5535
GNG2	ENSG00000186469	5.083e-17	0.1422	21.56	11.19	4.355e-16	0.5535
RIN2	ENSG00000132669	9.318e-12	0.1539	30.39	21.29	5.772e-11	0.5535
ARL8A	ENSG00000143862	1.753e-09	0.1512	39.68	31.9	9.146e-09	0.5534
GARS1	ENSG00000106105	2.556e-11	0.1545	31.6	22.58	1.535e-10	0.5534
PCBP3	ENSG00000183570	1.817e-10	0.1563	35.32	26.01	1.024e-09	0.5534
PLCL2	ENSG00000154822	5.934e-13	0.1543	26.86	17.82	3.962e-12	0.5533
SMAD1	ENSG00000170365	5.857e-11	0.1552	32.16	23.83	3.416e-10	0.5532
TRAPPC1	ENSG00000170043	6.185e-11	0.1507	32.16	23.99	3.605e-10	0.5532
INTS6L	ENSG00000165359	1.034e-08	0.148	44.89	38.26	5.029e-08	0.5532
PRSS53	ENSG00000151006	7.798e-17	0.1538	21.28	11.31	6.611e-16	0.5531
VTI1A	ENSG00000151532	2.222e-08	0.1486	47.68	41.34	1.049e-07	0.553
GGT7	ENSG00000131067	1.927e-09	0.1461	39.22	31.44	1.002e-08	0.553
RASA1	ENSG00000145715	6.82e-08	0.1437	52.7	48.71	3.073e-07	0.5529
PPP1R14B	ENSG00000173457	4.589e-10	0.1455	35.04	27.54	2.516e-09	0.5528
ADAMTS10	ENSG00000142303	6.247e-10	0.1541	36.43	27.61	3.379e-09	0.5527
ADCYAP1R1	ENSG00000078549	7.362e-46	0.1412	11.71	1.248	1.866e-44	0.5526
LRSAM1	ENSG00000148356	5.239e-13	0.148	26.21	16.77	3.508e-12	0.5524
PACS2	ENSG00000179364	1.57e-08	0.1467	44.24	37.75	7.508e-08	0.5524
SCUBE1	ENSG00000159307	4.116e-27	0.1434	14.96	4.641	5.581e-26	0.5523
SNX18	ENSG00000178996	1.501e-23	0.1385	16.26	6.045	1.739e-22	0.5522
PTGDS	ENSG00000107317	2.687e-44	0.1801	11.71	1.365	6.511e-43	0.5522
ARHGEF25	ENSG00000240771	1.018e-11	0.1556	28.9	19.73	6.295e-11	0.5521
LRRK1	ENSG00000154237	4.166e-28	0.1501	14.5	4.329	5.833e-27	0.5521
PCSK2	ENSG00000125851	4.902e-20	0.1315	18.31	7.878	4.845e-19	0.5521
SCN3A	ENSG00000153253	6.231e-09	0.1535	40.15	32.72	3.088e-08	0.5519
PCSK7	ENSG00000160613	4.887e-09	0.1521	39.03	32.14	2.446e-08	0.5519
PDZD4	ENSG00000067840	1.052e-08	0.1559	41.45	34.79	5.105e-08	0.5519
SERPINI1	ENSG00000163536	2.519e-21	0.138	17.19	6.942	2.654e-20	0.5517
PCDH15	ENSG00000150275	5.663e-19	0.1538	18.59	8.541	5.34e-18	0.5517
SNRNP70	ENSG00000104852	7.842e-07	0.1099	85.59	84.71	3.202e-06	0.5517
PCDHA8	ENSG00000204962	2.011e-15	0.1368	21.65	12.01	1.583e-14	0.5515
KCNQ1	ENSG00000053918	3.256e-44	0.1419	11.52	1.287	7.868e-43	0.5515
SGCB	ENSG00000163069	7.213e-09	0.1478	39.22	32.33	3.554e-08	0.5514
PCDHAC1	ENSG00000248383	4.086e-12	0.1406	27.23	17.78	2.585e-11	0.5514
SRGAP3	ENSG00000196220	5.588e-07	0.132	65.33	64.47	2.323e-06	0.5513
SKIDA1	ENSG00000180592	5.614e-11	0.1582	29.65	21.29	3.28e-10	0.5513
MMP2	ENSG00000087245	4.099e-34	0.1338	12.83	2.691	7.022e-33	0.5513
PALM	ENSG00000099864	1.207e-07	0.1536	51.49	45.75	5.313e-07	0.5513
RHOT2	ENSG00000140983	2.609e-07	0.1403	55.86	51.91	1.115e-06	0.5511
MT-ND6	ENSG00000198695	1.109e-06	0.0746	86.34	92.82	4.454e-06	0.5511
HS3ST2	ENSG00000122254	2.959e-41	0.1312	11.71	1.56	6.42e-40	0.551
BNIP2	ENSG00000140299	3.593e-08	0.1335	43.49	37.44	1.662e-07	0.5509
CDC34	ENSG00000099804	2.788e-07	0.1398	55.67	51.29	1.188e-06	0.5509
ANXA6	ENSG00000197043	5.215e-11	0.1572	28.72	20.75	3.058e-10	0.5508
FOXK1	ENSG00000164916	1.581e-07	0.1456	50.37	45.94	6.876e-07	0.5508
AGER	ENSG00000204305	1.403e-08	0.1547	39.78	33	6.73e-08	0.5507
GSK3B	ENSG00000082701	4.638e-07	0.1324	57.99	55.66	1.941e-06	0.5506
TLE4	ENSG00000106829	2.407e-09	0.1455	35.04	27.54	1.239e-08	0.5506
ZDHHC9	ENSG00000188706	2.58e-12	0.1368	25.84	16.58	1.652e-11	0.5506
RGL1	ENSG00000143344	5.197e-11	0.1639	28.25	20.2	3.049e-10	0.5504
CREG2	ENSG00000175874	7.216e-39	0.1392	11.8	1.794	1.446e-37	0.5504
SLC39A10	ENSG00000196950	2.71e-08	0.1372	41.45	34.91	1.267e-07	0.5504
GMIP	ENSG00000089639	9.568e-08	0.1689	48.23	40.52	4.245e-07	0.5504
KIAA0930	ENSG00000100364	3.851e-12	0.159	25.65	16.93	2.444e-11	0.5504
CAPRIN2	ENSG00000110888	7.661e-08	0.1351	45.17	39.35	3.435e-07	0.5503
FTO	ENSG00000140718	5.769e-09	0.1432	36.43	29.33	2.871e-08	0.5503
ANGPT4	ENSG00000101280	6.759e-41	0.1364	11.52	1.521	1.453e-39	0.5503
BICD1	ENSG00000151746	9.338e-07	0.1284	66.36	62.32	3.783e-06	0.5502
HGFAC	ENSG00000109758	8.398e-14	0.1443	22.58	13.42	5.965e-13	0.5501
BRD9	ENSG00000028310	2.826e-07	0.1378	52.04	47.23	1.204e-06	0.5501
PPP2R5B	ENSG00000068971	8.66e-11	0.1347	29.65	20.12	4.993e-10	0.5501
AMER1	ENSG00000184675	7.135e-12	0.1455	26.02	17.24	4.46e-11	0.5501
PSMG4	ENSG00000180822	4.172e-10	0.1445	31.04	22.82	2.292e-09	0.55
DCDC1	ENSG00000170959	1.72e-11	0.1554	26.77	18.25	1.048e-10	0.55
PGM2L1	ENSG00000165434	5.578e-15	0.1323	21	11.58	4.272e-14	0.55
KLF13	ENSG00000169926	5.82e-08	0.1421	43.68	36.97	2.642e-07	0.55
PISD	ENSG00000241878	4.218e-09	0.1436	35.32	28	2.126e-08	0.55
STMN1	ENSG00000117632	1.69e-06	0.1049	78.07	77.61	6.642e-06	0.5499
TMEFF2	ENSG00000144339	7.444e-20	0.1423	16.91	7.176	7.301e-19	0.5499
FASTKD2	ENSG00000118246	2.562e-08	0.1444	40.06	33.19	1.201e-07	0.5498
TMEM175	ENSG00000127419	5.869e-09	0.1486	35.5	28.39	2.917e-08	0.5497
GABRB3	ENSG00000166206	1.343e-14	0.1359	21.47	11.86	1.002e-13	0.5497
SLC4A5	ENSG00000188687	1.686e-12	0.1394	24.26	15.21	1.092e-11	0.5495
ZSWIM8	ENSG00000214655	4.577e-07	0.1372	53.44	48.09	1.917e-06	0.5494
PITRM1	ENSG00000107959	2.57e-08	0.14	38.85	31.98	1.204e-07	0.5493
DOK6	ENSG00000206052	2.655e-15	0.1402	20.07	10.8	2.074e-14	0.5493
ME3	ENSG00000151376	8.121e-07	0.148	57.16	50.82	3.31e-06	0.5489
FRMD5	ENSG00000171877	1.039e-19	0.1336	16.36	6.864	1.013e-18	0.5489
NINL	ENSG00000101004	1.979e-06	0.1315	68.22	65.02	7.71e-06	0.5489
TFAP2D	ENSG00000008197	3.594e-18	0.1694	17.29	7.878	3.278e-17	0.5488
MAP3K10	ENSG00000130758	9.37e-10	0.1353	30.95	22.54	4.997e-09	0.5488
ZCCHC12	ENSG00000174460	1.234e-24	0.1232	14.13	4.563	1.499e-23	0.5487
KCTD3	ENSG00000136636	9.388e-07	0.1261	55.3	51.01	3.799e-06	0.5486
RNF149	ENSG00000163162	3.486e-08	0.1386	38.1	31.44	1.616e-07	0.5486
SYP	ENSG00000102003	4.83e-09	0.112	35.41	24.92	2.418e-08	0.5486
ADGRL2	ENSG00000117114	2.708e-06	0.1256	70.91	68.02	1.04e-05	0.5485
CACNA2D2	ENSG00000007402	2.408e-15	0.1339	19.33	10.34	1.886e-14	0.5485
EXOC1	ENSG00000090989	4.085e-08	0.1345	38.94	31.67	1.88e-07	0.5485
PRDM2	ENSG00000116731	1.023e-06	0.1347	55.39	51.21	4.12e-06	0.5484
CTSK	ENSG00000143387	2.866e-10	0.1449	28.25	20.16	1.593e-09	0.5484
GLRX	ENSG00000173221	4.929e-19	0.1222	16.54	7.02	4.66e-18	0.5483
COMTD1	ENSG00000165644	1.672e-26	0.1287	13.38	3.861	2.21e-25	0.5483
CASC3	ENSG00000108349	3.22e-06	0.1004	72.03	72.62	1.228e-05	0.5483
HRAS	ENSG00000174775	5.121e-10	0.1469	28.44	20.79	2.792e-09	0.5481
MTMR6	ENSG00000139505	7.473e-09	0.1353	33.92	25.7	3.675e-08	0.5481
RBMS3	ENSG00000144642	9.787e-15	0.1438	19.89	10.57	7.355e-14	0.548
HEATR3	ENSG00000155393	9.364e-13	0.1343	22.21	13.49	6.175e-12	0.5479
SBF1	ENSG00000100241	3.071e-07	0.1373	44.05	39.43	1.306e-06	0.5478
HECTD3	ENSG00000126107	4.914e-11	0.1364	25.56	17.04	2.888e-10	0.5477
TMEM74	ENSG00000164841	1.822e-34	0.1222	11.52	2.028	3.163e-33	0.5477
FOCAD	ENSG00000188352	8.908e-09	0.138	33.09	25.7	4.358e-08	0.5477
SNX4	ENSG00000114520	6.368e-08	0.1426	38.1	31.55	2.88e-07	0.5476
FMNL1	ENSG00000184922	6.16e-38	0.1333	10.97	1.521	1.182e-36	0.5475
CACNG7	ENSG00000105605	1.742e-09	0.1349	29.93	21.88	9.089e-09	0.5475
SCN9A	ENSG00000169432	9.046e-15	0.1279	19.42	10.1	6.819e-14	0.5473
FRMD3	ENSG00000172159	2.811e-25	0.1252	13.29	3.939	3.519e-24	0.5472
SH3GLB2	ENSG00000148341	1.941e-07	0.1411	40.8	35.06	8.385e-07	0.5472
PIANP	ENSG00000139200	4.084e-11	0.1335	24.81	16.34	2.413e-10	0.5472
LMO7	ENSG00000136153	4.479e-21	0.1289	14.78	5.538	4.648e-20	0.5472
RAPGEF5	ENSG00000136237	3.673e-18	0.1307	16.26	7.137	3.345e-17	0.5471
GDPD1	ENSG00000153982	8.34e-15	0.1287	18.96	10.06	6.307e-14	0.5471
KMT5C	ENSG00000133247	4.051e-08	0.1363	35.41	29.06	1.864e-07	0.5471
RAB10	ENSG00000084733	8.544e-07	0.1236	47.3	42.94	3.474e-06	0.5469
ST8SIA1	ENSG00000111728	2.058e-10	0.1463	26.02	17.98	1.154e-09	0.5469
USP14	ENSG00000101557	2.282e-06	0.1159	55.02	51.76	8.83e-06	0.5469
CBFA2T3	ENSG00000129993	8.589e-08	0.1323	37.92	30.34	3.83e-07	0.5468
RNF152	ENSG00000176641	2.105e-16	0.1241	17.38	8.307	1.743e-15	0.5468
SH2D3C	ENSG00000095370	4.89e-17	0.1309	16.82	7.761	4.197e-16	0.5467
SLC2A6	ENSG00000160326	3.737e-21	0.1252	14.5	5.304	3.897e-20	0.5466
VPS53	ENSG00000141252	5.734e-06	0.1181	68.4	65.13	2.13e-05	0.5466
TMTC2	ENSG00000179104	3.191e-06	0.1284	56.32	53.12	1.217e-05	0.5464
ELAC2	ENSG00000006744	6.164e-07	0.1304	44.05	38.81	2.549e-06	0.5464
MXRA7	ENSG00000182534	1.875e-06	0.1472	51.95	47.04	7.329e-06	0.5464
RPRD1A	ENSG00000141425	4.096e-06	0.121	59.48	56.4	1.547e-05	0.5464
KCNC1	ENSG00000129159	2.094e-19	0.1309	15.06	6.084	2.014e-18	0.5463
RASD1	ENSG00000108551	7.95e-07	0.1401	47.68	39.12	3.244e-06	0.5463
TMEM63C	ENSG00000165548	3.467e-26	0.1193	12.64	3.432	4.528e-25	0.5462
ZNF358	ENSG00000198816	3.322e-06	0.1211	55.95	52.03	1.265e-05	0.5462
CHFR	ENSG00000072609	4.75e-08	0.1308	34.11	27.3	2.176e-07	0.5461
ZFHX3	ENSG00000140836	3.151e-09	0.1323	28.81	21.06	1.603e-08	0.5461
SAMD14	ENSG00000167100	1.662e-08	0.1339	31.88	24.53	7.929e-08	0.5461
ARSA	ENSG00000100299	1.068e-07	0.1372	36.52	30.03	4.718e-07	0.5461
CPEB2	ENSG00000137449	1.412e-19	0.1228	14.87	5.889	1.366e-18	0.546
RFX3	ENSG00000080298	4.616e-06	0.1362	58.92	55.5	1.731e-05	0.546
ANO8	ENSG00000074855	9.084e-07	0.1362	45.07	39.82	3.685e-06	0.546
MTHFR	ENSG00000177000	8.327e-09	0.1367	29.93	22.66	4.084e-08	0.5458
ARHGAP21	ENSG00000107863	1.014e-06	0.1318	44.8	39.9	4.087e-06	0.5458
NETO2	ENSG00000171208	1.695e-07	0.1315	37.55	30.93	7.349e-07	0.5458
PECR	ENSG00000115425	2.564e-08	0.1358	31.97	25.04	1.201e-07	0.5457
UBL3	ENSG00000122042	6.492e-10	0.1364	25.84	18.29	3.507e-09	0.5457
MTERF4	ENSG00000122085	4.003e-06	0.1333	55.11	50.82	1.514e-05	0.5456
AFF4	ENSG00000072364	5.866e-06	0.113	58.74	56.05	2.176e-05	0.5456
MFSD6	ENSG00000151690	1.546e-22	0.1222	13.38	4.407	1.709e-21	0.5455
YKT6	ENSG00000106636	1.631e-06	0.1251	46.65	41.81	6.423e-06	0.5455
TP53INP2	ENSG00000078804	2.261e-06	0.09967	53.16	42.94	8.752e-06	0.5455
LARS1	ENSG00000133706	5.319e-06	0.122	57.06	53.43	1.983e-05	0.5454
NIBAN2	ENSG00000136830	2.054e-14	0.1276	18.03	9.555	1.516e-13	0.5454
ANK3	ENSG00000151150	3.298e-08	0.1374	32.43	25.04	1.534e-07	0.5454
KCTD10	ENSG00000110906	1.396e-07	0.1251	35.87	29.29	6.104e-07	0.5454
RORA	ENSG00000069667	4.306e-11	0.1269	23.23	14.63	2.541e-10	0.5454
GPATCH8	ENSG00000186566	1.039e-05	0.1086	66.73	66.26	3.74e-05	0.5454
RHOBTB3	ENSG00000164292	2.112e-06	0.1254	48.14	42.86	8.212e-06	0.5453
ZNF706	ENSG00000120963	1.494e-06	0.1209	45.35	40.8	5.912e-06	0.5453
AGAP2	ENSG00000135439	1.9e-20	0.1237	14.13	5.226	1.914e-19	0.5453
HDAC10	ENSG00000100429	7.668e-12	0.1286	21.47	13.14	4.783e-11	0.5453
DHX36	ENSG00000174953	4.812e-06	0.113	54.28	50.82	1.801e-05	0.5452
TGFBR1	ENSG00000106799	1.886e-06	0.1304	45.82	41.89	7.364e-06	0.5451
SLC22A17	ENSG00000092096	1.608e-06	0.1308	45.45	40.44	6.337e-06	0.5451
USP48	ENSG00000090686	4.324e-06	0.1175	51.86	48.4	1.626e-05	0.545
DPH7	ENSG00000148399	8.786e-07	0.126	41.26	36.51	3.568e-06	0.545
ZBED4	ENSG00000100426	3.377e-06	0.1194	49.72	45.87	1.285e-05	0.545
MTMR9	ENSG00000104643	1.853e-06	0.1252	45.54	40.83	7.249e-06	0.5449
PRICKLE1	ENSG00000139174	5.433e-21	0.1192	13.66	4.836	5.624e-20	0.5449
ZNF783	ENSG00000204946	3.161e-07	0.1343	37.73	30.89	1.342e-06	0.5448
OSBP	ENSG00000110048	1.121e-06	0.1223	42.66	37.17	4.497e-06	0.5448
EZH1	ENSG00000108799	1.089e-06	0.1335	42.29	36.82	4.378e-06	0.5448
TSHZ1	ENSG00000179981	7.181e-13	0.1284	19.52	11.12	4.777e-12	0.5448
SPIRE2	ENSG00000204991	8.562e-09	0.132	28.62	21.06	4.196e-08	0.5447
DTD1	ENSG00000125821	2.305e-06	0.128	45.35	41.65	8.912e-06	0.5447
NF1	ENSG00000196712	8.653e-06	0.1141	58.36	54.72	3.146e-05	0.5446
ITFG1	ENSG00000129636	4.383e-07	0.1295	37.45	31.83	1.839e-06	0.5445
LRPPRC	ENSG00000138095	1.366e-05	0.1093	64.13	61.47	4.861e-05	0.5444
PCDHGB6	ENSG00000253305	4.321e-06	0.126	50	45.51	1.625e-05	0.5444
TUT7	ENSG00000083223	5.842e-06	0.1226	52.32	48.87	2.168e-05	0.5444
NSUN6	ENSG00000241058	5.853e-06	0.1226	52.42	48.36	2.171e-05	0.5444
ONECUT1	ENSG00000169856	2.631e-06	0.1116	50.74	39.39	1.013e-05	0.5444
RGMA	ENSG00000182175	1.446e-19	0.1238	14.03	5.343	1.398e-18	0.5444
SS18L1	ENSG00000184402	1.851e-06	0.1331	43.03	39.31	7.243e-06	0.5444
CYYR1	ENSG00000166265	1.056e-11	0.1289	20.72	12.68	6.52e-11	0.5444
MAGED2	ENSG00000102316	1.721e-05	0.118	71.1	68.25	6.06e-05	0.5444
FMNL2	ENSG00000157827	1.335e-05	0.1152	62.83	60.76	4.758e-05	0.5443
DAB1	ENSG00000173406	5.899e-17	0.128	15.33	6.786	5.027e-16	0.5442
CACUL1	ENSG00000151893	8.601e-06	0.1121	55.86	52.22	3.129e-05	0.5442
UNC45A	ENSG00000140553	2.637e-08	0.1265	29.37	22.54	1.234e-07	0.5441
PAFAH1B1	ENSG00000007168	2.253e-05	0.08879	74.81	75.43	7.823e-05	0.5441
SHANK1	ENSG00000161681	8.687e-12	0.1238	20.63	12.25	5.396e-11	0.5441
NUDT3	ENSG00000272325	5.429e-06	0.1199	50.46	45.55	2.022e-05	0.544
ARID3B	ENSG00000179361	1.231e-05	0.1269	60.5	56.16	4.407e-05	0.544
ZNF821	ENSG00000102984	5.432e-08	0.1298	30.67	23.99	2.474e-07	0.5439
LIMD2	ENSG00000136490	2.151e-05	0.1256	71.47	67.24	7.493e-05	0.5439
NHLH2	ENSG00000177551	1.413e-11	0.1236	21	12.29	8.66e-11	0.5438
MAP4	ENSG00000047849	1.659e-05	0.1144	62.08	60.69	5.86e-05	0.5438
OSBPL5	ENSG00000021762	1.06e-09	0.1295	24.26	16.81	5.629e-09	0.5438
MMP15	ENSG00000102996	2.693e-11	0.1146	21.1	12.91	1.612e-10	0.5438
CSNK1E	ENSG00000213923	2.458e-05	0.1001	70.82	70.28	8.491e-05	0.5437
FAM219B	ENSG00000178761	1.548e-06	0.1249	40.8	35.1	6.114e-06	0.5436
ATG4A	ENSG00000101844	6.335e-12	0.1267	19.8	11.7	3.974e-11	0.5436
CLCN4	ENSG00000073464	5.8e-11	0.1169	21.38	13.3	3.385e-10	0.5435
ACVR2B	ENSG00000114739	1.979e-05	0.1129	62.73	59.98	6.917e-05	0.5434
ARL15	ENSG00000185305	1.06e-08	0.1242	27.04	19.77	5.144e-08	0.5434
JAG2	ENSG00000184916	1.527e-10	0.1192	22.21	14.08	8.651e-10	0.5434
SLC16A3	ENSG00000141526	7.28e-10	0.1364	23.61	15.87	3.913e-09	0.5434
RSRP1	ENSG00000117616	2.798e-05	0.1046	69.89	69.42	9.569e-05	0.5433
BSDC1	ENSG00000160058	1.354e-05	0.1194	55.95	52.26	4.823e-05	0.5433
GABBR1	ENSG00000204681	1.707e-05	0.1239	60.87	56.2	6.016e-05	0.5433
PCLO	ENSG00000186472	3.662e-08	0.129	28.9	22	1.693e-07	0.5433
COA8	ENSG00000256053	3.86e-07	0.123	34.76	28.51	1.626e-06	0.5433
POGK	ENSG00000143157	1.015e-05	0.1168	50.84	46.65	3.661e-05	0.5429
REEP1	ENSG00000068615	3.131e-15	0.1213	15.71	7.527	2.432e-14	0.5429
BPHL	ENSG00000137274	1.975e-07	0.1274	31.88	25.59	8.524e-07	0.5429
ZKSCAN1	ENSG00000106261	2.241e-05	0.1009	60.04	58.23	7.788e-05	0.5429
TMEM88	ENSG00000167874	7.502e-13	0.1159	18.12	9.828	4.984e-12	0.5429
NAV3	ENSG00000067798	3.491e-17	0.1167	14.41	6.045	3.021e-16	0.5428
FAM222B	ENSG00000173065	4.958e-07	0.1287	34.29	28.24	2.067e-06	0.5428
ANKRD65	ENSG00000235098	2.54e-08	0.1285	28.16	20.12	1.191e-07	0.5427
PHC2	ENSG00000134686	4.348e-05	0.09247	79.09	79.49	0.0001452	0.5427
DNAJB5	ENSG00000137094	9.619e-10	0.1246	23.05	15.48	5.126e-09	0.5427
ST6GALNAC4	ENSG00000136840	1.25e-24	0.1143	11.52	3.081	1.517e-23	0.5427
SEC24C	ENSG00000176986	4.156e-06	0.1175	43.22	37.75	1.569e-05	0.5426
PCDHA11	ENSG00000249158	2.062e-12	0.1149	18.03	10.06	1.329e-11	0.5422
LPIN1	ENSG00000134324	6.701e-08	0.1185	28.44	21.37	3.021e-07	0.5421
PTCH1	ENSG00000185920	7.127e-12	0.1194	18.59	10.76	4.456e-11	0.5421
UBE2L6	ENSG00000156587	2.869e-06	0.1299	39.5	34.13	1.099e-05	0.5421
ATF7	ENSG00000170653	2.17e-07	0.1271	30.76	24.38	9.337e-07	0.5421
FLCN	ENSG00000154803	1.576e-06	0.1311	36.9	31.47	6.216e-06	0.5421
BAIAP2	ENSG00000175866	4.854e-06	0.1238	42.57	37.09	1.816e-05	0.5421
DLG3	ENSG00000082458	2.844e-06	0.1259	39.31	34.2	1.09e-05	0.5421
SNX32	ENSG00000172803	3.079e-13	0.1144	17.01	8.892	2.101e-12	0.542
HEXD	ENSG00000169660	5.834e-07	0.1218	33.36	27.18	2.421e-06	0.542
SMG5	ENSG00000198952	2.732e-05	0.1072	56.41	54.25	9.373e-05	0.5419
OAZ2	ENSG00000180304	2.181e-05	0.1207	53.81	50.43	7.589e-05	0.5419
PCMT1	ENSG00000120265	2.757e-06	0.1156	38.57	33.11	1.058e-05	0.5418
G3BP2	ENSG00000138757	2.645e-05	0.1047	54	52.15	9.095e-05	0.5417
FER	ENSG00000151422	2.761e-05	0.1099	55.95	52.26	9.458e-05	0.5417
CYRIA	ENSG00000197872	7.812e-12	0.1174	18.31	10.41	4.869e-11	0.5416
EXOC6B	ENSG00000144036	1.527e-05	0.112	48.42	44.66	5.413e-05	0.5416
SH3BP2	ENSG00000087266	2.677e-07	0.1271	30.02	24.3	1.143e-06	0.5416
CCDC183	ENSG00000213213	8.089e-12	0.1173	18.31	10.45	5.038e-11	0.5416
REM2	ENSG00000139890	1.37e-20	0.1173	12.27	4.056	1.39e-19	0.5416
HDAC2	ENSG00000196591	9.965e-06	0.1157	44.05	40.64	3.6e-05	0.5415
ARNT	ENSG00000143437	1.19e-05	0.1215	45.54	40.99	4.265e-05	0.5413
DENND3	ENSG00000105339	3.315e-07	0.1277	30.76	24.06	1.405e-06	0.5413
MBD5	ENSG00000204406	2.928e-06	0.1151	37.36	31.86	1.121e-05	0.5412
MARCHF4	ENSG00000144583	1.47e-13	0.1193	15.99	8.112	1.025e-12	0.5411
CPNE9	ENSG00000144550	1.545e-16	0.1165	13.94	5.772	1.286e-15	0.5411
ZNF35	ENSG00000169981	7.795e-07	0.1195	32.62	26.33	3.183e-06	0.5411
VPS37D	ENSG00000176428	2.936e-12	0.1129	17.38	9.555	1.874e-11	0.5411
TTLL11	ENSG00000175764	1.784e-11	0.1114	18.31	10.57	1.085e-10	0.541
PDCD10	ENSG00000114209	2.175e-06	0.1179	35.59	29.72	8.437e-06	0.5409
CLCN6	ENSG00000011021	3.469e-06	0.1151	37.45	31.59	1.318e-05	0.5408
NRBP1	ENSG00000115216	3.291e-05	0.1116	52.23	49.26	0.0001116	0.5408
SECISBP2	ENSG00000187742	6.469e-05	0.09432	63.75	63.07	0.0002113	0.5408
TRIM8	ENSG00000171206	2.275e-05	0.1124	49.44	44.77	7.894e-05	0.5408
KMT2D	ENSG00000167548	8.078e-05	0.09554	71.28	70.51	0.0002598	0.5408
SKI	ENSG00000157933	8.773e-05	0.09654	71.75	71.49	0.000281	0.5407
KCNMA1	ENSG00000156113	1.675e-21	0.1116	11.52	3.51	1.782e-20	0.5407
MMS19	ENSG00000155229	6.711e-07	0.1206	30.95	25.2	2.761e-06	0.5407
NOL4	ENSG00000101746	6.092e-06	0.1244	39.31	34.28	2.255e-05	0.5407
APBB2	ENSG00000163697	6.792e-10	0.1188	20.54	13.18	3.661e-09	0.5406
HNRNPDL	ENSG00000152795	0.0001069	0.09019	93.4	92	0.000338	0.5406
ZNF251	ENSG00000198169	9.118e-06	0.117	41.36	36.43	3.307e-05	0.5406
FAM189A1	ENSG00000104059	3.28e-27	0.108	10.13	2.106	4.468e-26	0.5406
TCEAL7	ENSG00000182916	2.576e-06	0.1271	35.22	29.95	9.924e-06	0.5406
CHN1	ENSG00000128656	7.303e-06	0.1107	39.22	35.02	2.685e-05	0.5405
B3GAT2	ENSG00000112309	3.692e-30	0.1087	9.665	1.599	5.547e-29	0.5405
FAIM2	ENSG00000135472	1.37e-23	0.1029	10.87	2.847	1.589e-22	0.5405
ZNF592	ENSG00000166716	4.612e-05	0.116	54.83	52.38	0.0001534	0.5405
PLEKHJ1	ENSG00000104886	9.009e-06	0.1086	40.99	35.92	3.27e-05	0.5405
PDRG1	ENSG00000088356	6.135e-07	0.117	30.48	24.53	2.538e-06	0.5405
SLC22A15	ENSG00000163393	5.214e-11	0.1137	18.49	10.76	3.058e-10	0.5403
PCDHA7	ENSG00000204963	1.298e-10	0.1104	19.05	11.47	7.398e-10	0.5403
PPP2R2B	ENSG00000156475	2.515e-17	0.1104	12.92	5.07	2.196e-16	0.5403
ATP2B3	ENSG00000067842	5.352e-23	0.1107	10.97	2.964	6.035e-22	0.5403
AGFG1	ENSG00000173744	5.844e-05	0.1049	56.6	54.56	0.000192	0.5402
SORBS2	ENSG00000154556	3.12e-05	0.122	49.63	44.93	0.000106	0.5402
FKBP11	ENSG00000134285	4.307e-06	0.1119	36.99	31.05	1.621e-05	0.5402
PPP1R12C	ENSG00000125503	2.122e-05	0.1114	44.98	41.77	7.396e-05	0.5402
REPS2	ENSG00000169891	4.597e-13	0.1057	15.89	8.073	3.094e-12	0.5402
KMT5B	ENSG00000110066	0.0001119	0.09841	74.91	72.85	0.0003528	0.5401
MAP3K9	ENSG00000006432	6.873e-08	0.1159	25.56	18.72	3.094e-07	0.5401
TMEM14A	ENSG00000096092	3.052e-16	0.1023	13.38	5.577	2.503e-15	0.54
ESRRA	ENSG00000173153	6.212e-07	0.1183	29.93	23.52	2.566e-06	0.54
TM2D3	ENSG00000184277	6.414e-06	0.112	37.92	32.61	2.371e-05	0.54
CDRT4	ENSG00000239704	6.667e-06	0.1144	38.48	32.8	2.459e-05	0.54
TET2	ENSG00000168769	3.257e-07	0.1105	28.53	21.57	1.381e-06	0.5399
LCNL1	ENSG00000214402	2.761e-37	0.1348	8.643	0.702	5.199e-36	0.5399
ROBO3	ENSG00000154134	1.381e-16	0.1104	13.1	5.304	1.153e-15	0.5399
TAMALIN	ENSG00000161835	6.703e-13	0.1136	15.71	8.151	4.464e-12	0.5399
GSDMB	ENSG00000073605	1.225e-06	0.1094	31.78	25.23	4.895e-06	0.5399
H2BC21	ENSG00000184678	7.476e-08	0.1205	25.46	18.49	3.357e-07	0.5398
TMEM43	ENSG00000170876	2.468e-06	0.1167	33.74	27.69	9.526e-06	0.5398
CTTN	ENSG00000085733	5.253e-06	0.1148	35.69	30.97	1.959e-05	0.5397
HERC1	ENSG00000103657	6.001e-06	0.1096	36.8	31.44	2.223e-05	0.5397
MAPK14	ENSG00000112062	6.593e-06	0.112	36.99	31.67	2.433e-05	0.5396
MGRN1	ENSG00000102858	3.296e-05	0.1047	46.38	43.29	0.0001118	0.5396
PTK7	ENSG00000112655	3.054e-05	0.1111	45.54	41.89	0.0001039	0.5395
NCOA1	ENSG00000084676	8.066e-05	0.107	54.93	54.49	0.0002594	0.5394
GNAT1	ENSG00000114349	1.194e-21	0.1125	10.97	3.12	1.281e-20	0.5394
CXXC5	ENSG00000171604	0.0001559	0.1022	78.62	77.07	0.0004807	0.5394
TMEM241	ENSG00000134490	1.899e-12	0.1123	15.8	8.346	1.226e-11	0.5394
JUND	ENSG00000130522	0.0001707	0.06966	97.12	97.35	0.000523	0.5394
GNG4	ENSG00000168243	1.22e-09	0.1166	19.8	12.56	6.453e-09	0.5393
IP6K2	ENSG00000068745	0.0001306	0.09495	65.71	64.47	0.0004079	0.5392
ZBTB10	ENSG00000205189	3.987e-05	0.1064	47.03	43.45	0.0001337	0.5392
ZNF254	ENSG00000213096	8.187e-05	0.1025	55.3	52.54	0.0002632	0.5392
DAGLB	ENSG00000164535	8.574e-07	0.116	28.81	22.97	3.485e-06	0.5391
RMDN3	ENSG00000137824	6.334e-06	0.1112	35.22	30.23	2.343e-05	0.5391
ISLR2	ENSG00000167178	2.105e-05	0.128	41.54	37.56	7.339e-05	0.5391
KLHL29	ENSG00000119771	3.248e-15	0.1056	13.38	5.772	2.52e-14	0.5389
LIMK1	ENSG00000106683	3.661e-06	0.1163	32.71	27.5	1.388e-05	0.5389
RSF1	ENSG00000048649	2.061e-05	0.1059	40.89	36.35	7.192e-05	0.5389
PDE4C	ENSG00000105650	4.574e-08	0.1445	23.7	16.5	2.099e-07	0.5389
SPAST	ENSG00000021574	1.333e-06	0.1128	29.93	23.63	5.306e-06	0.5388
ERBB4	ENSG00000178568	6.041e-23	0.1035	10.32	2.652	6.79e-22	0.5388
CERS2	ENSG00000143418	7.272e-06	0.1142	34.39	29.99	2.674e-05	0.5387
PDCD11	ENSG00000148843	1.658e-05	0.1107	39.13	34.36	5.859e-05	0.5387
MTUS1	ENSG00000129422	4.178e-12	0.1055	15.61	8.19	2.64e-11	0.5385
SLC17A8	ENSG00000179520	3.459e-36	0.1004	8.364	0.663	6.322e-35	0.5385
MVK	ENSG00000110921	1.106e-05	0.128	36.71	31.44	3.974e-05	0.5385
ZNF154	ENSG00000179909	2.156e-05	0.1046	40.43	35.14	7.508e-05	0.5385
EIF4G3	ENSG00000075151	0.000175	0.09205	64.78	63.42	0.0005349	0.5384
PCDHA6	ENSG00000081842	2.108e-09	0.1001	19.61	12.25	1.091e-08	0.5384
SPIN3	ENSG00000204271	6.005e-06	0.1138	34.01	28.2	2.224e-05	0.5384
AKIRIN2	ENSG00000135334	0.0001314	0.1048	57.62	55.07	0.0004101	0.5383
FBXL2	ENSG00000153558	1.41e-08	0.1108	21.1	14.24	6.764e-08	0.5382
CYTH2	ENSG00000105443	0.0002663	0.08945	89.59	88.96	0.0007916	0.5382
SLC29A4	ENSG00000164638	5.31e-07	0.1134	26.39	20.12	2.21e-06	0.5381
CACFD1	ENSG00000160325	4.192e-06	0.1156	31.69	26.01	1.58e-05	0.5381
LCOR	ENSG00000196233	0.0001596	0.09842	58.36	57.61	0.0004915	0.5381
PGBD5	ENSG00000177614	3.793e-12	0.1033	15.06	7.839	2.409e-11	0.5379
VPS8	ENSG00000156931	1.982e-06	0.112	29.09	23.13	7.719e-06	0.5379
PPP2R2C	ENSG00000074211	4.651e-33	0.1058	8.457	0.897	7.719e-32	0.5379
SEC31B	ENSG00000075826	1.012e-06	0.1074	27.42	21.41	4.08e-06	0.5379
C20orf96	ENSG00000196476	0.0001077	0.1035	51.12	48.4	0.0003403	0.5379
FAM126B	ENSG00000155744	6.433e-07	0.1075	26.21	20.05	2.655e-06	0.5378
CEMIP2	ENSG00000135048	8.27e-05	0.1067	47.96	44.34	0.0002657	0.5378
ZNF382	ENSG00000161298	6.734e-09	0.1096	19.89	12.99	3.328e-08	0.5378
PAG1	ENSG00000076641	4.132e-08	0.1089	21.93	14.98	1.901e-07	0.5377
UCHL3	ENSG00000118939	3.538e-08	0.1051	21.56	14.86	1.639e-07	0.5377
CAMSAP2	ENSG00000118200	5.532e-05	0.1085	42.75	39.59	0.0001821	0.5376
RIC3	ENSG00000166405	2.57e-05	0.1156	38.85	33.46	8.855e-05	0.5376
NAT8L	ENSG00000185818	1.516e-06	0.1122	27.88	21.65	5.994e-06	0.5375
FAM241B	ENSG00000171224	8.886e-08	0.1097	22.58	16.03	3.957e-07	0.5375
FRAT2	ENSG00000181274	5.815e-07	0.1137	25.65	19.42	2.414e-06	0.5375
USF1	ENSG00000158773	7.653e-05	0.1095	45.63	41.61	0.0002471	0.5374
CAPN5	ENSG00000149260	1.817e-10	0.1014	16.91	9.633	1.024e-09	0.5374
IFFO1	ENSG00000010295	3.18e-07	0.1131	23.98	17.78	1.35e-06	0.5372
SIN3B	ENSG00000127511	0.0002203	0.09764	59.2	56.59	0.0006635	0.5372
PRMT2	ENSG00000160310	8.346e-05	0.1125	45.17	41.73	0.0002679	0.5372
SLC4A3	ENSG00000114923	1.674e-10	0.103	16.45	9.399	9.465e-10	0.5371
STK38	ENSG00000112079	0.0001709	0.09102	53.07	50.55	0.0005236	0.5371
MTG1	ENSG00000148824	0.0001964	0.09587	56.04	53.04	0.0005967	0.5371
ST3GAL5	ENSG00000115525	2.681e-07	0.111	23.7	17.08	1.145e-06	0.537
UBR2	ENSG00000024048	0.0001869	0.09626	53.9	51.99	0.0005693	0.537
CMIP	ENSG00000153815	0.0002363	0.1044	59.76	55.38	0.0007083	0.537
MSI2	ENSG00000153944	0.0004326	0.1077	97.77	95.59	0.001241	0.5369
MICALL2	ENSG00000164877	1.504e-07	0.1154	22.21	16.11	6.566e-07	0.5368
ZNF606	ENSG00000166704	0.000249	0.1008	58.36	56.12	0.0007442	0.5368
PAQR3	ENSG00000163291	1.354e-07	0.1093	22.03	15.8	5.925e-07	0.5367
BCL2L2	ENSG00000129473	0.0001736	0.1047	51.02	48.67	0.000531	0.5367
SLC25A29	ENSG00000197119	8.893e-05	0.09943	43.22	40.21	0.0002846	0.5367
GLS	ENSG00000115419	9.143e-08	0.1007	21.38	15.02	4.067e-07	0.5366
LMBRD1	ENSG00000168216	4.567e-05	0.1028	39.22	34.09	0.000152	0.5366
GOPC	ENSG00000047932	6.36e-05	0.1022	40.06	36.47	0.0002079	0.5365
FAM89B	ENSG00000176973	2.765e-05	0.1146	34.94	30.97	9.471e-05	0.5365
CLEC16A	ENSG00000038532	5.635e-05	0.0971	40.24	35.49	0.0001855	0.5365
THRA	ENSG00000126351	5.503e-07	0.1033	24.16	17.94	2.289e-06	0.5365
SNPH	ENSG00000101298	1.867e-16	0.1066	11.34	4.251	1.548e-15	0.5365
ZYG11B	ENSG00000162378	7.176e-05	0.105	40.99	37.25	0.0002328	0.5364
KIAA1549	ENSG00000122778	9.884e-05	0.105	43.49	40.05	0.0003148	0.5364
UBR3	ENSG00000144357	0.0001232	0.101	45.63	41.85	0.0003862	0.5363
PPP3CB	ENSG00000107758	0.0002576	0.08973	54.65	52.77	0.0007674	0.5363
PNPLA6	ENSG00000032444	8.28e-07	0.1096	24.54	18.49	3.372e-06	0.5363
AMPD2	ENSG00000116337	6.192e-07	0.1028	24.16	17.67	2.558e-06	0.5362
RASAL2	ENSG00000075391	6.295e-05	0.1027	38.94	35.61	0.0002059	0.5362
ARID1B	ENSG00000049618	0.0004744	0.07249	69.89	71.02	0.001353	0.5362
ARFGAP1	ENSG00000101199	0.0001213	0.09832	44.42	40.95	0.0003805	0.5362
SEMA4F	ENSG00000135622	1.505e-11	0.1014	14.41	7.527	9.203e-11	0.5361
ZNF117	ENSG00000152926	0.0004006	0.09387	62.83	61.39	0.001156	0.5361
NMRK1	ENSG00000106733	2.648e-14	0.1031	12.27	5.265	1.944e-13	0.5361
EXD3	ENSG00000187609	0.0001302	0.09837	44.98	41.5	0.0004066	0.5361
SLC38A7	ENSG00000103042	2.782e-05	0.1113	34.76	29.88	9.522e-05	0.5361
GPD1L	ENSG00000152642	4.12e-15	0.09021	11.8	4.719	3.175e-14	0.536
PTDSS2	ENSG00000174915	2.784e-05	0.108	33.92	29.64	9.527e-05	0.536
RBCK1	ENSG00000125826	1.005e-05	0.1011	30.11	24.8	3.627e-05	0.5359
SLC19A1	ENSG00000173638	6.187e-05	0.1066	38.38	34.36	0.0002026	0.5359
ADAR	ENSG00000160710	0.0004663	0.08316	63.75	62.87	0.001331	0.5358
CSGALNACT1	ENSG00000147408	1.761e-24	0.0946	8.829	1.755	2.128e-23	0.5357
ZFYVE27	ENSG00000155256	6.031e-05	0.1018	37.36	33.31	0.0001978	0.5357
COG3	ENSG00000136152	7.304e-05	0.1002	38.75	34.56	0.0002369	0.5357
RAPGEFL1	ENSG00000108352	2.852e-06	0.1126	26.3	20.55	1.093e-05	0.5357
TRPM4	ENSG00000130529	2.038e-10	0.09904	15.24	8.502	1.143e-09	0.5355
STRIP1	ENSG00000143093	9.998e-05	0.09721	39.68	36.19	0.0003183	0.5354
FLVCR1	ENSG00000162769	0.0002136	0.1015	47.03	43.53	0.000645	0.5354
GRK4	ENSG00000125388	9.37e-06	0.102	29	23.52	3.394e-05	0.5354
NDST4	ENSG00000138653	1.608e-10	0.1046	14.96	8.307	9.098e-10	0.5353
SFSWAP	ENSG00000061936	0.0002387	0.09234	47.21	44.85	0.0007152	0.5353
SLC27A4	ENSG00000167114	7.885e-08	0.09778	19.7	13.34	3.532e-07	0.5352
ENTPD8	ENSG00000188833	5.585e-24	0.1061	8.736	1.755	6.59e-23	0.5352
LRRC56	ENSG00000161328	3.908e-12	0.1029	13.2	6.513	2.479e-11	0.5352
ARMCX1	ENSG00000126947	1.684e-05	0.1082	30.39	25.04	5.937e-05	0.5351
CFAP57	ENSG00000243710	1.693e-15	0.09655	11.06	4.212	1.338e-14	0.535
SEC31A	ENSG00000138674	0.00033	0.09472	49.63	46.88	0.0009657	0.5349
NRXN3	ENSG00000021645	2.568e-09	0.09001	16.73	9.633	1.318e-08	0.5349
CDK5RAP3	ENSG00000108465	0.0008807	0.09339	91.17	89.74	0.002394	0.5349
LDLR	ENSG00000130164	0.0001427	0.1182	41.08	37.17	0.0004426	0.5349
DLGAP3	ENSG00000116544	6.695e-14	0.09422	11.8	5.031	4.799e-13	0.5348
CCDC85B	ENSG00000175602	9.976e-05	0.1087	37.92	33.78	0.0003176	0.5348
HGSNAT	ENSG00000165102	6.062e-07	0.1001	21.75	15.8	2.51e-06	0.5347
ATP6V0A1	ENSG00000033627	5.99e-05	0.09872	35.32	30.11	0.0001965	0.5347
TMCC2	ENSG00000133069	1.811e-05	0.1032	29.93	24.06	6.359e-05	0.5346
CERS4	ENSG00000090661	2.221e-05	0.1004	30.48	25	7.721e-05	0.5346
ZNF133	ENSG00000125846	6.188e-05	0.1102	34.39	30.11	0.0002026	0.5346
PHACTR3	ENSG00000087495	4.869e-15	0.08766	11.15	4.29	3.737e-14	0.5346
PCDHB2	ENSG00000112852	0.0003816	0.108	49.26	46.92	0.001106	0.5345
STARD3NL	ENSG00000010270	4.634e-05	0.09807	33.27	28.24	0.000154	0.5345
SLC17A6	ENSG00000091664	2.166e-14	0.09438	11.43	4.602	1.598e-13	0.5345
EHD1	ENSG00000110047	3.454e-06	0.09737	24.72	19.11	1.313e-05	0.5345
NPTX1	ENSG00000171246	4.511e-10	0.106	15.06	8.346	2.474e-09	0.5345
HMGXB3	ENSG00000113716	2.486e-05	0.101	30.2	25.16	8.581e-05	0.5344
ACAT2	ENSG00000120437	0.0001361	0.1163	38.48	35.14	0.0004234	0.5344
SETD1B	ENSG00000139718	0.0003987	0.1011	49.81	46.76	0.001151	0.5344
SFPQ	ENSG00000116560	0.0009985	0.07746	76.58	75.27	0.00269	0.5343
CERT1	ENSG00000113163	0.0002174	0.09819	41.91	38.1	0.0006552	0.5342
GNA13	ENSG00000120063	0.0001664	0.09857	38.94	36.15	0.000511	0.5342
RAB11B	ENSG00000185236	0.001071	0.06303	78.81	80.97	0.002868	0.5342
CYFIP2	ENSG00000055163	3.308e-05	0.09225	31.04	25.55	0.0001121	0.5341
ARHGAP12	ENSG00000165322	0.0003113	0.09383	44.05	41.5	0.0009149	0.534
SCG5	ENSG00000166922	7.456e-15	0.09022	10.87	4.212	5.665e-14	0.534
ARRDC4	ENSG00000140450	6.539e-18	0.08969	9.665	2.964	5.848e-17	0.534
ZNF74	ENSG00000185252	1.802e-06	0.095	22.96	16.89	7.061e-06	0.534
KHDRBS1	ENSG00000121774	0.0004426	0.08935	48.33	46.06	0.001268	0.5339
TMEM63B	ENSG00000137216	4.881e-07	0.09657	20.45	14.43	2.037e-06	0.5339
ATAD1	ENSG00000138138	0.0001699	0.09309	39.31	34.91	0.0005208	0.5339
YPEL4	ENSG00000166793	1.689e-14	0.09884	10.97	4.329	1.253e-13	0.5339
SGSM3	ENSG00000100359	0.0001221	0.1044	36.25	32.76	0.000383	0.5339
AP1S2	ENSG00000182287	6.08e-05	0.09446	33.27	28.04	0.0001993	0.5339
DCTN3	ENSG00000137100	0.0001599	0.1006	38.01	34.09	0.0004922	0.5338
IGFBP4	ENSG00000141753	4.169e-06	0.124	23.61	18.64	1.573e-05	0.5338
ATP13A1	ENSG00000105726	0.0003248	0.09323	43.87	41.11	0.0009513	0.5338
ARSF	ENSG00000062096	2.685e-25	0.08412	8.086	1.326	3.366e-24	0.5338
ACAP2	ENSG00000114331	7.614e-05	0.09957	33.18	29.1	0.0002459	0.5337
EHMT2	ENSG00000204371	0.0004137	0.09769	46.1	43.37	0.00119	0.5337
ARHGEF7	ENSG00000102606	0.0006359	0.08424	52.6	51.13	0.001771	0.5337
NPEPL1	ENSG00000215440	0.000514	0.09608	49.63	46.76	0.001457	0.5337
SCARB2	ENSG00000138760	0.0002529	0.09055	41.45	37.25	0.0007552	0.5336
PSD3	ENSG00000156011	0.000213	0.09609	40.24	35.69	0.0006435	0.5336
E2F4	ENSG00000205250	0.000207	0.1013	39.13	35.69	0.0006266	0.5336
SLC6A17	ENSG00000197106	1.309e-21	0.08625	8.55	1.911	1.402e-20	0.5335
ANKIB1	ENSG00000001629	1.304e-05	0.09729	26.39	21.18	4.653e-05	0.5335
TBRG1	ENSG00000154144	0.0001673	0.09217	37.27	33.27	0.0005134	0.5335
ZMYND8	ENSG00000101040	0.0008862	0.07965	58.64	57.57	0.002408	0.5335
ENAH	ENSG00000154380	0.001404	0.06841	79.18	79.49	0.003699	0.5333
SCX	ENSG00000260428	6.307e-09	0.09644	15.52	9.321	3.124e-08	0.5333
ABHD2	ENSG00000140526	2.839e-05	0.09814	28.25	23.44	9.696e-05	0.5333
TANC2	ENSG00000170921	3.467e-05	0.09496	29.46	24.1	0.0001171	0.5333
SLC10A7	ENSG00000120519	4.722e-05	0.09849	30.2	25.12	0.0001568	0.5332
PWP1	ENSG00000136045	3.401e-05	0.09536	28.53	23.83	0.0001151	0.5332
SYMPK	ENSG00000125755	0.00105	0.08779	61.15	59.56	0.002816	0.5332
CCM2L	ENSG00000101331	2.429e-16	0.08947	9.851	3.315	2.003e-15	0.5332
C11orf96	ENSG00000187479	2.267e-05	0.09547	28.07	21.76	7.868e-05	0.5331
NOP2	ENSG00000111641	0.000197	0.1033	37.27	33.31	0.0005986	0.5331
SCN8A	ENSG00000196876	7.169e-05	0.098	32.06	26.91	0.0002326	0.5331
HERC2	ENSG00000128731	0.0008874	0.0857	54.18	53.82	0.002411	0.5331
USP3	ENSG00000140455	0.0004794	0.09131	44.52	42.82	0.001367	0.5331
ZRANB2	ENSG00000132485	0.001451	0.06586	70.35	70.79	0.003814	0.533
ORAI2	ENSG00000160991	5.204e-05	0.09829	30.2	25.23	0.000172	0.533
TBC1D30	ENSG00000111490	3.132e-15	0.08547	10.22	3.705	2.432e-14	0.533
RYR3	ENSG00000198838	1.357e-10	0.102	13.29	6.825	7.719e-10	0.533
FNBP1	ENSG00000187239	0.0003333	0.09956	40.15	37.44	0.0009743	0.5329
CCDC82	ENSG00000149231	0.001027	0.08269	54.37	53.35	0.00276	0.5327
ZNF121	ENSG00000197961	0.0006998	0.09071	47.86	45.59	0.001935	0.5327
MAP1S	ENSG00000130479	0.0001349	0.09806	33.55	29.45	0.0004203	0.5327
PLEKHG2	ENSG00000090924	0.0006028	0.09617	45.72	43.64	0.001687	0.5327
ZNFX1	ENSG00000124201	5.088e-06	0.09797	22.77	17.39	1.9e-05	0.5327
TCERG1	ENSG00000113649	0.00181	0.06533	78.9	79.33	0.004672	0.5326
CASD1	ENSG00000127995	0.001323	0.07758	60.41	59.59	0.003497	0.5326
SRSF8	ENSG00000263465	0.0001054	0.09913	32.16	27.57	0.0003337	0.5326
BEND5	ENSG00000162373	9.591e-09	0.08991	15.15	9.087	4.675e-08	0.5325
CRIPT	ENSG00000119878	0.0004201	0.0922	41.64	37.91	0.001207	0.5325
PLEKHA8	ENSG00000106086	0.0004291	0.09457	41.08	38.3	0.001232	0.5325
ZNF493	ENSG00000196268	0.0007301	0.09105	48.05	45.36	0.002012	0.5325
GPR156	ENSG00000175697	1.544e-12	0.08298	11.34	4.953	1.004e-11	0.5324
TMUB1	ENSG00000164897	2.134e-05	0.09692	25.56	20.67	7.436e-05	0.5324
ZNF532	ENSG00000074657	0.001781	0.07602	73.23	73.13	0.004608	0.5324
ERO1B	ENSG00000086619	3.709e-08	0.09722	15.99	9.984	1.712e-07	0.5323
UBR5	ENSG00000104517	0.001624	0.06972	63.85	63.73	0.004226	0.5323
OGA	ENSG00000198408	0.002096	0.0562	96	96.26	0.00535	0.5323
SLC26A10	ENSG00000135502	4.818e-10	0.09105	13.29	7.098	2.635e-09	0.5323
LY6G6C	ENSG00000204421	3.973e-10	0.08615	13.2	6.903	2.185e-09	0.5322
KLHDC10	ENSG00000128607	0.0001361	0.0893	32.81	28.08	0.0004234	0.5322
DAPK1	ENSG00000196730	0.0008525	0.09227	48.14	45.83	0.002323	0.5322
GOLGA2	ENSG00000167110	3.648e-06	0.09593	21.38	15.99	1.383e-05	0.5322
NTMT1	ENSG00000148335	0.0005126	0.1031	41.91	39.04	0.001454	0.5322
ZNF264	ENSG00000083844	0.0006898	0.09179	45.91	42.04	0.001909	0.5322
WDR13	ENSG00000101940	0.001071	0.08868	52.42	50.04	0.002869	0.5322
DISC1	ENSG00000162946	2.111e-11	0.09111	11.9	5.694	1.276e-10	0.5321
RNF139	ENSG00000170881	5.207e-06	0.0951	21.75	16.54	1.943e-05	0.5321
PGAP6	ENSG00000129925	4.506e-05	0.1002	27.51	22.7	0.0001501	0.5321
CCNT2	ENSG00000082258	0.001052	0.08992	50.19	49.02	0.002822	0.532
AP1AR	ENSG00000138660	3.662e-05	0.09256	26.58	21.61	0.0001234	0.532
ANKS1A	ENSG00000064999	0.0005852	0.08918	41.64	39.63	0.001642	0.532
MAX	ENSG00000125952	0.0005193	0.09271	41.17	38.03	0.001471	0.532
ZNF8	ENSG00000278129	0.0006532	0.08702	42.94	40.99	0.001814	0.532
CPT1B	ENSG00000205560	0.0005429	0.09499	41.26	38.88	0.001534	0.532
GRB2	ENSG00000177885	0.000142	0.09139	31.97	27.57	0.0004408	0.5319
R3HDM4	ENSG00000198858	3.393e-05	0.09041	26.21	21.22	0.0001149	0.5319
ZNF579	ENSG00000218891	1.618e-05	0.09439	24.07	18.95	5.722e-05	0.5319
GNB1	ENSG00000078369	0.002027	0.06956	66.26	66.93	0.005188	0.5318
FBLL1	ENSG00000188573	2.325e-11	0.08061	11.8	5.538	1.401e-10	0.5318
DCLK1	ENSG00000133083	0.0004788	0.09096	39.41	36.47	0.001365	0.5318
ASPHD1	ENSG00000174939	2.219e-13	0.08092	10.5	4.212	1.532e-12	0.5318
SEC11C	ENSG00000166562	0.0001819	0.09211	33.09	28.78	0.0005545	0.5318
GCK	ENSG00000106633	1.497e-14	0.08396	9.851	3.588	1.113e-13	0.5317
ZNF598	ENSG00000167962	6.401e-06	0.0911	21.93	16.26	2.367e-05	0.5317
PUM1	ENSG00000134644	0.002316	0.07387	71.75	71.41	0.005861	0.5316
PLCL1	ENSG00000115896	3.719e-14	0.08003	10.04	3.744	2.707e-13	0.5316
BAZ2A	ENSG00000076108	0.0006638	0.08574	41.91	39.35	0.001842	0.5316
MARCHF9	ENSG00000139266	1.444e-06	0.09137	19.24	13.57	5.722e-06	0.5316
WDR75	ENSG00000115368	0.0003179	0.08841	35.59	31.36	0.0009334	0.5315
MSMO1	ENSG00000052802	7.903e-06	0.09588	22.03	16.58	2.891e-05	0.5315
LMO1	ENSG00000166407	1.168e-05	0.09139	23.23	17.36	4.19e-05	0.5315
EPHA3	ENSG00000044524	9.602e-06	0.09433	22.3	16.93	3.475e-05	0.5314
DNM1L	ENSG00000087470	0.001774	0.07212	55.95	56.94	0.004589	0.5314
PCGF2	ENSG00000277258	0.001108	0.08634	47.03	45.32	0.002963	0.5314
SLC25A6	ENSG00000169100	0.0012	0.07889	48.7	46.41	0.003192	0.5314
RND3	ENSG00000115963	9.322e-07	0.09475	18.22	12.64	3.777e-06	0.5313
AVL9	ENSG00000105778	0.0003144	0.08771	35.04	30.93	0.0009235	0.5313
ATP6V1B2	ENSG00000147416	0.0005973	0.08879	39.59	36.9	0.001674	0.5313
USP33	ENSG00000077254	0.001675	0.08178	53.81	52.3	0.004351	0.5312
FAM234B	ENSG00000084444	6.039e-05	0.08537	27.14	21.72	0.000198	0.5312
EIF4A1	ENSG00000161960	0.002089	0.07411	60.22	59.98	0.005334	0.5312
NAA10	ENSG00000102030	0.0002881	0.08616	34.01	29.91	0.0008523	0.5312
SH3BP5L	ENSG00000175137	0.0005447	0.08715	38.38	34.95	0.001539	0.5311
PREPL	ENSG00000138078	0.0002349	0.08984	32.62	28.2	0.0007045	0.5311
MFN1	ENSG00000171109	0.0002475	0.08722	32.81	28.78	0.0007401	0.5311
EXOC2	ENSG00000112685	0.0001683	0.09077	30.67	26.37	0.0005163	0.5311
AGPS	ENSG00000018510	0.001075	0.07904	44.52	42.51	0.002878	0.531
DHX33	ENSG00000005100	3.361e-05	0.09097	24.54	19.54	0.0001139	0.531
SLC9A1	ENSG00000090020	4.767e-06	0.08952	20.07	14.74	1.786e-05	0.5309
ZNF34	ENSG00000196378	5.901e-07	0.08639	17.29	11.58	2.447e-06	0.5309
ZNF562	ENSG00000171466	0.0003331	0.08805	33.46	29.72	0.0009742	0.5308
DYNLT3	ENSG00000165169	3.386e-08	0.08347	14.68	8.736	1.573e-07	0.5308
MCPH1	ENSG00000147316	0.0002756	0.08824	32.34	28	0.0008179	0.5307
MTSS1	ENSG00000170873	2.294e-05	0.09615	23.14	17.9	7.959e-05	0.5307
RCOR3	ENSG00000117625	0.0007029	0.08446	38.66	35.57	0.001943	0.5306
DCUN1D4	ENSG00000109184	0.0007578	0.09243	38.94	36.12	0.002084	0.5306
HMGCS1	ENSG00000112972	0.00286	0.08989	66.54	64.59	0.007135	0.5306
SLC37A3	ENSG00000157800	0.0001332	0.0932	28.16	24.1	0.0004152	0.5306
GTF2E2	ENSG00000197265	2.322e-05	0.0895	22.96	17.9	8.049e-05	0.5306
SLC6A2	ENSG00000103546	2.889e-28	0.08131	6.691	0.585	4.07e-27	0.5306
FDFT1	ENSG00000079459	0.0004346	0.09101	34.29	30.77	0.001247	0.5305
GOLT1B	ENSG00000111711	5.441e-05	0.08721	25.19	20.28	0.0001793	0.5305
ATG2B	ENSG00000066739	0.001213	0.07937	44.24	41.65	0.003226	0.5305
SOX12	ENSG00000177732	0.0009741	0.08572	41.08	38.22	0.002631	0.5304
HDX	ENSG00000165259	3.546e-07	0.0862	16.17	10.53	1.499e-06	0.5304
WDR74	ENSG00000133316	0.0001586	0.08599	28.81	24.14	0.0004883	0.5303
INF2	ENSG00000203485	0.0004312	0.1218	32.99	30.27	0.001237	0.5303
ZNF561	ENSG00000171469	0.0005327	0.08375	35.41	31.83	0.001507	0.5303
IRF2BPL	ENSG00000119669	0.0007341	0.09887	37.27	34.01	0.002022	0.5302
BCKDK	ENSG00000103507	0.000332	0.09581	31.78	28.04	0.0009711	0.5302
SPG7	ENSG00000197912	0.003842	0.0473	77.51	80.46	0.009351	0.5302
MCTS1	ENSG00000232119	0.000102	0.09118	26.49	22.11	0.0003241	0.5302
UBA6	ENSG00000033178	0.001173	0.08036	41.17	39.35	0.003125	0.5301
NUDCD3	ENSG00000015676	0.00145	0.08203	44.14	42.28	0.00381	0.5301
ZNRD2	ENSG00000173465	1.532e-05	0.09278	21.1	16.22	5.427e-05	0.5301
CUEDC1	ENSG00000180891	0.0002484	0.09977	29.74	26.09	0.0007426	0.5301
PRKX	ENSG00000183943	3.9e-08	0.08302	14.13	8.424	1.798e-07	0.5301
CDC42SE2	ENSG00000158985	0.0001145	0.09177	26.39	21.96	0.0003604	0.53
TUBGCP2	ENSG00000130640	0.0003812	0.09049	32.16	27.93	0.001105	0.5299
GNAI3	ENSG00000065135	0.00303	0.06612	56.88	55.93	0.007514	0.5298
CRABP2	ENSG00000143320	3.892e-05	0.08842	23.05	17.82	0.0001307	0.5298
GPATCH2L	ENSG00000089916	0.004145	0.07447	74.81	73.75	0.01003	0.5298
TOR1B	ENSG00000136816	2.492e-06	0.08562	17.66	12.36	9.613e-06	0.5297
GFOD2	ENSG00000141098	0.0003243	0.08739	30.58	26.37	0.0009503	0.5297
KIAA0100	ENSG00000007202	0.00411	0.06684	69.52	70.2	0.009954	0.5297
NAPG	ENSG00000134265	0.0002277	0.08976	28.81	24.53	0.0006841	0.5297
ASXL3	ENSG00000141431	5.863e-09	0.07851	12.64	6.903	2.915e-08	0.5297
UNC5C	ENSG00000182168	0.0002315	0.09243	28.72	24.26	0.0006953	0.5296
ZNF451	ENSG00000112200	0.0001632	0.09038	26.95	22.78	0.0005021	0.5296
CASP2	ENSG00000106144	0.002198	0.07996	48.42	46.45	0.005585	0.5296
F2R	ENSG00000181104	1.565e-07	0.08345	14.59	9.087	6.817e-07	0.5295
DLK2	ENSG00000171462	2.437e-21	0.07936	7.156	1.287	2.57e-20	0.5295
ZNF3	ENSG00000166526	0.002665	0.08428	50.56	50.43	0.006677	0.5295
KANSL2	ENSG00000139620	0.001258	0.08278	40.43	36.78	0.003335	0.5295
TRAPPC5	ENSG00000181029	0.0008753	0.09392	36.06	33.54	0.00238	0.5295
GSTA4	ENSG00000170899	0.000188	0.08919	27.42	22.62	0.0005724	0.5294
BVES	ENSG00000112276	1.907e-08	0.08464	13.01	7.41	9.047e-08	0.5294
PHYHIP	ENSG00000168490	8.009e-14	0.08744	9.015	3.198	5.711e-13	0.5294
SAP25	ENSG00000205307	5.094e-05	0.09005	22.77	18.02	0.0001686	0.5293
KMT2A	ENSG00000118058	0.00326	0.06958	52.97	54.33	0.008022	0.5293
SCN3B	ENSG00000166257	3.819e-07	0.07581	15.24	9.555	1.61e-06	0.5292
ACOT7	ENSG00000097021	0.0003877	0.09094	30.02	25.86	0.001123	0.5291
ZNF622	ENSG00000173545	0.0006834	0.0852	33.36	29.52	0.001892	0.5291
CCDC184	ENSG00000177875	6.455e-07	0.08747	15.52	10.1	2.663e-06	0.5291
KLHL17	ENSG00000187961	3.228e-05	0.08958	21.1	16.19	0.0001096	0.529
CTNND2	ENSG00000169862	0.002289	0.07931	45.91	43.02	0.005803	0.529
PDLIM7	ENSG00000196923	0.004814	0.09218	68.59	64.51	0.01151	0.529
KCNN1	ENSG00000105642	8.836e-07	0.08365	15.8	10.26	3.586e-06	0.529
TRPC4AP	ENSG00000100991	0.003462	0.06998	52.6	53.43	0.008487	0.529
SEPTIN6	ENSG00000125354	0.0004694	0.084	30.86	26.52	0.00134	0.529
IDH3G	ENSG00000067829	0.001404	0.08256	38.38	35.76	0.003699	0.5289
TRAPPC9	ENSG00000167632	0.003795	0.066	54	53.63	0.009242	0.5288
HCFC2	ENSG00000111727	0.0001772	0.08263	25.65	21.37	0.0005413	0.5288
CNDP2	ENSG00000133313	0.004697	0.06833	62.17	61.82	0.01125	0.5288
DHCR24	ENSG00000116133	0.0008812	0.09356	33.74	30.34	0.002395	0.5287
INPP5E	ENSG00000148384	0.001041	0.09166	34.85	32.18	0.002795	0.5287
NARF	ENSG00000141562	0.002844	0.07835	47.12	45.09	0.007096	0.5287
ENOX1	ENSG00000120658	9.246e-13	0.0772	9.108	3.471	6.099e-12	0.5286
BTF3L4	ENSG00000134717	0.004302	0.07281	53.62	54.76	0.01039	0.5285
ZNF248	ENSG00000198105	0.0005577	0.08504	30.39	26.48	0.001571	0.5285
GREM2	ENSG00000180875	3.683e-15	0.07446	8.086	2.457	2.849e-14	0.5284
HEATR5B	ENSG00000008869	6.454e-05	0.08045	21.84	17.04	0.0002108	0.5284
UBE2Q2	ENSG00000140367	0.0003975	0.08832	27.88	24.1	0.001149	0.5283
EML5	ENSG00000165521	9.346e-06	0.1036	17.66	12.68	3.387e-05	0.5282
SRL	ENSG00000185739	8.411e-24	0.0738	6.413	0.78	9.833e-23	0.5282
ZCCHC2	ENSG00000141664	4.62e-05	0.08569	20.63	15.91	0.0001536	0.5282
ZNF566	ENSG00000186017	0.0001542	0.0855	24.16	19.46	0.0004755	0.5282
ABRACL	ENSG00000146386	0.0001297	0.09257	23.33	18.68	0.0004054	0.5281
DHX57	ENSG00000163214	0.0009863	0.08128	32.16	28.98	0.002662	0.528
MMRN2	ENSG00000173269	4.126e-13	0.07511	8.643	3.081	2.787e-12	0.528
PCSK9	ENSG00000169174	3.686e-14	0.07992	8.178	2.652	2.684e-13	0.5279
MPHOSPH10	ENSG00000124383	0.0007866	0.08577	30.58	26.95	0.002157	0.5279
PNMA2	ENSG00000240694	1.777e-05	0.08912	18.22	13.49	6.242e-05	0.5279
SSR2	ENSG00000163479	0.004686	0.0722	50.93	49.8	0.01123	0.5278
ZMAT4	ENSG00000165061	0.001003	0.05979	33.74	27.57	0.002701	0.5278
ZNF25	ENSG00000175395	0.0001273	0.0793	22.86	18.02	0.0003983	0.5278
RNF111	ENSG00000157450	0.002376	0.08199	39.5	37.21	0.006	0.5278
MAPRE2	ENSG00000166974	0.005116	0.07151	54.28	52.26	0.01218	0.5278
ZNF692	ENSG00000171163	0.0002668	0.08315	24.91	20.67	0.000793	0.5277
EIF2A	ENSG00000144895	0.0006353	0.07632	29.37	25	0.00177	0.5277
PDE2A	ENSG00000186642	4.272e-16	0.07484	7.528	2.028	3.478e-15	0.5277
TAOK1	ENSG00000160551	0.006639	0.06375	61.8	61.78	0.01544	0.5277
WDR43	ENSG00000163811	0.0039	0.07529	46.38	44.15	0.009478	0.5276
ADAM23	ENSG00000114948	0.0002358	0.08119	24.63	19.97	0.0007071	0.5276
PRKCI	ENSG00000163558	0.0002098	0.0876	23.7	19.58	0.0006342	0.5276
ZSWIM6	ENSG00000130449	0.005077	0.06823	51.86	50.62	0.01209	0.5276
RELN	ENSG00000189056	0.005405	0.07668	53.07	52.69	0.0128	0.5276
CCER2	ENSG00000262484	2.052e-05	0.09981	18.12	13.46	7.162e-05	0.5276
COMMD1	ENSG00000173163	0.002056	0.08199	36.99	33.89	0.005255	0.5275
OTUB1	ENSG00000167770	0.00637	0.06289	57.34	58.31	0.01488	0.5275
METTL22	ENSG00000067365	0.0006292	0.08367	27.97	24.61	0.001755	0.5275
TMEM259	ENSG00000182087	0.007117	0.06266	61.8	63.03	0.01648	0.5275
MTF2	ENSG00000143033	0.005777	0.06541	53.81	53.2	0.01363	0.5274
LYST	ENSG00000143669	2.779e-05	0.07726	18.59	13.69	9.514e-05	0.5274
PCYOX1L	ENSG00000145882	7.897e-06	0.08384	16.54	11.54	2.889e-05	0.5274
MTCH1	ENSG00000137409	0.005883	0.07074	54.37	53.74	0.01385	0.5274
LONRF1	ENSG00000154359	2.903e-05	0.08717	18.49	13.85	9.903e-05	0.5274
ARHGAP8	ENSG00000241484	1.671e-05	0.08053	17.84	12.75	5.899e-05	0.5274
FBXO11	ENSG00000138081	0.002251	0.07652	36.8	34.36	0.005713	0.5273
OGG1	ENSG00000114026	0.004515	0.08123	46.93	45.71	0.01086	0.5273
ACAA1	ENSG00000060971	0.002953	0.08304	40.15	37.91	0.007347	0.5273
PAXX	ENSG00000148362	0.001423	0.09245	32.53	29.84	0.003744	0.5273
HCFC1R1	ENSG00000103145	6.517e-05	0.08132	20.07	15.52	0.0002126	0.5273
MED14	ENSG00000180182	0.003381	0.07575	41.91	39.78	0.008299	0.5273
BOP1	ENSG00000261236	1.974e-05	0.08078	17.66	12.87	6.901e-05	0.5272
VPS26A	ENSG00000122958	0.00166	0.08391	33.36	31.08	0.004316	0.5272
STK38L	ENSG00000211455	0.001751	0.08244	34.39	31.12	0.004531	0.5272
TMEM255B	ENSG00000184497	2.821e-13	0.07767	8.178	2.808	1.934e-12	0.5272
BICRA	ENSG00000063169	0.002249	0.08193	36.62	33.78	0.005709	0.5272
THAP6	ENSG00000174796	0.002289	0.08234	36.43	33.5	0.005803	0.5271
VEZT	ENSG00000028203	0.002505	0.08328	36.9	34.95	0.006299	0.5271
ZNF627	ENSG00000198551	0.0002763	0.07933	23.88	19.54	0.0008197	0.5271
DDAH2	ENSG00000213722	0.008632	0.06841	67.47	65.87	0.0196	0.527
SOBP	ENSG00000112320	0.0001353	0.08246	21.47	16.97	0.0004214	0.527
MAPK4	ENSG00000141639	0.0003189	0.08436	24.26	20.09	0.0009356	0.527
SNX30	ENSG00000148158	0.001183	0.08491	30.11	27.07	0.00315	0.5269
PUS1	ENSG00000177192	0.001252	0.08429	30.76	27.15	0.003321	0.5269
NME1	ENSG00000239672	0.001595	0.07746	32.53	29.02	0.004157	0.5269
LDOC1	ENSG00000182195	0.0001489	0.07871	21.65	17.04	0.0004603	0.5269
FAXC	ENSG00000146267	9.636e-07	0.07464	13.66	8.58	3.897e-06	0.5268
ASTN2	ENSG00000148219	6.869e-09	0.0773	10.59	5.421	3.392e-08	0.5268
INTS6	ENSG00000102786	0.001127	0.08169	29.83	26.37	0.003009	0.5268
VSIG10L	ENSG00000186806	1.244e-08	0.07703	10.87	5.733	5.995e-08	0.5268
MRTFA	ENSG00000196588	0.007141	0.0688	54.65	53.78	0.01653	0.5268
WNT2B	ENSG00000134245	1.933e-09	0.07427	10.04	4.836	1.005e-08	0.5267
PRSS12	ENSG00000164099	2.791e-09	0.07044	10.22	4.992	1.428e-08	0.5267
ESYT2	ENSG00000117868	0.001676	0.08211	32.34	28.86	0.004352	0.5267
GRK5	ENSG00000198873	7.847e-08	0.07865	11.71	6.63	3.516e-07	0.5267
LONRF2	ENSG00000170500	2.587e-09	0.07173	10.13	4.914	1.327e-08	0.5266
FAM168A	ENSG00000054965	0.008918	0.05371	60.22	61.93	0.0202	0.5266
TRIP4	ENSG00000103671	0.0006532	0.0794	26.12	22.5	0.001814	0.5266
RGS2	ENSG00000116741	1.137e-05	0.07721	15.99	11.12	4.085e-05	0.5265
OSTF1	ENSG00000134996	2.494e-07	0.08102	12.27	7.254	1.068e-06	0.5265
PPAN	ENSG00000130810	0.003632	0.08154	38.48	36.97	0.008883	0.5265
CYB5R3	ENSG00000100243	0.006147	0.07028	47.49	46.92	0.01442	0.5265
SEMA4G	ENSG00000095539	3.436e-06	0.07613	14.5	9.516	1.308e-05	0.5264
RALGAPA2	ENSG00000188559	0.001386	0.08121	29.65	26.68	0.003658	0.5264
CREBRF	ENSG00000164463	0.0005907	0.07894	25.37	21.22	0.001656	0.5263
LFNG	ENSG00000106003	0.008721	0.159	54.74	56.12	0.01979	0.5263
SLC39A6	ENSG00000141424	0.003062	0.07401	36.25	33.39	0.007586	0.5263
HMBOX1	ENSG00000147421	0.003752	0.08186	37.83	36.12	0.009151	0.5262
CSGALNACT2	ENSG00000169826	0.003869	0.08056	38.1	36.08	0.009411	0.5262
SLC39A13	ENSG00000165915	0.0003895	0.07984	23.33	19.19	0.001127	0.5262
NDUFA9	ENSG00000139180	0.0008972	0.07914	26.86	23.32	0.002435	0.5262
ANKLE2	ENSG00000176915	0.01118	0.06835	69.42	68.41	0.02482	0.5262
ITPK1	ENSG00000100605	0.001685	0.08611	30.11	27.57	0.004374	0.5262
AKTIP	ENSG00000166971	0.0002268	0.07999	21.65	17.28	0.0006817	0.5262
WDR3	ENSG00000065183	0.0007931	0.07929	26.21	22.23	0.002173	0.5261
CAMK4	ENSG00000152495	0.0001397	0.07936	19.98	15.56	0.0004341	0.5261
INSIG1	ENSG00000186480	0.004001	0.07998	38.01	36.08	0.009709	0.5261
VDAC3	ENSG00000078668	0.002991	0.06879	35.78	32.49	0.007433	0.5261
ELL	ENSG00000105656	0.0001812	0.08052	20.45	16.3	0.0005529	0.526
USP20	ENSG00000136878	0.001458	0.07691	29.09	25.39	0.003828	0.5259
ASIC2	ENSG00000108684	1.646e-13	0.06456	7.528	2.379	1.144e-12	0.5259
VPS4B	ENSG00000119541	0.005428	0.06958	42.19	40.05	0.01285	0.5259
SLC25A44	ENSG00000160785	0.0005318	0.07995	23.79	19.73	0.001505	0.5258
FSIP2	ENSG00000188738	6.395e-05	0.0737	17.94	13.26	0.0002089	0.5258
DVL3	ENSG00000161202	0.01172	0.06117	62.55	63.61	0.02593	0.5258
TOLLIP	ENSG00000078902	0.0007839	0.07908	25.46	21.53	0.00215	0.5258
GPR137C	ENSG00000180998	0.001545	0.08097	28.72	25.47	0.004036	0.5258
ROCK1	ENSG00000067900	0.005398	0.06737	40.8	39.27	0.01279	0.5258
SYN1	ENSG00000008056	2.354e-09	0.06786	9.572	4.485	1.212e-08	0.5258
RBM3	ENSG00000102317	0.006298	0.06871	44.05	42.28	0.01473	0.5258
RAB3GAP2	ENSG00000118873	8.385e-05	0.07379	18.22	13.77	0.0002692	0.5257
ATXN7L1	ENSG00000146776	0.001672	0.077	29	25.55	0.004343	0.5256
SPRYD3	ENSG00000167778	6.502e-06	0.07451	14.31	9.555	2.402e-05	0.5256
BMP1	ENSG00000168487	0.0001429	0.08566	19.14	14.86	0.0004432	0.5255
YME1L1	ENSG00000136758	0.009958	0.05878	52.32	52.15	0.02232	0.5255
CYP2E1	ENSG00000130649	0.0001003	0.07923	18.31	13.85	0.0003191	0.5255
FEZ1	ENSG00000149557	7.644e-06	0.07872	14.22	9.594	2.803e-05	0.5255
NLGN2	ENSG00000169992	0.01492	0.05679	86.71	86.62	0.03221	0.5255
NPRL2	ENSG00000114388	0.0007005	0.07673	23.88	20.01	0.001936	0.5254
DPH2	ENSG00000132768	0.0004148	0.06853	22.03	17.51	0.001193	0.5253
PTPN23	ENSG00000076201	0.00259	0.07373	31.32	28.16	0.006501	0.5253
MGAT4B	ENSG00000161013	0.001044	0.08333	25.37	21.68	0.002802	0.5253
HBS1L	ENSG00000112339	0.01394	0.05778	65.89	66.69	0.03033	0.5253
DAGLA	ENSG00000134780	2.433e-05	0.07657	15.52	11	8.41e-05	0.5253
ASTN1	ENSG00000152092	0.002201	0.07252	29.55	26.21	0.005592	0.5252
SUSD4	ENSG00000143502	1.276e-13	0.0714	7.156	2.145	8.93e-13	0.5252
PPM1K	ENSG00000163644	1.286e-05	0.07294	14.68	9.984	4.593e-05	0.5252
C12orf29	ENSG00000133641	8.721e-05	0.07195	17.57	13.14	0.0002794	0.5252
SPTBN1	ENSG00000115306	0.002251	0.07162	29.74	25.9	0.005713	0.5251
TMEM208	ENSG00000168701	0.001207	0.08244	25.56	22.15	0.003209	0.5251
CAPN1	ENSG00000014216	0.0005668	0.07585	22.3	18.33	0.001594	0.525
HSF4	ENSG00000102878	3.984e-09	0.07926	9.294	4.368	2.013e-08	0.525
SUPT3H	ENSG00000196284	0.0008195	0.08169	23.42	19.73	0.00224	0.5249
TSTD2	ENSG00000136925	0.009105	0.07102	44.98	43.8	0.02061	0.5249
AKAP17A	ENSG00000197976	0.01337	0.06564	57.71	57.14	0.02921	0.5249
KCNN3	ENSG00000143603	6.83e-20	0.06332	5.762	0.819	6.709e-19	0.5248
TNK2	ENSG00000061938	0.007494	0.07739	41.45	38.88	0.01725	0.5248
KIF3A	ENSG00000131437	0.003058	0.06952	31.04	27.69	0.007575	0.5248
DLD	ENSG00000091140	0.004189	0.07847	33.74	31.05	0.01013	0.5248
FNBP4	ENSG00000109920	0.01726	0.04829	74.16	75.47	0.03666	0.5248
ZNF84	ENSG00000198040	0.009507	0.06571	46	44.77	0.02141	0.5248
RDH11	ENSG00000072042	0.003631	0.07944	32.16	29.72	0.00888	0.5248
C17orf75	ENSG00000108666	0.0057	0.0718	36.99	34.56	0.01345	0.5248
AOC2	ENSG00000131480	1.272e-07	0.06506	10.59	5.772	5.588e-07	0.5248
TBCB	ENSG00000105254	0.00758	0.07522	40.71	39.66	0.01743	0.5248
GPR153	ENSG00000158292	1.811e-06	0.06328	12.27	7.449	7.094e-06	0.5247
IL11RA	ENSG00000137070	0.000844	0.07559	23.23	19.23	0.002303	0.5247
ACTR10	ENSG00000131966	0.001843	0.07309	27.14	23.71	0.004747	0.5247
TMEM179	ENSG00000258986	3.261e-07	0.07687	10.97	6.318	1.383e-06	0.5247
CLEC4G	ENSG00000182566	2.346e-16	0.0639	6.32	1.365	1.939e-15	0.5247
SMIM17	ENSG00000268182	1.236e-05	0.0756	13.94	9.438	4.422e-05	0.5247
MED15	ENSG00000099917	0.009632	0.06262	45.07	44.07	0.02166	0.5247
MTARC1	ENSG00000186205	0.0002659	0.07178	19.14	15.02	0.0007906	0.5246
MFSD1	ENSG00000118855	9.685e-05	0.0731	17.01	12.64	0.0003089	0.5246
CIAO1	ENSG00000144021	0.007562	0.07258	39.31	37.83	0.01739	0.5245
SMARCA5	ENSG00000153147	0.01742	0.05023	67.57	68.64	0.03699	0.5245
NKD2	ENSG00000145506	0.0005166	0.04997	21.75	16.77	0.001464	0.5245
PLEKHO2	ENSG00000241839	0.001793	0.07778	26.12	22.89	0.004633	0.5245
PIP4K2B	ENSG00000276293	0.01529	0.06118	58.83	58.74	0.03284	0.5245
TNRC6B	ENSG00000100354	0.01467	0.0581	55.76	55.77	0.03173	0.5245
NABP1	ENSG00000173559	1.979e-09	0.06717	8.643	3.861	1.027e-08	0.5244
GFM2	ENSG00000164347	0.002952	0.07369	29.28	26.09	0.007346	0.5244
ZNF397	ENSG00000186812	0.00543	0.07766	34.85	32.45	0.01285	0.5244
STK19	ENSG00000204344	0.000795	0.07145	22.3	18.33	0.002178	0.5243
VLDLR	ENSG00000147852	0.002234	0.07714	27.14	23.63	0.005674	0.5243
JAM3	ENSG00000166086	0.005794	0.07186	35.04	32.88	0.01366	0.5243
OLFM2	ENSG00000105088	2.491e-05	0.06407	14.59	9.906	8.597e-05	0.5243
CADM4	ENSG00000105767	0.007869	0.0698	39.5	37.21	0.01801	0.5243
TUBGCP6	ENSG00000128159	0.01221	0.06406	47.58	46.84	0.02686	0.5243
ZCCHC17	ENSG00000121766	0.003147	0.07869	28.9	26.25	0.007767	0.5242
CEP68	ENSG00000011523	0.01073	0.07172	44.7	42.43	0.02391	0.5242
MTURN	ENSG00000180354	0.0002408	0.06658	18.68	14.12	0.0007209	0.5242
LRRC47	ENSG00000130764	0.00956	0.06922	41.36	39.78	0.02152	0.5241
XPR1	ENSG00000143324	0.009472	0.06931	40.99	39.78	0.02134	0.5241
ARHGAP15	ENSG00000075884	2.615e-23	0.0641	5.204	0.39	2.991e-22	0.5241
ZNF786	ENSG00000197362	0.001949	0.07507	25.74	22.35	0.005002	0.5241
GALNT11	ENSG00000178234	0.0002909	0.07427	18.59	14.59	0.0008595	0.5241
COPA	ENSG00000122218	0.01147	0.05968	44.42	43.14	0.02541	0.524
LGALS8	ENSG00000116977	0.0009835	0.07782	22.4	18.6	0.002655	0.524
MMP16	ENSG00000156103	0.002333	0.07613	26.67	23.24	0.0059	0.524
TSPAN4	ENSG00000214063	0.002496	0.08023	26.95	23.75	0.006278	0.524
BRMS1	ENSG00000174744	0.004958	0.07502	32.16	29.8	0.01183	0.524
PCNT	ENSG00000160299	0.01784	0.06395	61.52	59.13	0.0378	0.524
LAMC1	ENSG00000135862	0.0001321	0.07705	16.45	12.44	0.0004121	0.5239
INTS10	ENSG00000104613	7.854e-05	0.07135	15.61	11.39	0.0002531	0.5239
ADAMTS14	ENSG00000138316	1.063e-13	0.07023	6.599	1.833	7.485e-13	0.5239
EIF4G2	ENSG00000110321	0.01639	0.05287	53.16	53.74	0.03496	0.5239
CTU2	ENSG00000174177	0.0008668	0.07309	21.65	17.86	0.00236	0.5239
CLASRP	ENSG00000104859	0.01486	0.06588	49.81	50.2	0.03209	0.5239
REPS1	ENSG00000135597	0.01502	0.05554	50	49.45	0.03239	0.5238
SERAC1	ENSG00000122335	0.001277	0.07733	22.86	19.54	0.003382	0.5238
SNAPC4	ENSG00000165684	0.006237	0.07382	34.29	31.51	0.01461	0.5238
CTSC	ENSG00000109861	1.438e-06	0.07436	11.15	6.669	5.701e-06	0.5238
TMDD1	ENSG00000284730	1.981e-16	0.06287	5.948	1.209	1.641e-15	0.5238
R3HDM2	ENSG00000179912	0.01416	0.06838	48.61	47.31	0.03075	0.5238
CAMKK2	ENSG00000110931	0.0009549	0.07996	21.75	18.14	0.002583	0.5238
ZFP28	ENSG00000196867	0.000423	0.0723	19.24	15.21	0.001215	0.5238
TTC39C	ENSG00000168234	0.0002392	0.07594	17.38	13.46	0.0007161	0.5237
P2RY11	ENSG00000244165	0.006573	0.0802	33.64	31.71	0.01531	0.5237
ZNF431	ENSG00000196705	0.0006729	0.06909	20.45	16.54	0.001866	0.5237
TBC1D19	ENSG00000109680	0.007685	0.07119	35.22	33.81	0.01764	0.5236
PLAA	ENSG00000137055	0.002068	0.07152	24.81	21.61	0.005283	0.5236
UNC13B	ENSG00000198722	0.001353	0.0756	22.77	19.34	0.003573	0.5236
AP1G2	ENSG00000213983	0.002997	0.0708	27.14	23.71	0.007445	0.5236
TIMM50	ENSG00000105197	0.0132	0.07075	45.17	43.8	0.02886	0.5236
NME7	ENSG00000143156	0.002247	0.07629	24.91	21.68	0.005705	0.5235
ZFC3H1	ENSG00000133858	0.02026	0.05535	58.92	59.2	0.04241	0.5235
EIF2B1	ENSG00000111361	0.005335	0.0725	31.23	28.67	0.01265	0.5235
ZZEF1	ENSG00000074755	0.01158	0.06159	41.17	39.86	0.02565	0.5235
RIOK3	ENSG00000101782	0.004636	0.06842	29.93	27.22	0.01114	0.5235
CSRNP2	ENSG00000110925	0.00983	0.07243	37.92	36.62	0.02207	0.5234
NDUFA10	ENSG00000130414	0.02309	0.05501	65.8	65.76	0.04786	0.5233
KLHL18	ENSG00000114648	0.0002019	0.06993	16.64	12.52	0.0006124	0.5233
CLCN2	ENSG00000114859	4.63e-05	0.06766	14.13	9.867	0.0001539	0.5233
OPA1	ENSG00000198836	0.014	0.06322	43.77	42.75	0.03044	0.5233
MLX	ENSG00000108788	0.001304	0.07171	21.93	18.45	0.003448	0.5233
ZNF124	ENSG00000196418	1.924e-05	0.06533	12.92	8.541	6.733e-05	0.5232
BIRC6	ENSG00000115760	0.02204	0.04767	58.36	59.48	0.04587	0.5232
NDUFAF7	ENSG00000003509	0.004742	0.06867	29.28	26.21	0.01135	0.5232
PDCD6IP	ENSG00000170248	0.01688	0.05986	47.49	47.23	0.03593	0.5232
C9orf24	ENSG00000164972	2.85e-12	0.06267	6.691	2.106	1.82e-11	0.5232
ZNF333	ENSG00000160961	0.006126	0.06822	31.6	29.02	0.01438	0.5232
LIN37	ENSG00000267796	7.495e-05	0.06605	14.68	10.45	0.0002424	0.5232
PTPN1	ENSG00000196396	0.01722	0.05868	49.16	48.36	0.0366	0.5232
FGF13	ENSG00000129682	0.001183	0.07257	21.47	17.86	0.00315	0.5232
DDR1	ENSG00000204580	0.02724	0.04598	82.53	83.58	0.05563	0.5231
C11orf80	ENSG00000173715	0.007835	0.07577	33.27	31.51	0.01795	0.5231
DDX10	ENSG00000178105	0.0008056	0.07089	19.8	16.19	0.002203	0.5231
PRDM10	ENSG00000170325	0.002736	0.07676	25	21.96	0.006843	0.5231
VASP	ENSG00000125753	0.002709	0.08145	25	21.96	0.00678	0.5231
AKR1A1	ENSG00000117448	0.007754	0.06971	32.99	30.93	0.01778	0.523
LEPROTL1	ENSG00000104660	0.002435	0.06819	24.54	20.9	0.006137	0.523
SLC43A3	ENSG00000134802	6.627e-07	0.07043	10.04	5.694	2.729e-06	0.523
SLC66A2	ENSG00000122490	0.005466	0.07152	29.18	26.99	0.01293	0.523
PTGER3	ENSG00000050628	4.446e-18	0.06652	5.39	0.819	4.022e-17	0.5229
USP12	ENSG00000152484	0.01275	0.06864	39.59	38.34	0.02795	0.5229
ZNF570	ENSG00000171827	3.587e-05	0.06508	13.38	9.126	0.000121	0.5229
MINAR2	ENSG00000186367	4.811e-10	0.06174	7.435	2.925	2.632e-09	0.5228
TNRC6A	ENSG00000090905	0.02508	0.0423	60.69	62.68	0.05157	0.5228
FLII	ENSG00000177731	0.01011	0.07403	35.04	33.81	0.02261	0.5228
ITPA	ENSG00000125877	0.002134	0.06584	23.05	19.46	0.005435	0.5227
SYN3	ENSG00000185666	2.141e-06	0.06896	10.59	6.24	8.317e-06	0.5227
FAM50A	ENSG00000071859	0.01224	0.06699	38.1	36.27	0.02692	0.5227
MTA2	ENSG00000149480	0.01568	0.06052	42.01	40.91	0.0336	0.5226
DSCAML1	ENSG00000177103	1.442e-11	0.05843	6.691	2.184	8.831e-11	0.5226
CPTP	ENSG00000224051	0.0009863	0.0673	19.33	15.72	0.002662	0.5225
FBXL5	ENSG00000118564	0.01601	0.06234	42.1	40.29	0.03421	0.5225
PCDHB3	ENSG00000113205	0.005421	0.07318	28.16	25.12	0.01283	0.5225
RBM33	ENSG00000184863	0.03205	0.03884	87.27	88.53	0.06427	0.5225
TRMT13	ENSG00000122435	0.00973	0.06958	33.64	31.12	0.02187	0.5224
MED23	ENSG00000112282	0.008702	0.06516	32.25	29.88	0.01975	0.5224
TRIB1	ENSG00000173334	0.005034	0.07153	27.6	24.06	0.01199	0.5224
HAGHL	ENSG00000103253	0.003447	0.06826	24.91	21.41	0.008453	0.5224
BRINP2	ENSG00000198797	0.0002562	0.05393	16.08	11.54	0.0007639	0.5223
NBEAL1	ENSG00000144426	3.468e-05	0.06303	12.64	8.463	0.0001171	0.5223
CRELD1	ENSG00000163703	0.004401	0.07451	25.74	22.93	0.01061	0.5223
CRCP	ENSG00000241258	0.008504	0.06614	31.32	29.33	0.01933	0.5223
EPS8L2	ENSG00000177106	1.858e-09	0.06051	7.435	3.042	9.672e-09	0.5223
RPUSD4	ENSG00000165526	0.009443	0.07062	32.9	30.46	0.02129	0.5223
ARMCX3	ENSG00000102401	0.002297	0.0687	22.3	18.88	0.005821	0.5223
CRACD	ENSG00000109265	0.0317	0.05412	70.54	68.53	0.06362	0.5222
GPRIN3	ENSG00000185477	3.993e-06	0.05911	10.69	6.318	1.511e-05	0.5222
LARP1	ENSG00000155506	0.01099	0.06877	34.01	32.22	0.02445	0.5222
CHKB	ENSG00000100288	0.01176	0.06977	34.39	33.03	0.02599	0.5222
DUSP11	ENSG00000144048	0.0098	0.07067	32.25	30.19	0.02202	0.5221
KMT2E	ENSG00000005483	0.02988	0.04682	60.5	60.84	0.06033	0.5221
AJM1	ENSG00000232434	1.402e-06	0.06303	9.851	5.577	5.567e-06	0.5221
USP32	ENSG00000170832	0.008669	0.07192	30.58	28.32	0.01968	0.5221
BOD1L1	ENSG00000038219	0.02526	0.05972	51.39	50.98	0.0519	0.522
CCSER1	ENSG00000184305	1.537e-07	0.05658	8.643	4.368	6.702e-07	0.522
FANCF	ENSG00000183161	0.00027	0.06545	15.33	11.43	0.0008021	0.522
TM9SF2	ENSG00000125304	0.01556	0.0631	38.1	36.82	0.03338	0.522
NECAB2	ENSG00000103154	0.0004527	0.07663	16.36	12.68	0.001295	0.522
PAQR7	ENSG00000182749	0.000361	0.06615	15.71	11.86	0.00105	0.5219
RAB14	ENSG00000119396	0.02337	0.05731	46.19	46.37	0.0484	0.5219
SMIM18	ENSG00000253457	8.803e-19	0.05698	4.926	0.585	8.232e-18	0.5218
ASB6	ENSG00000148331	0.003129	0.06795	22.68	19.46	0.007731	0.5218
ZBTB16	ENSG00000109906	0.03134	0.05585	60.04	57.84	0.06303	0.5218
ATP6V1D	ENSG00000100554	0.007347	0.06956	28.25	25.78	0.01696	0.5218
ARRB2	ENSG00000141480	0.007813	0.0675	28.81	26.17	0.01791	0.5218
LGALS3BP	ENSG00000108679	0.003108	0.06732	22.86	19.31	0.007684	0.5218
TIMM44	ENSG00000104980	0.02181	0.06162	44.33	43.92	0.04543	0.5218
TMEM121B	ENSG00000183307	0.0008258	0.06073	17.75	13.77	0.002256	0.5218
ZNHIT6	ENSG00000117174	0.01989	0.06749	41.54	40.29	0.0417	0.5217
TSPAN2	ENSG00000134198	3.047e-06	0.0679	9.944	5.85	1.164e-05	0.5217
RBM5	ENSG00000003756	0.03393	0.04104	61.71	64.78	0.06759	0.5217
MED10	ENSG00000133398	0.01136	0.0625	32.25	29.95	0.02519	0.5217
COG5	ENSG00000164597	0.01263	0.06959	33.27	31.83	0.02771	0.5217
PCMTD2	ENSG00000203880	0.03001	0.05268	55.58	54.52	0.06056	0.5217
R3HDM1	ENSG00000048991	0.01466	0.06151	34.94	33.39	0.03172	0.5216
EGLN2	ENSG00000269858	0.009408	0.07065	29.55	27.57	0.02124	0.5216
[truncated: 16,217 more rows]

## Sheet: Late RGC
Gene Symbol	Gene Ensembl	P-Value	Log2FC	PCT1	PCT2	Adj. P-value	AUC
[truncated: 18,075 more rows]

[truncated: 2 more sheets: H&A, PR]
