# Supplementary material for: Identification and Characterization of ATOH7-Regulated Target Genes and Pathways in Human Neuroretinal Development
Source: Cells. 2024 Jul 3;13(13):1142. doi: 10.3390/cells13131142 (PMC11240604; doi:10.3390/cells13131142)
Supplement: Supplementary file 1 [file cells-13-01142-s001.zip › Data_S11_Integrated_Data.xlsx]

## Sheet: ATOH7_Target_DEG
GENE INFORMATION										CUT&RUN				ATOH7-REPORTER mRNA-SEQ													scRNA-SEQ
Gene Symbol	Gene Name	EntrezID	Gene Type	GO:BP	GO:CC	GO:MF	KEGG	REACTOME	WIKIPATHWAYS	Enhancer	Promoter	Total	Published	Base Mean	log2FC	lfcSE	P Value	FDR	MUT1	MUT2	MUT3	MUT4	WT1	WT2	WT3	WT4	nRPC	tRPC	Early RGC	Late RGC	H&A	PR	Cluster	Cell Type
AFAP1	actin filament associated protein 1	60312	protein-coding	GO:0009966~regulation of signal transduction,GO:0051493~regulation of cytoskeleton organization,	GO:0005829~cytosol,GO:0005925~focal adhesion,GO:0015629~actin cytoskeleton,	GO:0003779~actin binding,GO:0017124~SH3 domain binding,GO:0042169~SH2 domain binding,			WP5348~11p11.2 copy number variation syndrome ,WP5199~PtdIns(4,5)P2 in cytokinesis pathway,	3	0	3	TRUE	7244.79	-1.93321	0.0816673	3.52e-125	5.83e-121	2864.97	3025.04	3081.95	2973.21	11012.7	11404.5	12457.6	11138.3	-0.725	-0.7785	1.522	0.1135	-0.3799	-0.09645	3	Early RGC
DCC	DCC netrin 1 receptor	1630	protein-coding	GO:0001764~neuron migration,GO:0006915~apoptotic process,GO:0007409~axonogenesis,GO:0007411~axon guidance,GO:0010977~negative regulation of neuron projection development,GO:0021965~spinal cord ventral commissure morphogenesis,GO:0033563~dorsal/ventral axon guidance,GO:0033564~anterior/posterior axon guidance,GO:0048671~negative regulation of collateral sprouting,GO:0098609~cell-cell adhesion,GO:1…	GO:0005829~cytosol,GO:0005886~plasma membrane,GO:0009986~cell surface,GO:0016021~integral component of membrane,GO:0044295~axonal growth cone,GO:0098685~Schaffer collateral - CA1 synapse,GO:0098839~postsynaptic density membrane,GO:0099061~integral component of postsynaptic density membrane,	GO:0004888~transmembrane signaling receptor activity,GO:0005042~netrin receptor activity,GO:0005515~protein binding,	hsa04360:Axon guidance,hsa05200:Pathways in cancer,hsa05210:Colorectal cancer,	R-HSA-109581~Apoptosis,R-HSA-1266738~Developmental Biology,R-HSA-373752~Netrin-1 signaling,R-HSA-376172~DSCAM interactions,R-HSA-376176~Signaling by ROBO receptors,R-HSA-418885~DCC mediated attractive signaling,R-HSA-418886~Netrin mediated repulsion signals,R-HSA-418889~Caspase activation via Dependence Receptors in the absence of ligand,R-HSA-418890~Role of second messengers in netrin-1 signalin…	WP4216~Chromosomal and microsatellite instability in colorectal cancer ,	1	0	1	TRUE	3684.9	-6.27161	0.276885	1.33e-115	1.1e-111	100.116	72.3975	43.5989	144.194	6602.75	5651.82	8603.02	8261.28	-0.7648	-0.5477	1.628	-0.4092	-0.5902	-0.5959	3	Early RGC
LDB3	LIM domain binding 3	11155	protein-coding	GO:0007507~heart development,GO:0030036~actin cytoskeleton organization,GO:0045214~sarcomere organization,GO:0061061~muscle structure development,	GO:0001725~stress fiber,GO:0005856~cytoskeleton,GO:0005912~adherens junction,GO:0030018~Z disc,GO:0031143~pseudopodium,GO:0031941~filamentous actin,GO:0048471~perinuclear region of cytoplasm,	GO:0003779~actin binding,GO:0005080~protein kinase C binding,GO:0005515~protein binding,GO:0008092~cytoskeletal protein binding,GO:0046872~metal ion binding,GO:0051371~muscle alpha-actinin binding,				1	0	1	FALSE	1865.15	-4.40784	0.205521	2.78e-103	1.54e-99	209.387	192.182	95.6994	162.467	3253.59	3730.81	3980.48	3296.58	-0.6063	-0.7192	1.468	0.1965	-0.5579	-0.5126	3	Early RGC
EYA2	EYA transcriptional coactivator and phosphatase 2	2139	protein-coding	GO:0006281~DNA repair,GO:0006325~chromatin organization,GO:0006338~chromatin remodeling,GO:0006470~protein dephosphorylation,GO:0007501~mesodermal cell fate specification,GO:0014706~striated muscle tissue development,GO:0016576~histone dephosphorylation,GO:0030154~cell differentiation,GO:0045739~positive regulation of DNA repair,GO:0048856~anatomical structure development,GO:0097192~extrinsic apo…	GO:0005634~nucleus,GO:0005654~nucleoplasm,GO:0005739~mitochondrion,GO:0005829~cytosol,	GO:0000287~magnesium ion binding,GO:0004725~protein tyrosine phosphatase activity,GO:0005515~protein binding,GO:0046872~metal ion binding,		R-HSA-5693532~DNA Double-Strand Break Repair,R-HSA-5693565~Recruitment and ATM-mediated phosphorylation of repair and signaling proteins at DNA double strand breaks,R-HSA-5693606~DNA Double Strand Break Response,R-HSA-73894~DNA Repair,		0	1	1	TRUE	1004.6	-2.92606	0.148374	2.29e-90	9.5e-87	240.256	234.002	200.214	242.716	1555.51	2067.05	1939.28	1557.77	-0.5984	-0.03942	0.8033	-0.1067	-0.4786	-0.1564	3	Early RGC
ADAM11	ADAM metallopeptidase domain 11	4185	protein-coding	GO:0006508~proteolysis,GO:0007229~integrin-mediated signaling pathway,GO:0033555~multicellular organismal response to stress,GO:0045184~establishment of protein localization,GO:0061367~behavioral response to acetic acid induced pain,GO:0061368~behavioral response to formalin induced pain,	GO:0005886~plasma membrane,GO:0016021~integral component of membrane,GO:0030424~axon,GO:0042734~presynaptic membrane,GO:0043204~perikaryon,	GO:0004222~metalloendopeptidase activity,GO:0005178~integrin binding,GO:0008237~metallopeptidase activity,		R-HSA-1266738~Developmental Biology,R-HSA-5682910~LGI-ADAM interactions,		0	1	1	TRUE	10685.9	-2.00863	0.105111	7.39e-83	2.04e-79	4378.8	4592.66	4098.92	3750.54	15988.9	19094.4	16653.4	16929.5	-0.7015	-0.9148	1.645	0.6479	-0.5958	-0.4686	3	Early RGC
CNTN2	contactin 2	6900	protein-coding	GO:0000226~microtubule cytoskeleton organization,GO:0001973~adenosine receptor signaling pathway,GO:0002023~reduction of food intake in response to dietary excess,GO:0007155~cell adhesion,GO:0007156~homophilic cell adhesion via plasma membrane adhesion molecules,GO:0007411~axon guidance,GO:0007413~axonal fasciculation,GO:0007612~learning,GO:0007628~adult walking behavior,GO:0010769~regulation of …	GO:0005886~plasma membrane,GO:0009986~cell surface,GO:0030424~axon,GO:0033268~node of Ranvier,GO:0043025~neuronal cell body,GO:0043194~axon initial segment,GO:0043209~myelin sheath,GO:0044224~juxtaparanode region of axon,GO:0045202~synapse,GO:0045211~postsynaptic membrane,GO:0099025~anchored component of postsynaptic membrane,	GO:0005515~protein binding,GO:0030246~carbohydrate binding,GO:0042802~identical protein binding,GO:0043621~protein self-association,GO:0098632~protein binding involved in cell-cell adhesion,	hsa04514:Cell adhesion molecules,	R-HSA-1266738~Developmental Biology,R-HSA-373760~L1CAM interactions,R-HSA-375165~NCAM signaling for neurite out-growth,R-HSA-419037~NCAM1 interactions,R-HSA-422475~Axon guidance,R-HSA-447038~NrCAM interactions,R-HSA-9675108~Nervous system development,	WP4754~IL-18 signaling pathway,	2	1	3	TRUE	93626.2	-2.71604	0.144936	8.17e-82	1.93e-78	24766.6	29177.9	23471.7	19589.7	164142	150113	189217	148531	-1.013	-1.199	2.348	1.103	-0.9119	-1.102	3	Early RGC
C14orf132	chromosome 14 open reading frame 132	56967	protein-coding		GO:0016020~membrane,GO:0016021~integral component of membrane,					2	0	2	FALSE	10143.8	-1.95566	0.104816	4.87e-79	1.01e-75	4343.7	4079.8	4142	3881.22	14845.3	18141.3	17070.8	14646.6	-0.537	-0.358	0.9135	0.6899	-0.3193	-0.4731	3	Early RGC
PPP1R1A	protein phosphatase 1 regulatory inhibitor subunit 1A	5502	protein-coding	GO:0005977~glycogen metabolic process,GO:0007165~signal transduction,GO:0035556~intracellular signal transduction,	GO:0005737~cytoplasm,	GO:0004864~protein phosphatase inhibitor activity,GO:0004865~protein serine/threonine phosphatase inhibitor activity,GO:0005515~protein binding,	hsa04261:Adrenergic signaling in cardiomyocytes,hsa04720:Long-term potentiation,		WP2636~Common pathways underlying drug addiction,WP4861~Endoplasmic reticulum stress response in coronavirus infection,	0	1	1	FALSE	2417.47	-2.51155	0.136891	4.72e-78	8.67e-75	785.801	750.417	561.526	731.847	4324.89	4485.73	3585.52	4114.02	-0.7366	-0.8435	1.604	0.621	-0.0594	-0.7907	3	Early RGC
RTN4RL2	reticulon 4 receptor like 2	349667	protein-coding	GO:0007166~cell surface receptor signaling pathway,GO:0010977~negative regulation of neuron projection development,GO:0031103~axon regeneration,	GO:0005576~extracellular region,GO:0005615~extracellular space,GO:0005886~plasma membrane,GO:0009986~cell surface,GO:0030424~axon,GO:0030425~dendrite,GO:0031012~extracellular matrix,GO:0043005~neuron projection,GO:0043204~perikaryon,GO:0045121~membrane raft,GO:0046658~anchored component of plasma membrane,GO:0070062~extracellular exosome,	GO:0038023~signaling receptor activity,		R-HSA-163125~Post-translational modification: synthesis of GPI-anchored proteins,R-HSA-392499~Metabolism of proteins,R-HSA-597592~Post-translational protein modification,		1	0	1	FALSE	1057.08	-2.07953	0.119371	1.4e-69	1.93e-66	419.783	402.772	370.245	400.792	1582.11	1964.87	1572.24	1743.8	-0.3899	-0.4133	0.8708	0.2978	-0.3089	-0.3938	3	Early RGC
NKAIN4	sodium/potassium transporting ATPase interacting 4	128414	protein-coding	GO:0002028~regulation of sodium ion transport,	GO:0005886~plasma membrane,GO:0016021~integral component of membrane,	GO:0005515~protein binding,				1	0	1	TRUE	1703.76	-2.13183	0.12684	3.94e-65	5.01e-62	573.812	659.321	557.573	696.912	2683.74	3016.58	2426.27	3015.86	-0.3097	-0.1656	0.8037	-0.348	-0.4152	-0.7344	3	Early RGC
CLDN5	claudin 5	7122	protein-coding	GO:0003151~outflow tract morphogenesis,GO:0007043~cell-cell junction assembly,GO:0007155~cell adhesion,GO:0007179~transforming growth factor beta receptor signaling pathway,GO:0007612~learning,GO:0008284~positive regulation of cell proliferation,GO:0010628~positive regulation of gene expression,GO:0010629~negative regulation of gene expression,GO:0016338~calcium-independent cell-cell adhesion via…	GO:0005886~plasma membrane,GO:0005911~cell-cell junction,GO:0005923~bicellular tight junction,GO:0016020~membrane,GO:0016021~integral component of membrane,GO:0016327~apicolateral plasma membrane,GO:0016328~lateral plasma membrane,GO:0030054~cell junction,GO:0030864~cortical actin cytoskeleton,GO:0033270~paranode region of axon,GO:0043220~Schmidt-Lanterman incisure,GO:0070160~occluding junction,	GO:0005198~structural molecule activity,GO:0005515~protein binding,GO:0042802~identical protein binding,	hsa04514:Cell adhesion molecules,hsa04530:Tight junction,hsa04670:Leukocyte transendothelial migration,hsa05130:Pathogenic Escherichia coli infection,hsa05160:Hepatitis C,	R-HSA-1500931~Cell-Cell communication,R-HSA-212436~Generic Transcription Pathway,R-HSA-420029~Tight junction interactions,R-HSA-421270~Cell-cell junction organization,R-HSA-446728~Cell junction organization,R-HSA-73857~RNA Polymerase II Transcription,R-HSA-74160~Gene expression (Transcription),R-HSA-8878171~Transcriptional regulation by RUNX1,R-HSA-8935964~RUNX1 regulates expression of components…	WP4932~7q11.23 copy number variation syndrome,WP4239~Epithelial to mesenchymal transition in colorectal cancer,WP4657~22q11.2 copy number variation syndrome,WP410~Exercise-induced circadian regulation,	1	0	1	TRUE	1268.32	-2.79384	0.169947	2.51e-64	2.77e-61	314.618	252.782	282.811	395.268	2003.97	2470.75	1928.39	2497.96	-0.7365	0.2113	0.6459	-0.1535	-0.145	-0.07354	3	Early RGC
POU4F2	POU class 4 homeobox 2	5458	protein-coding	GO:0000122~negative regulation of transcription from RNA polymerase II promoter,GO:0000165~MAPK cascade,GO:0006357~regulation of transcription from RNA polymerase II promoter,GO:0007283~spermatogenesis,GO:0007411~axon guidance,GO:0007507~heart development,GO:0007605~sensory perception of sound,GO:0010666~positive regulation of cardiac muscle cell apoptotic process,GO:0030182~neuron differentiatio…	GO:0000785~chromatin,GO:0000791~euchromatin,GO:0005634~nucleus,GO:0005654~nucleoplasm,GO:0005667~transcription factor complex,GO:0005737~cytoplasm,GO:0016607~nuclear speck,	GO:0000978~RNA polymerase II core promoter proximal region sequence-specific DNA binding,GO:0000981~RNA polymerase II transcription factor activity, sequence-specific DNA binding,GO:0001227~transcriptional repressor activity, RNA polymerase II transcription regulatory region sequence-specific binding,GO:0001228~transcriptional activator activity, RNA polymerase II transcription regulatory region …		R-HSA-212436~Generic Transcription Pathway,R-HSA-3700989~Transcriptional Regulation by TP53,R-HSA-5633007~Regulation of TP53 Activity,R-HSA-6804759~Regulation of TP53 Activity through Association with Co-factors,R-HSA-73857~RNA Polymerase II Transcription,R-HSA-74160~Gene expression (Transcription),		3	0	3	TRUE	7517.3	-2.46657	0.157035	2.57e-58	2.03e-55	2603.55	2664.78	2047.5	1666.21	12607.3	11925.4	13233.5	13390.3	-0.8131	-0.572	1.647	0.07445	-0.6325	-0.7512	3	Early RGC
TTC29	tetratricopeptide repeat domain 29	83894	protein-coding	GO:0003341~cilium movement,GO:0044782~cilium organization,	GO:0005737~cytoplasm,GO:0005856~cytoskeleton,GO:0036126~sperm flagellum,					2	0	2	TRUE	202.234	-4.23739	0.268821	2.2e-57	1.58e-54	27.8802	16.648	17.8234	17.0669	368.01	282.746	433.342	454.355	-0.3681	0.2299	0.397	-0.3265	-0.3458	-0.3687	3	Early RGC
ATP2B4	ATPase plasma membrane Ca2+ transporting 4	493	protein-coding	GO:0003407~neural retina development,GO:0006357~regulation of transcription from RNA polymerase II promoter,GO:0006874~cellular calcium ion homeostasis,GO:0007283~spermatogenesis,GO:0010629~negative regulation of gene expression,GO:0010751~negative regulation of nitric oxide mediated signal transduction,GO:0014832~urinary bladder smooth muscle contraction,GO:0016525~negative regulation of angioge…	GO:0005886~plasma membrane,GO:0005887~integral component of plasma membrane,GO:0005901~caveola,GO:0016020~membrane,GO:0016021~integral component of membrane,GO:0016323~basolateral plasma membrane,GO:0030018~Z disc,GO:0030315~T-tubule,GO:0032991~macromolecular complex,GO:0036126~sperm flagellum,GO:0043005~neuron projection,GO:0043231~intracellular membrane-bounded organelle,GO:0045121~membrane raf…	GO:0005388~calcium-transporting ATPase activity,GO:0005515~protein binding,GO:0005516~calmodulin binding,GO:0005524~ATP binding,GO:0015085~calcium ion transmembrane transporter activity,GO:0016887~ATPase activity,GO:0017080~sodium channel regulator activity,GO:0019829~cation-transporting ATPase activity,GO:0019901~protein kinase binding,GO:0030165~PDZ domain binding,GO:0030346~protein phosphatase…	hsa04020:Calcium signaling pathway,hsa04022:cGMP-PKG signaling pathway,hsa04024:cAMP signaling pathway,hsa04261:Adrenergic signaling in cardiomyocytes,hsa04925:Aldosterone synthesis and secretion,hsa04961:Endocrine and other factor-regulated calcium reabsorption,hsa04970:Salivary secretion,hsa04972:Pancreatic secretion,hsa04978:Mineral absorption,	R-HSA-109582~Hemostasis,R-HSA-382551~Transport of small molecules,R-HSA-397014~Muscle contraction,R-HSA-418346~Platelet homeostasis,R-HSA-418359~Reduction of cytosolic Ca++ levels,R-HSA-418360~Platelet calcium homeostasis,R-HSA-5576891~Cardiac conduction,R-HSA-5578775~Ion homeostasis,R-HSA-936837~Ion transport by P-type ATPases,R-HSA-983712~Ion channel transport,	WP4698~Vitamin D-sensitive calcium signaling in depression,	1	0	1	FALSE	1569.39	-1.99134	0.129735	1.34e-54	8.53e-52	702.8	571.904	606.9	599.019	2742.89	2088.28	2518.4	2724.94	0.09786	-0.1398	-7.43e-05	0.8806	-0.1966	-0.4743	4	Late RGC
KLF7	KLF transcription factor 7	8609	protein-coding	GO:0000122~negative regulation of transcription from RNA polymerase II promoter,GO:0006357~regulation of transcription from RNA polymerase II promoter,GO:0007409~axonogenesis,GO:0007411~axon guidance,GO:0042593~glucose homeostasis,GO:0045604~regulation of epidermal cell differentiation,GO:0045893~positive regulation of transcription, DNA-templated,GO:0045944~positive regulation of transcription f…	GO:0000785~chromatin,GO:0005634~nucleus,GO:0005654~nucleoplasm,GO:0005829~cytosol,	GO:0000978~RNA polymerase II core promoter proximal region sequence-specific DNA binding,GO:0000981~RNA polymerase II transcription factor activity, sequence-specific DNA binding,GO:0001228~transcriptional activator activity, RNA polymerase II transcription regulatory region sequence-specific binding,GO:0003677~DNA binding,GO:0003700~transcription factor activity, sequence-specific DNA binding,GO…			WP236~Adipogenesis,	1	0	1	TRUE	6099.72	-1.42765	0.0935039	2.03e-53	1.2e-50	2969.16	3462.97	3447.29	3251.13	8589.27	8391.6	9255.17	9431.2	-0.4672	-0.58	0.9509	0.7761	-0.1107	-0.3369	3	Early RGC
NKAIN1	sodium/potassium transporting ATPase interacting 1	79570	protein-coding	GO:0002028~regulation of sodium ion transport,	GO:0005886~plasma membrane,GO:0016021~integral component of membrane,	GO:0051117~ATPase binding,				3	0	3	TRUE	3364.71	-1.40978	0.0930117	1.1e-52	6.27e-50	1703.69	1938.86	1734.13	1931.01	4729.8	5277.03	4846.32	4756.84	-0.4406	-0.3016	0.711	0.3898	0.1811	-0.3897	3	Early RGC
LRP1B	LDL receptor related protein 1B	53353	protein-coding	GO:0006897~endocytosis,GO:0006898~receptor-mediated endocytosis,GO:0015031~protein transport,	GO:0005886~plasma membrane,GO:0016020~membrane,GO:0016021~integral component of membrane,GO:0043235~receptor complex,	GO:0005041~low-density lipoprotein receptor activity,GO:0005509~calcium ion binding,GO:0005515~protein binding,			WP5323~Fatty Acids and Lipoproteins Transport in Hepatocytes,	2	0	2	TRUE	215.94	-4.41526	0.294727	4.77e-52	2.55e-49	22.59	12.7738	20.6391	19.0522	376.987	461.835	537.758	275.886	-0.09452	-0.07679	0.1845	0.07621	-0.02444	-0.1143	3	Early RGC
HEY1	hes related family bHLH transcription factor with YRPW motif 1	23462	protein-coding	GO:0000122~negative regulation of transcription from RNA polymerase II promoter,GO:0001525~angiogenesis,GO:0003161~cardiac conduction system development,GO:0003180~aortic valve morphogenesis,GO:0003184~pulmonary valve morphogenesis,GO:0003190~atrioventricular valve formation,GO:0003203~endocardial cushion morphogenesis,GO:0003208~cardiac ventricle morphogenesis,GO:0006355~regulation of transcript…	GO:0000785~chromatin,GO:0005634~nucleus,GO:0005654~nucleoplasm,GO:0005737~cytoplasm,	GO:0000978~RNA polymerase II core promoter proximal region sequence-specific DNA binding,GO:0000981~RNA polymerase II transcription factor activity, sequence-specific DNA binding,GO:0001227~transcriptional repressor activity, RNA polymerase II transcription regulatory region sequence-specific binding,GO:0003677~DNA binding,GO:0003700~transcription factor activity, sequence-specific DNA binding,GO…	hsa04330:Notch signaling pathway,hsa05165:Human papillomavirus infection,hsa05200:Pathways in cancer,hsa05224:Breast cancer,	R-HSA-1266738~Developmental Biology,R-HSA-157118~Signaling by NOTCH,R-HSA-162582~Signal Transduction,R-HSA-1643685~Disease,R-HSA-1980143~Signaling by NOTCH1,R-HSA-2122947~NOTCH1 Intracellular Domain Regulates Transcription,R-HSA-212436~Generic Transcription Pathway,R-HSA-2644602~Signaling by NOTCH1 PEST Domain Mutants in Cancer,R-HSA-2644603~Signaling by NOTCH1 in Cancer,R-HSA-2644606~Constitutiv…	WP4262~Breast cancer pathway,WP61~Notch signaling pathway,WP4787~Osteoblast differentiation and related diseases,WP3593~MicroRNA for targeting cancer growth and vascularization in glioblastoma,WP5265~Neurogenesis regulation in the olfactory epithelium,WP1591~Heart development,WP3845~Canonical and non-canonical Notch signaling,	1	0	1	TRUE	2210.02	-3.46098	0.243605	8.75e-49	3.71e-46	301.147	250.452	323.149	548.64	3684.7	3496.78	3644.81	5430.48	-0.3114	-0.06978	0.7178	-0.5378	-0.3285	-0.6385	3	Early RGC
MYO16	myosin XVI	23026	protein-coding	GO:0008285~negative regulation of cell proliferation,GO:0014065~phosphatidylinositol 3-kinase signaling,GO:0021549~cerebellum development,GO:0048812~neuron projection morphogenesis,GO:2000134~negative regulation of G1/S transition of mitotic cell cycle,	GO:0005654~nucleoplasm,GO:0005737~cytoplasm,GO:0005829~cytosol,GO:0005886~plasma membrane,GO:0016020~membrane,GO:0016459~myosin complex,GO:0048471~perinuclear region of cytoplasm,	GO:0003774~motor activity,GO:0003779~actin binding,GO:0005515~protein binding,GO:0005524~ATP binding,GO:0019903~protein phosphatase binding,GO:0044877~macromolecular complex binding,GO:0051015~actin filament binding,	hsa04814:Motor proteins,			2	0	2	TRUE	1502.66	-1.40757	0.0983779	3.1e-47	1.25e-44	869.401	863.321	803.183	730.673	2171.76	2094.09	2226.05	2262.81	-0.6557	-0.07072	0.8254	-0.001133	0.6136	-0.7885	3	Early RGC
HIVEP3	HIVEP zinc finger 3	59269	protein-coding	GO:0006357~regulation of transcription from RNA polymerase II promoter,GO:0035914~skeletal muscle cell differentiation,GO:0045893~positive regulation of transcription, DNA-templated,	GO:0005634~nucleus,GO:0005737~cytoplasm,	GO:0000978~RNA polymerase II core promoter proximal region sequence-specific DNA binding,GO:0000981~RNA polymerase II transcription factor activity, sequence-specific DNA binding,GO:0005515~protein binding,GO:0046872~metal ion binding,		R-HSA-212436~Generic Transcription Pathway,R-HSA-73857~RNA Polymerase II Transcription,R-HSA-74160~Gene expression (Transcription),R-HSA-8878166~Transcriptional regulation by RUNX2,R-HSA-8939902~Regulation of RUNX2 expression and activity,		1	0	1	TRUE	739.081	-1.67021	0.11728	5.99e-47	2.31e-44	340.091	377.891	316.155	361.42	1089.45	1166.84	1035.9	1224.9	-0.2061	-0.3286	0.4945	0.4043	-0.09295	-0.2036	3	Early RGC
TAGLN3	transgelin 3	29114	protein-coding	GO:0000122~negative regulation of transcription from RNA polymerase II promoter,GO:0007015~actin filament organization,GO:0007417~central nervous system development,	GO:0005634~nucleus,GO:0005856~cytoskeleton,GO:0015629~actin cytoskeleton,	GO:0051015~actin filament binding,				0	1	1	TRUE	5071.42	-1.47086	0.105245	3.5e-45	1.12e-42	2634.38	2636.34	2603.01	2783.46	7287.32	8681.58	7207.81	6737.47	-0.6149	-0.1548	0.7114	0.1521	0.111	0.04063	3	Early RGC
CALM3	calmodulin 3	808	protein-coding	GO:0000086~G2/M transition of mitotic cell cycle,GO:0001975~response to amphetamine,GO:0002027~regulation of heart rate,GO:0002834~regulation of response to tumor cell,GO:0005513~detection of calcium ion,GO:0007186~G-protein coupled receptor signaling pathway,GO:0007190~activation of adenylate cyclase activity,GO:0010800~positive regulation of peptidyl-threonine phosphorylation,GO:0010801~negativ…	GO:0000922~spindle pole,GO:0005634~nucleus,GO:0005737~cytoplasm,GO:0005813~centrosome,GO:0005876~spindle microtubule,GO:0005886~plasma membrane,GO:0008076~voltage-gated potassium channel complex,GO:0030017~sarcomere,GO:0030426~growth cone,GO:0030672~synaptic vesicle membrane,GO:0031966~mitochondrial membrane,GO:0031982~vesicle,GO:0032991~macromolecular complex,GO:0034704~calcium channel complex,G…	GO:0005509~calcium ion binding,GO:0005515~protein binding,GO:0008179~adenylate cyclase binding,GO:0010856~adenylate cyclase activator activity,GO:0016301~kinase activity,GO:0019901~protein kinase binding,GO:0019904~protein domain specific binding,GO:0030234~enzyme regulator activity,GO:0030235~nitric-oxide synthase regulator activity,GO:0031432~titin binding,GO:0031800~type 3 metabotropic glutama…	hsa04014:Ras signaling pathway,hsa04015:Rap1 signaling pathway,hsa04020:Calcium signaling pathway,hsa04022:cGMP-PKG signaling pathway,hsa04024:cAMP signaling pathway,hsa04070:Phosphatidylinositol signaling system,hsa04114:Oocyte meiosis,hsa04218:Cellular senescence,hsa04261:Adrenergic signaling in cardiomyocytes,hsa04270:Vascular smooth muscle contraction,hsa04371:Apelin signaling pathway,hsa0462…	R-HSA-109582~Hemostasis,R-HSA-111885~Opioid Signalling,R-HSA-111931~PKA-mediated phosphorylation of CREB,R-HSA-111932~CaMK IV-mediated phosphorylation of CREB,R-HSA-111933~Calmodulin induced events,R-HSA-111957~Cam-PDE 1 activation,R-HSA-111996~Ca-dependent events,R-HSA-111997~CaM pathway,R-HSA-112040~G-protein mediated events,R-HSA-112043~PLC beta mediated events,R-HSA-112314~Neurotransmitter re…	WP5124~Alzheimer's disease,WP289~Myometrial relaxation and contraction pathways,WP4223~Ras signaling,WP4685~Melanoma,WP2059~Alzheimer's disease and miRNA effects,WP536~Calcium regulation in cardiac cells,WP500~Glycogen synthesis and degradation,WP4756~Renin-angiotensin-aldosterone system (RAAS),	0	1	1	TRUE	9632.12	-1.14079	0.0831413	4.49e-44	1.33e-41	5875.1	5860.85	5859.93	6316.49	13164.4	14228.9	12355.7	13395.6	-0.2092	-0.1426	0.4705	-0.06554	-0.09271	-0.3763	3	Early RGC
IGFBPL1	insulin like growth factor binding protein like 1	347252	protein-coding	GO:0001558~regulation of cell growth,GO:0009966~regulation of signal transduction,GO:0071228~cellular response to tumor cell,	GO:0005576~extracellular region,GO:0005615~extracellular space,	GO:0005520~insulin-like growth factor binding,				1	1	2	TRUE	15001.2	-1.3952	0.10176	1.35e-43	3.93e-41	7847.91	8176.01	7881.51	8879.69	19939.2	20617.8	22023.9	24643.7	-0.701	-0.2676	0.8679	-0.1036	-0.4661	0.8098	3	Early RGC
RAB31	RAB31, member RAS oncogene family	11031	protein-coding	GO:0006886~intracellular protein transport,GO:0031623~receptor internalization,GO:0032869~cellular response to insulin stimulus,GO:0043001~Golgi to plasma membrane protein transport,GO:0045055~regulated exocytosis,GO:0060100~positive regulation of phagocytosis, engulfment,GO:0090382~phagosome maturation,	GO:0001891~phagocytic cup,GO:0005769~early endosome,GO:0005829~cytosol,GO:0005886~plasma membrane,GO:0012505~endomembrane system,GO:0030667~secretory granule membrane,GO:0031901~early endosome membrane,GO:0032588~trans-Golgi network membrane,GO:0036186~early phagosome membrane,GO:0045335~phagocytic vesicle,	GO:0003924~GTPase activity,GO:0005515~protein binding,GO:0005525~GTP binding,GO:0019003~GDP binding,	hsa04144:Endocytosis,	R-HSA-168249~Innate Immune System,R-HSA-168256~Immune System,R-HSA-199991~Membrane Trafficking,R-HSA-392499~Metabolism of proteins,R-HSA-5653656~Vesicle-mediated transport,R-HSA-597592~Post-translational protein modification,R-HSA-6798695~Neutrophil degranulation,R-HSA-8873719~RAB geranylgeranylation,R-HSA-8876198~RAB GEFs exchange GTP for GDP on RABs,R-HSA-9007101~Rab regulation of trafficking,		1	0	1	TRUE	6010.97	-1.43231	0.106771	7.8e-42	2.19e-39	2874.84	3461.06	3140.39	3402.68	9316.48	8167.78	9547.06	8177.45	0.2873	-0.391	0.2378	0.1411	-0.4855	-0.4734	1	nRPC
ELAVL4	ELAV like RNA binding protein 4	1996	protein-coding	GO:0006396~RNA processing,GO:0006397~mRNA processing,GO:0007568~aging,GO:0007626~locomotory behavior,GO:0008306~associative learning,GO:0008380~RNA splicing,GO:0021895~cerebral cortex neuron differentiation,GO:0031099~regeneration,GO:0034976~response to endoplasmic reticulum stress,GO:0042220~response to cocaine,GO:0048813~dendrite morphogenesis,GO:0070935~3'-UTR-mediated mRNA stabilization,GO:00…	GO:0005635~nuclear envelope,GO:0005737~cytoplasm,GO:0005829~cytosol,GO:0005856~cytoskeleton,GO:0016020~membrane,GO:0030424~axon,GO:0030425~dendrite,GO:0030426~growth cone,GO:0042788~polysomal ribosome,GO:0043204~perikaryon,GO:0098794~postsynapse,GO:0098978~glutamatergic synapse,GO:1990904~ribonucleoprotein complex,	GO:0003723~RNA binding,GO:0003730~mRNA 3'-UTR binding,GO:0008143~poly(A) binding,GO:0035925~mRNA 3'-UTR AU-rich region binding,GO:0045182~translation regulator activity,GO:0097158~pre-mRNA intronic pyrimidine-rich binding,				2	0	2	TRUE	5375.21	-3.39993	0.270871	2.79e-39	7.22e-37	883.545	906.069	854.462	923.841	9252.78	11698.7	13969.2	4513.16	-0.6745	-0.7089	1.305	1.407	-0.6744	-0.5336	4	Late RGC
SCHIP1	schwannomin interacting protein 1	29970	protein-coding	GO:0035332~positive regulation of hippo signaling,	GO:0005654~nucleoplasm,GO:0005737~cytoplasm,GO:0005829~cytosol,GO:0005886~plasma membrane,GO:0016604~nuclear body,GO:0030054~cell junction,	GO:0005515~protein binding,GO:0042802~identical protein binding,			WP2857~Mesodermal commitment pathway,WP2858~Ectoderm differentiation,	0	1	1	TRUE	1731.47	-1.37654	0.106334	3.69e-39	9.4e-37	997.588	1069.19	900.622	849.639	2598.62	2522.07	2524.44	2389.61	NA	NA	NA	NA	NA	NA	NA	NA
MN1	MN1 proto-oncogene, transcriptional regulator	4330	protein-coding	GO:0001957~intramembranous ossification,GO:0006355~regulation of transcription, DNA-templated,GO:0033689~negative regulation of osteoblast proliferation,GO:0070564~positive regulation of vitamin D receptor signaling pathway,GO:1902806~regulation of cell cycle G1/S phase transition,	GO:0005634~nucleus,	GO:0005515~protein binding,				2	0	2	TRUE	1589.24	1.46233	0.114336	2.9e-38	7.07e-36	2385.84	2337.93	2351.95	2287.67	980.972	857.817	765.455	746.281	0.2868	0.0462	-0.3662	-0.2585	0.4976	-0.04095	5	H&A
RGMB	repulsive guidance molecule BMP co-receptor b	285704	protein-coding	GO:0007155~cell adhesion,GO:0007165~signal transduction,GO:0030509~BMP signaling pathway,GO:0045893~positive regulation of transcription, DNA-templated,	GO:0005793~endoplasmic reticulum-Golgi intermediate compartment,GO:0005886~plasma membrane,GO:0045121~membrane raft,GO:0046658~anchored component of plasma membrane,	GO:0005515~protein binding,GO:0015026~coreceptor activity,GO:0042802~identical protein binding,	hsa04350:TGF-beta signaling pathway,	R-HSA-1266738~Developmental Biology,R-HSA-373752~Netrin-1 signaling,R-HSA-422475~Axon guidance,R-HSA-9675108~Nervous system development,	WP5352~10q11.21q11.23 copy number variation syndrome,	1	0	1	TRUE	2438.08	-1.85393	0.153056	5.84e-35	1.24e-32	868.032	988.179	902.195	1368.5	3872.78	3788.28	3686.15	4030.5	-0.2917	-0.3241	0.5738	0.7096	-0.2454	-0.3217	4	Late RGC
PACSIN1	protein kinase C and casein kinase substrate in neurons 1	29993	protein-coding	GO:0007010~cytoskeleton organization,GO:0007015~actin filament organization,GO:0030100~regulation of endocytosis,GO:0045806~negative regulation of endocytosis,GO:0048488~synaptic vesicle endocytosis,GO:0048666~neuron development,GO:0048812~neuron projection morphogenesis,GO:0072657~protein localization to membrane,GO:0072659~protein localization to plasma membrane,GO:0097320~plasma membrane tubul…	GO:0005737~cytoplasm,GO:0005768~endosome,GO:0005829~cytosol,GO:0005886~plasma membrane,GO:0030137~COPI-coated vesicle,GO:0030659~cytoplasmic vesicle membrane,GO:0032587~ruffle membrane,GO:0043005~neuron projection,GO:0043679~axon terminus,GO:0045202~synapse,GO:0048471~perinuclear region of cytoplasm,GO:0098684~photoreceptor ribbon synapse,GO:0098833~presynaptic endocytic zone,	GO:0005515~protein binding,GO:0005543~phospholipid binding,GO:0008092~cytoskeletal protein binding,GO:0008289~lipid binding,GO:0016301~kinase activity,GO:0042802~identical protein binding,		R-HSA-199991~Membrane Trafficking,R-HSA-5653656~Vesicle-mediated transport,R-HSA-8856828~Clathrin-mediated endocytosis,	WP5323~Fatty Acids and Lipoproteins Transport in Hepatocytes,	1	0	1	FALSE	626.861	1.97478	0.164003	8.43e-35	1.77e-32	1270.73	971.715	998.82	784.976	249.506	232.805	252.227	254.104	-0.008281	-0.01889	-0.04032	-0.03206	0.0894	0.221	6	PR
SUN2	Sad1 and UNC84 domain containing 2	25777	protein-coding	GO:0006998~nuclear envelope organization,GO:0007052~mitotic spindle organization,GO:0007097~nuclear migration,GO:0021817~nucleokinesis involved in cell motility in cerebral cortex radial glia guided migration,GO:0030335~positive regulation of cell migration,GO:0031022~nuclear migration along microfilament,GO:0051321~meiotic cell cycle,GO:0051642~centrosome localization,GO:0090292~nuclear matrix a…	GO:0000781~chromosome, telomeric region,GO:0000794~condensed nuclear chromosome,GO:0005635~nuclear envelope,GO:0005637~nuclear inner membrane,GO:0005639~integral component of nuclear inner membrane,GO:0010008~endosome membrane,GO:0031965~nuclear membrane,GO:0034993~LINC complex,	GO:0005515~protein binding,GO:0005521~lamin binding,GO:0008017~microtubule binding,GO:0042802~identical protein binding,GO:0043495~protein anchor,		R-HSA-1221632~Meiotic synapsis,R-HSA-1474165~Reproduction,R-HSA-1500620~Meiosis,R-HSA-1640170~Cell Cycle,		0	1	1	FALSE	2652.98	-1.13257	0.094194	1.42e-34	2.95e-32	1614.09	1800.02	1603.96	1583.49	3390.2	3663.03	3656.72	3912.32	-0.3448	-0.1353	0.5547	0.1546	-0.133	-0.3331	3	Early RGC
LRRTM3	leucine rich repeat transmembrane neuronal 3	347731	protein-coding	GO:0051965~positive regulation of synapse assembly,GO:0099054~presynapse assembly,GO:1902004~positive regulation of beta-amyloid formation,GO:1905606~regulation of presynapse assembly,	GO:0005615~extracellular space,GO:0031012~extracellular matrix,GO:0098839~postsynaptic density membrane,GO:0098978~glutamatergic synapse,GO:0099061~integral component of postsynaptic density membrane,			R-HSA-112316~Neuronal System,R-HSA-6794361~Neurexins and neuroligins,R-HSA-6794362~Protein-protein interactions at synapses,		1	0	1	FALSE	115.296	-3.85317	0.327237	4.1e-34	8.07e-32	21.2124	9.25912	12.2672	14.4105	204.782	224.214	280.823	155.398	-0.1318	-0.09161	0.2795	-0.04378	-0.1329	-0.1074	3	Early RGC
SMAD9	SMAD family member 9	4093	protein-coding	GO:0006355~regulation of transcription, DNA-templated,GO:0006357~regulation of transcription from RNA polymerase II promoter,GO:0007179~transforming growth factor beta receptor signaling pathway,GO:0009653~anatomical structure morphogenesis,GO:0030154~cell differentiation,GO:0030509~BMP signaling pathway,GO:0060395~SMAD protein signal transduction,GO:0071773~cellular response to BMP stimulus,GO:0…	GO:0000785~chromatin,GO:0005634~nucleus,GO:0005654~nucleoplasm,GO:0005667~transcription factor complex,GO:0005737~cytoplasm,GO:0005829~cytosol,GO:0071141~SMAD protein complex,GO:0071144~SMAD2-SMAD3 protein complex,	GO:0000978~RNA polymerase II core promoter proximal region sequence-specific DNA binding,GO:0000981~RNA polymerase II transcription factor activity, sequence-specific DNA binding,GO:0003677~DNA binding,GO:0005515~protein binding,GO:0046872~metal ion binding,GO:0070411~I-SMAD binding,	hsa04350:TGF-beta signaling pathway,hsa04550:Signaling pathways regulating pluripotency of stem cells,	R-HSA-162582~Signal Transduction,R-HSA-201451~Signaling by BMP,R-HSA-9006936~Signaling by TGFB family members,	WP4816~TGF-beta receptor signaling in skeletal dysplasias,WP4787~Osteoblast differentiation and related diseases,WP5353~A network map of Macrophage-stimulating protein (MSP) signaling,WP5205~Clock-controlled autophagy in bone metabolism,WP2895~Differentiation of white and brown adipocyte,WP560~TGF-beta receptor signaling,WP3876~BMP2-WNT4-FOXO1 pathway in primary endometrial stromal cell different…	1	0	1	FALSE	3038.45	-2.00803	0.16999	1.12e-33	2.1e-31	1432.15	1222.18	1190.37	852.847	4571.75	5003.62	5798.26	4236.41	-0.3088	-0.5743	1.007	0.6179	-0.7538	-0.6241	3	Early RGC
GRIK3	glutamate ionotropic receptor kainate type subunit 3	2899	protein-coding	GO:0007196~adenylate cyclase-inhibiting G-protein coupled glutamate receptor signaling pathway,GO:0007215~glutamate receptor signaling pathway,GO:0007216~G-protein coupled glutamate receptor signaling pathway,GO:0034220~ion transmembrane transport,GO:0035235~ionotropic glutamate receptor signaling pathway,GO:0035249~synaptic transmission, glutamatergic,GO:0042391~regulation of membrane potential,…	GO:0005886~plasma membrane,GO:0005887~integral component of plasma membrane,GO:0016021~integral component of membrane,GO:0030424~axon,GO:0030425~dendrite,GO:0032839~dendrite cytoplasm,GO:0032983~kainate selective glutamate receptor complex,GO:0042734~presynaptic membrane,GO:0043195~terminal bouton,GO:0043204~perikaryon,GO:0045211~postsynaptic membrane,GO:0098839~postsynaptic density membrane,GO:0…	GO:0001640~adenylate cyclase inhibiting G-protein coupled glutamate receptor activity,GO:0004970~ionotropic glutamate receptor activity,GO:0008066~glutamate receptor activity,GO:0015276~ligand-gated ion channel activity,GO:0015277~kainate selective glutamate receptor activity,GO:0038023~signaling receptor activity,GO:0099507~ligand-gated ion channel activity involved in regulation of presynaptic …	hsa04080:Neuroactive ligand-receptor interaction,hsa04724:Glutamatergic synapse,	R-HSA-112314~Neurotransmitter receptors and postsynaptic signal transmission,R-HSA-112315~Transmission across Chemical Synapses,R-HSA-112316~Neuronal System,R-HSA-451306~Ionotropic activity of kainate receptors,R-HSA-451308~Activation of Ca-permeable Kainate Receptor,R-HSA-451326~Activation of kainate receptors upon glutamate binding,R-HSA-500657~Presynaptic function of Kainate receptors,	WP5083~Neuroinflammation and glutamatergic signaling,	0	1	1	FALSE	4663.6	1.5153	0.128073	3.95e-33	7.12e-31	6834.87	7058.23	6485.98	7396.19	2028	2222.12	2906.85	2376.56	-0.1625	0.2851	-0.162	0.1111	-0.119	0.2815	2	tRPC
RPLP0P2	ribosomal protein lateral stalk subunit P0 pseudogene 2	113157	pseudo	NA	NA	NA	NA	NA	NA	1	0	1	FALSE	146.269	-5.74662	0.496198	1.01e-32	1.76e-30	1.11644	5.55547	4.46079	7.20525	246.619	212.202	174.693	518.302	NA	NA	NA	NA	NA	NA	NA	NA
PARM1	prostate androgen-regulated mucin-like protein 1	25849	protein-coding	GO:0051973~positive regulation of telomerase activity,	GO:0000139~Golgi membrane,GO:0005654~nucleoplasm,GO:0005769~early endosome,GO:0005770~late endosome,GO:0005794~Golgi apparatus,GO:0005829~cytosol,GO:0005886~plasma membrane,GO:0010008~endosome membrane,GO:0016021~integral component of membrane,GO:0043231~intracellular membrane-bounded organelle,	GO:0005515~protein binding,				1	0	1	FALSE	1283.02	-1.48681	0.126772	1.36e-32	2.34e-30	631.918	725.928	624.521	680.007	1686.73	1700.65	2143.31	2071.09	-0.1192	-0.1311	0.2327	0.1933	-0.1275	-0.03014	3	Early RGC
CDH7	cadherin 7	1005	protein-coding	GO:0000902~cell morphogenesis,GO:0007043~cell-cell junction assembly,GO:0007156~homophilic cell adhesion via plasma membrane adhesion molecules,GO:0007275~multicellular organism development,GO:0016339~calcium-dependent cell-cell adhesion via plasma membrane cell adhesion molecules,GO:0034332~adherens junction organization,GO:0044331~cell-cell adhesion mediated by cadherin,GO:0098609~cell-cell adh…	GO:0005886~plasma membrane,GO:0005912~adherens junction,GO:0016021~integral component of membrane,GO:0016342~catenin complex,	GO:0005509~calcium ion binding,GO:0045296~cadherin binding,		R-HSA-1500931~Cell-Cell communication,R-HSA-418990~Adherens junctions interactions,R-HSA-421270~Cell-cell junction organization,R-HSA-446728~Cell junction organization,	WP2064~Neural crest differentiation,WP4540~Hippo signaling regulation pathways,WP4541~Hippo-Merlin signaling dysregulation,WP5087~Malignant pleural mesothelioma,	2	0	2	FALSE	654.148	1.37416	0.117692	2.38e-32	3.9e-30	976.249	976.846	896.123	942.898	328.668	329.234	381.407	401.757	0.1095	0.15	-0.1962	0.008921	-0.09599	-0.1428	2	tRPC
C1orf21	chromosome 1 open reading frame 21	81563	protein-coding			GO:0005515~protein binding,				0	1	1	TRUE	1973.9	-1.3313	0.114304	3.07e-32	4.93e-30	1221.39	1185.17	955.723	1082.59	2851.53	2648.52	3092.82	2753.42	-0.3671	-0.4976	0.9623	0.3601	-0.4128	-0.5217	3	Early RGC
STRA6	signaling receptor and transporter of retinol STRA6	64220	protein-coding	GO:0001568~blood vessel development,GO:0001822~kidney development,GO:0003184~pulmonary valve morphogenesis,GO:0003281~ventricular septum development,GO:0007507~heart development,GO:0007612~learning,GO:0007631~feeding behavior,GO:0030324~lung development,GO:0030325~adrenal gland development,GO:0030540~female genitalia development,GO:0032526~response to retinoic acid,GO:0034633~retinol transport,GO…	GO:0005886~plasma membrane,GO:0005887~integral component of plasma membrane,GO:0016021~integral component of membrane,GO:0032991~macromolecular complex,	GO:0016918~retinal binding,GO:0019841~retinol binding,GO:0034632~retinol transporter activity,GO:0038023~signaling receptor activity,		R-HSA-1643685~Disease,R-HSA-2187338~Visual phototransduction,R-HSA-2453864~Retinoid cycle disease events,R-HSA-2453902~The canonical retinoid cycle in rods (twilight vision),R-HSA-2474795~Diseases associated with visual transduction,R-HSA-9675143~Diseases of the neuronal system,R-HSA-9709957~Sensory Perception,		1	0	1	TRUE	1112.92	-1.87858	0.164693	2.25e-31	3.42e-29	493.441	529.13	495.112	335.737	1813.16	2001.39	1509.15	1726.21	-0.2293	-0.06284	0.3259	0.7402	-0.4203	-0.4251	4	Late RGC
NFASC	neurofascin	23114	protein-coding	GO:0007155~cell adhesion,GO:0007411~axon guidance,GO:0007420~brain development,GO:0007422~peripheral nervous system development,GO:0019226~transmission of nerve impulse,GO:0042552~myelination,GO:0050808~synapse organization,GO:0072659~protein localization to plasma membrane,GO:0098609~cell-cell adhesion,	GO:0005886~plasma membrane,GO:0005887~integral component of plasma membrane,GO:0005925~focal adhesion,GO:0016021~integral component of membrane,GO:0030424~axon,GO:0030425~dendrite,GO:0033010~paranodal junction,GO:0033268~node of Ranvier,GO:0043194~axon initial segment,GO:0097454~Schwann cell microvillus,GO:0101003~ficolin-1-rich granule membrane,	GO:0005515~protein binding,GO:0019904~protein domain specific binding,GO:0098632~protein binding involved in cell-cell adhesion,	hsa04514:Cell adhesion molecules,	R-HSA-1266738~Developmental Biology,R-HSA-168249~Innate Immune System,R-HSA-168256~Immune System,R-HSA-373760~L1CAM interactions,R-HSA-422475~Axon guidance,R-HSA-445095~Interaction between L1 and Ankyrins,R-HSA-447043~Neurofascin interactions,R-HSA-6798695~Neutrophil degranulation,R-HSA-9675108~Nervous system development,		1	0	1	TRUE	4306.47	-1.59217	0.139527	4.86e-31	7.25e-29	2257.76	2059.59	1753.76	2361.52	5477.85	6088.19	7216.26	7236.85	-0.909	-0.4311	1.314	0.9423	-0.04053	-0.6892	3	Early RGC
PXYLP1	2-phosphoxylose phosphatase 1	92370	protein-coding	GO:0006024~glycosaminoglycan biosynthetic process,GO:0010909~positive regulation of heparan sulfate proteoglycan biosynthetic process,GO:0016311~dephosphorylation,GO:0050650~chondroitin sulfate proteoglycan biosynthetic process,	GO:0000139~Golgi membrane,GO:0005794~Golgi apparatus,GO:0016021~integral component of membrane,	GO:0005515~protein binding,GO:0016791~phosphatase activity,				0	1	1	FALSE	1304.19	-1.04977	0.0934001	8.18e-31	1.2e-28	852.312	895.537	774.644	850.153	1696.38	1767.95	1762.49	1834.06	-0.1284	-0.1203	0.2736	0.1896	-0.03212	-0.2602	3	Early RGC
WNT10A	Wnt family member 10A	80326	protein-coding	GO:0001942~hair follicle development,GO:0010628~positive regulation of gene expression,GO:0014033~neural crest cell differentiation,GO:0016055~Wnt signaling pathway,GO:0030182~neuron differentiation,GO:0031069~hair follicle morphogenesis,GO:0042476~odontogenesis,GO:0042487~regulation of odontogenesis of dentin-containing tooth,GO:0043586~tongue development,GO:0043588~skin development,GO:0045165~c…	GO:0005576~extracellular region,GO:0005615~extracellular space,	GO:0005102~receptor binding,GO:0005109~frizzled binding,GO:0005125~cytokine activity,GO:0048018~receptor agonist activity,	hsa04150:mTOR signaling pathway,hsa04310:Wnt signaling pathway,hsa04390:Hippo signaling pathway,hsa04550:Signaling pathways regulating pluripotency of stem cells,hsa04916:Melanogenesis,hsa04934:Cushing syndrome,hsa05010:Alzheimer disease,hsa05022:Pathways of neurodegeneration - multiple diseases,hsa05165:Human papillomavirus infection,hsa05200:Pathways in cancer,hsa05205:Proteoglycans in cancer,h…	R-HSA-162582~Signal Transduction,R-HSA-195721~Signaling by WNT,R-HSA-3238698~WNT ligand biogenesis and trafficking,R-HSA-372790~Signaling by GPCR,R-HSA-373080~Class B/2 (Secretin family receptors),R-HSA-500792~GPCR ligand binding,	WP428~Wnt signaling,WP5124~Alzheimer's disease,WP4262~Breast cancer pathway,WP399~Wnt signaling pathway and pluripotency,WP4787~Osteoblast differentiation and related diseases,WP4239~Epithelial to mesenchymal transition in colorectal cancer,WP2059~Alzheimer's disease and miRNA effects,WP4258~lncRNA in canonical Wnt signaling and colorectal cancer,WP710~DNA damage response (only ATM dependent),WP4…	0	1	1	TRUE	85.0158	-4.28598	0.384576	2.23e-30	3.18e-28	8.88699	7.07227	10.6476	4.35693	211.643	125.194	184.186	128.139	-0.118	-0.0009825	0.1817	-0.1076	-0.07638	-0.0898	3	Early RGC
GABRR2	gamma-aminobutyric acid type A receptor subunit rho2	2570	protein-coding	GO:0006821~chloride transport,GO:0007165~signal transduction,GO:0007214~gamma-aminobutyric acid signaling pathway,GO:0007268~chemical synaptic transmission,GO:0007601~visual perception,GO:0034220~ion transmembrane transport,GO:0042391~regulation of membrane potential,GO:0050877~neurological system process,GO:0060078~regulation of postsynaptic membrane potential,GO:1902476~chloride transmembrane t…	GO:0005886~plasma membrane,GO:0005887~integral component of plasma membrane,GO:0034707~chloride channel complex,GO:0043005~neuron projection,GO:0045202~synapse,GO:0045211~postsynaptic membrane,GO:0098982~GABA-ergic synapse,GO:1902711~GABA-A receptor complex,	GO:0004890~GABA-A receptor activity,GO:0005230~extracellular ligand-gated ion channel activity,GO:0005254~chloride channel activity,GO:0019904~protein domain specific binding,GO:0030594~neurotransmitter receptor activity,GO:1904315~transmitter-gated ion channel activity involved in regulation of postsynaptic membrane potential,	hsa04080:Neuroactive ligand-receptor interaction,hsa04723:Retrograde endocannabinoid signaling,hsa04727:GABAergic synapse,hsa05032:Morphine addiction,hsa05033:Nicotine addiction,	R-HSA-112314~Neurotransmitter receptors and postsynaptic signal transmission,R-HSA-112315~Transmission across Chemical Synapses,R-HSA-112316~Neuronal System,R-HSA-977443~GABA receptor activation,	WP3584~MECP2 and associated Rett syndrome,WP3998~Prader-Willi and Angelman syndrome,	1	0	1	FALSE	842.898	2.38799	0.219372	4.55e-30	6.33e-28	1674.9	1655.7	1416.53	966.841	305.279	212.232	201.213	310.489	0.006166	-0.01968	-0.01721	-0.0009595	0.0127	0.1046	6	PR
PDE1C	phosphodiesterase 1C	5137	protein-coding	GO:0007165~signal transduction,	GO:0005764~lysosome,GO:0005829~cytosol,GO:0043025~neuronal cell body,	GO:0004114~3',5'-cyclic-nucleotide phosphodiesterase activity,GO:0004115~3',5'-cyclic-AMP phosphodiesterase activity,GO:0004117~calmodulin-dependent cyclic-nucleotide phosphodiesterase activity,GO:0005516~calmodulin binding,GO:0046872~metal ion binding,GO:0047555~3',5'-cyclic-GMP phosphodiesterase activity,GO:0048101~calcium- and calmodulin-regulated 3',5'-cyclic-GMP phosphodiesterase activity,	hsa00230:Purine metabolism,hsa01100:Metabolic pathways,hsa04020:Calcium signaling pathway,hsa04740:Olfactory transduction,hsa04742:Taste transduction,hsa04924:Renin secretion,hsa05032:Morphine addiction,	R-HSA-111885~Opioid Signalling,R-HSA-111933~Calmodulin induced events,R-HSA-111957~Cam-PDE 1 activation,R-HSA-111996~Ca-dependent events,R-HSA-111997~CaM pathway,R-HSA-112040~G-protein mediated events,R-HSA-112043~PLC beta mediated events,R-HSA-1489509~DAG and IP3 signaling,R-HSA-162582~Signal Transduction,R-HSA-372790~Signaling by GPCR,R-HSA-388396~GPCR downstream signalling,R-HSA-418594~G alpha…	WP35~G protein signaling pathways,WP4222~Phosphodiesterases in neuronal function,	1	0	1	TRUE	2816.89	1.58781	0.143891	3.42e-29	4.6e-27	4276.36	4408.04	4502.47	3825.8	1390.03	1104.84	1310.75	1716.84	-0.2325	0.2438	-0.2003	-0.2416	0.449	0.7362	6	PR
TSHZ1	teashirt zinc finger homeobox 1	10194	protein-coding	GO:0006357~regulation of transcription from RNA polymerase II promoter,GO:0009952~anterior/posterior pattern specification,GO:0010468~regulation of gene expression,GO:0042474~middle ear morphogenesis,GO:0060023~soft palate development,	GO:0000785~chromatin,GO:0005634~nucleus,	GO:0000981~RNA polymerase II transcription factor activity, sequence-specific DNA binding,GO:0003677~DNA binding,GO:0005515~protein binding,GO:0046872~metal ion binding,			WP4754~IL-18 signaling pathway,	0	1	1	TRUE	291.652	-1.5567	0.141153	3.84e-29	5.12e-27	141.34	163.725	127.452	148.141	431.65	448.428	412.596	459.883	-0.08872	0.01933	0.1284	-0.07599	-0.04854	-0.1171	3	Early RGC
DPYSL5	dihydropyrimidinase like 5	56896	protein-coding	GO:0007165~signal transduction,GO:0007399~nervous system development,GO:0007411~axon guidance,GO:0050774~negative regulation of dendrite morphogenesis,	GO:0005737~cytoplasm,GO:0005829~cytosol,GO:0030425~dendrite,GO:0032991~macromolecular complex,GO:0043025~neuronal cell body,	GO:0005515~protein binding,GO:0008017~microtubule binding,GO:0016810~hydrolase activity, acting on carbon-nitrogen (but not peptide) bonds,GO:0016812~hydrolase activity, acting on carbon-nitrogen (but not peptide) bonds, in cyclic amides,	hsa04360:Axon guidance,	R-HSA-1266738~Developmental Biology,R-HSA-373755~Semaphorin interactions,R-HSA-399956~CRMPs in Sema3A signaling,R-HSA-422475~Axon guidance,R-HSA-9675108~Nervous system development,		1	0	1	TRUE	9845.65	-0.872332	0.0806536	5.24e-29	6.83e-27	7156.46	6757.06	6651.51	7063.58	12294.1	13745.4	12723	12374.1	-0.09249	-0.1183	0.3506	0.1155	-0.1332	-0.583	3	Early RGC
TENM4	teneurin transmembrane protein 4	26011	protein-coding	GO:0001702~gastrulation with mouth forming second,GO:0007157~heterophilic cell-cell adhesion via plasma membrane cell adhesion molecules,GO:0007165~signal transduction,GO:0031641~regulation of myelination,GO:0031643~positive regulation of myelination,GO:0032289~central nervous system myelin formation,GO:0048666~neuron development,GO:0048714~positive regulation of oligodendrocyte differentiation,G…	GO:0005634~nucleus,GO:0005737~cytoplasm,GO:0005886~plasma membrane,GO:0005887~integral component of plasma membrane,GO:0016021~integral component of membrane,GO:0043005~neuron projection,	GO:0005515~protein binding,GO:0042803~protein homodimerization activity,GO:0046982~protein heterodimerization activity,GO:0050839~cell adhesion molecule binding,				2	0	2	TRUE	1907.99	-1.35233	0.123199	6.46e-29	8.29e-27	1003.82	1140.07	1037.06	1062.47	3058.54	2831.23	2881.25	2249.5	0.178	-0.3953	0.2069	0.3113	0.08881	-0.4519	4	Late RGC
ISLR2	immunoglobulin superfamily containing leucine rich repeat 2	57611	protein-coding	GO:0007399~nervous system development,GO:0045773~positive regulation of axon extension,	GO:0005886~plasma membrane,GO:0009986~cell surface,GO:0016021~integral component of membrane,	GO:0005515~protein binding,				1	0	1	TRUE	9866.69	-2.11202	0.197756	2.4e-28	3.01e-26	3495.87	3617.38	3669.58	3445.5	14374.8	21261.6	18802.8	10265.9	-0.1633	-0.07249	0.128	0.7952	-0.03282	-0.2072	4	Late RGC
CMIP	c-Maf inducing protein	80790	protein-coding	GO:0001701~in utero embryonic development,	GO:0005654~nucleoplasm,GO:0005829~cytosol,	GO:0005515~protein binding,				0	1	1	TRUE	3562.77	-0.860366	0.0806169	2.53e-28	3.14e-26	2613.05	2504.46	2409.38	2523.51	4327.64	4780.52	4638.22	4705.39	-0.5146	0.4064	0.1044	0.141	0.4813	-0.235	5	H&A
ISL1	ISL LIM homeobox 1	3670	protein-coding	GO:0000122~negative regulation of transcription from RNA polymerase II promoter,GO:0001755~neural crest cell migration,GO:0003139~secondary heart field specification,GO:0003148~outflow tract septum morphogenesis,GO:0003151~outflow tract morphogenesis,GO:0003203~endocardial cushion morphogenesis,GO:0003215~cardiac right ventricle morphogenesis,GO:0003266~regulation of secondary heart field cardiob…	GO:0000785~chromatin,GO:0005634~nucleus,GO:0005667~transcription factor complex,GO:0005737~cytoplasm,	GO:0000978~RNA polymerase II core promoter proximal region sequence-specific DNA binding,GO:0000981~RNA polymerase II transcription factor activity, sequence-specific DNA binding,GO:0000987~core promoter proximal region sequence-specific DNA binding,GO:0001228~transcriptional activator activity, RNA polymerase II transcription regulatory region sequence-specific binding,GO:0005515~protein binding…	hsa04550:Signaling pathways regulating pluripotency of stem cells,	R-HSA-1266738~Developmental Biology,R-HSA-2980736~Peptide hormone metabolism,R-HSA-376176~Signaling by ROBO receptors,R-HSA-392499~Metabolism of proteins,R-HSA-400508~Incretin synthesis, secretion, and inactivation,R-HSA-400511~Synthesis, secretion, and inactivation of Glucose-dependent Insulinotropic Polypeptide (GIP),R-HSA-422475~Axon guidance,R-HSA-9010553~Regulation of expression of SLITs and…	WP2064~Neural crest differentiation,WP2406~Cardiac progenitor differentiation,WP1591~Heart development,	3	0	3	TRUE	2420.93	-2.13461	0.201397	5.03e-28	6.08e-26	854.047	1060.23	897.789	629.655	3704.51	5080.56	4253.23	2887.42	-0.4399	-0.4884	0.897	0.8479	-0.3611	-0.4363	3	Early RGC
TUBA1A	tubulin alpha 1a	7846	protein-coding	GO:0000226~microtubule cytoskeleton organization,GO:0000278~mitotic cell cycle,GO:0001764~neuron migration,GO:0001964~startle response,GO:0006886~intracellular protein transport,GO:0007017~microtubule-based process,GO:0007098~centrosome cycle,GO:0007224~smoothened signaling pathway,GO:0007613~memory,GO:0008344~adult locomotory behavior,GO:0008542~visual learning,GO:0009612~response to mechanical …	GO:0000793~condensed chromosome,GO:0005634~nucleus,GO:0005737~cytoplasm,GO:0005829~cytosol,GO:0005874~microtubule,GO:0005881~cytoplasmic microtubule,GO:0005886~plasma membrane,GO:0015630~microtubule cytoskeleton,GO:0031594~neuromuscular junction,GO:0036464~cytoplasmic ribonucleoprotein granule,GO:0055037~recycling endosome,GO:0070062~extracellular exosome,	GO:0003924~GTPase activity,GO:0005198~structural molecule activity,GO:0005200~structural constituent of cytoskeleton,GO:0005515~protein binding,GO:0005525~GTP binding,GO:0016787~hydrolase activity,GO:0042802~identical protein binding,GO:0044877~macromolecular complex binding,GO:0046872~metal ion binding,GO:0046982~protein heterodimerization activity,	hsa04145:Phagosome,hsa04210:Apoptosis,hsa04530:Tight junction,hsa04540:Gap junction,hsa04814:Motor proteins,hsa05010:Alzheimer disease,hsa05012:Parkinson disease,hsa05014:Amyotrophic lateral sclerosis,hsa05016:Huntington disease,hsa05020:Prion disease,hsa05022:Pathways of neurodegeneration - multiple diseases,hsa05130:Pathogenic Escherichia coli infection,hsa05132:Salmonella infection,	R-HSA-109582~Hemostasis,R-HSA-112314~Neurotransmitter receptors and postsynaptic signal transmission,R-HSA-112315~Transmission across Chemical Synapses,R-HSA-112316~Neuronal System,R-HSA-1266738~Developmental Biology,R-HSA-1280218~Adaptive Immune System,R-HSA-1445148~Translocation of SLC2A4 (GLUT4) to the plasma membrane,R-HSA-157858~Gap junction trafficking and regulation,R-HSA-162582~Signal Tra…	WP5124~Alzheimer's disease,WP2059~Alzheimer's disease and miRNA effects,WP2272~Pathogenic Escherichia coli infection,WP2359~Parkin-ubiquitin proteasomal system pathway,	1	0	1	TRUE	66544.7	-1.72559	0.161748	1.37e-27	1.61e-25	30308.9	33288.2	30730.9	26231.1	102375	124487	111233	73703.1	-0.2386	-0.2765	0.4658	0.4757	0.04581	-0.3042	4	Late RGC
DCX	doublecortin	1641	protein-coding	GO:0001764~neuron migration,GO:0007399~nervous system development,GO:0007417~central nervous system development,GO:0021766~hippocampus development,GO:0021819~layer formation in cerebral cortex,GO:0021860~pyramidal neuron development,GO:0021952~central nervous system projection neuron axonogenesis,GO:0035082~axoneme assembly,GO:0035556~intracellular signal transduction,GO:0042461~photoreceptor cel…	GO:0005737~cytoplasm,GO:0005829~cytosol,GO:0005856~cytoskeleton,GO:0005874~microtubule,GO:0005875~microtubule associated complex,GO:0005930~axoneme,GO:0042995~cell projection,GO:0043005~neuron projection,	GO:0005515~protein binding,GO:0008017~microtubule binding,GO:0019901~protein kinase binding,		R-HSA-1266738~Developmental Biology,R-HSA-373760~L1CAM interactions,R-HSA-422475~Axon guidance,R-HSA-447043~Neurofascin interactions,R-HSA-9675108~Nervous system development,		1	0	1	TRUE	19496.6	-1.27254	0.119715	2.21e-27	2.52e-25	11215.4	12129.9	10738.6	11073.4	26884.2	28608	32210.5	23112.5	-0.9829	-0.5386	1.333	0.7821	-0.3968	0.312	3	Early RGC
SEMA6A	semaphorin 6A	57556	protein-coding	GO:0001755~neural crest cell migration,GO:0006915~apoptotic process,GO:0007010~cytoskeleton organization,GO:0007166~cell surface receptor signaling pathway,GO:0007399~nervous system development,GO:0007411~axon guidance,GO:0009887~animal organ morphogenesis,GO:0016525~negative regulation of angiogenesis,GO:0030154~cell differentiation,GO:0030335~positive regulation of cell migration,GO:0035924~cel…	GO:0005615~extracellular space,GO:0005886~plasma membrane,GO:0005887~integral component of plasma membrane,GO:0016020~membrane,GO:0016021~integral component of membrane,GO:0030424~axon,	GO:0005515~protein binding,GO:0030215~semaphorin receptor binding,GO:0045499~chemorepellent activity,	hsa04360:Axon guidance,	R-HSA-1266738~Developmental Biology,R-HSA-373755~Semaphorin interactions,R-HSA-416700~Other semaphorin interactions,R-HSA-422475~Axon guidance,R-HSA-9675108~Nervous system development,	WP2431~Spinal cord injury,	1	0	1	TRUE	2486.38	-1.54288	0.14788	2.39e-26	2.55e-24	1095.83	1290.76	1233.41	1365.47	3720.81	4286.7	4056.87	2841.19	-0.1491	-0.1264	0.3058	0.6749	-0.2803	-0.4951	4	Late RGC
ELAVL2	ELAV like RNA binding protein 2	1993	protein-coding	GO:0006355~regulation of transcription, DNA-templated,	GO:0005654~nucleoplasm,GO:1990904~ribonucleoprotein complex,	GO:0003723~RNA binding,GO:0003730~mRNA 3'-UTR binding,GO:0005515~protein binding,				1	0	1	TRUE	3259.16	-1.39112	0.134637	6.76e-26	7.04e-24	1485.8	1737.42	1943.6	1925.37	5242.08	3931.3	4989.45	4818.25	-1.039	-0.1845	1.409	0.5048	-0.4655	-0.7469	3	Early RGC
LIPC	lipase C, hepatic type	3990	protein-coding	GO:0006629~lipid metabolic process,GO:0006633~fatty acid biosynthetic process,GO:0008203~cholesterol metabolic process,GO:0016042~lipid catabolic process,GO:0019433~triglyceride catabolic process,GO:0034372~very-low-density lipoprotein particle remodeling,GO:0034373~intermediate-density lipoprotein particle remodeling,GO:0034374~low-density lipoprotein particle remodeling,GO:0034375~high-density …	GO:0005576~extracellular region,GO:0005615~extracellular space,GO:0005788~endoplasmic reticulum lumen,GO:0034364~high-density lipoprotein particle,	GO:0004465~lipoprotein lipase activity,GO:0004620~phospholipase activity,GO:0004622~lysophospholipase activity,GO:0004806~triglyceride lipase activity,GO:0005515~protein binding,GO:0008201~heparin binding,GO:0008970~phosphatidylcholine 1-acylhydrolase activity,GO:0016298~lipase activity,GO:0030169~low-density lipoprotein particle binding,GO:0034185~apolipoprotein binding,GO:0046872~metal ion bind…	hsa00561:Glycerolipid metabolism,hsa01100:Metabolic pathways,hsa04979:Cholesterol metabolism,	R-HSA-174824~Plasma lipoprotein assembly, remodeling, and clearance,R-HSA-382551~Transport of small molecules,R-HSA-8963889~Assembly of active LPL and LIPC lipase complexes,R-HSA-8963899~Plasma lipoprotein remodeling,R-HSA-8964026~Chylomicron clearance,R-HSA-8964043~Plasma lipoprotein clearance,	WP5112~Familial hyperlipidemia type 5,WP5323~Fatty Acids and Lipoproteins Transport in Hepatocytes,WP5109~Familial hyperlipidemia type 2,WP430~Statin inhibition of cholesterol production,WP5111~Familial hyperlipidemia type 4,WP5110~Familial hyperlipidemia type 3,WP5304~Cholesterol metabolism,WP143~Fatty acid beta-oxidation,WP325~Triacylglyceride synthesis,WP4522~Metabolic pathway of LDL, HDL and …	1	0	1	FALSE	188.907	-2.94733	0.30654	1.86e-25	1.9e-23	53.5893	40.7401	37.9167	29.7216	452.502	243.232	236.681	416.875	-0.1631	-0.1681	0.3792	0.01917	-0.126	-0.1568	3	Early RGC
KIF19	kinesin family member 19	124602	protein-coding	GO:0007018~microtubule-based movement,GO:0060404~axonemal microtubule depolymerization,GO:0070462~plus-end specific microtubule depolymerization,	GO:0005737~cytoplasm,GO:0005871~kinesin complex,GO:0005874~microtubule,GO:0005929~cilium,GO:0005930~axoneme,	GO:0003777~microtubule motor activity,GO:0005524~ATP binding,GO:0008017~microtubule binding,GO:0008574~ATP-dependent microtubule motor activity, plus-end-directed,GO:0016887~ATPase activity,	hsa04814:Motor proteins,	R-HSA-109582~Hemostasis,R-HSA-199991~Membrane Trafficking,R-HSA-5653656~Vesicle-mediated transport,R-HSA-6811434~COPI-dependent Golgi-to-ER retrograde traffic,R-HSA-6811442~Intra-Golgi and retrograde Golgi-to-ER traffic,R-HSA-8856688~Golgi-to-ER retrograde transport,R-HSA-983189~Kinesins,R-HSA-983231~Factors involved in megakaryocyte development and platelet production,		1	0	1	TRUE	909.472	-1.95659	0.19405	2.68e-25	2.7e-23	390.745	324.527	292.235	425.808	1378.22	1497.41	1074.76	1892.08	-0.4804	0.188	0.5972	-0.5033	-0.402	-0.3672	3	Early RGC
OLFM1	olfactomedin 1	10439	protein-coding	GO:0003190~atrioventricular valve formation,GO:0007165~signal transduction,GO:0007399~nervous system development,GO:0010628~positive regulation of gene expression,GO:0010629~negative regulation of gene expression,GO:0010718~positive regulation of epithelial to mesenchymal transition,GO:0023041~neuronal signal transduction,GO:0030516~regulation of axon extension,GO:0043065~positive regulation of a…	GO:0005576~extracellular region,GO:0005615~extracellular space,GO:0005783~endoplasmic reticulum,GO:0030424~axon,GO:0043025~neuronal cell body,GO:0043204~perikaryon,GO:0044295~axonal growth cone,GO:0045202~synapse,	GO:0005515~protein binding,				3	0	3	TRUE	7269.13	-1.82416	0.181042	4.87e-25	4.77e-23	3433.43	3117.97	2714.46	3130.71	10669.4	15336.2	11676.6	8074.23	-0.6353	-0.8226	1.211	1.422	-0.08858	-0.3591	4	Late RGC
OPCML	opioid binding protein/cell adhesion molecule like	4978	protein-coding	GO:0007155~cell adhesion,GO:0008038~neuron recognition,	GO:0005576~extracellular region,GO:0005886~plasma membrane,GO:0031225~anchored component of membrane,	GO:0005515~protein binding,		R-HSA-163125~Post-translational modification: synthesis of GPI-anchored proteins,R-HSA-392499~Metabolism of proteins,R-HSA-597592~Post-translational protein modification,		1	0	1	FALSE	334.017	1.69594	0.167991	5.9e-25	5.71e-23	591.969	441.667	456.134	568.359	175.158	132.878	160.314	145.659	0.009149	-0.003245	-0.02637	0.0063	0.1417	-0.03084	5	H&A
TUBB3	tubulin beta 3 class III	10381	protein-coding	GO:0000226~microtubule cytoskeleton organization,GO:0000278~mitotic cell cycle,GO:0007017~microtubule-based process,GO:0007411~axon guidance,GO:0038007~netrin-activated signaling pathway,GO:1990791~dorsal root ganglion development,	GO:0005634~nucleus,GO:0005737~cytoplasm,GO:0005874~microtubule,GO:0015630~microtubule cytoskeleton,GO:0030027~lamellipodium,GO:0030175~filopodium,GO:0030424~axon,GO:0030425~dendrite,GO:0030426~growth cone,GO:0043025~neuronal cell body,GO:0045171~intercellular bridge,GO:0070062~extracellular exosome,GO:0071944~cell periphery,GO:0072686~mitotic spindle,	GO:0003924~GTPase activity,GO:0005200~structural constituent of cytoskeleton,GO:0005515~protein binding,GO:0005525~GTP binding,GO:0042277~peptide binding,GO:0046872~metal ion binding,GO:1990890~netrin receptor binding,	hsa04145:Phagosome,hsa04540:Gap junction,hsa04814:Motor proteins,hsa05010:Alzheimer disease,hsa05012:Parkinson disease,hsa05014:Amyotrophic lateral sclerosis,hsa05016:Huntington disease,hsa05020:Prion disease,hsa05022:Pathways of neurodegeneration - multiple diseases,hsa05130:Pathogenic Escherichia coli infection,hsa05132:Salmonella infection,	R-HSA-109582~Hemostasis,R-HSA-112314~Neurotransmitter receptors and postsynaptic signal transmission,R-HSA-112315~Transmission across Chemical Synapses,R-HSA-112316~Neuronal System,R-HSA-1266738~Developmental Biology,R-HSA-1280218~Adaptive Immune System,R-HSA-1445148~Translocation of SLC2A4 (GLUT4) to the plasma membrane,R-HSA-157858~Gap junction trafficking and regulation,R-HSA-162582~Signal Tra…	WP5124~Alzheimer's disease,WP2059~Alzheimer's disease and miRNA effects,WP2272~Pathogenic Escherichia coli infection,WP410~Exercise-induced circadian regulation,WP2359~Parkin-ubiquitin proteasomal system pathway,	0	1	1	TRUE	28557.1	-1.11208	0.11276	2.63e-24	2.41e-22	17879.5	17880.2	16437	19328.1	36452.1	45784.9	38821.8	35873.6	NA	NA	NA	NA	NA	NA	NA	NA
PRICKLE1	prickle planar cell polarity protein 1	144165	protein-coding	GO:0001843~neural tube closure,GO:0001894~tissue homeostasis,GO:0003151~outflow tract morphogenesis,GO:0003402~planar cell polarity pathway involved in axis elongation,GO:0006606~protein import into nucleus,GO:0006915~apoptotic process,GO:0007173~epidermal growth factor receptor signaling pathway,GO:0007409~axonogenesis,GO:0009410~response to xenobiotic stimulus,GO:0010467~gene expression,GO:0016…	GO:0000502~proteasome complex,GO:0005634~nucleus,GO:0005829~cytosol,GO:0031254~cell trailing edge,GO:0031965~nuclear membrane,	GO:0005515~protein binding,GO:0008270~zinc ion binding,GO:0044877~macromolecular complex binding,	hsa04310:Wnt signaling pathway,	R-HSA-162582~Signal Transduction,R-HSA-195721~Signaling by WNT,R-HSA-3858494~Beta-catenin independent WNT signaling,R-HSA-4086400~PCP/CE pathway,R-HSA-4608870~Asymmetric localization of PCP proteins,	WP428~Wnt signaling,	1	0	1	FALSE	197.839	-2.2071	0.22821	4.27e-24	3.88e-22	54.2604	62.531	63.4536	85.6965	305.747	286.897	288.528	435.597	-0.07431	-0.02901	0.1192	0.04338	-0.07973	-0.04151	3	Early RGC
SYT7	synaptotagmin 7	9066	protein-coding	GO:0001778~plasma membrane repair,GO:0006887~exocytosis,GO:0006906~vesicle fusion,GO:0006909~phagocytosis,GO:0014059~regulation of dopamine secretion,GO:0016192~vesicle-mediated transport,GO:0017156~calcium ion regulated exocytosis,GO:0017158~regulation of calcium ion-dependent exocytosis,GO:0036465~synaptic vesicle recycling,GO:0045956~positive regulation of calcium ion-dependent exocytosis,GO:0…	GO:0005764~lysosome,GO:0005765~lysosomal membrane,GO:0005777~peroxisome,GO:0005778~peroxisomal membrane,GO:0005829~cytosol,GO:0005886~plasma membrane,GO:0008021~synaptic vesicle,GO:0016020~membrane,GO:0016021~integral component of membrane,GO:0030424~axon,GO:0030670~phagocytic vesicle membrane,GO:0030672~synaptic vesicle membrane,GO:0031045~dense core granule,GO:0032009~early phagosome,GO:0042734…	GO:0000149~SNARE binding,GO:0001786~phosphatidylserine binding,GO:0005509~calcium ion binding,GO:0005515~protein binding,GO:0005516~calmodulin binding,GO:0005544~calcium-dependent phospholipid binding,GO:0005546~phosphatidylinositol-4,5-bisphosphate binding,GO:0019905~syntaxin binding,GO:0030276~clathrin binding,		R-HSA-112316~Neuronal System,R-HSA-6794361~Neurexins and neuroligins,R-HSA-6794362~Protein-protein interactions at synapses,		2	0	2	TRUE	11534.9	-1.40977	0.142166	4.72e-24	4.27e-22	6586.42	6775.88	5591.03	5868.98	15178.3	14794	16139.8	21345.1	-0.508	-0.3945	1.125	0.04783	-0.5	-0.6398	3	Early RGC
SORCS3	sortilin related VPS10 domain containing receptor 3	22986	protein-coding	GO:0007218~neuropeptide signaling pathway,GO:0007612~learning,GO:0007613~memory,GO:1900452~regulation of long term synaptic depression,	GO:0005886~plasma membrane,GO:0016020~membrane,GO:0016021~integral component of membrane,GO:0098839~postsynaptic density membrane,GO:0098978~glutamatergic synapse,GO:0099061~integral component of postsynaptic density membrane,	GO:0005515~protein binding,GO:0008188~neuropeptide receptor activity,				1	0	1	TRUE	320.867	-1.91543	0.195875	6.69e-24	5.92e-22	154.081	136.412	97.3709	129.303	435.577	537.675	633.207	443.31	-0.1499	-0.165	0.3147	0.1192	-0.1108	-0.06013	3	Early RGC
MYO1B	myosin IB	4430	protein-coding	GO:0006892~post-Golgi vesicle-mediated transport,GO:0007015~actin filament organization,GO:0030048~actin filament-based movement,GO:0030050~vesicle transport along actin filament,GO:0051017~actin filament bundle assembly,	GO:0005737~cytoplasm,GO:0005769~early endosome,GO:0005884~actin filament,GO:0005886~plasma membrane,GO:0005902~microvillus,GO:0005903~brush border,GO:0010008~endosome membrane,GO:0015629~actin cytoskeleton,GO:0016459~myosin complex,GO:0030175~filopodium,GO:0031982~vesicle,GO:0032588~trans-Golgi network membrane,GO:0045177~apical part of cell,GO:0048471~perinuclear region of cytoplasm,GO:0070062~e…	GO:0000146~microfilament motor activity,GO:0003774~motor activity,GO:0003779~actin binding,GO:0005515~protein binding,GO:0005516~calmodulin binding,GO:0005524~ATP binding,GO:0005546~phosphatidylinositol-4,5-bisphosphate binding,GO:0005547~phosphatidylinositol-3,4,5-trisphosphate binding,GO:0045296~cadherin binding,GO:0051015~actin filament binding,	hsa04814:Motor proteins,hsa05130:Pathogenic Escherichia coli infection,			2	0	2	TRUE	2946.99	-1.10942	0.114016	9.51e-24	8.24e-22	1599.76	1892.34	1798.26	2096.68	3855.36	3837.56	4344.16	4151.78	-0.09613	-0.1921	0.3762	0.1348	-0.1596	-0.4022	3	Early RGC
TMEM132E	transmembrane protein 132E	124842	protein-coding	GO:0035677~posterior lateral line neuromast hair cell development,	GO:0016020~membrane,GO:0016021~integral component of membrane,GO:0044297~cell body,				WP5287~17q12 copy number variation syndrome,WP4673~Male infertility,	1	0	1	TRUE	1357.96	-1.81978	0.186802	1.39e-23	1.2e-21	481.187	514.807	514.106	805.186	1763.77	2258.15	2052.17	2474.27	-0.3564	-0.4378	0.816	-0.1672	-0.2777	0.1305	3	Early RGC
ACSL4	acyl-CoA synthetase long chain family member 4	2182	protein-coding	GO:0001676~long-chain fatty acid metabolic process,GO:0006629~lipid metabolic process,GO:0006631~fatty acid metabolic process,GO:0008610~lipid biosynthetic process,GO:0030182~neuron differentiation,GO:0030307~positive regulation of cell growth,GO:0032024~positive regulation of insulin secretion,GO:0032307~negative regulation of prostaglandin secretion,GO:0035336~long-chain fatty-acyl-CoA metaboli…	GO:0005737~cytoplasm,GO:0005741~mitochondrial outer membrane,GO:0005778~peroxisomal membrane,GO:0005783~endoplasmic reticulum,GO:0005789~endoplasmic reticulum membrane,GO:0005811~lipid particle,GO:0005886~plasma membrane,GO:0016020~membrane,GO:0016021~integral component of membrane,GO:0044233~ER-mitochondrion membrane contact site,GO:0070062~extracellular exosome,	GO:0004467~long-chain fatty acid-CoA ligase activity,GO:0005524~ATP binding,GO:0031957~very long-chain fatty acid-CoA ligase activity,GO:0047676~arachidonate-CoA ligase activity,GO:0090433~palmitoyl-CoA ligase activity,	hsa00061:Fatty acid biosynthesis,hsa00071:Fatty acid degradation,hsa01100:Metabolic pathways,hsa01212:Fatty acid metabolism,hsa03320:PPAR signaling pathway,hsa04146:Peroxisome,hsa04216:Ferroptosis,hsa04714:Thermogenesis,hsa04920:Adipocytokine signaling pathway,	R-HSA-1430728~Metabolism,R-HSA-163685~Integration of energy metabolism,R-HSA-400451~Free fatty acids regulate insulin secretion,R-HSA-422356~Regulation of insulin secretion,R-HSA-434313~Intracellular metabolism of fatty acids regulates insulin secretion,R-HSA-556833~Metabolism of lipids,R-HSA-75105~Fatty acyl-CoA biosynthesis,R-HSA-75876~Synthesis of very long-chain fatty acyl-CoAs,R-HSA-8978868~…	WP368~Mitochondrial long chain fatty acid beta-oxidation,WP4321~Thermogenesis,WP4724~Omega-9 fatty acid synthesis,WP5061~Fatty acid transporters,WP4718~Cholesterol metabolism with Bloch and Kandutsch-Russell pathways,WP4313~Ferroptosis,WP357~Fatty acid biosynthesis,WP5123~Mitochondrial fatty acid oxidation disorders,WP143~Fatty acid beta-oxidation,WP3942~PPAR signaling pathway,WP4723~Omega-3 / om…	1	0	1	FALSE	5010.52	-1.66457	0.170788	2.07e-23	1.76e-21	2148.69	2206.87	2059.75	2939.31	6400.14	7885.14	9796.72	6647.55	-0.4843	0.1875	0.4168	0.1931	-0.2814	-0.2937	3	Early RGC
SHE	Src homology 2 domain containing E	126669	protein-coding			GO:0001784~phosphotyrosine binding,GO:0005515~protein binding,				0	1	1	FALSE	111.431	-3.65812	0.393303	3.06e-23	2.56e-21	12.7492	23.7894	5.45782	19.7136	171.725	146.676	225.756	285.577	-0.09839	-0.08213	0.2119	0.001916	-0.091	-0.07802	3	Early RGC
EPB41L4A	erythrocyte membrane protein band 4.1 like 4A	64097	protein-coding	GO:0031032~actomyosin structure organization,	GO:0005737~cytoplasm,GO:0005856~cytoskeleton,	GO:0008092~cytoskeletal protein binding,				1	0	1	TRUE	1010.51	-0.870279	0.0914059	3.2e-23	2.66e-21	669.778	711.819	726.787	723.944	1293.08	1284.8	1301.56	1372.28	-0.2594	-0.1283	0.4511	0.2311	0.001862	-0.458	3	Early RGC
RAB2A	RAB2A, member RAS oncogene family	5862	protein-coding	GO:0006888~ER to Golgi vesicle-mediated transport,GO:0007030~Golgi organization,GO:0015031~protein transport,GO:0016192~vesicle-mediated transport,	GO:0000139~Golgi membrane,GO:0001669~acrosomal vesicle,GO:0005634~nucleus,GO:0005765~lysosomal membrane,GO:0005789~endoplasmic reticulum membrane,GO:0005794~Golgi apparatus,GO:0005829~cytosol,GO:0033116~endoplasmic reticulum-Golgi intermediate compartment membrane,GO:0042470~melanosome,GO:0070062~extracellular exosome,	GO:0003924~GTPase activity,GO:0005515~protein binding,GO:0005525~GTP binding,GO:0019003~GDP binding,	hsa04152:AMPK signaling pathway,	R-HSA-162658~Golgi Cisternae Pericentriolar Stack Reorganization,R-HSA-1640170~Cell Cycle,R-HSA-392499~Metabolism of proteins,R-HSA-597592~Post-translational protein modification,R-HSA-68875~Mitotic Prophase,R-HSA-68886~M Phase,R-HSA-69278~Cell Cycle, Mitotic,R-HSA-8873719~RAB geranylgeranylation,	WP3932~Focal adhesion: PI3K-Akt-mTOR-signaling pathway,WP4352~Ciliary landscape,	2	0	2	TRUE	2542.89	-0.90788	0.0957339	4.57e-23	3.76e-21	1645.58	1708.4	1706.23	1944.67	3244.43	3540.33	3304.08	3249.36	-0.1306	-0.04388	0.1941	-0.02967	-0.09573	0.01623	3	Early RGC
FNDC5	fibronectin type III domain containing 5	252995	protein-coding	GO:0007165~signal transduction,GO:0014850~response to muscle activity,GO:0090336~positive regulation of brown fat cell differentiation,	GO:0005576~extracellular region,GO:0005778~peroxisomal membrane,GO:0005783~endoplasmic reticulum,GO:0005886~plasma membrane,GO:0016021~integral component of membrane,	GO:0005179~hormone activity,				1	0	1	FALSE	5549.81	-1.25821	0.130783	5.87e-23	4.79e-21	3090.99	3509.16	3539.41	2777.9	6962.85	8494.33	7141.45	8882.41	-1.024	-0.4461	1.476	0.5449	-0.2884	-0.2995	3	Early RGC
DDC	dopa decarboxylase	1644	protein-coding	GO:0006520~cellular amino acid metabolic process,GO:0006584~catecholamine metabolic process,GO:0007623~circadian rhythm,GO:0010259~multicellular organism aging,GO:0015842~aminergic neurotransmitter loading into synaptic vesicle,GO:0033076~isoquinoline alkaloid metabolic process,GO:0042416~dopamine biosynthetic process,GO:0042423~catecholamine biosynthetic process,GO:0042427~serotonin biosynthetic…	GO:0005737~cytoplasm,GO:0005829~cytosol,GO:0008021~synaptic vesicle,GO:0030424~axon,GO:0043025~neuronal cell body,GO:0070062~extracellular exosome,	GO:0004058~aromatic-L-amino-acid decarboxylase activity,GO:0005515~protein binding,GO:0016597~amino acid binding,GO:0016831~carboxy-lyase activity,GO:0019899~enzyme binding,GO:0019904~protein domain specific binding,GO:0030170~pyridoxal phosphate binding,GO:0036467~5-hydroxy-L-tryptophan decarboxylase activity,GO:0036468~L-dopa decarboxylase activity,	hsa00350:Tyrosine metabolism,hsa00360:Phenylalanine metabolism,hsa00380:Tryptophan metabolism,hsa01100:Metabolic pathways,hsa04726:Serotonergic synapse,hsa04728:Dopaminergic synapse,hsa05030:Cocaine addiction,hsa05031:Amphetamine addiction,hsa05034:Alcoholism,	R-HSA-1430728~Metabolism,R-HSA-209776~Metabolism of amine-derived hormones,R-HSA-209905~Catecholamine biosynthesis,R-HSA-209931~Serotonin and melatonin biosynthesis,R-HSA-71291~Metabolism of amino acids and derivatives,	WP2436~Dopamine metabolism,WP2371~Parkinson's disease pathway,WP706~Sudden infant death syndrome (SIDS) susceptibility pathways,WP465~Tryptophan metabolism,WP3594~Circadian rhythm genes,WP2855~Dopaminergic neurogenesis,WP1602~Nicotine effect on dopaminergic neurons,WP4220~Neurotransmitter disorders,WP3925~Amino acid metabolism,WP550~Biogenic amine synthesis,	1	0	1	TRUE	249.245	-2.32765	0.253315	1.98e-22	1.56e-20	45.3579	72.3483	91.8943	100.005	446.582	362.058	351.605	524.107	-0.01608	-0.01322	0.03111	-0.0008123	-0.003601	-0.006917	3	Early RGC
TOX2	TOX high mobility group box family member 2	84969	protein-coding	GO:0006357~regulation of transcription from RNA polymerase II promoter,GO:0045944~positive regulation of transcription from RNA polymerase II promoter,	GO:0005634~nucleus,GO:0005654~nucleoplasm,	GO:0003677~DNA binding,GO:0003713~transcription coactivator activity,GO:0031490~chromatin DNA binding,			WP4018~Clear cell renal cell carcinoma pathways,	0	1	1	TRUE	1014.12	-1.4773	0.155859	3.46e-22	2.66e-20	621.66	481.703	497.869	500.108	1467.4	1833.84	1495.75	1214.64	-0.04949	-0.3161	0.2956	0.73	-0.1727	-0.3077	4	Late RGC
CSGALNACT1	chondroitin sulfate N-acetylgalactosaminyltransferase 1	55790	protein-coding	GO:0001958~endochondral ossification,GO:0015014~heparan sulfate proteoglycan biosynthetic process, polysaccharide chain biosynthetic process,GO:0019276~UDP-N-acetylgalactosamine metabolic process,GO:0030166~proteoglycan biosynthetic process,GO:0030198~extracellular matrix organization,GO:0030206~chondroitin sulfate biosynthetic process,GO:0030210~heparin biosynthetic process,GO:0046398~UDP-glucur…	GO:0000139~Golgi membrane,GO:0030173~integral component of Golgi membrane,GO:0032580~Golgi cisterna membrane,	GO:0008376~acetylgalactosaminyltransferase activity,GO:0008955~peptidoglycan glycosyltransferase activity,GO:0015020~glucuronosyltransferase activity,GO:0046872~metal ion binding,GO:0047237~glucuronylgalactosylproteoglycan 4-beta-N-acetylgalactosaminyltransferase activity,GO:0047238~glucuronosyl-N-acetylgalactosaminyl-proteoglycan 4-beta-N-acetylgalactosaminyltransferase activity,	hsa00532:Glycosaminoglycan biosynthesis - chondroitin sulfate / dermatan sulfate,hsa01100:Metabolic pathways,	R-HSA-1430728~Metabolism,R-HSA-1630316~Glycosaminoglycan metabolism,R-HSA-1793185~Chondroitin sulfate/dermatan sulfate metabolism,R-HSA-2022870~Chondroitin sulfate biosynthesis,R-HSA-71387~Metabolism of carbohydrates,	WP4784~Proteoglycan biosynthesis,	1	0	1	FALSE	122.412	-2.70897	0.309304	1.12e-21	8.33e-20	36.3686	21.8294	23.5736	38.2235	147.123	207.095	291.948	213.133	-0.05091	-0.05781	0.0946	0.1311	-0.03228	-0.04343	4	Late RGC
COL5A1	collagen type V alpha 1 chain	1289	protein-coding	GO:0001568~blood vessel development,GO:0003007~heart morphogenesis,GO:0007155~cell adhesion,GO:0016477~cell migration,GO:0030198~extracellular matrix organization,GO:0030199~collagen fibril organization,GO:0032964~collagen biosynthetic process,GO:0035313~wound healing, spreading of epidermal cells,GO:0035989~tendon development,GO:0043588~skin development,GO:0045112~integrin biosynthetic process,G…	GO:0005576~extracellular region,GO:0005581~collagen trimer,GO:0005588~collagen type V trimer,GO:0005592~collagen type XI trimer,GO:0005604~basement membrane,GO:0005615~extracellular space,GO:0005788~endoplasmic reticulum lumen,GO:0031012~extracellular matrix,	GO:0005178~integrin binding,GO:0005201~extracellular matrix structural constituent,GO:0005515~protein binding,GO:0008201~heparin binding,GO:0030020~extracellular matrix structural constituent conferring tensile strength,GO:0043394~proteoglycan binding,GO:0046872~metal ion binding,GO:0048407~platelet-derived growth factor binding,	hsa04974:Protein digestion and absorption,	R-HSA-1266738~Developmental Biology,R-HSA-1442490~Collagen degradation,R-HSA-1474228~Degradation of the extracellular matrix,R-HSA-1474244~Extracellular matrix organization,R-HSA-1474290~Collagen formation,R-HSA-162582~Signal Transduction,R-HSA-1650814~Collagen biosynthesis and modifying enzymes,R-HSA-186797~Signaling by PDGF,R-HSA-2022090~Assembly of collagen fibrils and other multimeric structu…	WP3932~Focal adhesion: PI3K-Akt-mTOR-signaling pathway,WP2328~Allograft rejection,WP2911~miRNA targets in ECM and membrane receptors,WP3967~miR-509-3p alteration of YAP1/ECM axis,	1	0	1	FALSE	5217.26	1.98018	0.215738	1.55e-21	1.13e-19	8926.12	7892.54	6976.7	9901.35	1388.4	1807.21	1855.28	2990.5	0.05438	-0.05893	-0.1372	-0.07622	-0.07467	0.6485	6	PR
LAMC2	laminin subunit gamma 2	3918	protein-coding	GO:0007155~cell adhesion,GO:0008045~motor neuron axon guidance,GO:0008284~positive regulation of cell proliferation,GO:0008544~epidermis development,GO:0009887~animal organ morphogenesis,GO:0009888~tissue development,GO:0016358~dendrite development,GO:0030335~positive regulation of cell migration,	GO:0005576~extracellular region,GO:0005604~basement membrane,GO:0005607~laminin-2 complex,GO:0005615~extracellular space,GO:0005938~cell cortex,GO:0016020~membrane,GO:0048471~perinuclear region of cytoplasm,	GO:0005102~receptor binding,GO:0005201~extracellular matrix structural constituent,GO:0008201~heparin binding,	hsa04151:PI3K-Akt signaling pathway,hsa04510:Focal adhesion,hsa04512:ECM-receptor interaction,hsa05145:Toxoplasmosis,hsa05146:Amoebiasis,hsa05165:Human papillomavirus infection,hsa05200:Pathways in cancer,hsa05222:Small cell lung cancer,	R-HSA-1474228~Degradation of the extracellular matrix,R-HSA-1474244~Extracellular matrix organization,R-HSA-1474290~Collagen formation,R-HSA-1500931~Cell-Cell communication,R-HSA-162582~Signal Transduction,R-HSA-2022090~Assembly of collagen fibrils and other multimeric structures,R-HSA-2214320~Anchoring fibril formation,R-HSA-3000157~Laminin interactions,R-HSA-3000171~Non-integrin membrane-ECM in…	WP306~Focal adhesion,WP244~Alpha 6 beta 4 signaling pathway,WP3932~Focal adhesion: PI3K-Akt-mTOR-signaling pathway,WP453~Inflammatory response pathway,WP4658~Small cell lung cancer,WP5087~Malignant pleural mesothelioma,WP4172~PI3K-Akt signaling pathway,	1	0	1	FALSE	58.5763	-4.56117	0.498355	1.72e-21	1.25e-19	2.09964	7.83591	5.30558	1.69382	159.342	120.943	88.4554	82.9348	-0.01136	-0.01164	0.02323	0.01464	-0.009087	-0.009235	3	Early RGC
FOXN4	forkhead box N4	121643	protein-coding	GO:0001947~heart looping,GO:0006355~regulation of transcription, DNA-templated,GO:0008016~regulation of heart contraction,GO:0010842~retina layer formation,GO:0021514~ventral spinal cord interneuron differentiation,GO:0035881~amacrine cell differentiation,GO:0036302~atrioventricular canal development,GO:0045944~positive regulation of transcription from RNA polymerase II promoter,GO:0060579~ventra…	GO:0000785~chromatin,GO:0005634~nucleus,	GO:0000981~RNA polymerase II transcription factor activity, sequence-specific DNA binding,GO:0000987~core promoter proximal region sequence-specific DNA binding,GO:0003682~chromatin binding,GO:0003700~transcription factor activity, sequence-specific DNA binding,GO:0005515~protein binding,GO:0043565~sequence-specific DNA binding,				1	0	1	TRUE	1082.65	1.57919	0.169957	1.87e-21	1.35e-19	1692.05	1411.81	1822.76	1618.09	623.574	397.499	469.515	625.858	1.223	0.6369	-1.319	-0.8732	-0.7807	-0.7585	1	nRPC
NOTUM	notum, palmitoleoyl-protein carboxylesterase	147111	protein-coding	GO:0016055~Wnt signaling pathway,GO:0030178~negative regulation of Wnt signaling pathway,GO:0030500~regulation of bone mineralization,GO:0060348~bone development,GO:0090090~negative regulation of canonical Wnt signaling pathway,GO:1990697~protein depalmitoleylation,	GO:0005576~extracellular region,GO:0005788~endoplasmic reticulum lumen,	GO:0004629~phospholipase C activity,GO:0005515~protein binding,GO:0016787~hydrolase activity,GO:1990699~palmitoleyl hydrolase activity,	hsa04310:Wnt signaling pathway,	R-HSA-162582~Signal Transduction,R-HSA-381426~Regulation of Insulin-like Growth Factor (IGF) transport and uptake by Insulin-like Growth Factor Binding Proteins (IGFBPs),R-HSA-392499~Metabolism of proteins,R-HSA-5358346~Hedgehog ligand biogenesis,R-HSA-5358351~Signaling by Hedgehog,R-HSA-5362798~Release of Hh-Np from the secreting cell,R-HSA-597592~Post-translational protein modification,R-HSA-89…	WP428~Wnt signaling,WP4258~lncRNA in canonical Wnt signaling and colorectal cancer,WP4336~ncRNAs involved in Wnt signaling in hepatocellular carcinoma,WP5087~Malignant pleural mesothelioma,	2	0	2	TRUE	68.5749	-4.86787	0.535053	3.24e-21	2.28e-19	0	7.4073	3.34559	4.50328	128.814	146.139	68.5623	189.827	-0.1085	-0.08617	0.2452	-0.07115	-0.09744	-0.0897	3	Early RGC
MCC	MCC regulator of WNT signaling pathway	4163	protein-coding	GO:0007165~signal transduction,GO:0010633~negative regulation of epithelial cell migration,GO:0016055~Wnt signaling pathway,GO:0045184~establishment of protein localization,GO:0050680~negative regulation of epithelial cell proliferation,GO:0090090~negative regulation of canonical Wnt signaling pathway,	GO:0005634~nucleus,GO:0005654~nucleoplasm,GO:0005737~cytoplasm,GO:0005829~cytosol,GO:0005886~plasma membrane,GO:0030027~lamellipodium,GO:0036464~cytoplasmic ribonucleoprotein granule,	GO:0005515~protein binding,GO:0038023~signaling receptor activity,				0	1	1	FALSE	4822.82	1.22992	0.133955	3.26e-21	2.29e-19	7098.02	7241.8	7194.54	5676.96	2484.4	2579.07	3229.07	3078.66	-0.1041	-0.08279	-0.1314	-0.09421	-0.1263	1.409	6	PR
RALGDS	ral guanine nucleotide dissociation stimulator	5900	protein-coding	GO:0007165~signal transduction,GO:0007264~small GTPase mediated signal transduction,GO:0007265~Ras protein signal transduction,GO:0043547~positive regulation of GTPase activity,	GO:0005634~nucleus,GO:0005829~cytosol,GO:0005886~plasma membrane,GO:0005903~brush border,	GO:0005085~guanyl-nucleotide exchange factor activity,GO:0005515~protein binding,GO:0030695~GTPase regulator activity,	hsa04014:Ras signaling pathway,hsa04015:Rap1 signaling pathway,hsa04072:Phospholipase D signaling pathway,hsa05200:Pathways in cancer,hsa05210:Colorectal cancer,hsa05212:Pancreatic cancer,hsa05231:Choline metabolism in cancer,	R-HSA-162582~Signal Transduction,R-HSA-166520~Signaling by NTRKs,R-HSA-167044~Signalling to RAS,R-HSA-171007~p38MAPK events,R-HSA-187037~Signaling by NTRK1 (TRKA),R-HSA-187687~Signalling to ERKs,R-HSA-5673001~RAF/MAP kinase cascade,R-HSA-5683057~MAPK family signaling cascades,R-HSA-5684996~MAPK1/MAPK3 signaling,R-HSA-9006934~Signaling by Receptor Tyrosine Kinases,	WP4216~Chromosomal and microsatellite instability in colorectal cancer ,WP2032~Thyroid stimulating hormone (TSH) signaling pathway,WP4223~Ras signaling,WP437~EGF/EGFR signaling pathway,WP4263~Pancreatic adenocarcinoma pathway,	1	0	1	TRUE	4818.61	-0.895389	0.0991877	3.29e-21	2.29e-19	3358.5	3541.24	3441.13	2999.87	6081.01	6793.99	6462.82	5870.35	-0.4044	-0.3489	0.697	0.4588	-0.05251	-0.1975	3	Early RGC
NLK	nemo like kinase	51701	protein-coding	GO:0000165~MAPK cascade,GO:0006355~regulation of transcription, DNA-templated,GO:0006468~protein phosphorylation,GO:0007179~transforming growth factor beta receptor signaling pathway,GO:0007223~Wnt signaling pathway, calcium modulating pathway,GO:0018107~peptidyl-threonine phosphorylation,GO:0030178~negative regulation of Wnt signaling pathway,GO:0035556~intracellular signal transduction,GO:00425…	GO:0005634~nucleus,GO:0005654~nucleoplasm,GO:0005737~cytoplasm,GO:0005829~cytosol,GO:0043231~intracellular membrane-bounded organelle,	GO:0000287~magnesium ion binding,GO:0004672~protein kinase activity,GO:0004674~protein serine/threonine kinase activity,GO:0004707~MAP kinase activity,GO:0004712~protein serine/threonine/tyrosine kinase activity,GO:0005515~protein binding,GO:0005524~ATP binding,GO:0031625~ubiquitin protein ligase binding,GO:0042169~SH2 domain binding,	hsa04010:MAPK signaling pathway,hsa04068:FoxO signaling pathway,hsa04310:Wnt signaling pathway,hsa04520:Adherens junction,	R-HSA-162582~Signal Transduction,R-HSA-195721~Signaling by WNT,R-HSA-3858494~Beta-catenin independent WNT signaling,R-HSA-4086398~Ca2+ pathway,	WP428~Wnt signaling,WP2853~Endoderm differentiation,WP364~IL6 signaling pathway,WP399~Wnt signaling pathway and pluripotency,WP2857~Mesodermal commitment pathway,WP4258~lncRNA in canonical Wnt signaling and colorectal cancer,WP363~Wnt signaling pathway,WP382~MAPK signaling pathway,WP2858~Ectoderm differentiation,WP4336~ncRNAs involved in Wnt signaling in hepatocellular carcinoma,	0	1	1	TRUE	3818.01	0.962749	0.107755	8.48e-21	5.71e-19	5403.62	5006.35	5105.74	4785.76	2212.27	2688.25	2804.95	2537.17	-0.4144	0.2264	-0.2042	-0.06243	-0.02067	1.754	6	PR
SNN	stannin	8303	protein-coding	GO:0009636~response to toxic substance,	GO:0005737~cytoplasm,GO:0005741~mitochondrial outer membrane,GO:0016020~membrane,GO:0016021~integral component of membrane,	GO:0046872~metal ion binding,				0	1	1	TRUE	3201.39	-1.03224	0.115584	1.15e-20	7.67e-19	2033.66	1944.75	1903.08	2430.85	4294.24	4288.83	4026.78	4688.97	-0.1939	-0.04556	0.2869	0.1397	-0.1072	-0.2166	3	Early RGC
DBNDD1	dysbindin domain containing 1	79007	protein-coding	GO:0006469~negative regulation of protein kinase activity,	GO:0005737~cytoplasm,					1	0	1	TRUE	952.017	-1.48017	0.16264	1.17e-20	7.73e-19	475.083	493.13	435.909	560.256	1162.43	1805.15	1409.04	1275.13	-0.07898	-0.1003	0.1864	0.1828	-0.1051	-0.1288	3	Early RGC
RALYL	RALY RNA binding protein like	138046	protein-coding		GO:0005634~nucleus,GO:0005654~nucleoplasm,	GO:0003676~nucleic acid binding,GO:0003723~RNA binding,GO:0005515~protein binding,GO:0042802~identical protein binding,				1	0	1	FALSE	190.098	-2.71736	0.325158	3.68e-20	2.37e-18	60.6315	33.1121	66.0742	25.2826	370.504	430.096	283.155	251.925	-0.1024	-0.1919	0.1835	0.746	-0.1079	-0.1531	4	Late RGC
KLHL35	kelch like family member 35	283212	protein-coding			GO:0005515~protein binding,				1	0	1	FALSE	1388.66	-1.3492	0.151669	6.44e-20	4.03e-18	812.771	891.654	676.924	692.604	2003.78	2412.3	1957.31	1661.92	-0.6792	-0.5237	1.11	0.2697	-0.4699	0.3761	3	Early RGC
LRRN1	leucine rich repeat neuronal 1	57633	protein-coding	GO:0051965~positive regulation of synapse assembly,	GO:0005615~extracellular space,GO:0016020~membrane,GO:0016021~integral component of membrane,GO:0031012~extracellular matrix,	GO:0005515~protein binding,				0	1	1	TRUE	5137.14	-1.12844	0.12881	8.69e-20	5.31e-18	3047.78	3053.87	3119.88	3506.04	7409.3	5640.46	7619.41	7700.39	-0.4646	0.1476	0.5126	-0.1395	-0.2593	-0.3551	3	Early RGC
TLE4	TLE family member 4, transcriptional corepressor	7091	protein-coding	GO:0000122~negative regulation of transcription from RNA polymerase II promoter,GO:0006355~regulation of transcription, DNA-templated,GO:0016055~Wnt signaling pathway,GO:0090090~negative regulation of canonical Wnt signaling pathway,GO:1990830~cellular response to leukemia inhibitory factor,	GO:0005634~nucleus,GO:0005654~nucleoplasm,GO:0005667~transcription factor complex,GO:1990907~beta-catenin-TCF complex,	GO:0003682~chromatin binding,GO:0003714~transcription corepressor activity,GO:0005515~protein binding,	hsa04310:Wnt signaling pathway,hsa04330:Notch signaling pathway,	R-HSA-157118~Signaling by NOTCH,R-HSA-162582~Signal Transduction,R-HSA-195253~Degradation of beta-catenin by the destruction complex,R-HSA-195721~Signaling by WNT,R-HSA-1980143~Signaling by NOTCH1,R-HSA-201681~TCF dependent signaling in response to WNT,R-HSA-201722~Formation of the beta-catenin:TCF transactivating complex,R-HSA-2122947~NOTCH1 Intracellular Domain Regulates Transcription,R-HSA-376…		1	1	2	TRUE	1244.09	-1.04007	0.119649	9.96e-20	6.02e-18	787.549	911.836	778.079	739.327	1478.72	1768.78	1786.17	1702.29	-0.02848	-0.03542	0.1455	0.118	-0.2214	-0.266	3	Early RGC
LRFN5	leucine rich repeat and fibronectin type III domain containing 5	145581	protein-coding	GO:0043031~negative regulation of macrophage activation,GO:0050728~negative regulation of inflammatory response,GO:0099560~synaptic membrane adhesion,GO:1905606~regulation of presynapse assembly,	GO:0009986~cell surface,GO:0098839~postsynaptic density membrane,GO:0098978~glutamatergic synapse,GO:0098982~GABA-ergic synapse,GO:0099061~integral component of postsynaptic density membrane,	GO:0005515~protein binding,				1	0	1	FALSE	689.228	-1.73313	0.197021	1.23e-19	7.3e-18	330.73	347.171	261.393	288.861	991.637	1214.22	1341.81	738.008	-0.1226	-0.1676	0.2292	0.435	-0.04676	-0.1288	4	Late RGC
CADM1	cell adhesion molecule 1	23705	protein-coding	GO:0001819~positive regulation of cytokine production,GO:0001889~liver development,GO:0001933~negative regulation of protein phosphorylation,GO:0002376~immune system process,GO:0006915~apoptotic process,GO:0007156~homophilic cell adhesion via plasma membrane adhesion molecules,GO:0007157~heterophilic cell-cell adhesion via plasma membrane cell adhesion molecules,GO:0007283~spermatogenesis,GO:0007…	GO:0005886~plasma membrane,GO:0005911~cell-cell junction,GO:0014069~postsynaptic density,GO:0016021~integral component of membrane,GO:0016323~basolateral plasma membrane,GO:0030425~dendrite,GO:0043005~neuron projection,GO:0045202~synapse,	GO:0005102~receptor binding,GO:0005515~protein binding,GO:0030165~PDZ domain binding,GO:0042803~protein homodimerization activity,GO:0050839~cell adhesion molecule binding,	hsa04514:Cell adhesion molecules,	R-HSA-1500931~Cell-Cell communication,R-HSA-418990~Adherens junctions interactions,R-HSA-420597~Nectin/Necl trans heterodimerization,R-HSA-421270~Cell-cell junction organization,R-HSA-446728~Cell junction organization,	WP4148~Splicing factor NOVA regulated synaptic proteins,	1	0	1	TRUE	9063.98	-1.47314	0.174613	4e-18	2.16e-16	4913.79	4464.53	4363.65	4970.63	12466.7	14575	17382.7	9374.78	-0.7366	-0.4825	1.084	0.4488	-0.2319	0.2419	3	Early RGC
SPON2	spondin 2	10417	protein-coding	GO:0002448~mast cell mediated immunity,GO:0007155~cell adhesion,GO:0008228~opsonization,GO:0032755~positive regulation of interleukin-6 production,GO:0032760~positive regulation of tumor necrosis factor production,GO:0043152~induction of bacterial agglutination,GO:0045087~innate immune response,GO:0050832~defense response to fungus,GO:0051607~defense response to virus,GO:0060907~positive regulati…	GO:0031012~extracellular matrix,GO:0070062~extracellular exosome,	GO:0001530~lipopolysaccharide binding,GO:0003823~antigen binding,GO:0005515~protein binding,GO:0046872~metal ion binding,		R-HSA-1643685~Disease,R-HSA-3781865~Diseases of glycosylation,R-HSA-3906995~Diseases associated with O-glycosylation of proteins,R-HSA-392499~Metabolism of proteins,R-HSA-5083635~Defective B3GALTL causes PpS,R-HSA-5173105~O-linked glycosylation,R-HSA-5173214~O-glycosylation of TSR domain-containing proteins,R-HSA-5668914~Diseases of metabolism,R-HSA-597592~Post-translational protein modification,		0	1	1	FALSE	989.802	1.42323	0.170472	8.12e-18	4.24e-16	1588.2	1292.16	1366.83	1571.47	477.251	699.216	500.445	422.849	-0.07444	-0.07804	-0.02145	0.1186	0.6701	0.07699	5	H&A
SIPA1L3	signal induced proliferation associated 1 like 3	23094	protein-coding	GO:0001654~eye development,GO:0002244~hematopoietic progenitor cell differentiation,GO:0003382~epithelial cell morphogenesis,GO:0007010~cytoskeleton organization,GO:0051056~regulation of small GTPase mediated signal transduction,GO:0090162~establishment of epithelial cell polarity,GO:0090630~activation of GTPase activity,	GO:0001725~stress fiber,GO:0005615~extracellular space,GO:0005654~nucleoplasm,GO:0005737~cytoplasm,GO:0005794~Golgi apparatus,GO:0005886~plasma membrane,GO:0016324~apical plasma membrane,GO:0045177~apical part of cell,GO:0061689~tricellular tight junction,	GO:0005096~GTPase activator activity,GO:0005515~protein binding,	hsa04015:Rap1 signaling pathway,			2	0	2	TRUE	2267.14	0.957268	0.117981	1.01e-17	5.23e-16	2815.99	2932.16	2867.51	3436.38	1540.08	1388.47	1449.73	1706.79	0.06267	-0.05011	-0.06285	-0.3189	0.6467	-0.04338	5	H&A
NCKAP5	NCK associated protein 5	344148	protein-coding	GO:0001578~microtubule bundle formation,GO:0007019~microtubule depolymerization,	GO:0035371~microtubule plus-end,					1	0	1	TRUE	757.176	0.940261	0.116113	1.12e-17	5.74e-16	936.195	1044.73	981.764	1045.58	528.158	569.776	472.124	479.087	-0.007846	-0.01352	-0.1746	-0.1091	0.3629	0.5929	6	PR
SERPINI1	serpin family I member 1	5274	protein-coding	GO:0007417~central nervous system development,GO:0007422~peripheral nervous system development,GO:0010951~negative regulation of endopeptidase activity,GO:0010976~positive regulation of neuron projection development,GO:0030155~regulation of cell adhesion,	GO:0005615~extracellular space,GO:0034774~secretory granule lumen,GO:0043025~neuronal cell body,GO:0043204~perikaryon,GO:0060205~cytoplasmic vesicle lumen,GO:0070062~extracellular exosome,	GO:0004867~serine-type endopeptidase inhibitor activity,				0	1	1	TRUE	580.153	-1.43551	0.173276	1.4e-17	7.11e-16	273.339	325.693	329.249	293.085	1040.87	910.781	840.381	627.833	-0.141	0.04823	0.138	-0.07015	-0.07192	-0.0327	3	Early RGC
PRKCE	protein kinase C epsilon	5581	protein-coding	GO:0000165~MAPK cascade,GO:0002281~macrophage activation involved in immune response,GO:0006468~protein phosphorylation,GO:0006915~apoptotic process,GO:0007049~cell cycle,GO:0007155~cell adhesion,GO:0007165~signal transduction,GO:0010634~positive regulation of epithelial cell migration,GO:0010763~positive regulation of fibroblast migration,GO:0010811~positive regulation of cell-substrate adhesion…	GO:0005634~nucleus,GO:0005737~cytoplasm,GO:0005739~mitochondrion,GO:0005783~endoplasmic reticulum,GO:0005794~Golgi apparatus,GO:0005829~cytosol,GO:0005886~plasma membrane,GO:0043231~intracellular membrane-bounded organelle,GO:0045111~intermediate filament cytoskeleton,GO:0045202~synapse,GO:0048471~perinuclear region of cytoplasm,GO:0071944~cell periphery,	GO:0003785~actin monomer binding,GO:0004672~protein kinase activity,GO:0004674~protein serine/threonine kinase activity,GO:0004697~protein kinase C activity,GO:0004698~calcium-dependent protein kinase C activity,GO:0004699~calcium-independent protein kinase C activity,GO:0004712~protein serine/threonine/tyrosine kinase activity,GO:0005515~protein binding,GO:0005524~ATP binding,GO:0008047~enzyme a…	hsa04022:cGMP-PKG signaling pathway,hsa04071:Sphingolipid signaling pathway,hsa04270:Vascular smooth muscle contraction,hsa04371:Apelin signaling pathway,hsa04530:Tight junction,hsa04666:Fc gamma R-mediated phagocytosis,hsa04750:Inflammatory mediator regulation of TRP channels,hsa04925:Aldosterone synthesis and secretion,hsa04930:Type II diabetes mellitus,hsa04931:Insulin resistance,hsa04933:AGE-…	R-HSA-109582~Hemostasis,R-HSA-114508~Effects of PIP2 hydrolysis,R-HSA-1227986~Signaling by ERBB2,R-HSA-1250196~SHC1 events in ERBB2 signaling,R-HSA-1489509~DAG and IP3 signaling,R-HSA-162582~Signal Transduction,R-HSA-168249~Innate Immune System,R-HSA-168256~Immune System,R-HSA-2029480~Fcgamma receptor (FCGR) dependent phagocytosis,R-HSA-2029485~Role of phospholipids in phagocytosis,R-HSA-372790~S…	WP4871~Kisspeptin/kisspeptin receptor system in the ovary,WP35~G protein signaling pathways,WP2374~Oncostatin M signaling pathway,WP289~Myometrial relaxation and contraction pathways,WP399~Wnt signaling pathway and pluripotency,WP4540~Hippo signaling regulation pathways,WP5283~Chronic hyperglycemia impairment of neuron function,WP1528~Physiological and pathological hypertrophy of the heart,WP4787…	1	0	1	FALSE	363.324	-1.16775	0.143142	1.78e-17	8.91e-16	216.275	217.441	200.714	245.474	495.723	571.811	511.185	447.972	0.03908	-0.01076	-0.005567	0.2939	-0.1938	-0.1964	4	Late RGC
FSTL5	follistatin like 5	56884	protein-coding	GO:0007275~multicellular organism development,GO:0030154~cell differentiation,GO:0030510~regulation of BMP signaling pathway,	GO:0005576~extracellular region,	GO:0005509~calcium ion binding,GO:0005515~protein binding,				1	0	1	TRUE	1128.02	1.31092	0.160523	2.94e-17	1.42e-15	1968.35	1548.32	1421.77	1545.39	731.199	571.574	715.566	521.975	-0.03269	-0.02448	-0.05382	-0.02263	0.1571	0.3364	6	PR
VXN	vexin	254778	protein-coding	GO:0022008~neurogenesis,GO:0030182~neuron differentiation,	GO:0005634~nucleus,GO:0005886~plasma membrane,	GO:0005515~protein binding,				1	0	1	TRUE	8329.88	1.3946	0.17111	4.02e-17	1.93e-15	14757.1	12777.6	11019.3	10157.6	4752.92	3367.21	4386.11	5421.24	-0.2365	0.4678	-0.3617	-0.2598	-0.2447	1.117	6	PR
GSG1L	GSG1 like	146395	protein-coding	GO:2000311~regulation of AMPA receptor activity,	GO:0005886~plasma membrane,GO:0016021~integral component of membrane,GO:0098685~Schaffer collateral - CA1 synapse,GO:0098839~postsynaptic density membrane,GO:0098978~glutamatergic synapse,GO:0099061~integral component of postsynaptic density membrane,	GO:0005515~protein binding,				2	0	2	TRUE	495.842	2.07472	0.263276	6.87e-17	3.24e-15	967.185	623.26	581.23	1087.16	142.355	185.297	130.41	249.844	-0.03178	0.002366	0.01224	-0.02894	0.00505	0.09265	6	PR
POU6F2	POU class 6 homeobox 2	11281	protein-coding	GO:0006355~regulation of transcription, DNA-templated,GO:0006357~regulation of transcription from RNA polymerase II promoter,GO:0007402~ganglion mother cell fate determination,GO:0007417~central nervous system development,GO:0007601~visual perception,	GO:0000785~chromatin,GO:0005634~nucleus,	GO:0000978~RNA polymerase II core promoter proximal region sequence-specific DNA binding,GO:0000981~RNA polymerase II transcription factor activity, sequence-specific DNA binding,GO:0003677~DNA binding,GO:0003700~transcription factor activity, sequence-specific DNA binding,GO:0005515~protein binding,				1	0	1	TRUE	1553.25	-2.11842	0.273796	1.68e-16	7.73e-15	573.669	645.95	577.073	354.52	2143.54	3306.68	3424.89	1399.7	-0.469	-0.6021	0.9308	1.435	-0.3835	-0.5085	4	Late RGC
ENOX2	ecto-NOX disulfide-thiol exchanger 2	10495	protein-coding	GO:0007624~ultradian rhythm,GO:0022900~electron transport chain,GO:0040008~regulation of growth,	GO:0005615~extracellular space,GO:0005829~cytosol,GO:0005886~plasma membrane,GO:0009897~external side of plasma membrane,	GO:0003676~nucleic acid binding,GO:0003723~RNA binding,GO:0015035~protein disulfide oxidoreductase activity,GO:0016491~oxidoreductase activity,				1	0	1	FALSE	1373.58	-1.63347	0.205154	1.73e-16	7.92e-15	676.034	656.454	686.85	557.63	2825.1	1474.89	1658.94	2452.76	-0.3677	0.1037	0.4282	-0.1183	-0.2955	-0.2501	3	Early RGC
TNS1	tensin 1	7145	protein-coding	GO:0010761~fibroblast migration,GO:0035556~intracellular signal transduction,	GO:0005737~cytoplasm,GO:0005856~cytoskeleton,GO:0005925~focal adhesion,GO:0009986~cell surface,	GO:0003723~RNA binding,GO:0003779~actin binding,GO:0004721~phosphoprotein phosphatase activity,GO:0005515~protein binding,GO:0046872~metal ion binding,			WP185~Integrin-mediated cell adhesion,	0	1	1	TRUE	640.561	2.06373	0.265716	1.78e-16	8.13e-15	978.219	1042.89	1110.71	1074.78	239.351	123.757	185.485	369.295	0.006408	0.06632	-0.07327	-0.04937	0.1596	-0.05036	5	H&A
EEF1A2	eukaryotic translation elongation factor 1 alpha 2	1917	protein-coding	GO:0006412~translation,GO:0006414~translational elongation,GO:0043065~positive regulation of apoptotic process,GO:0090218~positive regulation of lipid kinase activity,GO:1904714~regulation of chaperone-mediated autophagy,	GO:0005737~cytoplasm,GO:0005853~eukaryotic translation elongation factor 1 complex,GO:0045202~synapse,GO:0098574~cytoplasmic side of lysosomal membrane,	GO:0003746~translation elongation factor activity,GO:0003924~GTPase activity,GO:0005515~protein binding,GO:0005525~GTP binding,GO:0008135~translation factor activity, RNA binding,GO:0019901~protein kinase binding,	hsa03013:Nucleocytoplasmic transport,hsa05134:Legionellosis,hsa05140:Leishmaniasis,	R-HSA-156842~Eukaryotic Translation Elongation,R-HSA-392499~Metabolism of proteins,R-HSA-72766~Translation,	WP107~Translation factors,	1	0	1	FALSE	2631.66	-1.27519	0.161403	2.21e-16	1e-14	1734.95	1372.2	1213.33	1709.45	3206.05	4554.34	3747.44	3515.52	-0.2116	-0.3484	0.4432	0.8171	-0.1123	-0.2303	4	Late RGC
GFRA2	GDNF family receptor alpha 2	2675	protein-coding	GO:0007169~transmembrane receptor protein tyrosine kinase signaling pathway,GO:0007399~nervous system development,GO:0035860~glial cell-derived neurotrophic factor receptor signaling pathway,	GO:0005886~plasma membrane,GO:0009897~external side of plasma membrane,GO:0019898~extrinsic component of membrane,GO:0031225~anchored component of membrane,GO:0043235~receptor complex,	GO:0016167~glial cell-derived neurotrophic factor receptor activity,GO:0038023~signaling receptor activity,		R-HSA-1266738~Developmental Biology,R-HSA-162582~Signal Transduction,R-HSA-375165~NCAM signaling for neurite out-growth,R-HSA-419037~NCAM1 interactions,R-HSA-422475~Axon guidance,R-HSA-5673001~RAF/MAP kinase cascade,R-HSA-5683057~MAPK family signaling cascades,R-HSA-5684996~MAPK1/MAPK3 signaling,R-HSA-8853659~RET signaling,R-HSA-9675108~Nervous system development,		1	0	1	TRUE	636.71	-1.67544	0.214581	5.42e-16	2.39e-14	286.014	243.569	251.523	381.461	795.914	1305.68	1065.38	764.146	-0.2368	-0.1114	0.2118	0.624	0.3257	-0.2235	4	Late RGC
RCN1	reticulocalbin 1	5954	protein-coding	GO:0001701~in utero embryonic development,GO:0043010~camera-type eye development,	GO:0005783~endoplasmic reticulum,GO:0005788~endoplasmic reticulum lumen,	GO:0005509~calcium ion binding,GO:0005515~protein binding,		R-HSA-381426~Regulation of Insulin-like Growth Factor (IGF) transport and uptake by Insulin-like Growth Factor Binding Proteins (IGFBPs),R-HSA-392499~Metabolism of proteins,R-HSA-597592~Post-translational protein modification,R-HSA-8957275~Post-translational protein phosphorylation,	WP3888~VEGFA-VEGFR2 signaling,	1	0	1	TRUE	4978.92	-0.751455	0.098226	6.32e-16	2.75e-14	3703.24	3414.76	3410.27	4132.21	6037.77	6337.04	6484.3	6311.75	0.1742	-0.1012	0.03937	-0.04553	-0.2969	-0.2487	1	nRPC
PDE6B	phosphodiesterase 6B	5158	protein-coding	GO:0007165~signal transduction,GO:0007601~visual perception,GO:0007603~phototransduction, visible light,GO:0043153~entrainment of circadian clock by photoperiod,GO:0060041~retina development in camera-type eye,GO:1990009~retinal cell apoptotic process,	GO:0005886~plasma membrane,GO:0016021~integral component of membrane,GO:0042622~photoreceptor outer segment membrane,GO:0097381~photoreceptor disc membrane,	GO:0004114~3',5'-cyclic-nucleotide phosphodiesterase activity,GO:0046872~metal ion binding,GO:0047555~3',5'-cyclic-GMP phosphodiesterase activity,	hsa00230:Purine metabolism,hsa01100:Metabolic pathways,hsa04744:Phototransduction,	R-HSA-162582~Signal Transduction,R-HSA-195721~Signaling by WNT,R-HSA-2187338~Visual phototransduction,R-HSA-2485179~Activation of the phototransduction cascade,R-HSA-2514856~The phototransduction cascade,R-HSA-2514859~Inactivation, recovery and regulation of the phototransduction cascade,R-HSA-3858494~Beta-catenin independent WNT signaling,R-HSA-4086398~Ca2+ pathway,R-HSA-9709957~Sensory Percepti…	WP4656~Joubert syndrome,WP4222~Phosphodiesterases in neuronal function,	1	0	1	FALSE	1146.02	1.18681	0.154022	7.09e-16	3.03e-14	1835.91	1525.84	1602.32	1458.67	540.019	826.043	659.53	719.839	-0.03752	-0.06493	-0.1745	-0.1015	0.1126	1.075	6	PR
TCF7L1	transcription factor 7 like 1	83439	protein-coding	GO:0006325~chromatin organization,GO:0006355~regulation of transcription, DNA-templated,GO:0006357~regulation of transcription from RNA polymerase II promoter,GO:0030111~regulation of Wnt signaling pathway,GO:0060070~canonical Wnt signaling pathway,	GO:0005634~nucleus,GO:0005654~nucleoplasm,GO:0005829~cytosol,GO:1990907~beta-catenin-TCF complex,	GO:0000978~RNA polymerase II core promoter proximal region sequence-specific DNA binding,GO:0000981~RNA polymerase II transcription factor activity, sequence-specific DNA binding,GO:0003677~DNA binding,GO:0003700~transcription factor activity, sequence-specific DNA binding,GO:0005515~protein binding,GO:0008013~beta-catenin binding,GO:1990837~sequence-specific double-stranded DNA binding,	hsa04310:Wnt signaling pathway,hsa04390:Hippo signaling pathway,hsa04520:Adherens junction,hsa04916:Melanogenesis,hsa04934:Cushing syndrome,hsa04936:Alcoholic liver disease,hsa05132:Salmonella infection,hsa05165:Human papillomavirus infection,hsa05167:Kaposi sarcoma-associated herpesvirus infection,hsa05200:Pathways in cancer,hsa05210:Colorectal cancer,hsa05213:Endometrial cancer,hsa05215:Prostat…	R-HSA-162582~Signal Transduction,R-HSA-195253~Degradation of beta-catenin by the destruction complex,R-HSA-195721~Signaling by WNT,R-HSA-201681~TCF dependent signaling in response to WNT,R-HSA-201722~Formation of the beta-catenin:TCF transactivating complex,R-HSA-212436~Generic Transcription Pathway,R-HSA-3769402~Deactivation of the beta-catenin transactivating complex,R-HSA-3858494~Beta-catenin …	WP2064~Neural crest differentiation,WP3527~Pre-implantation embryo,WP4149~White fat cell differentiation,WP4216~Chromosomal and microsatellite instability in colorectal cancer ,WP428~Wnt signaling,WP4262~Breast cancer pathway,WP2853~Endoderm differentiation,WP399~Wnt signaling pathway and pluripotency,WP4540~Hippo signaling regulation pathways,WP2857~Mesodermal commitment pathway,WP2118~Arrhythmo…	1	0	1	TRUE	277.145	1.18572	0.154932	1.06e-15	4.42e-14	425.383	400.011	334.573	392.703	178.366	142.142	171.848	172.131	0.375	0.1166	-0.3661	-0.2474	-0.2856	-0.08521	1	nRPC
MIR9-3HG	MIR9-3 host gene	254559	ncRNA	NA	NA	NA	NA	NA	NA	1	0	1	FALSE	141.36	2.66402	0.378443	1.64e-15	6.75e-14	330.136	284.785	272.022	107.802	37.669	25.1814	26.4634	46.8192	NA	NA	NA	NA	NA	NA	NA	NA
NAGK	N-acetylglucosamine kinase	55577	protein-coding	GO:0006044~N-acetylglucosamine metabolic process,GO:0006051~N-acetylmannosamine metabolic process,GO:0019262~N-acetylneuraminate catabolic process,GO:0046835~carbohydrate phosphorylation,	GO:0005829~cytosol,GO:0070062~extracellular exosome,	GO:0005515~protein binding,GO:0005524~ATP binding,GO:0045127~N-acetylglucosamine kinase activity,	hsa00520:Amino sugar and nucleotide sugar metabolism,hsa01100:Metabolic pathways,hsa01250:Biosynthesis of nucleotide sugars,	R-HSA-392499~Metabolism of proteins,R-HSA-446193~Biosynthesis of the N-glycan precursor (dolichol lipid-linked oligosaccharide, LLO) and transfer to a nascent protein,R-HSA-446203~Asparagine N-linked glycosylation,R-HSA-446210~Synthesis of UDP-N-acetyl-glucosamine,R-HSA-446219~Synthesis of substrates in N-glycan biosythesis,R-HSA-597592~Post-translational protein modification,		1	0	1	TRUE	1070.6	-1.13092	0.150209	2.11e-15	8.55e-14	655.354	627.589	737.436	616.885	1386.98	1824.09	1491.78	1224.71	-0.2764	-0.5223	0.6661	0.6601	0.04864	-0.2171	3	Early RGC
USP45	ubiquitin specific peptidase 45	85015	protein-coding	GO:0003407~neural retina development,GO:0006281~DNA repair,GO:0006511~ubiquitin-dependent protein catabolic process,GO:0016477~cell migration,GO:0016579~protein deubiquitination,GO:0045494~photoreceptor cell maintenance,GO:0070911~global genome nucleotide-excision repair,	GO:0001917~photoreceptor inner segment,GO:0005634~nucleus,GO:0005654~nucleoplasm,GO:0005737~cytoplasm,GO:0005829~cytosol,	GO:0004843~thiol-dependent ubiquitin-specific protease activity,GO:0005515~protein binding,GO:0008270~zinc ion binding,		R-HSA-5696395~Formation of Incision Complex in GG-NER,R-HSA-5696398~Nucleotide Excision Repair,R-HSA-5696399~Global Genome Nucleotide Excision Repair (GG-NER),R-HSA-73894~DNA Repair,		1	0	1	FALSE	799.757	1.05983	0.141781	2.29e-15	9.18e-14	1103.06	1050.05	1215.76	989.143	531.412	414.046	517.422	577.165	-0.1166	0.1371	-0.1641	-0.07743	0.9757	-0.0203	5	H&A
SLC18A2	solute carrier family 18 member A2	6571	protein-coding	GO:0001975~response to amphetamine,GO:0002552~serotonin secretion by mast cell,GO:0002553~histamine secretion by mast cell,GO:0006836~neurotransmitter transport,GO:0007268~chemical synaptic transmission,GO:0007626~locomotory behavior,GO:0009636~response to toxic substance,GO:0009791~post-embryonic development,GO:0015842~aminergic neurotransmitter loading into synaptic vesicle,GO:0015844~monoamine…	GO:0005813~centrosome,GO:0005886~plasma membrane,GO:0005887~integral component of plasma membrane,GO:0008021~synaptic vesicle,GO:0016020~membrane,GO:0030424~axon,GO:0030425~dendrite,GO:0030667~secretory granule membrane,GO:0030672~synaptic vesicle membrane,GO:0043195~terminal bouton,GO:0043231~intracellular membrane-bounded organelle,GO:0070083~clathrin-sculpted monoamine transport vesicle membra…	GO:0005335~serotonin:sodium symporter activity,GO:0005515~protein binding,GO:0008504~monoamine transmembrane transporter activity,GO:0015311~monoamine:proton antiporter activity,GO:0022857~transmembrane transporter activity,	hsa04721:Synaptic vesicle cycle,hsa04726:Serotonergic synapse,hsa04728:Dopaminergic synapse,hsa05012:Parkinson disease,hsa05030:Cocaine addiction,hsa05031:Amphetamine addiction,hsa05034:Alcoholism,	R-HSA-112310~Neurotransmitter release cycle,R-HSA-112315~Transmission across Chemical Synapses,R-HSA-112316~Neuronal System,R-HSA-181429~Serotonin Neurotransmitter Release Cycle,R-HSA-181430~Norepinephrine Neurotransmitter Release Cycle,R-HSA-212676~Dopamine Neurotransmitter Release Cycle,R-HSA-382551~Transport of small molecules,R-HSA-425366~Transport of bile salts and organic acids, metal ions …	WP2267~Synaptic vesicle pathway,WP2855~Dopaminergic neurogenesis,WP1602~Nicotine effect on dopaminergic neurons,WP4220~Neurotransmitter disorders,	0	1	1	TRUE	7810.65	-1.24293	0.164796	3.11e-15	1.24e-13	3887.46	4790.67	4759.66	4727.54	11195.9	8943.52	9652.25	14528.3	-1.214	0.3818	1.316	0.0881	-0.617	-1.235	3	Early RGC
RASGEF1B	RasGEF domain family member 1B	153020	protein-coding	GO:0007264~small GTPase mediated signal transduction,GO:0007265~Ras protein signal transduction,GO:0043547~positive regulation of GTPase activity,	GO:0005769~early endosome,GO:0005770~late endosome,GO:0005886~plasma membrane,GO:0030496~midbody,	GO:0005085~guanyl-nucleotide exchange factor activity,				1	0	1	TRUE	1082.98	1.2288	0.165458	6.99e-15	2.7e-13	1480.69	1490.84	1543.52	1613.49	610.566	564.118	512.086	848.514	0.2022	-0.07642	-0.25	-0.1492	0.5312	0.1682	5	H&A
ASS1	argininosuccinate synthase 1	445	protein-coding	GO:0000050~urea cycle,GO:0000052~citrulline metabolic process,GO:0000053~argininosuccinate metabolic process,GO:0001822~kidney development,GO:0001889~liver development,GO:0006526~arginine biosynthetic process,GO:0006531~aspartate metabolic process,GO:0006953~acute-phase response,GO:0007494~midgut development,GO:0007568~aging,GO:0007584~response to nutrient,GO:0007623~circadian rhythm,GO:0009410~r…	GO:0005634~nucleus,GO:0005654~nucleoplasm,GO:0005737~cytoplasm,GO:0005741~mitochondrial outer membrane,GO:0005764~lysosome,GO:0005783~endoplasmic reticulum,GO:0005829~cytosol,GO:0043204~perikaryon,GO:0070062~extracellular exosome,GO:0070852~cell body fiber,	GO:0003723~RNA binding,GO:0004055~argininosuccinate synthase activity,GO:0005515~protein binding,GO:0005524~ATP binding,GO:0015643~toxic substance binding,GO:0016597~amino acid binding,GO:0042802~identical protein binding,	hsa00220:Arginine biosynthesis,hsa00250:Alanine, aspartate and glutamate metabolism,hsa01100:Metabolic pathways,hsa01230:Biosynthesis of amino acids,hsa05418:Fluid shear stress and atherosclerosis,	R-HSA-1430728~Metabolism,R-HSA-70635~Urea cycle,R-HSA-71291~Metabolism of amino acids and derivatives,	WP106~Alanine and aspartate metabolism,WP497~Urea cycle and metabolism of amino groups,WP4583~Biomarkers for urea cycle disorders,WP4571~Urea cycle and related diseases,WP4595~Urea cycle and associated pathways,WP3925~Amino acid metabolism,	1	0	1	TRUE	318.829	-1.53277	0.206334	1.18e-14	4.37e-13	172.005	159.316	132.718	166.438	620.635	541.236	374.881	383.403	-0.05288	0.006439	0.04267	0.1401	-0.07877	-0.03265	4	Late RGC
PBX3	PBX homeobox 3	5090	protein-coding	GO:0001654~eye development,GO:0002087~regulation of respiratory gaseous exchange by neurological system process,GO:0006357~regulation of transcription from RNA polymerase II promoter,GO:0007387~anterior compartment pattern formation,GO:0007388~posterior compartment specification,GO:0007420~brain development,GO:0007585~respiratory gaseous exchange,GO:0008344~adult locomotory behavior,GO:0009887~an…	GO:0000785~chromatin,GO:0005634~nucleus,GO:0005667~transcription factor complex,	GO:0000978~RNA polymerase II core promoter proximal region sequence-specific DNA binding,GO:0000981~RNA polymerase II transcription factor activity, sequence-specific DNA binding,GO:0001228~transcriptional activator activity, RNA polymerase II transcription regulatory region sequence-specific binding,GO:0003677~DNA binding,GO:0003700~transcription factor activity, sequence-specific DNA binding,	hsa05202:Transcriptional misregulation in cancer,		WP2853~Endoderm differentiation,WP2857~Mesodermal commitment pathway,WP3967~miR-509-3p alteration of YAP1/ECM axis,	1	0	1	TRUE	2130.07	-1.55705	0.20978	1.21e-14	4.51e-13	1295.67	980.336	1076.69	805.162	3335.58	3552.28	3942.77	2052.07	-0.3226	-0.3353	0.6433	0.7556	-0.4098	-0.3469	4	Late RGC
SLCO4A1	solute carrier organic anion transporter family member 4A1	28231	protein-coding	GO:0006811~ion transport,GO:0015732~prostaglandin transport,GO:0043252~sodium-independent organic anion transport,GO:0055085~transmembrane transport,GO:0070327~thyroid hormone transport,	GO:0005886~plasma membrane,GO:0005887~integral component of plasma membrane,GO:0016021~integral component of membrane,	GO:0005515~protein binding,GO:0008514~organic anion transmembrane transporter activity,GO:0015132~prostaglandin transmembrane transporter activity,GO:0015347~sodium-independent organic anion transmembrane transporter activity,GO:0015349~thyroid hormone transmembrane transporter activity,		R-HSA-382551~Transport of small molecules,R-HSA-425397~Transport of vitamins, nucleosides, and related molecules,R-HSA-425407~SLC-mediated transmembrane transport,R-HSA-879518~Transport of organic anions,		1	0	1	TRUE	460.166	1.32668	0.179901	1.42e-14	5.21e-13	708.227	676.634	602.555	670.884	321.463	229.931	187.143	284.491	0.005675	-0.0347	-0.02814	-0.0005002	0.2575	0.02294	5	H&A
EXTL1	exostosin like glycosyltransferase 1	2134	protein-coding	GO:0001501~skeletal system development,GO:0006486~protein glycosylation,GO:0015012~heparan sulfate proteoglycan biosynthetic process,	GO:0005789~endoplasmic reticulum membrane,GO:0005794~Golgi apparatus,GO:0016021~integral component of membrane,	GO:0005515~protein binding,GO:0008375~acetylglucosaminyltransferase activity,GO:0015020~glucuronosyltransferase activity,GO:0016757~transferase activity, transferring glycosyl groups,GO:0050508~glucuronosyl-N-acetylglucosaminyl-proteoglycan 4-alpha-N-acetylglucosaminyltransferase activity,	hsa00534:Glycosaminoglycan biosynthesis - heparan sulfate / heparin,hsa01100:Metabolic pathways,	R-HSA-2262752~Cellular responses to stress,R-HSA-381038~XBP1(S) activates chaperone genes,R-HSA-381070~IRE1alpha activates chaperones,R-HSA-381119~Unfolded Protein Response (UPR),R-HSA-8953897~Cellular responses to stimuli,		1	1	2	FALSE	189.652	1.29593	0.177399	2.16e-14	7.82e-13	314.865	251.961	249.818	272.966	91.3442	111.803	101.309	123.148	0.005047	-0.007154	-0.007491	-0.01271	-0.01265	0.05429	6	PR
ALCAM	activated leukocyte cell adhesion molecule	214	protein-coding	GO:0002250~adaptive immune response,GO:0007155~cell adhesion,GO:0007157~heterophilic cell-cell adhesion via plasma membrane cell adhesion molecules,GO:0007165~signal transduction,GO:0008045~motor neuron axon guidance,GO:0031290~retinal ganglion cell axon guidance,GO:0048846~axon extension involved in axon guidance,GO:1990138~neuron projection extension,	GO:0001772~immunological synapse,GO:0005886~plasma membrane,GO:0005887~integral component of plasma membrane,GO:0005925~focal adhesion,GO:0009897~external side of plasma membrane,GO:0016021~integral component of membrane,GO:0030424~axon,GO:0030425~dendrite,GO:0031226~intrinsic component of plasma membrane,GO:0043025~neuronal cell body,GO:0070062~extracellular exosome,	GO:0005102~receptor binding,GO:0005515~protein binding,GO:0042802~identical protein binding,	hsa04514:Cell adhesion molecules,	R-HSA-1266738~Developmental Biology,R-HSA-373760~L1CAM interactions,R-HSA-422475~Axon guidance,R-HSA-9675108~Nervous system development,		1	0	1	FALSE	974.146	-1.70958	0.234779	2.69e-14	9.63e-13	386.129	418.238	508.707	418.256	1297.64	2041.37	1836.9	885.924	-0.05509	-0.1404	0.06109	0.5018	-0.1581	0.1909	4	Late RGC
GADD45G	growth arrest and DNA damage inducible gamma	10912	protein-coding	GO:0006915~apoptotic process,GO:0030154~cell differentiation,GO:0043065~positive regulation of apoptotic process,GO:0046330~positive regulation of JNK cascade,GO:0051726~regulation of cell cycle,GO:1900745~positive regulation of p38MAPK cascade,	GO:0005634~nucleus,GO:0005737~cytoplasm,	GO:0005515~protein binding,	hsa04010:MAPK signaling pathway,hsa04064:NF-kappa B signaling pathway,hsa04068:FoxO signaling pathway,hsa04110:Cell cycle,hsa04115:p53 signaling pathway,hsa04210:Apoptosis,hsa04218:Cellular senescence,hsa05169:Epstein-Barr virus infection,hsa05200:Pathways in cancer,hsa05202:Transcriptional misregulation in cancer,hsa05210:Colorectal cancer,hsa05212:Pancreatic cancer,hsa05213:Endometrial cancer,h…		WP4216~Chromosomal and microsatellite instability in colorectal cancer ,WP4262~Breast cancer pathway,WP4685~Melanoma,WP179~Cell cycle,WP4658~Small cell lung cancer,WP707~DNA damage response,WP4263~Pancreatic adenocarcinoma pathway,WP4872~MAP3K1 role in promoting and blocking gonadal determination,WP4255~Non-small cell lung cancer,WP4155~Endometrial cancer,WP1530~miRNA regulation of DNA damage res…	2	0	2	TRUE	1741.42	1.04713	0.148436	4.8e-14	1.69e-12	2819.44	2119.51	2207.2	2326.72	1245.85	1188.83	901.631	1122.22	-0.3762	0.1431	-0.09488	0.2003	0.6257	0.774	6	PR
PCSK6	proprotein convertase subtilisin/kexin type 6	5046	protein-coding	GO:0007354~zygotic determination of anterior/posterior axis, embryo,GO:0007368~determination of left/right symmetry,GO:0009100~glycoprotein metabolic process,GO:0016485~protein processing,GO:0016486~peptide hormone processing,GO:0030510~regulation of BMP signaling pathway,GO:0032902~nerve growth factor production,GO:0032940~secretion by cell,GO:0051004~regulation of lipoprotein lipase activity,	GO:0005576~extracellular region,GO:0005615~extracellular space,GO:0005783~endoplasmic reticulum,GO:0005796~Golgi lumen,GO:0005886~plasma membrane,GO:0009986~cell surface,GO:0016020~membrane,	GO:0004175~endopeptidase activity,GO:0004252~serine-type endopeptidase activity,GO:0005515~protein binding,GO:0008201~heparin binding,GO:0048406~nerve growth factor binding,		R-HSA-1181150~Signaling by NODAL,R-HSA-1266738~Developmental Biology,R-HSA-162582~Signal Transduction,R-HSA-166520~Signaling by NTRKs,R-HSA-167060~NGF processing,R-HSA-174824~Plasma lipoprotein assembly, remodeling, and clearance,R-HSA-382551~Transport of small molecules,R-HSA-6805567~Keratinization,R-HSA-6809371~Formation of the cornified envelope,R-HSA-8963889~Assembly of active LPL and LIPC li…		0	1	1	TRUE	289.581	-1.49325	0.206571	5.09e-14	1.78e-12	107.356	142.993	133.768	199.997	396.028	379.032	471.818	485.657	-0.07228	-0.1625	0.2432	-0.06895	0.1565	-0.1456	3	Early RGC
FLNB	filamin B	2317	protein-coding	GO:0003334~keratinocyte development,GO:0003382~epithelial cell morphogenesis,GO:0007165~signal transduction,GO:0007519~skeletal muscle tissue development,GO:0030036~actin cytoskeleton organization,GO:0030154~cell differentiation,GO:0071346~cellular response to interferon-gamma,	GO:0001725~stress fiber,GO:0005737~cytoplasm,GO:0005829~cytosol,GO:0005886~plasma membrane,GO:0005903~brush border,GO:0005925~focal adhesion,GO:0005938~cell cortex,GO:0015629~actin cytoskeleton,GO:0016020~membrane,GO:0016021~integral component of membrane,GO:0030018~Z disc,GO:0043232~intracellular non-membrane-bounded organelle,GO:0045335~phagocytic vesicle,GO:0070062~extracellular exosome,	GO:0003723~RNA binding,GO:0003779~actin binding,GO:0005515~protein binding,GO:0042802~identical protein binding,GO:0045296~cadherin binding,GO:0051015~actin filament binding,	hsa04010:MAPK signaling pathway,hsa04510:Focal adhesion,hsa05132:Salmonella infection,hsa05205:Proteoglycans in cancer,	R-HSA-1169408~ISG15 antiviral mechanism,R-HSA-1169410~Antiviral mechanism by IFN-stimulated genes,R-HSA-1280215~Cytokine Signaling in Immune system,R-HSA-168256~Immune System,R-HSA-913531~Interferon Signaling,	WP306~Focal adhesion,WP382~MAPK signaling pathway,WP3888~VEGFA-VEGFR2 signaling,WP4217~Ebola virus infection in host,	0	1	1	FALSE	3430.51	-0.98349	0.140479	5.7e-14	1.99e-12	2250.75	2353.67	1860.15	2586.68	4757.33	3851.67	4858.53	4925.27	-0.08271	-0.1623	0.2059	0.1746	-0.08783	0.02473	3	Early RGC
MAPK8IP1	mitogen-activated protein kinase 8 interacting protein 1	9479	protein-coding	GO:0006355~regulation of transcription, DNA-templated,GO:0007254~JNK cascade,GO:0007258~JUN phosphorylation,GO:0016192~vesicle-mediated transport,GO:0043508~negative regulation of JUN kinase activity,GO:0046328~regulation of JNK cascade,GO:0046330~positive regulation of JNK cascade,GO:2000564~regulation of CD8-positive, alpha-beta T cell proliferation,GO:2001243~negative regulation of intrinsic a…	GO:0005634~nucleus,GO:0005737~cytoplasm,GO:0005789~endoplasmic reticulum membrane,GO:0005829~cytosol,GO:0005886~plasma membrane,GO:0030425~dendrite,GO:0031966~mitochondrial membrane,GO:0043025~neuronal cell body,GO:0044297~cell body,GO:0044302~dentate gyrus mossy fiber,GO:0045202~synapse,GO:0048471~perinuclear region of cytoplasm,	GO:0004860~protein kinase inhibitor activity,GO:0005078~MAP-kinase scaffold activity,GO:0005515~protein binding,GO:0008432~JUN kinase binding,GO:0016301~kinase activity,GO:0019894~kinesin binding,GO:0019901~protein kinase binding,	hsa04010:MAPK signaling pathway,		WP5348~11p11.2 copy number variation syndrome ,WP382~MAPK signaling pathway,	0	1	1	TRUE	3171.54	-0.956731	0.137171	6.47e-14	2.25e-12	2079.93	1899.97	1971.67	2522.74	3673.97	4650.43	4000.09	4573.53	-0.3907	-0.457	0.5517	0.8802	-0.05457	0.3643	4	Late RGC
RGMA	repulsive guidance molecule BMP co-receptor a	56963	protein-coding	GO:0001843~neural tube closure,GO:0006509~membrane protein ectodomain proteolysis,GO:0010977~negative regulation of neuron projection development,GO:0030509~BMP signaling pathway,GO:0030510~regulation of BMP signaling pathway,GO:0031175~neuron projection development,GO:0043547~positive regulation of GTPase activity,GO:0045944~positive regulation of transcription from RNA polymerase II promoter,GO…	GO:0005783~endoplasmic reticulum,GO:0005886~plasma membrane,GO:0009986~cell surface,GO:0031225~anchored component of membrane,	GO:0005515~protein binding,GO:0015026~coreceptor activity,GO:1990459~transferrin receptor binding,	hsa04350:TGF-beta signaling pathway,hsa04360:Axon guidance,	R-HSA-1266738~Developmental Biology,R-HSA-373752~Netrin-1 signaling,R-HSA-422475~Axon guidance,R-HSA-9675108~Nervous system development,	WP2858~Ectoderm differentiation,WP2431~Spinal cord injury,WP4747~Netrin-UNC5B signaling pathway,	1	0	1	FALSE	329.661	-1.3312	0.186069	7.03e-14	2.44e-12	196.165	199.537	162.799	170.838	426.901	593.673	514.451	372.929	-0.03128	-0.08982	0.1238	0.0177	-0.08005	0.003106	3	Early RGC
KCNC1	potassium voltage-gated channel subfamily C member 1	3746	protein-coding	GO:0006813~potassium ion transport,GO:0009636~response to toxic substance,GO:0009642~response to light intensity,GO:0010996~response to auditory stimulus,GO:0014075~response to amine,GO:0021549~cerebellum development,GO:0021554~optic nerve development,GO:0021759~globus pallidus development,GO:0022038~corpus callosum development,GO:0034765~regulation of ion transmembrane transport,GO:0035864~respo…	GO:0005886~plasma membrane,GO:0008076~voltage-gated potassium channel complex,GO:0009986~cell surface,GO:0016021~integral component of membrane,GO:0030424~axon,GO:0030673~axolemma,GO:0032590~dendrite membrane,GO:0032809~neuronal cell body membrane,GO:0042734~presynaptic membrane,GO:0044305~calyx of Held,GO:0045211~postsynaptic membrane,GO:0099055~integral component of postsynaptic membrane,GO:009…	GO:0005249~voltage-gated potassium channel activity,GO:0005251~delayed rectifier potassium channel activity,GO:0005515~protein binding,GO:0019894~kinesin binding,GO:0044325~ion channel binding,GO:0099508~voltage-gated ion channel activity involved in regulation of presynaptic membrane potential,		R-HSA-112316~Neuronal System,R-HSA-1296071~Potassium Channels,R-HSA-1296072~Voltage gated Potassium channels,	WP4549~Fragile X syndrome,	2	0	2	FALSE	616.687	0.894247	0.12863	7.26e-14	2.5e-12	893.365	809.95	708.651	825.283	382.129	453.721	443.375	417.024	-0.1027	-0.05436	0.1309	0.09558	0.1384	-0.08458	5	H&A
MAP1A	microtubule associated protein 1A	4130	protein-coding	GO:0000226~microtubule cytoskeleton organization,GO:0007409~axonogenesis,GO:0007613~memory,GO:0008306~associative learning,GO:0016358~dendrite development,GO:0031114~regulation of microtubule depolymerization,GO:0032435~negative regulation of proteasomal ubiquitin-dependent protein catabolic process,GO:0048167~regulation of synaptic plasticity,GO:0050882~voluntary musculoskeletal movement,GO:0070…	GO:0005737~cytoplasm,GO:0005829~cytosol,GO:0005874~microtubule,GO:0005875~microtubule associated complex,GO:0030424~axon,GO:0030425~dendrite,GO:0043005~neuron projection,GO:0043025~neuronal cell body,GO:0043194~axon initial segment,GO:0043198~dendritic shaft,GO:0044307~dendritic branch,GO:0045202~synapse,GO:1901588~dendritic microtubule,GO:1904115~axon cytoplasm,	GO:0003779~actin binding,GO:0005198~structural molecule activity,GO:0005515~protein binding,GO:0008017~microtubule binding,GO:0008093~cytoskeletal adaptor activity,GO:0015631~tubulin binding,GO:0048156~tau protein binding,	hsa03250:Viral life cycle - HIV-1,			0	1	1	FALSE	4633.03	-0.740168	0.106546	1.29e-13	4.37e-12	3402.92	3267.54	3274.22	3734.12	5794.45	5118.88	6173.42	6298.72	-0.1818	0.0996	0.0307	0.1046	-0.08844	0.2435	6	PR
IER5	immediate early response 5	51278	protein-coding	GO:0034605~cellular response to heat,GO:0042127~regulation of cell proliferation,GO:0045944~positive regulation of transcription from RNA polymerase II promoter,GO:1900036~positive regulation of cellular response to heat,	GO:0005634~nucleus,GO:0005654~nucleoplasm,GO:0005730~nucleolus,GO:0005737~cytoplasm,	GO:0005515~protein binding,GO:0042802~identical protein binding,			WP3888~VEGFA-VEGFR2 signaling,	1	0	1	TRUE	1160.88	-0.966102	0.141134	1.65e-13	5.48e-12	840.682	752.767	662.427	829.504	1709.82	1698.62	1486.77	1306.46	-0.3269	0.06819	0.4174	-0.193	-0.02002	-0.3891	3	Early RGC
FAM89B	family with sequence similarity 89 member B	23625	protein-coding	GO:0030010~establishment of cell polarity,GO:0030335~positive regulation of cell migration,GO:0030512~negative regulation of transforming growth factor beta receptor signaling pathway,GO:0060392~negative regulation of SMAD protein import into nucleus,	GO:0005737~cytoplasm,GO:0030027~lamellipodium,	GO:0001222~transcription corepressor binding,				1	0	1	FALSE	884.274	-0.948527	0.138908	1.8e-13	5.91e-12	569.741	577.127	585.312	637.613	1096.52	1419.97	1169.36	1018.56	-0.1494	0.02424	0.1146	0.1291	0.1182	-0.1231	4	Late RGC
SDK1	sidekick cell adhesion molecule 1	221935	protein-coding	GO:0007156~homophilic cell adhesion via plasma membrane adhesion molecules,GO:0007416~synapse assembly,GO:0010842~retina layer formation,GO:0048148~behavioral response to cocaine,GO:0060998~regulation of dendritic spine development,	GO:0005886~plasma membrane,GO:0016021~integral component of membrane,GO:0045202~synapse,	GO:0042802~identical protein binding,		R-HSA-1500931~Cell-Cell communication,R-HSA-373756~SDK interactions,R-HSA-421270~Cell-cell junction organization,R-HSA-446728~Cell junction organization,		1	0	1	TRUE	2656.42	-0.940986	0.138448	2.22e-13	7.26e-12	1769.24	1743.35	1596.83	2034.36	3196.6	3666.28	4159.48	3085.23	-0.2043	-0.2226	0.2762	0.8263	-0.06098	-0.09431	4	Late RGC
GYG1	glycogenin 1	2992	protein-coding	GO:0005978~glycogen biosynthetic process,	GO:0005576~extracellular region,GO:0005737~cytoplasm,GO:0005829~cytosol,GO:0016020~membrane,GO:0034774~secretory granule lumen,GO:0043202~lysosomal lumen,GO:1904813~ficolin-1-rich granule lumen,	GO:0005515~protein binding,GO:0008466~glycogenin glucosyltransferase activity,GO:0016757~transferase activity, transferring glycosyl groups,GO:0030145~manganese ion binding,GO:0042803~protein homodimerization activity,	hsa00500:Starch and sucrose metabolism,hsa01100:Metabolic pathways,	R-HSA-1430728~Metabolism,R-HSA-1643685~Disease,R-HSA-168249~Innate Immune System,R-HSA-168256~Immune System,R-HSA-3229121~Glycogen storage diseases,R-HSA-3322077~Glycogen synthesis,R-HSA-3785653~Myoclonic epilepsy of Lafora,R-HSA-3814836~Glycogen storage disease type XV (GYG1),R-HSA-3828062~Glycogen storage disease type 0 (muscle GYS1),R-HSA-5357609~Glycogen storage disease type II (GAA),R-HSA-56…	WP481~Insulin signaling,WP5173~Disorders of galactose metabolism ,WP500~Glycogen synthesis and degradation,	1	0	1	FALSE	449.455	-1.0194	0.149552	2.33e-13	7.56e-12	287.008	305.847	286.613	284.953	662.069	493.361	686.911	588.877	0.05213	0.1428	-0.1078	-0.08797	-0.1286	-0.1297	2	tRPC
NHLH1	nescient helix-loop-helix 1	4807	protein-coding	GO:0006357~regulation of transcription from RNA polymerase II promoter,GO:0007417~central nervous system development,GO:0030154~cell differentiation,GO:0045944~positive regulation of transcription from RNA polymerase II promoter,	GO:0000785~chromatin,GO:0005634~nucleus,	GO:0000977~RNA polymerase II regulatory region sequence-specific DNA binding,GO:0000978~RNA polymerase II core promoter proximal region sequence-specific DNA binding,GO:0000981~RNA polymerase II transcription factor activity, sequence-specific DNA binding,GO:0001228~transcriptional activator activity, RNA polymerase II transcription regulatory region sequence-specific binding,GO:0005515~protein b…				0	1	1	TRUE	2857.01	-1.10441	0.161583	2.83e-13	9.09e-12	1322.99	1890.71	1639.34	2246.24	3971.23	4055.86	3810.37	3919.37	-0.652	-0.2103	0.8612	0.1415	0.08309	-0.1727	3	Early RGC
ELFN1	extracellular leucine rich repeat and fibronectin type III domain containing 1	392617	protein-coding	GO:0050808~synapse organization,	GO:0005615~extracellular space,GO:0016020~membrane,GO:0016021~integral component of membrane,GO:0030425~dendrite,GO:0031012~extracellular matrix,GO:0060076~excitatory synapse,	GO:0004864~protein phosphatase inhibitor activity,				1	0	1	TRUE	3370.88	0.67975	0.0988034	3.2e-13	1.02e-11	4548.12	4358.53	4056.49	3777.74	2392.57	2662.11	2524.29	2647.18	0.307	-0.1235	-0.2208	-0.03897	-0.3534	0.3545	6	PR
LSAMP	limbic system associated membrane protein	4045	protein-coding	GO:0007155~cell adhesion,GO:0007399~nervous system development,	GO:0005576~extracellular region,GO:0005829~cytosol,GO:0005886~plasma membrane,GO:0016021~integral component of membrane,GO:0031225~anchored component of membrane,	GO:0005515~protein binding,		R-HSA-163125~Post-translational modification: synthesis of GPI-anchored proteins,R-HSA-392499~Metabolism of proteins,R-HSA-597592~Post-translational protein modification,		1	0	1	TRUE	2062.68	-1.00461	0.148869	3.56e-13	1.12e-11	1375.15	1238.52	1194.48	1572.23	2714.22	2293.68	2855.79	3257.35	-0.09119	-0.1238	0.3616	-0.007441	0.04784	-0.6453	3	Early RGC
CD44	CD44 molecule (Indian blood group)	960	protein-coding	GO:0006954~inflammatory response,GO:0007155~cell adhesion,GO:0007160~cell-matrix adhesion,GO:0016477~cell migration,GO:0019221~cytokine-mediated signaling pathway,GO:0030214~hyaluronan catabolic process,GO:0033138~positive regulation of peptidyl-serine phosphorylation,GO:0033674~positive regulation of kinase activity,GO:0034116~positive regulation of heterotypic cell-cell adhesion,GO:0042110~T ce…	GO:0005794~Golgi apparatus,GO:0005829~cytosol,GO:0005886~plasma membrane,GO:0005887~integral component of plasma membrane,GO:0005902~microvillus,GO:0005925~focal adhesion,GO:0009986~cell surface,GO:0016021~integral component of membrane,GO:0016323~basolateral plasma membrane,GO:0016324~apical plasma membrane,GO:0030667~secretory granule membrane,GO:0031258~lamellipodium membrane,GO:0035692~macrop…	GO:0004888~transmembrane signaling receptor activity,GO:0004896~cytokine receptor activity,GO:0005515~protein binding,GO:0005518~collagen binding,GO:0005540~hyaluronic acid binding,	hsa04512:ECM-receptor interaction,hsa04640:Hematopoietic cell lineage,hsa05131:Shigellosis,hsa05169:Epstein-Barr virus infection,hsa05205:Proteoglycans in cancer,hsa05206:MicroRNAs in cancer,	R-HSA-109582~Hemostasis,R-HSA-1280215~Cytokine Signaling in Immune system,R-HSA-1430728~Metabolism,R-HSA-1474228~Degradation of the extracellular matrix,R-HSA-1474244~Extracellular matrix organization,R-HSA-1630316~Glycosaminoglycan metabolism,R-HSA-168249~Innate Immune System,R-HSA-168256~Immune System,R-HSA-202733~Cell surface interactions at the vascular wall,R-HSA-2142845~Hyaluronan metabolis…	WP399~Wnt signaling pathway and pluripotency,WP5097~CCL18 signaling pathway,WP5322~CKAP4 signaling pathway map,WP4659~Gastrin signaling pathway,WP3646~Hepatitis C and hepatocellular carcinoma,WP4541~Hippo-Merlin signaling dysregulation,WP5087~Malignant pleural mesothelioma,	0	1	1	FALSE	246.453	-2.05677	0.306379	4.01e-13	1.26e-11	143.454	81.7692	82.1995	40.3699	323.186	443.67	419.108	437.866	-0.05479	0.1026	0.0003859	-0.1344	-0.1119	0.04783	2	tRPC
BRINP2	BMP/retinoic acid inducible neural specific 2	57795	protein-coding	GO:0007049~cell cycle,GO:0007399~nervous system development,GO:0021953~central nervous system neuron differentiation,GO:0045666~positive regulation of neuron differentiation,GO:0045930~negative regulation of mitotic cell cycle,GO:0071300~cellular response to retinoic acid,	GO:0005576~extracellular region,GO:0005737~cytoplasm,GO:0005783~endoplasmic reticulum,GO:0030425~dendrite,GO:0043025~neuronal cell body,					1	0	1	TRUE	226.993	-1.78442	0.261346	5.43e-13	1.68e-11	133.836	80.1883	101.073	67.9346	393.458	309.007	258.409	472.035	-0.1241	0.08002	0.05393	0.1532	0.02148	-0.1341	4	Late RGC
CREG2	cellular repressor of E1A stimulated genes 2	200407	protein-coding		GO:0005615~extracellular space,GO:0005783~endoplasmic reticulum,GO:0005794~Golgi apparatus,				WP2877~Vitamin D receptor pathway,	1	0	1	FALSE	344.932	-1.72105	0.251775	6.09e-13	1.86e-11	129.398	152.312	122.384	200.097	422.379	436.425	479.078	817.383	-0.06562	-0.05653	0.1392	0.00112	-0.03054	-0.05963	3	Early RGC
PPARGC1A	PPARG coactivator 1 alpha	10891	protein-coding	GO:0001659~temperature homeostasis,GO:0001678~cellular glucose homeostasis,GO:0002021~response to dietary excess,GO:0006094~gluconeogenesis,GO:0006355~regulation of transcription, DNA-templated,GO:0006367~transcription initiation from RNA polymerase II promoter,GO:0006397~mRNA processing,GO:0007005~mitochondrion organization,GO:0007586~digestion,GO:0008380~RNA splicing,GO:0010628~positive regulat…	GO:0000785~chromatin,GO:0005634~nucleus,GO:0005654~nucleoplasm,GO:0005737~cytoplasm,GO:0005829~cytosol,GO:0016605~PML body,GO:0043231~intracellular membrane-bounded organelle,	GO:0003677~DNA binding,GO:0003712~transcription cofactor activity,GO:0003713~transcription coactivator activity,GO:0003723~RNA binding,GO:0005102~receptor binding,GO:0005515~protein binding,GO:0008134~transcription factor binding,GO:0016922~ligand-dependent nuclear receptor binding,GO:0030374~ligand-dependent nuclear receptor transcription coactivator activity,GO:0031490~chromatin DNA binding,GO:…	hsa04152:AMPK signaling pathway,hsa04211:Longevity regulating pathway,hsa04371:Apelin signaling pathway,hsa04714:Thermogenesis,hsa04910:Insulin signaling pathway,hsa04920:Adipocytokine signaling pathway,hsa04922:Glucagon signaling pathway,hsa04931:Insulin resistance,hsa04936:Alcoholic liver disease,hsa05016:Huntington disease,	R-HSA-1266738~Developmental Biology,R-HSA-1430728~Metabolism,R-HSA-1592230~Mitochondrial biogenesis,R-HSA-1852241~Organelle biogenesis and maintenance,R-HSA-1989781~PPARA activates gene expression,R-HSA-212436~Generic Transcription Pathway,R-HSA-2151201~Transcriptional activation of mitochondrial biogenesis,R-HSA-2151209~Activation of PPARGC1A (PGC-1alpha) by phosphorylation,R-HSA-2262752~Cellula…	WP3407~FTO obesity variant mechanism,WP391~Mitochondrial gene expression,WP3850~Factors and pathways affecting insulin-like growth factor (IGF1)-Akt signaling,WP4321~Thermogenesis,WP98~Prostaglandin synthesis and regulation,WP2876~Pregnane X receptor pathway,WP2011~SREBF and miR33 in cholesterol and lipid homeostasis,WP4746~Thyroid hormones production and peripheral downstream signaling effects,W…	1	0	1	FALSE	215.696	-1.52179	0.222985	8.53e-13	2.57e-11	137.404	103.33	79.6341	106.622	300.206	249.804	340.736	407.83	-0.07037	0.02911	0.06996	0.002142	-0.1173	-0.009099	3	Early RGC
CACNA1B	calcium voltage-gated channel subunit alpha1 B	774	protein-coding	GO:0006816~calcium ion transport,GO:0007268~chemical synaptic transmission,GO:0034765~regulation of ion transmembrane transport,GO:0050804~modulation of synaptic transmission,GO:0070509~calcium ion import,GO:0098703~calcium ion import across plasma membrane,GO:1904645~response to beta-amyloid,	GO:0005886~plasma membrane,GO:0005891~voltage-gated calcium channel complex,GO:0043025~neuronal cell body,GO:0045202~synapse,	GO:0001540~beta-amyloid binding,GO:0005245~voltage-gated calcium channel activity,GO:0005509~calcium ion binding,GO:0005515~protein binding,GO:0005524~ATP binding,GO:0008022~protein C-terminus binding,GO:0008331~high voltage-gated calcium channel activity,	hsa04010:MAPK signaling pathway,hsa04020:Calcium signaling pathway,hsa04721:Synaptic vesicle cycle,hsa04723:Retrograde endocannabinoid signaling,hsa04725:Cholinergic synapse,hsa04726:Serotonergic synapse,hsa04727:GABAergic synapse,hsa04728:Dopaminergic synapse,hsa04930:Type II diabetes mellitus,hsa05016:Huntington disease,hsa05020:Prion disease,hsa05022:Pathways of neurodegeneration - multiple di…	R-HSA-112308~Presynaptic depolarization and calcium channel opening,R-HSA-112315~Transmission across Chemical Synapses,R-HSA-112316~Neuronal System,	WP382~MAPK signaling pathway,WP2267~Synaptic vesicle pathway,WP5093~Opioid receptor pathways,WP536~Calcium regulation in cardiac cells,	1	0	1	TRUE	1918.54	-0.752544	0.112937	8.7e-13	2.61e-11	1371.62	1394.79	1307.66	1550.38	2538.5	2519.51	2106.84	2558.97	-0.4324	-0.3592	0.6039	0.5337	0.386	-0.06242	3	Early RGC
AATK	apoptosis associated tyrosine kinase	9625	protein-coding	GO:0006468~protein phosphorylation,GO:0007420~brain development,GO:0038083~peptidyl-tyrosine autophosphorylation,	GO:0016020~membrane,GO:0016021~integral component of membrane,GO:0048471~perinuclear region of cytoplasm,	GO:0004672~protein kinase activity,GO:0004674~protein serine/threonine kinase activity,GO:0004712~protein serine/threonine/tyrosine kinase activity,GO:0004713~protein tyrosine kinase activity,GO:0005515~protein binding,GO:0005524~ATP binding,				1	1	2	TRUE	861.426	1.2369	0.184862	1.28e-12	3.79e-11	1157	1199.99	1175.2	1361.96	420.546	488.645	397.806	690.261	-0.1074	0.2094	-0.156	-0.1178	-0.004377	0.4065	6	PR
PIEZO1	piezo type mechanosensitive ion channel component 1	9780	protein-coding	GO:0006812~cation transport,GO:0010831~positive regulation of myotube differentiation,GO:0033625~positive regulation of integrin activation,GO:0033634~positive regulation of cell-cell adhesion mediated by integrin,GO:0042391~regulation of membrane potential,GO:0050982~detection of mechanical stimulus,GO:0071260~cellular response to mechanical stimulus,GO:0098655~cation transmembrane transport,	GO:0005783~endoplasmic reticulum,GO:0005789~endoplasmic reticulum membrane,GO:0005886~plasma membrane,GO:0016020~membrane,GO:0016021~integral component of membrane,GO:0031258~lamellipodium membrane,GO:0033116~endoplasmic reticulum-Golgi intermediate compartment membrane,	GO:0005261~cation channel activity,GO:0005515~protein binding,GO:0008381~mechanically-gated ion channel activity,				1	0	1	FALSE	516.701	1.47868	0.218731	1.31e-12	3.88e-11	1058.39	794.433	743.836	489.957	251.023	265.253	235.741	294.976	0.06991	-0.03416	-0.05211	-0.02885	-0.03629	0.09332	6	PR
SCARB1	scavenger receptor class B member 1	949	protein-coding	GO:0001935~endothelial cell proliferation,GO:0006707~cholesterol catabolic process,GO:0006869~lipid transport,GO:0010595~positive regulation of endothelial cell migration,GO:0010867~positive regulation of triglyceride biosynthetic process,GO:0010886~positive regulation of cholesterol storage,GO:0010899~regulation of phosphatidylcholine catabolic process,GO:0015914~phospholipid transport,GO:001592…	GO:0005737~cytoplasm,GO:0005764~lysosome,GO:0005765~lysosomal membrane,GO:0005886~plasma membrane,GO:0005887~integral component of plasma membrane,GO:0005901~caveola,GO:0009986~cell surface,GO:0016021~integral component of membrane,GO:0030666~endocytic vesicle membrane,GO:0043231~intracellular membrane-bounded organelle,GO:0070062~extracellular exosome,	GO:0001530~lipopolysaccharide binding,GO:0001540~beta-amyloid binding,GO:0001618~virus receptor activity,GO:0001786~phosphatidylserine binding,GO:0001875~lipopolysaccharide receptor activity,GO:0005044~scavenger receptor activity,GO:0005215~transporter activity,GO:0005515~protein binding,GO:0005545~1-phosphatidylinositol binding,GO:0008035~high-density lipoprotein particle binding,GO:0008289~lipi…	hsa04145:Phagosome,hsa04913:Ovarian steroidogenesis,hsa04925:Aldosterone synthesis and secretion,hsa04927:Cortisol synthesis and secretion,hsa04934:Cushing syndrome,hsa04975:Fat digestion and absorption,hsa04976:Bile secretion,hsa04977:Vitamin digestion and absorption,hsa04979:Cholesterol metabolism,hsa05160:Hepatitis C,	R-HSA-174824~Plasma lipoprotein assembly, remodeling, and clearance,R-HSA-2173782~Binding and Uptake of Ligands by Scavenger Receptors,R-HSA-3000471~Scavenging by Class B Receptors,R-HSA-382551~Transport of small molecules,R-HSA-5653656~Vesicle-mediated transport,R-HSA-8964011~HDL clearance,R-HSA-8964043~Plasma lipoprotein clearance,	WP1533~Vitamin B12 metabolism,WP5323~Fatty Acids and Lipoproteins Transport in Hepatocytes,WP1982~Sterol regulatory element-binding proteins (SREBP) signaling,WP5238~Cholestasis,WP15~Selenium micronutrient network,WP4846~SARS-CoV-2 and COVID-19 pathway,WP5273~Effect of intestinal microbiome on anticoagulant response of vitamin K antagonists,WP430~Statin inhibition of cholesterol production,WP5110…	2	0	2	TRUE	554.895	1.12172	0.17039	1.67e-12	4.86e-11	693.677	835.882	729.79	813.903	418.997	291.724	277.17	378.018	-0.009698	-0.06069	0.0272	-0.0006139	0.2393	-0.02687	5	H&A
FABP5	fatty acid binding protein 5	2171	protein-coding	GO:0006006~glucose metabolic process,GO:0006629~lipid metabolic process,GO:0006656~phosphatidylcholine biosynthetic process,GO:0008544~epidermis development,GO:0010829~negative regulation of glucose transport,GO:0015908~fatty acid transport,GO:0015909~long-chain fatty acid transport,GO:0031392~regulation of prostaglandin biosynthetic process,GO:0035360~positive regulation of peroxisome proliferat…	GO:0005576~extracellular region,GO:0005615~extracellular space,GO:0005634~nucleus,GO:0005654~nucleoplasm,GO:0005737~cytoplasm,GO:0005829~cytosol,GO:0005886~plasma membrane,GO:0014069~postsynaptic density,GO:0030667~secretory granule membrane,GO:0035578~azurophil granule lumen,GO:0045202~synapse,GO:0070062~extracellular exosome,	GO:0001972~retinoic acid binding,GO:0005324~long-chain fatty acid transporter activity,GO:0005504~fatty acid binding,GO:0005515~protein binding,GO:0008289~lipid binding,GO:0042802~identical protein binding,	hsa03320:PPAR signaling pathway,	R-HSA-1430728~Metabolism,R-HSA-162582~Signal Transduction,R-HSA-163560~Triglyceride catabolism,R-HSA-168249~Innate Immune System,R-HSA-168256~Immune System,R-HSA-5362517~Signaling by Retinoic Acid,R-HSA-556833~Metabolism of lipids,R-HSA-6798695~Neutrophil degranulation,R-HSA-8979227~Triglyceride metabolism,R-HSA-9006931~Signaling by Nuclear Receptors,	WP5061~Fatty acid transporters,WP3942~PPAR signaling pathway,	1	0	1	TRUE	619.783	-1.07798	0.16495	1.93e-12	5.6e-11	336.049	361.106	385.858	473.745	816.926	1023.98	817.112	743.489	0.06103	-0.02534	-0.002643	-0.01279	-0.06947	-0.08629	1	nRPC
B3GAT1	beta-1,3-glucuronyltransferase 1	27087	protein-coding	GO:0005975~carbohydrate metabolic process,GO:0006024~glycosaminoglycan biosynthetic process,GO:0006486~protein glycosylation,GO:0008542~visual learning,GO:0050650~chondroitin sulfate proteoglycan biosynthetic process,	GO:0000139~Golgi membrane,GO:0005576~extracellular region,GO:0005789~endoplasmic reticulum membrane,GO:0016020~membrane,GO:0016021~integral component of membrane,GO:0043231~intracellular membrane-bounded organelle,	GO:0005515~protein binding,GO:0008499~UDP-galactose:beta-N-acetylglucosamine beta-1,3-galactosyltransferase activity,GO:0015018~galactosylgalactosylxylosylprotein 3-beta-glucuronosyltransferase activity,GO:0046872~metal ion binding,	hsa00515:Mannose type O-glycan biosynthesis,hsa01100:Metabolic pathways,	R-HSA-1430728~Metabolism,R-HSA-1630316~Glycosaminoglycan metabolism,R-HSA-1638091~Heparan sulfate/heparin (HS-GAG) metabolism,R-HSA-1793185~Chondroitin sulfate/dermatan sulfate metabolism,R-HSA-1971475~A tetrasaccharide linker sequence is required for GAG synthesis,R-HSA-71387~Metabolism of carbohydrates,		1	0	1	TRUE	2000.07	0.743567	0.114655	3.06e-12	8.61e-11	2587.15	2733.07	2584.72	2210.77	1596.75	1512.53	1460.34	1315.22	0.0298	-0.0895	-0.2692	0.04714	0.7147	0.6981	5	H&A
FSCN1	fascin actin-bundling protein 1	6624	protein-coding	GO:0007015~actin filament organization,GO:0007043~cell-cell junction assembly,GO:0007163~establishment or maintenance of cell polarity,GO:0010592~positive regulation of lamellipodium assembly,GO:0016477~cell migration,GO:0030035~microspike assembly,GO:0030036~actin cytoskeleton organization,GO:0030046~parallel actin filament bundle assembly,GO:0032534~regulation of microvillus assembly,GO:0032956…	GO:0001725~stress fiber,GO:0001726~ruffle,GO:0002102~podosome,GO:0005737~cytoplasm,GO:0005829~cytosol,GO:0005856~cytoskeleton,GO:0005902~microvillus,GO:0005911~cell-cell junction,GO:0005938~cell cortex,GO:0015629~actin cytoskeleton,GO:0030027~lamellipodium,GO:0030175~filopodium,GO:0030426~growth cone,GO:0031253~cell projection membrane,GO:0044393~microspike,GO:0070062~extracellular exosome,	GO:0003723~RNA binding,GO:0003779~actin binding,GO:0005515~protein binding,GO:0030674~protein binding, bridging,GO:0045296~cadherin binding,GO:0051015~actin filament binding,	hsa05206:MicroRNAs in cancer,	R-HSA-1280215~Cytokine Signaling in Immune system,R-HSA-168256~Immune System,R-HSA-449147~Signaling by Interleukins,R-HSA-6785807~Interleukin-4 and Interleukin-13 signaling,	WP5158~Urotensin-II-mediated signaling pathway,WP3888~VEGFA-VEGFR2 signaling,	1	0	1	TRUE	8788.55	-0.662871	0.101287	3.66e-12	1.02e-10	6909.67	6273.06	6183.76	7468.24	10197.3	11514	10491.9	11270.5	-0.2615	0.09561	0.212	-0.03644	-0.0524	-0.04501	3	Early RGC
CREB3L2	cAMP responsive element binding protein 3 like 2	64764	protein-coding	GO:0002062~chondrocyte differentiation,GO:0006357~regulation of transcription from RNA polymerase II promoter,GO:0006888~ER to Golgi vesicle-mediated transport,GO:0006986~response to unfolded protein,GO:0009611~response to wounding,GO:0010628~positive regulation of gene expression,GO:0010976~positive regulation of neuron projection development,GO:0030968~endoplasmic reticulum unfolded protein res…	GO:0000785~chromatin,GO:0005634~nucleus,GO:0005654~nucleoplasm,GO:0005783~endoplasmic reticulum,GO:0005789~endoplasmic reticulum membrane,GO:0016021~integral component of membrane,GO:0097038~perinuclear endoplasmic reticulum,	GO:0000976~transcription regulatory region sequence-specific DNA binding,GO:0000981~RNA polymerase II transcription factor activity, sequence-specific DNA binding,GO:0001228~transcriptional activator activity, RNA polymerase II transcription regulatory region sequence-specific binding,GO:0003700~transcription factor activity, sequence-specific DNA binding,GO:0035497~cAMP response element binding,	hsa04022:cGMP-PKG signaling pathway,hsa04024:cAMP signaling pathway,hsa04151:PI3K-Akt signaling pathway,hsa04152:AMPK signaling pathway,hsa04211:Longevity regulating pathway,hsa04261:Adrenergic signaling in cardiomyocytes,hsa04668:TNF signaling pathway,hsa04714:Thermogenesis,hsa04725:Cholinergic synapse,hsa04728:Dopaminergic synapse,hsa04911:Insulin secretion,hsa04915:Estrogen signaling pathway,h…	R-HSA-2262752~Cellular responses to stress,R-HSA-381119~Unfolded Protein Response (UPR),R-HSA-8874211~CREB3 factors activate genes,R-HSA-8953897~Cellular responses to stimuli,	WP4321~Thermogenesis,WP4666~Hepatitis B infection,WP3945~TYROBP causal network in microglia,WP3932~Focal adhesion: PI3K-Akt-mTOR-signaling pathway,WP5085~Vasopressin-regulated water reabsorption,WP4756~Renin-angiotensin-aldosterone system (RAAS),WP4172~PI3K-Akt signaling pathway,WP5272~LDL- influence on CD14 and TLR4,	0	1	1	FALSE	628.717	-0.726864	0.112543	4.07e-12	1.13e-10	471.603	511.719	445.086	434.676	831.931	792.694	798.36	743.666	0.1102	-0.1763	0.05174	0.2036	-0.09546	-0.1204	4	Late RGC
FAM219A	family with sequence similarity 219 member A	203259	protein-coding	NA	NA	NA	NA	NA	NA	0	1	1	FALSE	2550.2	-0.700278	0.10877	5.6e-12	1.52e-10	2063.11	2085.76	1785.79	1716.78	3188.71	3267.62	3350.45	2943.41	-0.2134	-0.2095	0.3597	0.5053	-0.02052	-0.2021	4	Late RGC
GRM2	glutamate metabotropic receptor 2	2912	protein-coding	GO:0007194~negative regulation of adenylate cyclase activity,GO:0007196~adenylate cyclase-inhibiting G-protein coupled glutamate receptor signaling pathway,GO:0007216~G-protein coupled glutamate receptor signaling pathway,GO:0007268~chemical synaptic transmission,GO:0010467~gene expression,GO:0014047~glutamate secretion,GO:0014048~regulation of glutamate secretion,GO:0014059~regulation of dopamin…	GO:0005886~plasma membrane,GO:0005887~integral component of plasma membrane,GO:0016021~integral component of membrane,GO:0030424~axon,GO:0030425~dendrite,GO:0042734~presynaptic membrane,GO:0097449~astrocyte projection,GO:0098978~glutamatergic synapse,GO:0099055~integral component of postsynaptic membrane,	GO:0001640~adenylate cyclase inhibiting G-protein coupled glutamate receptor activity,GO:0001641~group II metabotropic glutamate receptor activity,GO:0004930~G-protein coupled receptor activity,GO:0005246~calcium channel regulator activity,GO:0005515~protein binding,GO:0008066~glutamate receptor activity,GO:0097110~scaffold protein binding,	hsa04072:Phospholipase D signaling pathway,hsa04080:Neuroactive ligand-receptor interaction,hsa04724:Glutamatergic synapse,hsa05030:Cocaine addiction,	R-HSA-162582~Signal Transduction,R-HSA-372790~Signaling by GPCR,R-HSA-388396~GPCR downstream signalling,R-HSA-418594~G alpha (i) signalling events,R-HSA-420499~Class C/3 (Metabotropic glutamate/pheromone receptors),R-HSA-500792~GPCR ligand binding,	WP5083~Neuroinflammation and glutamatergic signaling,WP5348~11p11.2 copy number variation syndrome ,WP501~GPCRs, class C metabotropic glutamate, pheromone,	1	0	1	TRUE	2906.91	-0.932593	0.149515	9.37e-12	2.48e-10	1838.47	2020.65	1633.81	2329.3	4100.76	3419.37	3512	4400.96	-0.3781	-0.3506	0.7178	0.1902	-0.08105	-0.1404	3	Early RGC
TRIM9	tripartite motif containing 9	114088	protein-coding	GO:0016567~protein ubiquitination,GO:0043161~proteasome-mediated ubiquitin-dependent protein catabolic process,	GO:0005737~cytoplasm,GO:0005856~cytoskeleton,GO:0008021~synaptic vesicle,GO:0030425~dendrite,	GO:0005515~protein binding,GO:0008270~zinc ion binding,GO:0019904~protein domain specific binding,GO:0042803~protein homodimerization activity,GO:0061630~ubiquitin protein ligase activity,		R-HSA-1280218~Adaptive Immune System,R-HSA-168256~Immune System,R-HSA-983168~Antigen processing: Ubiquitination & Proteasome degradation,R-HSA-983169~Class I MHC mediated antigen processing & presentation,	WP5094~Orexin receptor pathway,	1	0	1	TRUE	3413.71	1.3588	0.213578	1.5e-11	3.89e-10	5054.45	5026.22	4872.22	4978.19	1549.18	1441.46	1496.87	2891.07	-0.6898	0.8671	-0.1005	-0.5725	-0.4802	0.934	6	PR
RTN4	reticulon 4	57142	protein-coding	GO:0001825~blastocyst formation,GO:0002523~leukocyte migration involved in inflammatory response,GO:0006915~apoptotic process,GO:0007029~endoplasmic reticulum organization,GO:0007413~axonal fasciculation,GO:0007420~brain development,GO:0010634~positive regulation of epithelial cell migration,GO:0021801~cerebral cortex radial glia guided migration,GO:0022009~central nervous system vasculogenesis,G…	GO:0005635~nuclear envelope,GO:0005783~endoplasmic reticulum,GO:0005789~endoplasmic reticulum membrane,GO:0005886~plasma membrane,GO:0014069~postsynaptic density,GO:0016021~integral component of membrane,GO:0030054~cell junction,GO:0030176~integral component of endoplasmic reticulum membrane,GO:0042995~cell projection,GO:0043005~neuron projection,GO:0070161~anchoring junction,GO:0071782~endoplasm…	GO:0003723~RNA binding,GO:0005515~protein binding,GO:0031625~ubiquitin protein ligase binding,GO:0042803~protein homodimerization activity,GO:0045296~cadherin binding,	hsa05010:Alzheimer disease,	R-HSA-162582~Signal Transduction,R-HSA-193634~Axonal growth inhibition (RHOA activation),R-HSA-193697~p75NTR regulates axonogenesis,R-HSA-193704~p75 NTR receptor-mediated signalling,R-HSA-73887~Death Receptor Signaling,	WP5124~Alzheimer's disease,WP2059~Alzheimer's disease and miRNA effects,WP4657~22q11.2 copy number variation syndrome,WP5265~Neurogenesis regulation in the olfactory epithelium,WP2431~Spinal cord injury,	1	1	2	TRUE	16222.2	-0.516896	0.0794957	1.52e-11	3.95e-10	13382.2	13036.2	12842.4	13650.5	19856.8	20479.5	18358.6	18171.4	0.2533	-0.109	0.03254	-0.1264	-0.2247	-0.5035	1	nRPC
CDH23	cadherin related 23	64072	protein-coding	GO:0006816~calcium ion transport,GO:0007156~homophilic cell adhesion via plasma membrane adhesion molecules,GO:0007601~visual perception,GO:0007605~sensory perception of sound,GO:0007626~locomotory behavior,GO:0016339~calcium-dependent cell-cell adhesion via plasma membrane cell adhesion molecules,GO:0045494~photoreceptor cell maintenance,GO:0048563~post-embryonic animal organ morphogenesis,GO:00…	GO:0001917~photoreceptor inner segment,GO:0005813~centrosome,GO:0005886~plasma membrane,GO:0016020~membrane,GO:0016021~integral component of membrane,GO:0016342~catenin complex,GO:0032420~stereocilium,GO:0032426~stereocilium tip,GO:0060091~kinocilium,GO:0098683~cochlear hair cell ribbon synapse,GO:0098684~photoreceptor ribbon synapse,	GO:0005509~calcium ion binding,GO:0005515~protein binding,GO:0045296~cadherin binding,		R-HSA-9659379~Sensory processing of sound,R-HSA-9662360~Sensory processing of sound by inner hair cells of the cochlea,R-HSA-9662361~Sensory processing of sound by outer hair cells of the cochlea,R-HSA-9709957~Sensory Perception,	WP4352~Ciliary landscape,	1	0	1	FALSE	2493.15	1.42847	0.224391	1.62e-11	4.18e-10	4883.86	3957.29	3241.68	2685.95	1334.47	1212.78	898.831	1730.32	0.5597	-0.2887	-0.3614	1.136	-0.5388	-0.3534	4	Late RGC
CDK14	cyclin dependent kinase 14	5218	protein-coding	GO:0000083~regulation of transcription involved in G1/S transition of mitotic cell cycle,GO:0000086~G2/M transition of mitotic cell cycle,GO:0006468~protein phosphorylation,GO:0016055~Wnt signaling pathway,GO:0051301~cell division,GO:0051726~regulation of cell cycle,GO:0060828~regulation of canonical Wnt signaling pathway,	GO:0000307~cyclin-dependent protein kinase holoenzyme complex,GO:0000308~cytoplasmic cyclin-dependent protein kinase holoenzyme complex,GO:0005634~nucleus,GO:0005654~nucleoplasm,GO:0005737~cytoplasm,GO:0005829~cytosol,GO:0005886~plasma membrane,	GO:0004672~protein kinase activity,GO:0004693~cyclin-dependent protein serine/threonine kinase activity,GO:0004712~protein serine/threonine/tyrosine kinase activity,GO:0005515~protein binding,GO:0005524~ATP binding,GO:0030332~cyclin binding,	hsa05202:Transcriptional misregulation in cancer,			1	0	1	FALSE	1076.47	-1.10145	0.17829	2.1e-11	5.32e-10	669.437	721.69	681.508	593.695	1565.72	1701.36	1654	1024.37	-0.06162	-0.1856	0.2711	0.5751	-0.2063	-0.4763	4	Late RGC
PAK3	p21 (RAC1) activated kinase 3	5063	protein-coding	GO:0000165~MAPK cascade,GO:0002223~stimulatory C-type lectin receptor signaling pathway,GO:0006468~protein phosphorylation,GO:0007409~axonogenesis,GO:0010763~positive regulation of fibroblast migration,GO:0016358~dendrite development,GO:0030833~regulation of actin filament polymerization,GO:0032956~regulation of actin cytoskeleton organization,GO:0035556~intracellular signal transduction,GO:00434…	GO:0005737~cytoplasm,GO:0005768~endosome,GO:0005829~cytosol,GO:0005886~plasma membrane,GO:0014069~postsynaptic density,GO:0098978~glutamatergic synapse,	GO:0004674~protein serine/threonine kinase activity,GO:0004708~MAP kinase kinase activity,GO:0004712~protein serine/threonine/tyrosine kinase activity,GO:0005515~protein binding,GO:0005524~ATP binding,GO:0017124~SH3 domain binding,GO:0031267~small GTPase binding,GO:0046872~metal ion binding,	hsa04012:ErbB signaling pathway,hsa04014:Ras signaling pathway,hsa04360:Axon guidance,hsa04510:Focal adhesion,hsa04660:T cell receptor signaling pathway,hsa04810:Regulation of actin cytoskeleton,hsa05130:Pathogenic Escherichia coli infection,hsa05132:Salmonella infection,hsa05170:Human immunodeficiency virus 1 infection,hsa05211:Renal cell carcinoma,	R-HSA-1266738~Developmental Biology,R-HSA-1280218~Adaptive Immune System,R-HSA-162582~Signal Transduction,R-HSA-168249~Innate Immune System,R-HSA-168256~Immune System,R-HSA-194138~Signaling by VEGF,R-HSA-194315~Signaling by Rho GTPases,R-HSA-195258~RHO GTPase Effectors,R-HSA-202403~TCR signaling,R-HSA-202433~Generation of second messenger molecules,R-HSA-2682334~EPH-Ephrin signaling,R-HSA-373755~…	WP4205~MET in type 1 papillary renal cell carcinoma,WP306~Focal adhesion,WP185~Integrin-mediated cell adhesion,WP4223~Ras signaling,WP673~ErbB signaling pathway,WP51~Regulation of actin cytoskeleton,WP4564~Neural crest cell migration during development,WP524~G13 signaling pathway,WP4263~Pancreatic adenocarcinoma pathway,WP4534~Mechanoregulation and pathology of YAP/TAZ via Hippo and non-Hippo mec…	2	0	2	TRUE	6458.51	0.947445	0.156352	2.94e-11	7.26e-10	8356.04	8245.5	8053.41	9776.07	4247.51	3363.74	4253.81	5372.02	-0.2061	0.2602	0.009445	0.2165	0.03993	-0.3324	2	tRPC
PAFAH1B3	platelet activating factor acetylhydrolase 1b catalytic subunit 3	5050	protein-coding	GO:0006629~lipid metabolic process,GO:0007283~spermatogenesis,GO:0007399~nervous system development,GO:0007420~brain development,GO:0016042~lipid catabolic process,	GO:0005737~cytoplasm,GO:0005829~cytosol,GO:0008247~1-alkyl-2-acetylglycerophosphocholine esterase complex,GO:0016020~membrane,	GO:0003847~1-alkyl-2-acetylglycerophosphocholine esterase activity,GO:0005515~protein binding,GO:0042802~identical protein binding,GO:0042803~protein homodimerization activity,GO:0044877~macromolecular complex binding,GO:0046982~protein heterodimerization activity,GO:0047179~platelet-activating factor acetyltransferase activity,	hsa00565:Ether lipid metabolism,hsa01100:Metabolic pathways,	R-HSA-199991~Membrane Trafficking,R-HSA-5653656~Vesicle-mediated transport,R-HSA-6811436~COPI-independent Golgi-to-ER retrograde traffic,R-HSA-6811442~Intra-Golgi and retrograde Golgi-to-ER traffic,R-HSA-8856688~Golgi-to-ER retrograde transport,		1	0	1	FALSE	959.402	-1.12513	0.183455	3.02e-11	7.41e-10	604.96	644.465	516.729	580.369	1278.99	1756.06	1301.23	992.417	0.02034	-0.2965	0.1737	0.8195	-0.1512	-0.2695	4	Late RGC
NEAT1	nuclear paraspeckle assembly transcript 1	283131	ncRNA	GO:0035195~gene silencing by miRNA,GO:0050729~positive regulation of inflammatory response,GO:0060965~negative regulation of gene silencing by miRNA,GO:1901647~positive regulation of synoviocyte proliferation,	GO:0016442~RISC complex,GO:0042382~paraspeckles,	GO:0005515~protein binding,GO:0035198~miRNA binding,GO:1905172~RISC complex binding,			WP5218~Extrafollicular and follicular B cell activation by SARS-CoV-2,	1	0	1	FALSE	2950.87	1.10355	0.18272	4.97e-11	1.2e-09	4692.84	4088.83	4057.44	3475.65	1361.57	1915.8	1639.13	2375.71	NA	NA	NA	NA	NA	NA	NA	NA
B3GAT2	beta-1,3-glucuronyltransferase 2	135152	protein-coding	GO:0005975~carbohydrate metabolic process,GO:0006486~protein glycosylation,GO:0016051~carbohydrate biosynthetic process,GO:0050650~chondroitin sulfate proteoglycan biosynthetic process,	GO:0000139~Golgi membrane,GO:0016021~integral component of membrane,	GO:0015018~galactosylgalactosylxylosylprotein 3-beta-glucuronosyltransferase activity,GO:0046872~metal ion binding,	hsa00515:Mannose type O-glycan biosynthesis,hsa01100:Metabolic pathways,	R-HSA-1430728~Metabolism,R-HSA-1630316~Glycosaminoglycan metabolism,R-HSA-1638091~Heparan sulfate/heparin (HS-GAG) metabolism,R-HSA-1793185~Chondroitin sulfate/dermatan sulfate metabolism,R-HSA-1971475~A tetrasaccharide linker sequence is required for GAG synthesis,R-HSA-71387~Metabolism of carbohydrates,		2	0	2	TRUE	308.058	-1.70949	0.278577	5.63e-11	1.35e-09	132.424	160.279	115.56	127.073	275.382	364.974	591.496	697.275	-0.05283	-0.04242	0.1087	0.001536	-0.02709	-0.04434	3	Early RGC
KIAA1217	KIAA1217	56243	protein-coding	GO:0048706~embryonic skeletal system development,	GO:0005737~cytoplasm,GO:0005813~centrosome,					1	0	1	FALSE	286.558	1.56292	0.25421	6.39e-11	1.51e-09	420.775	431.942	505.513	386.084	224.502	104.009	104.007	115.631	1.158	-0.3679	-0.6428	-0.3228	-0.3282	-0.3623	1	nRPC
CXCR4	C-X-C motif chemokine receptor 4	7852	protein-coding	GO:0001666~response to hypoxia,GO:0001764~neuron migration,GO:0002064~epithelial cell development,GO:0002407~dendritic cell chemotaxis,GO:0006915~apoptotic process,GO:0006935~chemotaxis,GO:0006954~inflammatory response,GO:0006955~immune response,GO:0007186~G-protein coupled receptor signaling pathway,GO:0007204~positive regulation of cytosolic calcium ion concentration,GO:0007420~brain developmen…	GO:0005634~nucleus,GO:0005737~cytoplasm,GO:0005764~lysosome,GO:0005769~early endosome,GO:0005770~late endosome,GO:0005829~cytosol,GO:0005886~plasma membrane,GO:0009897~external side of plasma membrane,GO:0009986~cell surface,GO:0016021~integral component of membrane,GO:0030054~cell junction,GO:0031012~extracellular matrix,GO:0031252~cell leading edge,GO:0031410~cytoplasmic vesicle,GO:0032991~macr…	GO:0001618~virus receptor activity,GO:0003779~actin binding,GO:0004930~G-protein coupled receptor activity,GO:0004950~chemokine receptor activity,GO:0005515~protein binding,GO:0015026~coreceptor activity,GO:0016493~C-C chemokine receptor activity,GO:0016494~C-X-C chemokine receptor activity,GO:0019955~cytokine binding,GO:0019957~C-C chemokine binding,GO:0031625~ubiquitin protein ligase binding,GO…	hsa03250:Viral life cycle - HIV-1,hsa03260:Virion - Human immunodeficiency virus,hsa04020:Calcium signaling pathway,hsa04060:Cytokine-cytokine receptor interaction,hsa04061:Viral protein interaction with cytokine and cytokine receptor,hsa04062:Chemokine signaling pathway,hsa04144:Endocytosis,hsa04360:Axon guidance,hsa04670:Leukocyte transendothelial migration,hsa04672:Intestinal immune network fo…	R-HSA-1266738~Developmental Biology,R-HSA-1474165~Reproduction,R-HSA-162582~Signal Transduction,R-HSA-162587~HIV Life Cycle,R-HSA-162594~Early Phase of HIV Life Cycle,R-HSA-162906~HIV Infection,R-HSA-1643685~Disease,R-HSA-173107~Binding and entry of HIV virion,R-HSA-372790~Signaling by GPCR,R-HSA-373076~Class A/1 (Rhodopsin-like receptors),R-HSA-375276~Peptide ligand-binding receptors,R-HSA-37617…	WP2849~Hematopoietic stem cell differentiation,WP5224~2q37 copy number variation syndrome,WP2406~Cardiac progenitor differentiation,WP5218~Extrafollicular and follicular B cell activation by SARS-CoV-2,WP24~Peptide GPCRs,WP3678~Amplification and expansion of oncogenic pathways as metastatic traits,WP455~GPCRs, class A rhodopsin-like,WP5055~Burn wound healing,WP3929~Chemokine signaling pathway,WP4…	3	0	3	TRUE	4661.62	-1.12352	0.187931	7.72e-11	1.81e-09	2409.84	3236.69	3032.08	2716.91	7037.63	6999.07	7552.5	4308.23	-0.4829	0.02373	0.7578	-0.06074	-0.3504	-0.8051	3	Early RGC
ADAMTS20	ADAM metallopeptidase with thrombospondin type 1 motif 20	80070	protein-coding	GO:0006508~proteolysis,GO:0006915~apoptotic process,GO:0007165~signal transduction,GO:0009967~positive regulation of signal transduction,GO:0030198~extracellular matrix organization,GO:0030318~melanocyte differentiation,GO:0043066~negative regulation of apoptotic process,GO:0045636~positive regulation of melanocyte differentiation,	GO:0005576~extracellular region,GO:0005615~extracellular space,GO:0031012~extracellular matrix,	GO:0004222~metalloendopeptidase activity,GO:0008270~zinc ion binding,GO:0046872~metal ion binding,		R-HSA-1643685~Disease,R-HSA-3781865~Diseases of glycosylation,R-HSA-3906995~Diseases associated with O-glycosylation of proteins,R-HSA-392499~Metabolism of proteins,R-HSA-5083635~Defective B3GALTL causes PpS,R-HSA-5173105~O-linked glycosylation,R-HSA-5173214~O-glycosylation of TSR domain-containing proteins,R-HSA-5668914~Diseases of metabolism,R-HSA-597592~Post-translational protein modification,	WP2840~Hair follicle development: cytodifferentiation - part 3 of 3,	1	0	1	FALSE	156.267	1.42891	0.235216	9.61e-11	2.22e-09	250.742	266.053	235.744	173.795	108.611	61.6298	80.6364	72.9263	0.01185	-0.01368	-0.02637	0.006325	0.0946	0.02997	5	H&A
TMX1	thioredoxin related transmembrane protein 1	81542	protein-coding	GO:0034976~response to endoplasmic reticulum stress,	GO:0005789~endoplasmic reticulum membrane,GO:0012505~endomembrane system,GO:0016021~integral component of membrane,	GO:0005515~protein binding,GO:0015036~disulfide oxidoreductase activity,				1	0	1	TRUE	2461.12	0.631658	0.105939	1.96e-10	4.3e-09	3156.19	2755.51	3084.63	3091.05	1695.51	1822.74	2037.14	2046.22	-0.09546	0.1314	-0.1093	-0.188	-0.06675	0.5552	6	PR
BTBD17	BTB domain containing 17	388419	protein-coding	GO:0009615~response to virus,GO:0045071~negative regulation of viral genome replication,	GO:0005576~extracellular region,GO:0005737~cytoplasm,GO:0005886~plasma membrane,					0	1	1	TRUE	521.785	-1.25461	0.213129	2.05e-10	4.46e-09	260.218	281.906	234.593	410.485	770.701	792.442	560.863	863.074	-0.2101	0.06764	0.1657	-0.1473	0.3732	-0.1943	5	H&A
ANXA2	annexin A2	302	protein-coding	GO:0001525~angiogenesis,GO:0001765~membrane raft assembly,GO:0001921~positive regulation of receptor recycling,GO:0002091~negative regulation of receptor internalization,GO:0006900~membrane budding,GO:0010756~positive regulation of plasminogen activation,GO:0030199~collagen fibril organization,GO:0031340~positive regulation of vesicle fusion,GO:0032804~negative regulation of low-density lipoprote…	GO:0001533~cornified envelope,GO:0005576~extracellular region,GO:0005604~basement membrane,GO:0005615~extracellular space,GO:0005634~nucleus,GO:0005737~cytoplasm,GO:0005765~lysosomal membrane,GO:0005768~endosome,GO:0005769~early endosome,GO:0005811~lipid particle,GO:0005829~cytosol,GO:0005886~plasma membrane,GO:0005912~adherens junction,GO:0009986~cell surface,GO:0016020~membrane,GO:0016323~basol…	GO:0001786~phosphatidylserine binding,GO:0002020~protease binding,GO:0003723~RNA binding,GO:0004859~phospholipase inhibitor activity,GO:0004867~serine-type endopeptidase inhibitor activity,GO:0005262~calcium channel activity,GO:0005509~calcium ion binding,GO:0005515~protein binding,GO:0005544~calcium-dependent phospholipid binding,GO:0005546~phosphatidylinositol-4,5-bisphosphate binding,GO:000809…	hsa05132:Salmonella infection,	R-HSA-109582~Hemostasis,R-HSA-1280215~Cytokine Signaling in Immune system,R-HSA-168249~Innate Immune System,R-HSA-168256~Immune System,R-HSA-397014~Muscle contraction,R-HSA-445355~Smooth Muscle Contraction,R-HSA-447115~Interleukin-12 family signaling,R-HSA-449147~Signaling by Interleukins,R-HSA-6798695~Neutrophil degranulation,R-HSA-75205~Dissolution of Fibrin Clot,R-HSA-8950505~Gene and protein …	WP98~Prostaglandin synthesis and regulation,WP4659~Gastrin signaling pathway,WP4522~Metabolic pathway of LDL, HDL and TG, including diseases,	1	0	1	TRUE	1093.34	-1.15914	0.199027	2.18e-10	4.74e-09	639.102	624.192	529.637	825.683	1256.26	1627.26	1984.6	1259.96	0.1423	-0.113	-0.036	0.1285	-0.1258	-0.04651	1	nRPC
FAM131C	family with sequence similarity 131 member C	348487	protein-coding			GO:0005515~protein binding,				1	0	1	FALSE	820.972	1.44974	0.2455	2.65e-10	5.65e-09	1339.73	1028.69	989.179	1539.22	346.808	340.324	329.662	654.159	-0.1357	0.1928	-0.04324	0.01609	0.1429	-0.08251	2	tRPC
NOD1	nucleotide binding oligomerization domain containing 1	10392	protein-coding	GO:0002221~pattern recognition receptor signaling pathway,GO:0002606~positive regulation of dendritic cell antigen processing and presentation,GO:0006915~apoptotic process,GO:0006919~activation of cysteine-type endopeptidase activity involved in apoptotic process,GO:0006952~defense response,GO:0006954~inflammatory response,GO:0007165~signal transduction,GO:0007249~I-kappaB kinase/NF-kappaB signal…	GO:0005737~cytoplasm,GO:0005829~cytosol,GO:0005886~plasma membrane,GO:0016323~basolateral plasma membrane,GO:0016324~apical plasma membrane,GO:0045335~phagocytic vesicle,GO:0046658~anchored component of plasma membrane,	GO:0005515~protein binding,GO:0005524~ATP binding,GO:0008656~cysteine-type endopeptidase activator activity involved in apoptotic process,GO:0038187~pattern recognition receptor activity,GO:0042802~identical protein binding,GO:0042803~protein homodimerization activity,GO:0042834~peptidoglycan binding,GO:0044877~macromolecular complex binding,GO:0050700~CARD domain binding,	hsa04621:NOD-like receptor signaling pathway,hsa05120:Epithelial cell signaling in Helicobacter pylori infection,hsa05131:Shigellosis,hsa05132:Salmonella infection,hsa05133:Pertussis,	R-HSA-1280215~Cytokine Signaling in Immune system,R-HSA-1643685~Disease,R-HSA-166016~Toll Like Receptor 4 (TLR4) Cascade,R-HSA-166058~MyD88:MAL(TIRAP) cascade initiated on plasma membrane,R-HSA-166166~MyD88-independent TLR4 cascade ,R-HSA-168138~Toll Like Receptor 9 (TLR9) Cascade,R-HSA-168142~Toll Like Receptor 10 (TLR10) Cascade,R-HSA-168164~Toll Like Receptor 3 (TLR3) Cascade,R-HSA-168176~Toll…	WP1433~Nucleotide-binding oligomerization domain (NOD) pathway,WP5055~Burn wound healing,	1	0	1	FALSE	161.424	1.24684	0.213788	2.74e-10	5.85e-09	267.174	238.134	204.077	212.74	97.355	66.2874	94.2344	111.388	0.02081	0.04627	-0.0471	-0.0237	-0.0331	-0.0201	2	tRPC
SLC1A4	solute carrier family 1 member 4	6509	protein-coding	GO:0006865~amino acid transport,GO:0006868~glutamine transport,GO:0015808~L-alanine transport,GO:0015811~L-cystine transport,GO:0015813~L-glutamate transport,GO:0015824~proline transport,GO:0015825~L-serine transport,GO:0015826~threonine transport,GO:0034589~hydroxyproline transport,GO:0035249~synaptic transmission, glutamatergic,GO:0035524~proline transmembrane transport,GO:0050890~cognition,GO:…	GO:0005813~centrosome,GO:0005882~intermediate filament,GO:0005886~plasma membrane,GO:0005887~integral component of plasma membrane,GO:0009986~cell surface,GO:0016020~membrane,GO:0016021~integral component of membrane,GO:0030425~dendrite,GO:0042470~melanosome,GO:0043025~neuronal cell body,GO:0045202~synapse,GO:0070062~extracellular exosome,	GO:0005254~chloride channel activity,GO:0015171~amino acid transmembrane transporter activity,GO:0015175~neutral amino acid transmembrane transporter activity,GO:0015180~L-alanine transmembrane transporter activity,GO:0015183~L-aspartate transmembrane transporter activity,GO:0015184~L-cystine transmembrane transporter activity,GO:0015186~L-glutamine transmembrane transporter activity,GO:0015193~L…		R-HSA-352230~Amino acid transport across the plasma membrane,R-HSA-382551~Transport of small molecules,R-HSA-425393~Transport of inorganic cations/anions and amino acids/oligopeptides,R-HSA-425407~SLC-mediated transmembrane transport,	WP5083~Neuroinflammation and glutamatergic signaling,	1	0	1	FALSE	474.646	-1.02057	0.17875	2.8e-10	5.94e-09	287.486	268.97	288.579	373.162	625.988	798.358	605.031	549.596	0.01928	-0.007399	-0.02514	0.1016	-0.01817	-0.02244	4	Late RGC
TRHDE	thyrotropin releasing hormone degrading enzyme	29953	protein-coding	GO:0006508~proteolysis,GO:0007165~signal transduction,GO:0007267~cell-cell signaling,GO:0008217~regulation of blood pressure,GO:0043171~peptide catabolic process,	GO:0005737~cytoplasm,GO:0005886~plasma membrane,GO:0005887~integral component of plasma membrane,GO:0016020~membrane,GO:0070062~extracellular exosome,	GO:0004177~aminopeptidase activity,GO:0008237~metallopeptidase activity,GO:0008270~zinc ion binding,GO:0016920~pyroglutamyl-peptidase activity,GO:0042277~peptide binding,GO:0070006~metalloaminopeptidase activity,				1	0	1	TRUE	662.725	1.24104	0.213719	3.12e-10	6.59e-09	997.851	1057.34	1008.13	718.898	326.731	291.071	532.59	369.184	-0.09488	0.2571	-0.1578	-0.1051	0.01055	0.1707	2	tRPC
CBX5	chromobox 5	23468	protein-coding	GO:0000122~negative regulation of transcription from RNA polymerase II promoter,GO:0006325~chromatin organization,GO:0006974~cellular response to DNA damage stimulus,GO:0045892~negative regulation of transcription, DNA-templated,	GO:0000118~histone deacetylase complex,GO:0000776~kinetochore,GO:0000781~chromosome, telomeric region,GO:0000792~heterochromatin,GO:0005634~nucleus,GO:0005635~nuclear envelope,GO:0005654~nucleoplasm,GO:0005721~pericentric heterochromatin,GO:0005730~nucleolus,GO:0010369~chromocenter,GO:0016605~PML body,GO:0017053~transcriptional repressor complex,GO:0032991~macromolecular complex,GO:0035097~histon…	GO:0003682~chromatin binding,GO:0005515~protein binding,GO:0030674~protein binding, bridging,GO:0035064~methylated histone binding,GO:0042802~identical protein binding,GO:0042826~histone deacetylase binding,GO:0043021~ribonucleoprotein complex binding,GO:0044877~macromolecular complex binding,		R-HSA-109582~Hemostasis,R-HSA-212436~Generic Transcription Pathway,R-HSA-2990846~SUMOylation,R-HSA-3108232~SUMO E3 ligases SUMOylate target proteins,R-HSA-392499~Metabolism of proteins,R-HSA-4551638~SUMOylation of chromatin organization proteins,R-HSA-597592~Post-translational protein modification,R-HSA-73857~RNA Polymerase II Transcription,R-HSA-74160~Gene expression (Transcription),R-HSA-895375…	WP4320~Effect of progerin on genes involved in Hutchinson-Gilford progeria syndrome,WP4657~22q11.2 copy number variation syndrome,	0	1	1	TRUE	5596.79	-0.604236	0.102197	3.31e-10	6.95e-09	4455.63	4285.75	4429.59	4335.61	7011.22	6486.3	7724.38	6045.81	0.3981	0.2457	-0.3726	-0.197	-0.2479	-0.6835	1	nRPC
KCNJ12	potassium inwardly rectifying channel subfamily J member 12	3768	protein-coding	GO:0006813~potassium ion transport,GO:0006936~muscle contraction,GO:0008016~regulation of heart contraction,GO:0034765~regulation of ion transmembrane transport,GO:0051289~protein homotetramerization,GO:1990573~potassium ion import across plasma membrane,	GO:0005886~plasma membrane,GO:0016020~membrane,GO:0016021~integral component of membrane,GO:0031224~intrinsic component of membrane,	GO:0005242~inward rectifier potassium channel activity,GO:0005515~protein binding,	hsa04725:Cholinergic synapse,hsa04921:Oxytocin signaling pathway,	R-HSA-112314~Neurotransmitter receptors and postsynaptic signal transmission,R-HSA-112315~Transmission across Chemical Synapses,R-HSA-112316~Neuronal System,R-HSA-1296041~Activation of G protein gated Potassium channels,R-HSA-1296053~Classical Kir channels,R-HSA-1296059~G protein gated Potassium channels,R-HSA-1296065~Inwardly rectifying K+ channels,R-HSA-1296071~Potassium Channels,R-HSA-397014~M…		1	0	1	TRUE	504.635	-1.00756	0.181205	6.47e-10	1.31e-08	319.235	390.242	270.233	322.033	664.782	550.218	688.36	831.976	NA	NA	NA	NA	NA	NA	NA	NA
HCFC1R1	host cell factor C1 regulator 1	54985	protein-coding		GO:0005654~nucleoplasm,GO:0005737~cytoplasm,					1	0	1	TRUE	400.928	-1.18696	0.210296	6.69e-10	1.35e-08	258.174	255.476	208.277	222.453	515.632	761.54	580.222	405.648	0.01011	-0.1173	0.08132	0.2033	-0.07021	-0.05832	4	Late RGC
ENTPD8	ectonucleoside triphosphate diphosphohydrolase 8	377841	protein-coding	GO:0009124~nucleoside monophosphate biosynthetic process,GO:0009133~nucleoside diphosphate biosynthetic process,GO:0009134~nucleoside diphosphate catabolic process,GO:0034656~nucleobase-containing small molecule catabolic process,	GO:0005886~plasma membrane,GO:0016020~membrane,GO:0016021~integral component of membrane,	GO:0004382~guanosine-diphosphatase activity,GO:0005524~ATP binding,GO:0016787~hydrolase activity,GO:0017110~nucleoside-diphosphatase activity,GO:0017111~nucleoside-triphosphatase activity,GO:0045134~uridine-diphosphatase activity,GO:0046872~metal ion binding,GO:0102490~8-oxo-dGTP phosphohydrolase activity,	hsa00230:Purine metabolism,hsa00240:Pyrimidine metabolism,hsa01100:Metabolic pathways,hsa01232:Nucleotide metabolism,hsa05169:Epstein-Barr virus infection,	R-HSA-1430728~Metabolism,R-HSA-15869~Metabolism of nucleotides,R-HSA-8850843~Phosphate bond hydrolysis by NTPDase proteins,R-HSA-8956319~Nucleotide catabolism,		0	1	1	FALSE	31.6044	-3.9324	0.777117	8.19e-10	1.64e-08	1.14505	4.7482	0	5.21517	37.2279	29.9457	56.4705	118.082	-0.05658	-0.02538	0.1061	-0.03958	-0.03861	-0.03733	3	Early RGC
FLNC	filamin C	2318	protein-coding	GO:0030036~actin cytoskeleton organization,GO:0030154~cell differentiation,GO:0045214~sarcomere organization,	GO:0005737~cytoplasm,GO:0005829~cytosol,GO:0005856~cytoskeleton,GO:0005886~plasma membrane,GO:0005925~focal adhesion,GO:0030018~Z disc,GO:0042383~sarcolemma,GO:0043034~costamere,GO:0045171~intercellular bridge,	GO:0005515~protein binding,GO:0008092~cytoskeletal protein binding,GO:0030506~ankyrin binding,GO:0042802~identical protein binding,GO:0051015~actin filament binding,	hsa04010:MAPK signaling pathway,hsa04510:Focal adhesion,hsa05132:Salmonella infection,hsa05205:Proteoglycans in cancer,	R-HSA-1500931~Cell-Cell communication,R-HSA-446353~Cell-extracellular matrix interactions,R-HSA-446728~Cell junction organization,	WP306~Focal adhesion,WP382~MAPK signaling pathway,WP4217~Ebola virus infection in host,	0	1	1	TRUE	7969.97	-0.832286	0.150696	8.28e-10	1.65e-08	5678.43	5849.76	5180.26	5655.29	10398.9	8187.48	9793.87	13015.8	-0.4605	0.1945	0.4195	-0.4186	-0.1506	-0.02306	3	Early RGC
DAB1	DAB adaptor protein 1	1600	protein-coding	GO:0007162~negative regulation of cell adhesion,GO:0007259~JAK-STAT cascade,GO:0007264~small GTPase mediated signal transduction,GO:0007409~axonogenesis,GO:0007628~adult walking behavior,GO:0016358~dendrite development,GO:0021517~ventral spinal cord development,GO:0021589~cerebellum structural organization,GO:0021766~hippocampus development,GO:0021813~cell-cell adhesion involved in neuronal-glial…	GO:0005737~cytoplasm,GO:0005829~cytosol,GO:0043231~intracellular membrane-bounded organelle,GO:0048471~perinuclear region of cytoplasm,	GO:0005515~protein binding,	hsa05017:Spinocerebellar ataxia,	R-HSA-1266738~Developmental Biology,R-HSA-422475~Axon guidance,R-HSA-8866376~Reelin signalling pathway,R-HSA-9675108~Nervous system development,	WP4148~Splicing factor NOVA regulated synaptic proteins,WP5265~Neurogenesis regulation in the olfactory epithelium,	1	0	1	TRUE	206.37	-1.48517	0.26053	8.57e-10	1.7e-08	136.438	115.346	81.066	76.9661	239.704	386.967	373.397	241.076	-0.05291	-0.09273	0.128	0.1097	-0.04827	-0.01321	3	Early RGC
TIAM2	TIAM Rac1 associated GEF 2	26230	protein-coding	GO:0007264~small GTPase mediated signal transduction,GO:0050772~positive regulation of axonogenesis,GO:0051056~regulation of small GTPase mediated signal transduction,GO:0090630~activation of GTPase activity,	GO:0005829~cytosol,GO:0016020~membrane,GO:0030027~lamellipodium,GO:0030175~filopodium,GO:0030426~growth cone,GO:0043204~perikaryon,GO:0045202~synapse,GO:0070062~extracellular exosome,	GO:0005085~guanyl-nucleotide exchange factor activity,GO:0005096~GTPase activator activity,		R-HSA-1430728~Metabolism,R-HSA-162582~Signal Transduction,R-HSA-193648~NRAGE signals death through JNK,R-HSA-193704~p75 NTR receptor-mediated signalling,R-HSA-194315~Signaling by Rho GTPases,R-HSA-1989781~PPARA activates gene expression,R-HSA-204998~Cell death signalling via NRAGE, NRIF and NADE,R-HSA-372790~Signaling by GPCR,R-HSA-388396~GPCR downstream signalling,R-HSA-400206~Regulation of lipi…	WP3929~Chemokine signaling pathway,	0	1	1	FALSE	468.935	0.90701	0.166368	1.1e-09	2.14e-08	661.507	530.95	586.974	703.085	256.784	351.015	308.041	353.123	-0.03819	0.03705	-0.06047	0.01572	-0.002801	0.2517	6	PR
EPPK1	epiplakin 1	83481	protein-coding	GO:0010839~negative regulation of keratinocyte proliferation,GO:0030336~negative regulation of cell migration,GO:0042060~wound healing,GO:0045104~intermediate filament cytoskeleton organization,GO:0045109~intermediate filament organization,GO:0045110~intermediate filament bundle assembly,GO:0050680~negative regulation of epithelial cell proliferation,GO:0051548~negative regulation of keratinocyte…	GO:0005737~cytoplasm,GO:0005856~cytoskeleton,GO:0005882~intermediate filament,GO:0005923~bicellular tight junction,GO:0016020~membrane,GO:0016323~basolateral plasma membrane,GO:0016327~apicolateral plasma membrane,GO:0030054~cell junction,GO:0030056~hemidesmosome,GO:0042995~cell projection,GO:0045095~keratin filament,GO:0045111~intermediate filament cytoskeleton,GO:0071944~cell periphery,GO:00973…	GO:0003723~RNA binding,GO:0005198~structural molecule activity,GO:0005515~protein binding,GO:0019215~intermediate filament binding,GO:1990254~keratin filament binding,				1	0	1	FALSE	736.114	0.799529	0.145717	1.14e-09	2.21e-08	1075.01	976.353	860.538	881.296	480.427	451.017	579.873	584.396	-0.0286	-0.09293	0.04538	0.05844	-0.1384	0.3231	6	PR
PRCD	photoreceptor disc component	768206	protein-coding	GO:0007601~visual perception,GO:0050896~response to stimulus,	GO:0005576~extracellular region,GO:0005737~cytoplasm,GO:0005783~endoplasmic reticulum,GO:0005794~Golgi apparatus,GO:0042622~photoreceptor outer segment membrane,	GO:0002046~opsin binding,				0	1	1	FALSE	217.09	1.09348	0.199171	1.19e-09	2.31e-08	299.651	326.789	321.751	251.385	168.66	141.205	110.426	116.853	-0.01997	-0.03423	-0.04406	-0.003991	-0.03753	0.4088	6	PR
WSCD1	WSC domain containing 1	23302	protein-coding	GO:1901135~carbohydrate derivative metabolic process,GO:1901564~organonitrogen compound metabolic process,	GO:0000139~Golgi membrane,GO:0016020~membrane,GO:0016021~integral component of membrane,	GO:0008146~sulfotransferase activity,				1	0	1	FALSE	2128.08	0.749635	0.137523	1.77e-09	3.35e-08	3003.39	2722.61	2664.7	2431.66	1296.11	1693.96	1775.91	1436.29	-0.01565	0.1546	-0.2331	-0.1244	-0.01861	0.549	6	PR
PTPRO	protein tyrosine phosphatase receptor type O	5800	protein-coding	GO:0000902~cell morphogenesis,GO:0002548~monocyte chemotaxis,GO:0003093~regulation of glomerular filtration,GO:0003105~negative regulation of glomerular filtration,GO:0006470~protein dephosphorylation,GO:0007411~axon guidance,GO:0010812~negative regulation of cell-substrate adhesion,GO:0010977~negative regulation of neuron projection development,GO:0030032~lamellipodium assembly,GO:0032835~glomer…	GO:0005886~plasma membrane,GO:0005887~integral component of plasma membrane,GO:0016020~membrane,GO:0016021~integral component of membrane,GO:0016324~apical plasma membrane,GO:0016328~lateral plasma membrane,GO:0030027~lamellipodium,GO:0030424~axon,GO:0030426~growth cone,GO:0043005~neuron projection,GO:0043197~dendritic spine,GO:0070062~extracellular exosome,GO:0098839~postsynaptic density membran…	GO:0004725~protein tyrosine phosphatase activity,GO:0005001~transmembrane receptor protein tyrosine phosphatase activity,GO:0005515~protein binding,GO:0016791~phosphatase activity,GO:0017147~Wnt-protein binding,GO:0042803~protein homodimerization activity,GO:0045296~cadherin binding,		R-HSA-162582~Signal Transduction,R-HSA-166520~Signaling by NTRKs,R-HSA-9006934~Signaling by Receptor Tyrosine Kinases,R-HSA-9034015~Signaling by NTRK3 (TRKC),	WP2572~Primary focal segmental glomerulosclerosis (FSGS),WP4758~Nephrotic syndrome,	1	0	1	FALSE	952.291	-0.739712	0.135795	1.92e-09	3.58e-08	709.198	738.337	731.209	610.286	1232.14	1360.74	1228.41	1008.01	0.1324	-0.1349	0.01113	0.3515	-0.1014	-0.3148	4	Late RGC
SGCD	sarcoglycan delta	6444	protein-coding	GO:0007517~muscle organ development,GO:0019722~calcium-mediated signaling,GO:0031503~protein complex localization,GO:0048738~cardiac muscle tissue development,GO:0055013~cardiac muscle cell development,GO:0055074~calcium ion homeostasis,GO:0060047~heart contraction,GO:0060977~coronary vasculature morphogenesis,GO:0086003~cardiac muscle cell contraction,	GO:0005856~cytoskeleton,GO:0005886~plasma membrane,GO:0016010~dystrophin-associated glycoprotein complex,GO:0016012~sarcoglycan complex,GO:0016021~integral component of membrane,GO:0016529~sarcoplasmic reticulum,GO:0042383~sarcolemma,		hsa05410:Hypertrophic cardiomyopathy,hsa05412:Arrhythmogenic right ventricular cardiomyopathy,hsa05414:Dilated cardiomyopathy,hsa05416:Viral myocarditis,		WP2118~Arrhythmogenic right ventricular cardiomyopathy,WP4298~Acute viral myocarditis,	1	0	1	FALSE	170.05	1.3501	0.245337	2.18e-09	4.05e-08	242.195	203.705	285.694	263.876	54.819	96.403	107.136	106.577	-0.007136	0.01201	-0.02165	-0.01836	0.004192	0.08372	6	PR
HS3ST3B1	heparan sulfate-glucosamine 3-sulfotransferase 3B1	9953	protein-coding	GO:0001658~branching involved in ureteric bud morphogenesis,GO:0006024~glycosaminoglycan biosynthetic process,GO:0006477~protein sulfation,GO:0015012~heparan sulfate proteoglycan biosynthetic process,GO:0015015~heparan sulfate proteoglycan biosynthetic process, enzymatic modification,	GO:0000139~Golgi membrane,GO:0005886~plasma membrane,GO:0005887~integral component of plasma membrane,	GO:0008467~[heparan sulfate]-glucosamine 3-sulfotransferase 1 activity,GO:0033872~[heparan sulfate]-glucosamine 3-sulfotransferase 3 activity,	hsa00534:Glycosaminoglycan biosynthesis - heparan sulfate / heparin,	R-HSA-1430728~Metabolism,R-HSA-1630316~Glycosaminoglycan metabolism,R-HSA-1638091~Heparan sulfate/heparin (HS-GAG) metabolism,R-HSA-2022928~HS-GAG biosynthesis,R-HSA-71387~Metabolism of carbohydrates,	WP702~Metapathway biotransformation Phase I and II,	0	1	1	TRUE	342.779	1.16376	0.217723	3.23e-09	5.85e-08	525.202	382.194	469.374	551.234	176.106	243.697	147.088	247.336	-0.001145	-0.03866	-0.02826	0.05859	0.1178	0.1199	6	PR
ST6GALNAC5	ST6 N-acetylgalactosaminide alpha-2,6-sialyltransferase 5	81849	protein-coding	GO:0001574~ganglioside biosynthetic process,GO:0006486~protein glycosylation,GO:0006688~glycosphingolipid biosynthetic process,GO:0009311~oligosaccharide metabolic process,GO:0009312~oligosaccharide biosynthetic process,GO:0097503~sialylation,	GO:0000139~Golgi membrane,GO:0005794~Golgi apparatus,GO:0016021~integral component of membrane,	GO:0001665~alpha-N-acetylgalactosaminide alpha-2,6-sialyltransferase activity,GO:0008373~sialyltransferase activity,GO:0016757~transferase activity, transferring glycosyl groups,	hsa00604:Glycosphingolipid biosynthesis - ganglio series,hsa01100:Metabolic pathways,	R-HSA-392499~Metabolism of proteins,R-HSA-4085001~Sialic acid metabolism,R-HSA-446193~Biosynthesis of the N-glycan precursor (dolichol lipid-linked oligosaccharide, LLO) and transfer to a nascent protein,R-HSA-446203~Asparagine N-linked glycosylation,R-HSA-446219~Synthesis of substrates in N-glycan biosythesis,R-HSA-597592~Post-translational protein modification,		2	0	2	TRUE	495.208	-1.2417	0.230745	3.29e-09	5.95e-08	246.518	265.673	272.977	341.876	586.836	926.195	844.333	477.252	-0.06494	-0.1509	0.2174	0.08123	-0.04212	-0.0916	3	Early RGC
FTO	FTO alpha-ketoglutarate dependent dioxygenase	79068	protein-coding	GO:0001659~temperature homeostasis,GO:0006307~DNA dealkylation involved in DNA repair,GO:0010883~regulation of lipid storage,GO:0035552~oxidative single-stranded DNA demethylation,GO:0035553~oxidative single-stranded RNA demethylation,GO:0040014~regulation of multicellular organism growth,GO:0042245~RNA repair,GO:0044065~regulation of respiratory system process,GO:0060612~adipose tissue developme…	GO:0005634~nucleus,GO:0005654~nucleoplasm,GO:0005737~cytoplasm,GO:0005829~cytosol,GO:0005886~plasma membrane,GO:0016021~integral component of membrane,GO:0016607~nuclear speck,GO:0043231~intracellular membrane-bounded organelle,	GO:0008198~ferrous iron binding,GO:0016740~transferase activity,GO:0035515~oxidative RNA demethylase activity,GO:0035516~oxidative DNA demethylase activity,GO:0043734~DNA-N1-methyladenine dioxygenase activity,GO:0046872~metal ion binding,GO:1990931~RNA N6-methyladenosine dioxygenase activity,GO:1990984~tRNA demethylase activity,		R-HSA-73894~DNA Repair,R-HSA-73942~DNA Damage Reversal,R-HSA-73943~Reversal of alkylation damage by DNA dioxygenases,	WP3407~FTO obesity variant mechanism,	1	0	1	TRUE	1360.79	-0.67352	0.125207	4.34e-09	7.74e-08	1054.44	1090.47	1042.9	920.354	1832.18	1644.99	1863.44	1437.55	-0.06492	-0.06944	0.1432	0.1651	-0.16	-0.07074	4	Late RGC
HDAC2	histone deacetylase 2	3066	protein-coding	GO:0000122~negative regulation of transcription from RNA polymerase II promoter,GO:0001975~response to amphetamine,GO:0003300~cardiac muscle hypertrophy,GO:0006338~chromatin remodeling,GO:0006357~regulation of transcription from RNA polymerase II promoter,GO:0008284~positive regulation of cell proliferation,GO:0009410~response to xenobiotic stimulus,GO:0009913~epidermal cell differentiation,GO:00…	GO:0000118~histone deacetylase complex,GO:0000781~chromosome, telomeric region,GO:0000785~chromatin,GO:0005634~nucleus,GO:0005654~nucleoplasm,GO:0005737~cytoplasm,GO:0016021~integral component of membrane,GO:0016580~Sin3 complex,GO:0016581~NuRD complex,GO:0032991~macromolecular complex,GO:0035098~ESC/E(Z) complex,	GO:0003682~chromatin binding,GO:0003723~RNA binding,GO:0004407~histone deacetylase activity,GO:0005515~protein binding,GO:0019213~deacetylase activity,GO:0019899~enzyme binding,GO:0031072~heat shock protein binding,GO:0031492~nucleosomal DNA binding,GO:0032041~NAD-dependent histone deacetylase activity (H3-K14 specific),GO:0033558~protein deacetylase activity,GO:0042826~histone deacetylase bindin…	hsa04110:Cell cycle,hsa04213:Longevity regulating pathway - multiple species,hsa04330:Notch signaling pathway,hsa04350:TGF-beta signaling pathway,hsa04613:Neutrophil extracellular trap formation,hsa04919:Thyroid hormone signaling pathway,hsa05016:Huntington disease,hsa05031:Amphetamine addiction,hsa05034:Alcoholism,hsa05165:Human papillomavirus infection,hsa05169:Epstein-Barr virus infection,hsa0…	R-HSA-109582~Hemostasis,R-HSA-1257604~PIP3 activates AKT signaling,R-HSA-1266738~Developmental Biology,R-HSA-157118~Signaling by NOTCH,R-HSA-162582~Signal Transduction,R-HSA-1643685~Disease,R-HSA-193670~p75NTR negatively regulates cell cycle via SC1,R-HSA-193704~p75 NTR receptor-mediated signalling,R-HSA-1980143~Signaling by NOTCH1,R-HSA-201556~Signaling by ALK,R-HSA-212165~Epigenetic regulation …	WP2064~Neural crest differentiation,WP4932~7q11.23 copy number variation syndrome,WP3996~Ethanol effects on histone modifications,WP3414~Initiation of transcription and translation elongation at the HIV-1 LTR,WP4320~Effect of progerin on genes involved in Hutchinson-Gilford progeria syndrome,WP61~Notch signaling pathway,WP179~Cell cycle,WP268~Notch signaling,WP5039~SARS-CoV-2 innate immunity evas…	1	0	1	FALSE	6005.7	-0.538808	0.0984036	7.06e-09	1.22e-07	4597.97	4752.03	4991.56	4979.62	7542.45	7713.84	7218.69	6249.44	-0.1184	0.03301	0.1157	0.04777	-0.01426	-0.121	3	Early RGC
ELFN2	extracellular leucine rich repeat and fibronectin type III domain containing 2	114794	protein-coding		GO:0005615~extracellular space,GO:0016020~membrane,GO:0016021~integral component of membrane,GO:0031012~extracellular matrix,	GO:0004864~protein phosphatase inhibitor activity,				0	1	1	FALSE	1210.03	-1.03635	0.201925	7.28e-09	1.26e-07	939.824	904.22	626.22	592.397	1704.46	1297.77	1671.36	1943.98	-0.3256	-0.2821	0.6702	-0.06313	-0.1317	-0.1665	3	Early RGC
ANKRD10	ankyrin repeat domain 10	55608	protein-coding		GO:0005654~nucleoplasm,	GO:0005515~protein binding,				1	1	2	FALSE	3187.04	0.784599	0.15238	8e-09	1.38e-07	3995.82	4301.1	4239.95	3845.07	2243.25	1991.17	1942.09	2937.89	-0.008036	0.325	-0.2053	-0.3781	0.3058	-0.2322	2	tRPC
MDGA1	MAM domain containing glycosylphosphatidylinositol anchor 1	266727	protein-coding	GO:0001764~neuron migration,GO:0007399~nervous system development,GO:0007420~brain development,GO:0021527~spinal cord association neuron differentiation,GO:0021799~cerebral cortex radially oriented cell migration,GO:1905606~regulation of presynapse assembly,	GO:0005576~extracellular region,GO:0005615~extracellular space,GO:0005794~Golgi apparatus,GO:0005886~plasma membrane,GO:0016020~membrane,GO:0031225~anchored component of membrane,GO:0046658~anchored component of plasma membrane,GO:0098982~GABA-ergic synapse,			R-HSA-163125~Post-translational modification: synthesis of GPI-anchored proteins,R-HSA-392499~Metabolism of proteins,R-HSA-597592~Post-translational protein modification,		1	0	1	TRUE	4307.33	1.20511	0.232211	8.18e-09	1.4e-07	6498.58	6024.27	5813.07	6146.79	1484.24	2123.98	2747.79	3619.92	-0.4617	0.6362	-0.1175	-0.3023	0.02297	0.3051	2	tRPC
SHB	SH2 domain containing adaptor protein B	6461	protein-coding	GO:0001525~angiogenesis,GO:0006469~negative regulation of protein kinase activity,GO:0006915~apoptotic process,GO:0007165~signal transduction,GO:0030154~cell differentiation,GO:0042100~B cell proliferation,GO:0045624~positive regulation of T-helper cell differentiation,GO:0045931~positive regulation of mitotic cell cycle,GO:0050852~T cell receptor signaling pathway,GO:0071425~hematopoietic stem c…	GO:0005654~nucleoplasm,GO:0005829~cytosol,GO:0005886~plasma membrane,GO:0036464~cytoplasmic ribonucleoprotein granule,	GO:0001784~phosphotyrosine binding,GO:0005515~protein binding,GO:0030159~receptor signaling complex scaffold activity,		R-HSA-162582~Signal Transduction,R-HSA-194138~Signaling by VEGF,R-HSA-4420097~VEGFA-VEGFR2 Pathway,R-HSA-9006934~Signaling by Receptor Tyrosine Kinases,	WP3888~VEGFA-VEGFR2 signaling,	2	0	2	TRUE	858.718	-1.47344	0.279554	8.32e-09	1.43e-07	429.831	359.254	302.218	607.042	1195.66	1026.98	897.884	2050.88	-0.4154	0.2167	0.2916	0.3476	-0.1249	-0.4255	4	Late RGC
MCRIP1	MAPK regulated corepressor interacting protein 1	348262	protein-coding	GO:0010717~regulation of epithelial to mesenchymal transition,	GO:0005634~nucleus,GO:0005737~cytoplasm,GO:0010494~cytoplasmic stress granule,	GO:0005515~protein binding,				1	0	1	FALSE	1339.86	-0.673255	0.128825	1.01e-08	1.7e-07	1027.74	986.767	1017.01	1009.22	1677.53	2015.36	1522.81	1462.4	0.03288	-0.1138	0.02857	0.2886	-0.1776	0.05427	4	Late RGC
ERF	ETS2 repressor factor	2077	protein-coding	GO:0000122~negative regulation of transcription from RNA polymerase II promoter,GO:0006357~regulation of transcription from RNA polymerase II promoter,GO:0030154~cell differentiation,	GO:0000785~chromatin,GO:0005634~nucleus,GO:0005654~nucleoplasm,GO:0005829~cytosol,	GO:0000981~RNA polymerase II transcription factor activity, sequence-specific DNA binding,GO:0001217~bacterial-type RNA polymerase transcriptional repressor activity, sequence-specific DNA binding,GO:0001227~transcriptional repressor activity, RNA polymerase II transcription regulatory region sequence-specific binding,GO:0005515~protein binding,GO:0043565~sequence-specific DNA binding,		R-HSA-2262752~Cellular responses to stress,R-HSA-2559583~Cellular Senescence,R-HSA-2559585~Oncogene Induced Senescence,R-HSA-8953897~Cellular responses to stimuli,	WP4352~Ciliary landscape,	1	0	1	FALSE	663.8	-0.804455	0.158979	1.19e-08	1.98e-07	436.93	490.656	491.501	459.318	997.323	903.23	878.126	653.315	0.4584	-0.3163	-0.1903	0.4718	-0.2925	-0.1569	4	Late RGC
CAMK1G	calcium/calmodulin dependent protein kinase IG	57172	protein-coding	GO:0018105~peptidyl-serine phosphorylation,	GO:0000139~Golgi membrane,GO:0005622~intracellular,GO:0005886~plasma membrane,GO:0005954~calcium- and calmodulin-dependent protein kinase complex,GO:0043005~neuron projection,	GO:0004672~protein kinase activity,GO:0004674~protein serine/threonine kinase activity,GO:0004683~calmodulin-dependent protein kinase activity,GO:0004712~protein serine/threonine/tyrosine kinase activity,GO:0005515~protein binding,GO:0005516~calmodulin binding,GO:0005524~ATP binding,	hsa04020:Calcium signaling pathway,hsa04921:Oxytocin signaling pathway,hsa04925:Aldosterone synthesis and secretion,hsa05214:Glioma,		WP4756~Renin-angiotensin-aldosterone system (RAAS),	1	0	1	TRUE	133.516	-1.03581	0.205689	1.21e-08	2e-07	96.8661	77.9143	93.1324	70.3756	196.551	171.029	198.524	163.74	-0.02041	-0.04478	-0.01156	0.3367	-0.04418	0.04625	4	Late RGC
MTUS2	microtubule associated scaffold protein 2	23281	protein-coding		GO:0005634~nucleus,GO:0005737~cytoplasm,GO:0005813~centrosome,GO:0005874~microtubule,GO:0005881~cytoplasmic microtubule,GO:0015630~microtubule cytoskeleton,GO:0045171~intercellular bridge,	GO:0005515~protein binding,GO:0008017~microtubule binding,GO:0042803~protein homodimerization activity,				0	1	1	TRUE	141.781	-1.0069	0.200829	1.29e-08	2.13e-07	97.4825	103.124	94.3697	69.0632	202.756	183	193.558	190.893	0.01517	-0.04603	0.0412	0.01464	-0.03086	-0.04966	3	Early RGC
ASIC1	acid sensing ion channel subunit 1	41	protein-coding	GO:0001662~behavioral fear response,GO:0001975~response to amphetamine,GO:0006814~sodium ion transport,GO:0007165~signal transduction,GO:0007269~neurotransmitter secretion,GO:0007613~memory,GO:0008306~associative learning,GO:0009268~response to pH,GO:0010447~response to acidic pH,GO:0035725~sodium ion transmembrane transport,GO:0042391~regulation of membrane potential,GO:0046929~negative regulati…	GO:0005794~Golgi apparatus,GO:0005886~plasma membrane,GO:0005887~integral component of plasma membrane,GO:0009986~cell surface,GO:0016021~integral component of membrane,GO:0045202~synapse,GO:0098793~presynapse,	GO:0005272~sodium channel activity,GO:0005515~protein binding,GO:0015280~ligand-gated sodium channel activity,GO:0022839~ion gated channel activity,GO:0044736~acid-sensing ion channel activity,	hsa04750:Inflammatory mediator regulation of TRP channels,	R-HSA-2672351~Stimuli-sensing channels,R-HSA-382551~Transport of small molecules,R-HSA-983712~Ion channel transport,		1	0	1	FALSE	346.469	-1.57952	0.308334	1.71e-08	2.76e-07	128.69	95.2066	270.851	142.78	624.913	690.274	423.142	395.891	-0.2908	-0.3109	0.5307	0.2413	-0.1691	0.1247	3	Early RGC
LRRC4C	leucine rich repeat containing 4C	57689	protein-coding	GO:0050770~regulation of axonogenesis,GO:0050804~modulation of synaptic transmission,GO:0099560~synaptic membrane adhesion,	GO:0005615~extracellular space,GO:0005886~plasma membrane,GO:0016020~membrane,GO:0016021~integral component of membrane,GO:0098685~Schaffer collateral - CA1 synapse,GO:0098839~postsynaptic density membrane,GO:0098978~glutamatergic synapse,GO:0099061~integral component of postsynaptic density membrane,	GO:0005515~protein binding,GO:0050839~cell adhesion molecule binding,GO:0098632~protein binding involved in cell-cell adhesion,	hsa04360:Axon guidance,hsa04514:Cell adhesion molecules,			1	0	1	TRUE	191.101	-1.04446	0.210558	1.81e-08	2.91e-07	130.209	121.149	125.851	103.481	279.558	269.983	307.167	191.406	-0.01592	-0.03791	0.04325	0.04818	-0.02112	0.005449	4	Late RGC
C15orf39	chromosome 15 open reading frame 39	56905	protein-coding		GO:0005829~cytosol,				WP3888~VEGFA-VEGFR2 signaling,	0	1	1	FALSE	206.22	-1.02195	0.207019	1.97e-08	3.14e-07	146.378	116.763	104.917	155.945	274.375	235.423	282.941	333.016	0.01865	0.2082	-0.1025	-0.2414	-0.0908	-0.1503	2	tRPC
MYADM	myeloid associated differentiation marker	91663	protein-coding	GO:0001933~negative regulation of protein phosphorylation,GO:0010629~negative regulation of gene expression,GO:0030335~positive regulation of cell migration,GO:0030837~negative regulation of actin filament polymerization,GO:0031579~membrane raft organization,GO:0034115~negative regulation of heterotypic cell-cell adhesion,GO:0044860~protein localization to plasma membrane raft,GO:0061028~establis…	GO:0001726~ruffle,GO:0005886~plasma membrane,GO:0005911~cell-cell junction,GO:0016021~integral component of membrane,GO:0030864~cortical actin cytoskeleton,GO:0045121~membrane raft,	GO:0005515~protein binding,				0	1	1	TRUE	883.907	-1.07391	0.21699	2.04e-08	3.24e-07	490.611	505.471	422.702	768.147	1094.92	1102.75	1121.95	1564.71	0.3413	-0.09856	-0.1224	-0.1446	-0.286	-0.2271	1	nRPC
NEUROG1	neurogenin 1	4762	protein-coding	GO:0006357~regulation of transcription from RNA polymerase II promoter,GO:0007356~thorax and anterior abdomen determination,GO:0007399~nervous system development,GO:0007423~sensory organ development,GO:0010458~exit from mitosis,GO:0021559~trigeminal nerve development,GO:0021650~vestibulocochlear nerve formation,GO:0030182~neuron differentiation,GO:0030432~peristalsis,GO:0030900~forebrain developm…	GO:0000785~chromatin,GO:0005634~nucleus,GO:0043204~perikaryon,	GO:0000978~RNA polymerase II core promoter proximal region sequence-specific DNA binding,GO:0000981~RNA polymerase II transcription factor activity, sequence-specific DNA binding,GO:0003676~nucleic acid binding,GO:0003682~chromatin binding,GO:0003700~transcription factor activity, sequence-specific DNA binding,GO:0005515~protein binding,GO:0042803~protein homodimerization activity,GO:0046983~prot…	hsa04550:Signaling pathways regulating pluripotency of stem cells,		WP2064~Neural crest differentiation,WP5074~Kallmann syndrome,	1	0	1	FALSE	86.1813	2.27504	0.493491	2.16e-08	3.42e-07	192.028	194.442	134.939	73.8538	37.4333	12.0114	8.45288	36.2905	-0.002624	0.005393	-0.006181	0.001274	-0.004537	0.01818	6	PR
SLC6A1	solute carrier family 6 member 1	6529	protein-coding	GO:0006836~neurotransmitter transport,GO:0007268~chemical synaptic transmission,GO:0007613~memory,GO:0008306~associative learning,GO:0009636~response to toxic substance,GO:0009744~response to sucrose,GO:0010035~response to inorganic substance,GO:0010288~response to lead ion,GO:0014054~positive regulation of gamma-aminobutyric acid secretion,GO:0014074~response to purine-containing compound,GO:003…	GO:0005886~plasma membrane,GO:0005887~integral component of plasma membrane,GO:0009986~cell surface,GO:0016020~membrane,GO:0016021~integral component of membrane,GO:0030424~axon,GO:0042734~presynaptic membrane,GO:0043005~neuron projection,GO:0043025~neuronal cell body,GO:0045211~postsynaptic membrane,GO:0098982~GABA-ergic synapse,GO:0099055~integral component of postsynaptic membrane,GO:0099056~i…	GO:0005332~gamma-aminobutyric acid:sodium symporter activity,GO:0005515~protein binding,GO:0015185~gamma-aminobutyric acid transmembrane transporter activity,GO:0015293~symporter activity,GO:0015378~sodium:chloride symporter activity,GO:0042802~identical protein binding,GO:0046872~metal ion binding,	hsa04721:Synaptic vesicle cycle,hsa04727:GABAergic synapse,	R-HSA-112310~Neurotransmitter release cycle,R-HSA-112315~Transmission across Chemical Synapses,R-HSA-112316~Neuronal System,R-HSA-382551~Transport of small molecules,R-HSA-425366~Transport of bile salts and organic acids, metal ions and amine compounds,R-HSA-425407~SLC-mediated transmembrane transport,R-HSA-442660~Na+/Cl- dependent neurotransmitter transporters,R-HSA-888590~GABA synthesis, releas…	WP4159~GABA receptor signaling,WP4549~Fragile X syndrome,WP2882~Nuclear receptors meta-pathway,WP2884~NRF2 pathway,WP727~Monoamine transport,	2	0	2	FALSE	1391.44	-1.02498	0.209426	2.46e-08	3.85e-07	991.775	1013.69	829.769	694.651	1787.05	1510.13	1666.84	2637.61	-0.6965	-0.6986	1.505	0.4182	-0.2605	-0.7662	3	Early RGC
TPCN1	two pore segment channel 1	53373	protein-coding	GO:0010508~positive regulation of autophagy,GO:0034220~ion transmembrane transport,GO:0034765~regulation of ion transmembrane transport,GO:0035725~sodium ion transmembrane transport,GO:0051209~release of sequestered calcium ion into cytosol,GO:0075509~endocytosis involved in viral entry into host cell,	GO:0005764~lysosome,GO:0005765~lysosomal membrane,GO:0005768~endosome,GO:0010008~endosome membrane,GO:0016021~integral component of membrane,GO:0031901~early endosome membrane,GO:0036019~endolysosome,GO:0055038~recycling endosome membrane,	GO:0005244~voltage-gated ion channel activity,GO:0005245~voltage-gated calcium channel activity,GO:0005248~voltage-gated sodium channel activity,GO:0005515~protein binding,GO:0015280~ligand-gated sodium channel activity,GO:0019905~syntaxin binding,GO:0042802~identical protein binding,GO:0042803~protein homodimerization activity,GO:0072345~NAADP-sensitive calcium-release channel activity,GO:008002…	hsa04020:Calcium signaling pathway,	R-HSA-2672351~Stimuli-sensing channels,R-HSA-382551~Transport of small molecules,R-HSA-983712~Ion channel transport,		0	1	1	TRUE	702.69	0.953903	0.196751	2.9e-08	4.49e-07	972.765	907.671	1029.37	866.47	476.416	354.033	386.696	628.102	-0.005525	0.01061	-0.03198	-0.0385	0.2073	-0.01	5	H&A
MAP2K3	mitogen-activated protein kinase kinase 3	5606	protein-coding	GO:0000165~MAPK cascade,GO:0001817~regulation of cytokine production,GO:0001934~positive regulation of protein phosphorylation,GO:0002931~response to ischemia,GO:0006468~protein phosphorylation,GO:0006954~inflammatory response,GO:0007165~signal transduction,GO:0007507~heart development,GO:0031098~stress-activated protein kinase signaling cascade,GO:0035331~negative regulation of hippo signaling,G…	GO:0005654~nucleoplasm,GO:0005737~cytoplasm,GO:0005829~cytosol,GO:0016020~membrane,	GO:0004672~protein kinase activity,GO:0004674~protein serine/threonine kinase activity,GO:0004708~MAP kinase kinase activity,GO:0004713~protein tyrosine kinase activity,GO:0005515~protein binding,GO:0005524~ATP binding,GO:0019901~protein kinase binding,	hsa04010:MAPK signaling pathway,hsa04015:Rap1 signaling pathway,hsa04218:Cellular senescence,hsa04620:Toll-like receptor signaling pathway,hsa04664:Fc epsilon RI signaling pathway,hsa04668:TNF signaling pathway,hsa04714:Thermogenesis,hsa04750:Inflammatory mediator regulation of TRP channels,hsa04912:GnRH signaling pathway,hsa04935:Growth hormone synthesis, secretion and action,hsa04936:Alcoholic …	R-HSA-1280215~Cytokine Signaling in Immune system,R-HSA-1643685~Disease,R-HSA-166016~Toll Like Receptor 4 (TLR4) Cascade,R-HSA-166058~MyD88:MAL(TIRAP) cascade initiated on plasma membrane,R-HSA-166166~MyD88-independent TLR4 cascade ,R-HSA-168138~Toll Like Receptor 9 (TLR9) Cascade,R-HSA-168142~Toll Like Receptor 10 (TLR10) Cascade,R-HSA-168164~Toll Like Receptor 3 (TLR3) Cascade,R-HSA-168176~Toll…	WP185~Integrin-mediated cell adhesion,WP4949~16p11.2 proximal deletion syndrome,WP3879~4-hydroxytamoxifen, dexamethasone, and retinoic acids regulation of p27 expression,WP4321~Thermogenesis,WP4666~Hepatitis B infection,WP2853~Endoderm differentiation,WP2032~Thyroid stimulating hormone (TSH) signaling pathway,WP2261~Glioblastoma signaling pathways,WP1528~Physiological and pathological hypertrophy…	1	0	1	FALSE	281.715	-0.805414	0.164767	2.94e-08	4.54e-07	186.216	225.421	168.593	214.376	364.979	331.19	350.194	412.755	-0.1406	-0.0814	0.2694	-0.02939	-0.1368	-0.07665	3	Early RGC
MAFB	MAF bZIP transcription factor B	9935	protein-coding	GO:0000122~negative regulation of transcription from RNA polymerase II promoter,GO:0006355~regulation of transcription, DNA-templated,GO:0006357~regulation of transcription from RNA polymerase II promoter,GO:0007379~segment specification,GO:0007423~sensory organ development,GO:0007585~respiratory gaseous exchange,GO:0016485~protein processing,GO:0021571~rhombomere 5 development,GO:0021572~rhombom…	GO:0000785~chromatin,GO:0005634~nucleus,GO:0090575~RNA polymerase II transcription factor complex,	GO:0000978~RNA polymerase II core promoter proximal region sequence-specific DNA binding,GO:0000981~RNA polymerase II transcription factor activity, sequence-specific DNA binding,GO:0001228~transcriptional activator activity, RNA polymerase II transcription regulatory region sequence-specific binding,GO:0005515~protein binding,GO:0042802~identical protein binding,GO:0043565~sequence-specific DNA …	hsa04928:Parathyroid hormone synthesis, secretion and action,	R-HSA-1266738~Developmental Biology,R-HSA-5617472~Activation of anterior HOX genes in hindbrain development during early embryogenesis,R-HSA-5619507~Activation of HOX genes during differentiation,	WP2858~Ectoderm differentiation,	1	0	1	TRUE	258.695	-1.14312	0.233185	3.01e-08	4.64e-07	130.624	169.442	107.059	208.052	394.15	409.39	345.629	305.212	0.01481	-0.05528	0.03887	0.08508	0.01382	-0.09634	4	Late RGC
CBLB	Cbl proto-oncogene B	868	protein-coding	GO:0002669~positive regulation of T cell anergy,GO:0002870~T cell anergy,GO:0006607~NLS-bearing protein import into nucleus,GO:0006955~immune response,GO:0007165~signal transduction,GO:0007166~cell surface receptor signaling pathway,GO:0007175~negative regulation of epidermal growth factor-activated receptor activity,GO:0016567~protein ubiquitination,GO:0018193~peptidyl-amino acid modification,GO…	GO:0005654~nucleoplasm,GO:0005737~cytoplasm,GO:0005829~cytosol,GO:0005886~plasma membrane,GO:0045121~membrane raft,	GO:0001784~phosphotyrosine binding,GO:0004842~ubiquitin-protein transferase activity,GO:0005509~calcium ion binding,GO:0005515~protein binding,GO:0008270~zinc ion binding,GO:0017124~SH3 domain binding,GO:0030971~receptor tyrosine kinase binding,GO:0047690~aspartyltransferase activity,GO:0061630~ubiquitin protein ligase activity,	hsa04012:ErbB signaling pathway,hsa04120:Ubiquitin mediated proteolysis,hsa04144:Endocytosis,hsa04625:C-type lectin receptor signaling pathway,hsa04660:T cell receptor signaling pathway,hsa04910:Insulin signaling pathway,hsa05162:Measles,	R-HSA-1280218~Adaptive Immune System,R-HSA-168256~Immune System,R-HSA-983168~Antigen processing: Ubiquitination & Proteasome degradation,R-HSA-983169~Class I MHC mediated antigen processing & presentation,	WP4630~Measles virus infection,WP673~ErbB signaling pathway,WP69~T-cell receptor signaling pathway,WP481~Insulin signaling,WP5072~Modulators of TCR signaling and T cell activation,WP437~EGF/EGFR signaling pathway,WP4136~Fibrin complement receptor 3 signaling pathway,WP3915~Angiopoietin-like protein 8 regulatory pathway,	2	1	3	FALSE	1419.62	-0.825992	0.17132	3.88e-08	5.88e-07	798.729	1001.2	1002.94	1162.89	1711.8	1552.39	1825.09	2301.93	-0.08899	-0.3436	0.4103	-0.1074	0.7555	-0.5008	5	H&A
THBS3	thrombospondin 3	7059	protein-coding	GO:0003417~growth plate cartilage development,GO:0007155~cell adhesion,GO:0007160~cell-matrix adhesion,GO:0043931~ossification involved in bone maturation,GO:0060346~bone trabecula formation,	GO:0005576~extracellular region,GO:0048471~perinuclear region of cytoplasm,	GO:0005201~extracellular matrix structural constituent,GO:0005509~calcium ion binding,GO:0005515~protein binding,GO:0008201~heparin binding,	hsa04145:Phagosome,hsa04151:PI3K-Akt signaling pathway,hsa04510:Focal adhesion,hsa04512:ECM-receptor interaction,hsa05144:Malaria,hsa05165:Human papillomavirus infection,	R-HSA-162582~Signal Transduction,R-HSA-186797~Signaling by PDGF,R-HSA-9006934~Signaling by Receptor Tyrosine Kinases,	WP306~Focal adhesion,WP3932~Focal adhesion: PI3K-Akt-mTOR-signaling pathway,WP453~Inflammatory response pathway,WP4172~PI3K-Akt signaling pathway,	0	1	1	FALSE	2205.73	-0.873339	0.18195	3.89e-08	5.88e-07	2021.96	1256.18	1165.68	1579.53	3018.88	2989.57	2891.42	2722.62	-0.9785	-0.1822	0.9629	0.03654	1.146	-0.04055	5	H&A
FRMPD1	FERM and PDZ domain containing 1	22844	protein-coding	GO:0008277~regulation of G-protein coupled receptor protein signaling pathway,GO:0090150~establishment of protein localization to membrane,	GO:0005829~cytosol,GO:0005856~cytoskeleton,GO:0005886~plasma membrane,GO:0005938~cell cortex,GO:0032991~macromolecular complex,	GO:0005515~protein binding,				1	0	1	TRUE	482.988	0.906817	0.190045	4.32e-08	6.47e-07	668.977	576.577	570.89	751.384	254.856	309.385	315.159	416.682	-0.03315	0.02064	-0.06679	-0.03789	-0.06154	0.4018	6	PR
NCOR2	nuclear receptor corepressor 2	9612	protein-coding	GO:0000122~negative regulation of transcription from RNA polymerase II promoter,GO:0006357~regulation of transcription from RNA polymerase II promoter,GO:0007595~lactation,GO:0010243~response to organonitrogen compound,GO:0010565~regulation of cellular ketone metabolic process,GO:0021549~cerebellum development,GO:0032355~response to estradiol,GO:0044849~estrous cycle,GO:0045892~negative regulatio…	GO:0000785~chromatin,GO:0005634~nucleus,GO:0005654~nucleoplasm,GO:0016020~membrane,GO:0016363~nuclear matrix,GO:0016604~nuclear body,GO:0017053~transcriptional repressor complex,	GO:0003677~DNA binding,GO:0003682~chromatin binding,GO:0003714~transcription corepressor activity,GO:0005112~Notch binding,GO:0005515~protein binding,GO:0035259~glucocorticoid receptor binding,GO:0042826~histone deacetylase binding,GO:0044877~macromolecular complex binding,GO:0046965~retinoid X receptor binding,GO:0047485~protein N-terminus binding,	hsa04330:Notch signaling pathway,hsa05169:Epstein-Barr virus infection,	R-HSA-1266738~Developmental Biology,R-HSA-1430728~Metabolism,R-HSA-157118~Signaling by NOTCH,R-HSA-162582~Signal Transduction,R-HSA-1643685~Disease,R-HSA-170834~Signaling by TGF-beta Receptor Complex,R-HSA-1980143~Signaling by NOTCH1,R-HSA-1989781~PPARA activates gene expression,R-HSA-2122947~NOTCH1 Intracellular Domain Regulates Transcription,R-HSA-212436~Generic Transcription Pathway,R-HSA-2173…	WP61~Notch signaling pathway,WP236~Adipogenesis,WP2586~Aryl hydrocarbon receptor pathway,WP268~Notch signaling,WP138~Androgen receptor signaling pathway,WP4312~Rett syndrome causing genes,	1	0	1	TRUE	11131.2	0.618214	0.123243	4.65e-08	6.93e-07	15519.4	13771	13244	12116.5	8020.37	7873.72	8465.14	10039.1	-0.329	0.1151	-0.1039	0.0301	0.2137	1.159	6	PR
FYN	FYN proto-oncogene, Src family tyrosine kinase	2534	protein-coding	GO:0000304~response to singlet oxygen,GO:0001764~neuron migration,GO:0002223~stimulatory C-type lectin receptor signaling pathway,GO:0002250~adaptive immune response,GO:0002862~negative regulation of inflammatory response to antigenic stimulus,GO:0003015~heart process,GO:0006468~protein phosphorylation,GO:0006816~calcium ion transport,GO:0007169~transmembrane receptor protein tyrosine kinase sign…	GO:0005634~nucleus,GO:0005739~mitochondrion,GO:0005768~endosome,GO:0005829~cytosol,GO:0005884~actin filament,GO:0005886~plasma membrane,GO:0014069~postsynaptic density,GO:0030425~dendrite,GO:0031234~extrinsic component of cytoplasmic side of plasma membrane,GO:0043204~perikaryon,GO:0044297~cell body,GO:0045121~membrane raft,GO:0048471~perinuclear region of cytoplasm,GO:0097038~perinuclear endopla…	GO:0004712~protein serine/threonine/tyrosine kinase activity,GO:0004713~protein tyrosine kinase activity,GO:0004715~non-membrane spanning protein tyrosine kinase activity,GO:0005102~receptor binding,GO:0005515~protein binding,GO:0005524~ATP binding,GO:0016004~phospholipase activator activity,GO:0019899~enzyme binding,GO:0031802~type 5 metabotropic glutamate receptor binding,GO:0042802~identical p…	hsa04071:Sphingolipid signaling pathway,hsa04072:Phospholipase D signaling pathway,hsa04360:Axon guidance,hsa04380:Osteoclast differentiation,hsa04510:Focal adhesion,hsa04520:Adherens junction,hsa04611:Platelet activation,hsa04650:Natural killer cell mediated cytotoxicity,hsa04660:T cell receptor signaling pathway,hsa04664:Fc epsilon RI signaling pathway,hsa04725:Cholinergic synapse,hsa05020:Prio…	R-HSA-109582~Hemostasis,R-HSA-114604~GPVI-mediated activation cascade,R-HSA-1227986~Signaling by ERBB2,R-HSA-1257604~PIP3 activates AKT signaling,R-HSA-1266738~Developmental Biology,R-HSA-1280215~Cytokine Signaling in Immune system,R-HSA-1280218~Adaptive Immune System,R-HSA-1433557~Signaling by SCF-KIT,R-HSA-1433559~Regulation of KIT signaling,R-HSA-1500931~Cell-Cell communication,R-HSA-162582~Si…	WP306~Focal adhesion,WP2332~Interleukin-11 signaling pathway,WP5115~Network map of SARS-CoV-2 signaling pathway,WP185~Integrin-mediated cell adhesion,WP2572~Primary focal segmental glomerulosclerosis (FSGS),WP4549~Fragile X syndrome,WP4357~NRF2-ARE regulation,WP5101~Congenital generalized lipodystrophy,WP286~IL-3 signaling pathway,WP69~T-cell receptor signaling pathway,WP5346~8p23.1 copy number v…	0	1	1	TRUE	3643.29	-0.476575	0.0916249	4.93e-08	7.31e-07	2883.87	2959.68	3167.12	3037.18	4449.6	4634.24	3943.94	4070.72	-0.221	0.005534	0.2198	0.19	0.01147	-0.1513	3	Early RGC
CCND2	cyclin D2	894	protein-coding	GO:0000079~regulation of cyclin-dependent protein serine/threonine kinase activity,GO:0000082~G1/S transition of mitotic cell cycle,GO:0001934~positive regulation of protein phosphorylation,GO:0007616~long-term memory,GO:0008284~positive regulation of cell proliferation,GO:0008344~adult locomotory behavior,GO:0043066~negative regulation of apoptotic process,GO:0044772~mitotic cell cycle phase tra…	GO:0000307~cyclin-dependent protein kinase holoenzyme complex,GO:0000785~chromatin,GO:0005634~nucleus,GO:0005654~nucleoplasm,GO:0005730~nucleolus,GO:0005737~cytoplasm,GO:0005829~cytosol,GO:0016020~membrane,GO:0031965~nuclear membrane,GO:0097129~cyclin D2-CDK4 complex,	GO:0005515~protein binding,GO:0016538~cyclin-dependent protein serine/threonine kinase regulator activity,GO:0019901~protein kinase binding,GO:0061575~cyclin-dependent protein serine/threonine kinase activator activity,	hsa04068:FoxO signaling pathway,hsa04110:Cell cycle,hsa04115:p53 signaling pathway,hsa04151:PI3K-Akt signaling pathway,hsa04218:Cellular senescence,hsa04310:Wnt signaling pathway,hsa04340:Hedgehog signaling pathway,hsa04390:Hippo signaling pathway,hsa04510:Focal adhesion,hsa04630:JAK-STAT signaling pathway,hsa04917:Prolactin signaling pathway,hsa05162:Measles,hsa05165:Human papillomavirus infecti…	R-HSA-1640170~Cell Cycle,R-HSA-1643685~Disease,R-HSA-212436~Generic Transcription Pathway,R-HSA-453279~Mitotic G1 phase and G1/S transition,R-HSA-69231~Cyclin D associated events in G1,R-HSA-69236~G1 Phase,R-HSA-69278~Cell Cycle, Mitotic,R-HSA-73857~RNA Polymerase II Transcription,R-HSA-74160~Gene expression (Transcription),R-HSA-8878171~Transcriptional regulation by RUNX1,R-HSA-8934593~Regulatio…	WP306~Focal adhesion,WP428~Wnt signaling,WP4630~Measles virus infection,WP399~Wnt signaling pathway and pluripotency,WP2261~Glioblastoma signaling pathways,WP179~Cell cycle,WP4258~lncRNA in canonical Wnt signaling and colorectal cancer,WP3998~Prader-Willi and Angelman syndrome,WP5358~JAK-STAT signaling in the regulation of Beta-cells,WP1991~SRF and miRs in smooth muscle differentiation and prolif…	1	0	1	TRUE	824.491	0.927956	0.196762	5.66e-08	8.29e-07	1274.98	947.208	849.78	1334.77	506.45	459.438	567.282	656.02	0.04422	0.3616	-0.2949	-0.2349	-0.1466	-0.00569	2	tRPC
MYLK	myosin light chain kinase	4638	protein-coding	GO:0006468~protein phosphorylation,GO:0006939~smooth muscle contraction,GO:0014820~tonic smooth muscle contraction,GO:0030335~positive regulation of cell migration,GO:0032060~bleb assembly,GO:0051928~positive regulation of calcium ion transport,GO:0060414~aorta smooth muscle tissue morphogenesis,GO:0071476~cellular hypotonic response,GO:0090303~positive regulation of wound healing,	GO:0001725~stress fiber,GO:0005737~cytoplasm,GO:0005829~cytosol,GO:0005886~plasma membrane,GO:0015629~actin cytoskeleton,GO:0030027~lamellipodium,GO:0032154~cleavage furrow,	GO:0003779~actin binding,GO:0004672~protein kinase activity,GO:0004687~myosin light chain kinase activity,GO:0005515~protein binding,GO:0005516~calmodulin binding,GO:0005524~ATP binding,GO:0016301~kinase activity,GO:0046872~metal ion binding,	hsa04020:Calcium signaling pathway,hsa04022:cGMP-PKG signaling pathway,hsa04270:Vascular smooth muscle contraction,hsa04371:Apelin signaling pathway,hsa04510:Focal adhesion,hsa04611:Platelet activation,hsa04810:Regulation of actin cytoskeleton,hsa04921:Oxytocin signaling pathway,hsa04971:Gastric acid secretion,	R-HSA-162582~Signal Transduction,R-HSA-194315~Signaling by Rho GTPases,R-HSA-195258~RHO GTPase Effectors,R-HSA-397014~Muscle contraction,R-HSA-445355~Smooth Muscle Contraction,R-HSA-5627123~RHO GTPases activate PAKs,R-HSA-9716542~Signaling by Rho GTPases, Miro GTPases and RHOBTB3,	WP306~Focal adhesion,WP4962~Airway smooth muscle cell contraction,WP1544~MicroRNAs in cardiomyocyte hypertrophy,WP4560~MFAP5 effect on permeability and motility of endothelial cells via cytoskeleton rearrangement,WP51~Regulation of actin cytoskeleton,WP2197~Endothelin pathways,WP3680~Physico-chemical features and toxicity-associated pathways,	1	0	1	FALSE	390.845	0.946847	0.202339	6.78e-08	9.76e-07	618.056	582.858	491.413	406.552	313.915	220.132	275.304	218.525	0.2092	-0.07009	-0.1135	-0.06246	-0.08958	-0.03653	1	nRPC
CD163L1	CD163 molecule like 1	283316	protein-coding	GO:0006897~endocytosis,	GO:0005576~extracellular region,GO:0009897~external side of plasma membrane,GO:0016020~membrane,GO:0016021~integral component of membrane,	GO:0005044~scavenger receptor activity,			WP5323~Fatty Acids and Lipoproteins Transport in Hepatocytes,	0	1	1	FALSE	32.1887	-2.47695	0.594703	7.48e-08	1.07e-06	8.66298	3.26571	3.93332	13.8067	78.7912	32.0678	79.4227	37.5589	-0.0005123	-0.0004706	0.001192	-0.0003691	-0.0003673	-0.0003732	3	Early RGC
DPEP1	dipeptidase 1	1800	protein-coding	GO:0006508~proteolysis,GO:0006629~lipid metabolic process,GO:0006691~leukotriene metabolic process,GO:0006749~glutathione metabolic process,GO:0006751~glutathione catabolic process,GO:0006915~apoptotic process,GO:0006954~inflammatory response,GO:0016999~antibiotic metabolic process,GO:0030336~negative regulation of cell migration,GO:0030593~neutrophil chemotaxis,GO:0043066~negative regulation of …	GO:0005615~extracellular space,GO:0005654~nucleoplasm,GO:0005886~plasma membrane,GO:0016324~apical plasma membrane,GO:0030054~cell junction,GO:0031225~anchored component of membrane,GO:0031528~microvillus membrane,GO:0045177~apical part of cell,GO:0070062~extracellular exosome,	GO:0005515~protein binding,GO:0008235~metalloexopeptidase activity,GO:0008270~zinc ion binding,GO:0008800~beta-lactamase activity,GO:0016805~dipeptidase activity,GO:0034235~GPI anchor binding,GO:0043027~cysteine-type endopeptidase inhibitor activity involved in apoptotic process,GO:0046872~metal ion binding,GO:0070573~metallodipeptidase activity,GO:0072341~modified amino acid binding,		R-HSA-1430728~Metabolism,R-HSA-1643685~Disease,R-HSA-211859~Biological oxidations,R-HSA-2142691~Synthesis of Leukotrienes (LT) and Eoxins (EX),R-HSA-2142753~Arachidonic acid metabolism,R-HSA-5423646~Aflatoxin activation and detoxification,R-HSA-556833~Metabolism of lipids,R-HSA-5663205~Infectious disease,R-HSA-8978868~Fatty acid metabolism,R-HSA-9658195~Leishmania infection,R-HSA-9662851~Anti-inf…	WP4518~Gamma-glutamyl cycle for the biosynthesis and degradation of glutathione, including diseases,WP167~Eicosanoid synthesis,WP4157~GABA metabolism (aka GHB),WP5171~Leukotriene metabolic pathway,WP4721~Eicosanoid metabolism via lipooxygenases (LOX),	0	1	1	FALSE	38.9919	1.94924	0.430253	1.11e-07	1.54e-06	55.4873	75.3976	82.6567	44.4314	13.5451	18.2905	5.64511	16.4814	-0.005976	-0.01152	0.01016	0.002128	-0.008993	0.0302	6	PR
BCL2L1	BCL2 like 1	598	protein-coding	GO:0001541~ovarian follicle development,GO:0001701~in utero embryonic development,GO:0001836~release of cytochrome c from mitochondria,GO:0006897~endocytosis,GO:0006915~apoptotic process,GO:0007281~germ cell development,GO:0007283~spermatogenesis,GO:0008283~cell proliferation,GO:0008284~positive regulation of cell proliferation,GO:0008584~male gonad development,GO:0008630~intrinsic apoptotic sign…	GO:0005737~cytoplasm,GO:0005739~mitochondrion,GO:0005741~mitochondrial outer membrane,GO:0005743~mitochondrial inner membrane,GO:0005759~mitochondrial matrix,GO:0005783~endoplasmic reticulum,GO:0005813~centrosome,GO:0005815~microtubule organizing center,GO:0005829~cytosol,GO:0016021~integral component of membrane,GO:0030672~synaptic vesicle membrane,GO:0031965~nuclear membrane,GO:0097136~Bcl-2 fa…	GO:0005515~protein binding,GO:0019901~protein kinase binding,GO:0042802~identical protein binding,GO:0042803~protein homodimerization activity,GO:0046982~protein heterodimerization activity,GO:0051434~BH3 domain binding,	hsa01521:EGFR tyrosine kinase inhibitor resistance,hsa01524:Platinum drug resistance,hsa04014:Ras signaling pathway,hsa04064:NF-kappa B signaling pathway,hsa04115:p53 signaling pathway,hsa04137:Mitophagy - animal,hsa04140:Autophagy - animal,hsa04151:PI3K-Akt signaling pathway,hsa04210:Apoptosis,hsa04215:Apoptosis - multiple species,hsa04621:NOD-like receptor signaling pathway,hsa04630:JAK-STAT si…	R-HSA-109581~Apoptosis,R-HSA-109606~Intrinsic Pathway for Apoptosis,R-HSA-111453~BH3-only proteins associate with and inactivate anti-apoptotic BCL-2 members,R-HSA-1280215~Cytokine Signaling in Immune system,R-HSA-162582~Signal Transduction,R-HSA-1643685~Disease,R-HSA-168249~Innate Immune System,R-HSA-168256~Immune System,R-HSA-168643~Nucleotide-binding domain, leucine rich repeat containing rece…	WP3614~Photodynamic therapy-induced HIF-1 survival signaling,WP4630~Measles virus infection,WP4806~EGFR tyrosine kinase inhibitor resistance,WP364~IL6 signaling pathway,WP5323~Fatty Acids and Lipoproteins Transport in Hepatocytes,WP4223~Ras signaling,WP286~IL-3 signaling pathway,WP2447~Amyotrophic lateral sclerosis (ALS),WP2817~Mammary gland development pathway - Pregnancy and lactation (Stage 3 …	1	0	1	TRUE	2790.68	0.491218	0.098345	1.33e-07	1.81e-06	3593.9	3275.74	3246.47	3053.35	2110.74	2416.91	2435.29	2193.02	-0.295	0.1178	-0.03347	-0.02611	-0.1977	1.081	6	PR
UBC	ubiquitin C	7316	protein-coding	GO:0016567~protein ubiquitination,GO:0019941~modification-dependent protein catabolic process,	GO:0005615~extracellular space,GO:0005634~nucleus,GO:0005654~nucleoplasm,GO:0005737~cytoplasm,GO:0005741~mitochondrial outer membrane,GO:0005765~lysosomal membrane,GO:0005789~endoplasmic reticulum membrane,GO:0005829~cytosol,GO:0005886~plasma membrane,GO:0010008~endosome membrane,GO:0030666~endocytic vesicle membrane,GO:0031315~extrinsic component of mitochondrial outer membrane,GO:0031982~vesicl…	GO:0002020~protease binding,GO:0003723~RNA binding,GO:0005515~protein binding,GO:0031386~protein tag,GO:0031625~ubiquitin protein ligase binding,	hsa03320:PPAR signaling pathway,hsa04120:Ubiquitin mediated proteolysis,hsa04137:Mitophagy - animal,hsa05012:Parkinson disease,hsa05022:Pathways of neurodegeneration - multiple diseases,hsa05131:Shigellosis,hsa05167:Kaposi sarcoma-associated herpesvirus infection,	R-HSA-109581~Apoptosis,R-HSA-110312~Translesion synthesis by REV1,R-HSA-110313~Translesion synthesis by Y family DNA polymerases bypasses lesions on DNA template,R-HSA-110314~Recognition of DNA damage by PCNA-containing replication complex,R-HSA-110320~Translesion Synthesis by POLH,R-HSA-1168372~Downstream signaling events of B Cell Receptor (BCR),R-HSA-1169091~Activation of NF-kappaB in B cells,…	WP466~DNA replication,WP183~Proteasome degradation,WP3594~Circadian rhythm genes,	1	0	1	TRUE	16857.1	-0.702747	0.1501	1.4e-07	1.9e-06	11612.1	10936.9	11327.1	15999.3	22884.9	23046	19450.1	19600.6	0.04127	-0.06226	-0.01041	0.1207	0.02068	-0.01862	4	Late RGC
TAC1	tachykinin precursor 1	6863	protein-coding	GO:0001878~response to yeast,GO:0003085~negative regulation of systemic arterial blood pressure,GO:0006954~inflammatory response,GO:0007204~positive regulation of cytosolic calcium ion concentration,GO:0007217~tachykinin receptor signaling pathway,GO:0007218~neuropeptide signaling pathway,GO:0007267~cell-cell signaling,GO:0007268~chemical synaptic transmission,GO:0007320~insemination,GO:0009582~d…	GO:0005576~extracellular region,GO:0005615~extracellular space,GO:0030424~axon,GO:0043025~neuronal cell body,GO:0045202~synapse,	GO:0031835~substance P receptor binding,GO:0031836~neuromedin K receptor binding,GO:0031837~substance K receptor binding,GO:0048018~receptor agonist activity,	hsa04080:Neuroactive ligand-receptor interaction,	R-HSA-162582~Signal Transduction,R-HSA-372790~Signaling by GPCR,R-HSA-373076~Class A/1 (Rhodopsin-like receptors),R-HSA-375276~Peptide ligand-binding receptors,R-HSA-380095~Tachykinin receptors bind tachykinins,R-HSA-388396~GPCR downstream signalling,R-HSA-416476~G alpha (q) signalling events,R-HSA-500792~GPCR ligand binding,	WP706~Sudden infant death syndrome (SIDS) susceptibility pathways,	1	0	1	TRUE	21.451	-4.45056	1.12956	1.41e-07	1.91e-06	2.26214	0	0	1.94025	10.7749	83.7922	53.48	19.3588	-0.01189	-0.01158	0.0165	0.04505	-0.002327	-0.01054	4	Late RGC
HMGA1	high mobility group AT-hook 1	3159	protein-coding	GO:0006268~DNA unwinding involved in DNA replication,GO:0006284~base-excision repair,GO:0006337~nucleosome disassembly,GO:0006351~transcription, DNA-templated,GO:0006355~regulation of transcription, DNA-templated,GO:0008285~negative regulation of cell proliferation,GO:0045892~negative regulation of transcription, DNA-templated,GO:0045893~positive regulation of transcription, DNA-templated,GO:0045…	GO:0000785~chromatin,GO:0005634~nucleus,GO:0005654~nucleoplasm,GO:0005667~transcription factor complex,GO:0005829~cytosol,GO:0005925~focal adhesion,GO:0016021~integral component of membrane,GO:0035985~senescence-associated heterochromatin focus,GO:0090575~RNA polymerase II transcription factor complex,	GO:0000978~RNA polymerase II core promoter proximal region sequence-specific DNA binding,GO:0000987~core promoter proximal region sequence-specific DNA binding,GO:0001221~transcription cofactor binding,GO:0003677~DNA binding,GO:0003680~AT DNA binding,GO:0003682~chromatin binding,GO:0003712~transcription cofactor activity,GO:0003713~transcription coactivator activity,GO:0003723~RNA binding,GO:0003…		R-HSA-162587~HIV Life Cycle,R-HSA-162592~Integration of provirus,R-HSA-162594~Early Phase of HIV Life Cycle,R-HSA-162906~HIV Infection,R-HSA-162909~Host Interactions of HIV factors,R-HSA-1643685~Disease,R-HSA-164843~2-LTR circle formation,R-HSA-175567~Integration of viral DNA into host genomic DNA,R-HSA-176033~Interactions of Vpr with host cellular proteins,R-HSA-177539~Autointegration results in…	WP3527~Pre-implantation embryo,WP4932~7q11.23 copy number variation syndrome,WP5046~NAD metabolism in oncogene-induced senescence and mitochondrial dysfunction-associated senescence,WP236~Adipogenesis,WP4673~Male infertility,WP5094~Orexin receptor pathway,	1	0	1	TRUE	6597.83	0.507057	0.102457	1.5e-07	2.02e-06	8049.97	7359.44	7236.59	8651.07	5723.95	5539.85	4820.21	5401.54	0.03477	0.01232	-0.052	-0.02298	-0.01727	0.05136	6	PR
CORO2A	coronin 2A	7464	protein-coding	GO:0035556~intracellular signal transduction,	GO:0017053~transcriptional repressor complex,	GO:0005515~protein binding,GO:0051015~actin filament binding,				1	0	1	TRUE	1480.98	-0.639538	0.134542	1.51e-07	2.02e-06	1251.69	1116.33	1065.39	1086.82	1847.31	2043.59	1966.84	1469.86	-0.1702	-0.1697	0.2709	0.2626	-0.1299	0.1096	3	Early RGC
LINC00934	long intergenic non-protein coding RNA 934	144742	ncRNA	NA	NA	NA	NA	NA	NA	0	1	1	FALSE	55.6256	1.77769	0.391428	1.75e-07	2.31e-06	73.6853	102.776	127.132	54.94	20.9186	29.0277	25.3586	11.1663	NA	NA	NA	NA	NA	NA	NA	NA
EFNA5	ephrin A5	1946	protein-coding	GO:0001934~positive regulation of protein phosphorylation,GO:0007399~nervous system development,GO:0007411~axon guidance,GO:0022407~regulation of cell-cell adhesion,GO:0022604~regulation of cell morphogenesis,GO:0031290~retinal ganglion cell axon guidance,GO:0032956~regulation of actin cytoskeleton organization,GO:0043087~regulation of GTPase activity,GO:0048013~ephrin receptor signaling pathway,…	GO:0005604~basement membrane,GO:0005886~plasma membrane,GO:0005901~caveola,GO:0005912~adherens junction,GO:0009897~external side of plasma membrane,GO:0031225~anchored component of membrane,GO:0031362~anchored component of external side of plasma membrane,GO:0098982~GABA-ergic synapse,	GO:0005168~neurotrophin TRKA receptor binding,GO:0005169~neurotrophin TRKB receptor binding,GO:0005170~neurotrophin TRKC receptor binding,GO:0005515~protein binding,GO:0030297~transmembrane receptor protein tyrosine kinase activator activity,GO:0045499~chemorepellent activity,GO:0046875~ephrin receptor binding,	hsa04010:MAPK signaling pathway,hsa04014:Ras signaling pathway,hsa04015:Rap1 signaling pathway,hsa04151:PI3K-Akt signaling pathway,hsa04360:Axon guidance,hsa05206:MicroRNAs in cancer,	R-HSA-1266738~Developmental Biology,R-HSA-2682334~EPH-Ephrin signaling,R-HSA-3928663~EPHA-mediated growth cone collapse,R-HSA-3928665~EPH-ephrin mediated repulsion of cells,R-HSA-422475~Axon guidance,R-HSA-9675108~Nervous system development,	WP4148~Splicing factor NOVA regulated synaptic proteins,WP3932~Focal adhesion: PI3K-Akt-mTOR-signaling pathway,WP2877~Vitamin D receptor pathway,WP5087~Malignant pleural mesothelioma,WP4172~PI3K-Akt signaling pathway,	3	0	3	TRUE	1594.82	-0.779856	0.172001	1.93e-07	2.52e-06	1130.25	1114.92	1200.63	1093.52	1716.06	2781.95	1944.71	1776.55	-0.101	-0.2483	0.2966	0.3077	0.4046	-0.4234	5	H&A
TRNP1	TMF1 regulated nuclear protein 1	388610	protein-coding	GO:0007049~cell cycle,GO:0021696~cerebellar cortex morphogenesis,GO:0042127~regulation of cell proliferation,GO:0051726~regulation of cell cycle,GO:0061351~neural precursor cell proliferation,	GO:0000791~euchromatin,GO:0005634~nucleus,	GO:0003677~DNA binding,				1	0	1	FALSE	184.625	-0.792243	0.175925	2.13e-07	2.77e-06	126.092	138.166	106.998	149.731	256.226	236.755	229.231	233.797	-0.004729	-0.03599	0.006387	0.1474	-0.03358	0.02681	4	Late RGC
VPS35	VPS35 retromer complex component	55737	protein-coding	GO:0006886~intracellular protein transport,GO:0007040~lysosome organization,GO:0007416~synapse assembly,GO:0010628~positive regulation of gene expression,GO:0010629~negative regulation of gene expression,GO:0010821~regulation of mitochondrion organization,GO:0016055~Wnt signaling pathway,GO:0016241~regulation of macroautophagy,GO:0031647~regulation of protein stability,GO:0031648~protein destabil…	GO:0005739~mitochondrion,GO:0005764~lysosome,GO:0005765~lysosomal membrane,GO:0005768~endosome,GO:0005769~early endosome,GO:0005770~late endosome,GO:0005829~cytosol,GO:0010008~endosome membrane,GO:0014069~postsynaptic density,GO:0030904~retromer complex,GO:0030906~retromer, cargo-selective complex,GO:0043005~neuron projection,GO:0043025~neuronal cell body,GO:0048471~perinuclear region of cytoplas…	GO:0005515~protein binding,GO:0031748~D1 dopamine receptor binding,	hsa04144:Endocytosis,	R-HSA-162582~Signal Transduction,R-HSA-195721~Signaling by WNT,R-HSA-3238698~WNT ligand biogenesis and trafficking,	WP5352~10q11.21q11.23 copy number variation syndrome,	0	1	1	FALSE	2810.3	-0.681759	0.147825	2.26e-07	2.92e-06	2129.92	2224.88	2228.78	1809.51	3660.11	3599.09	4092.66	2737.44	NA	NA	NA	NA	NA	NA	NA	NA
MVP	major vault protein	9961	protein-coding	GO:0015031~protein transport,GO:0031953~negative regulation of protein autophosphorylation,GO:0038127~ERBB signaling pathway,GO:0042059~negative regulation of epidermal growth factor receptor signaling pathway,GO:0051028~mRNA transport,GO:0061099~negative regulation of protein tyrosine kinase activity,	GO:0005576~extracellular region,GO:0005634~nucleus,GO:0005643~nuclear pore,GO:0005737~cytoplasm,GO:0005829~cytosol,GO:0005856~cytoskeleton,GO:0016020~membrane,GO:0034774~secretory granule lumen,GO:0048471~perinuclear region of cytoplasm,GO:0070062~extracellular exosome,GO:1904813~ficolin-1-rich granule lumen,GO:1990904~ribonucleoprotein complex,	GO:0005515~protein binding,GO:0019901~protein kinase binding,GO:0019903~protein phosphatase binding,GO:0042802~identical protein binding,		R-HSA-168249~Innate Immune System,R-HSA-168256~Immune System,R-HSA-6798695~Neutrophil degranulation,	WP4949~16p11.2 proximal deletion syndrome,	0	1	1	TRUE	1368.87	0.625702	0.134336	2.68e-07	3.43e-06	1851.64	1712.57	1566.21	1619.95	872.721	978.433	1197.57	1151.83	-0.05526	-0.04008	-0.007368	0.02646	0.05996	0.3318	6	PR
ARHGEF10L	Rho guanine nucleotide exchange factor 10 like	55160	protein-coding	GO:0030036~actin cytoskeleton organization,GO:0032933~SREBP signaling pathway,GO:0051056~regulation of small GTPase mediated signal transduction,GO:0051496~positive regulation of stress fiber assembly,	GO:0005829~cytosol,	GO:0005085~guanyl-nucleotide exchange factor activity,GO:0005096~GTPase activator activity,		R-HSA-162582~Signal Transduction,R-HSA-193648~NRAGE signals death through JNK,R-HSA-193704~p75 NTR receptor-mediated signalling,R-HSA-194315~Signaling by Rho GTPases,R-HSA-204998~Cell death signalling via NRAGE, NRIF and NADE,R-HSA-372790~Signaling by GPCR,R-HSA-388396~GPCR downstream signalling,R-HSA-416482~G alpha (12/13) signalling events,R-HSA-73887~Death Receptor Signaling,R-HSA-8980692~RHOA…		2	1	3	TRUE	2736.14	-0.4938	0.101818	2.72e-07	3.48e-06	2447.89	2247.15	2269.33	1996.5	3467.1	3197.51	2971.89	3291.73	-0.4414	-0.1661	0.6157	0.3871	-0.266	-0.1622	3	Early RGC
BCR	BCR activator of RhoGEF and GTPase	613	protein-coding	GO:0002692~negative regulation of cellular extravasation,GO:0003014~renal system process,GO:0006468~protein phosphorylation,GO:0006909~phagocytosis,GO:0007165~signal transduction,GO:0007264~small GTPase mediated signal transduction,GO:0007420~brain development,GO:0030036~actin cytoskeleton organization,GO:0030216~keratinocyte differentiation,GO:0035023~regulation of Rho protein signal transductio…	GO:0005829~cytosol,GO:0005886~plasma membrane,GO:0014069~postsynaptic density,GO:0016020~membrane,GO:0030424~axon,GO:0032991~macromolecular complex,GO:0043197~dendritic spine,GO:0070062~extracellular exosome,GO:0098685~Schaffer collateral - CA1 synapse,GO:0098978~glutamatergic synapse,	GO:0004674~protein serine/threonine kinase activity,GO:0004712~protein serine/threonine/tyrosine kinase activity,GO:0004713~protein tyrosine kinase activity,GO:0005085~guanyl-nucleotide exchange factor activity,GO:0005096~GTPase activator activity,GO:0005515~protein binding,GO:0005524~ATP binding,	hsa05200:Pathways in cancer,hsa05220:Chronic myeloid leukemia,	R-HSA-1226099~Signaling by FGFR in disease,R-HSA-162582~Signal Transduction,R-HSA-1643685~Disease,R-HSA-1839117~Signaling by cytosolic FGFR1 fusion mutants,R-HSA-1839124~FGFR1 mutant receptor activation,R-HSA-194315~Signaling by Rho GTPases,R-HSA-5655302~Signaling by FGFR1 in disease,R-HSA-5663202~Diseases of signal transduction by growth factor receptors and second messengers,R-HSA-8980692~RHOA …	WP3640~Imatinib and chronic myeloid leukemia,WP5218~Extrafollicular and follicular B cell activation by SARS-CoV-2,	1	1	2	TRUE	2535.15	-0.703118	0.154907	2.8e-07	3.59e-06	1888.93	1745.47	1717.32	2135.35	2815.07	3058.77	2833.46	4086.83	-0.345	0.3006	0.1998	0.2869	-0.06499	-0.6434	2	tRPC
CPLX4	complexin 4	339302	protein-coding	GO:0006836~neurotransmitter transport,GO:0006887~exocytosis,GO:0007601~visual perception,GO:0016079~synaptic vesicle exocytosis,GO:0046928~regulation of neurotransmitter secretion,GO:0050896~response to stimulus,	GO:0005886~plasma membrane,GO:0031201~SNARE complex,GO:0043195~terminal bouton,GO:0045202~synapse,	GO:0000149~SNARE binding,GO:0005515~protein binding,GO:0019905~syntaxin binding,	hsa04721:Synaptic vesicle cycle,			3	0	3	TRUE	83.8749	1.71675	0.386399	2.99e-07	3.81e-06	175.282	127.776	113.75	117.986	63.8568	34.0324	17.845	20.4715	0.006835	-0.003771	-0.002075	-0.003928	-0.003909	-0.0001106	1	nRPC
AUTS2	activator of transcription and developmental regulator AUTS2	26053	protein-coding	GO:0001764~neuron migration,GO:0010592~positive regulation of lamellipodium assembly,GO:0031532~actin cytoskeleton reorganization,GO:0035022~positive regulation of Rac protein signal transduction,GO:0045944~positive regulation of transcription from RNA polymerase II promoter,GO:0048675~axon extension,GO:0051571~positive regulation of histone H3-K4 methylation,GO:0097484~dendrite extension,GO:2000…	GO:0005634~nucleus,GO:0005737~cytoplasm,GO:0005856~cytoskeleton,GO:0015629~actin cytoskeleton,GO:0030426~growth cone,	GO:0003682~chromatin binding,GO:0005515~protein binding,		R-HSA-212436~Generic Transcription Pathway,R-HSA-73857~RNA Polymerase II Transcription,R-HSA-74160~Gene expression (Transcription),R-HSA-8878171~Transcriptional regulation by RUNX1,R-HSA-8939243~RUNX1 interacts with co-factors whose precise effect on RUNX1 targets is not known,		1	0	1	TRUE	3846.03	-0.750341	0.168051	3.08e-07	3.91e-06	2469.83	2563.4	2629	3429.56	4351.94	5058.4	4156.15	6109.98	-0.4133	-0.3128	0.6826	0.4676	-0.08233	-0.2186	3	Early RGC
SRRM4	serine/arginine repetitive matrix 4	84530	protein-coding	GO:0000381~regulation of alternative mRNA splicing, via spliceosome,GO:0006397~mRNA processing,GO:0007399~nervous system development,GO:0007605~sensory perception of sound,GO:0008380~RNA splicing,GO:0030154~cell differentiation,GO:0042551~neuron maturation,GO:0043484~regulation of RNA splicing,	GO:0005634~nucleus,	GO:0003729~mRNA binding,GO:0005515~protein binding,GO:0042802~identical protein binding,				1	1	2	TRUE	6221.53	0.622531	0.13526	3.58e-07	4.5e-06	8056.26	7894.33	7573.3	7133.2	3986.64	4334.13	4959.96	5834.39	-0.6917	0.2852	0.3542	-0.1235	-0.1326	0.5993	6	PR
NOTCH1	notch receptor 1	4851	protein-coding	GO:0000122~negative regulation of transcription from RNA polymerase II promoter,GO:0001525~angiogenesis,GO:0001554~luteolysis,GO:0001701~in utero embryonic development,GO:0001708~cell fate specification,GO:0001837~epithelial to mesenchymal transition,GO:0001889~liver development,GO:0001947~heart looping,GO:0002040~sprouting angiogenesis,GO:0002052~positive regulation of neuroblast proliferation,G…	GO:0000139~Golgi membrane,GO:0001669~acrosomal vesicle,GO:0002193~MAML1-RBP-Jkappa- ICN1 complex,GO:0005576~extracellular region,GO:0005634~nucleus,GO:0005654~nucleoplasm,GO:0005789~endoplasmic reticulum membrane,GO:0005829~cytosol,GO:0005886~plasma membrane,GO:0005912~adherens junction,GO:0009986~cell surface,GO:0016021~integral component of membrane,GO:0016324~apical plasma membrane,GO:0043235~…	GO:0003713~transcription coactivator activity,GO:0004857~enzyme inhibitor activity,GO:0004888~transmembrane signaling receptor activity,GO:0005112~Notch binding,GO:0005509~calcium ion binding,GO:0005515~protein binding,GO:0019899~enzyme binding,GO:0031490~chromatin DNA binding,GO:0038023~signaling receptor activity,GO:0042802~identical protein binding,	hsa01522:Endocrine resistance,hsa04330:Notch signaling pathway,hsa04658:Th1 and Th2 cell differentiation,hsa04919:Thyroid hormone signaling pathway,hsa05020:Prion disease,hsa05165:Human papillomavirus infection,hsa05200:Pathways in cancer,hsa05206:MicroRNAs in cancer,hsa05224:Breast cancer,	R-HSA-1266738~Developmental Biology,R-HSA-157118~Signaling by NOTCH,R-HSA-162582~Signal Transduction,R-HSA-1643685~Disease,R-HSA-186712~Regulation of beta-cell development,R-HSA-1912399~Pre-NOTCH Processing in the Endoplasmic Reticulum,R-HSA-1912408~Pre-NOTCH Transcription and Translation,R-HSA-1912420~Pre-NOTCH Processing in Golgi,R-HSA-1912422~Pre-NOTCH Expression and Processing,R-HSA-1980143~S…	WP2064~Neural crest differentiation,WP2849~Hematopoietic stem cell differentiation,WP3651~Pathways affected in adenoid cystic carcinoma,WP4963~p53 transcriptional gene network,WP3927~BMP signaling in eyelid development,WP2840~Hair follicle development: cytodifferentiation - part 3 of 3,WP2572~Primary focal segmental glomerulosclerosis (FSGS),WP4785~Somitogenesis in the context of spondylocostal d…	1	0	1	TRUE	6425.63	0.879866	0.20258	3.61e-07	4.54e-06	8506.28	7896.96	8097.18	9538.14	4650.6	2961.26	3868.58	5886.07	0.4655	1.275	-1.236	-1.148	-0.08382	-0.5626	2	tRPC
MAST4	microtubule associated serine/threonine kinase family member 4	375449	protein-coding	GO:0006508~proteolysis,GO:0007010~cytoskeleton organization,GO:0018105~peptidyl-serine phosphorylation,GO:0035556~intracellular signal transduction,	GO:0005737~cytoplasm,	GO:0000287~magnesium ion binding,GO:0004674~protein serine/threonine kinase activity,GO:0004712~protein serine/threonine/tyrosine kinase activity,GO:0005524~ATP binding,				1	1	2	FALSE	208.784	-0.984858	0.227518	3.68e-07	4.61e-06	124.575	158.438	127.966	124.055	254.767	208.952	309.021	362.494	0.04191	0.005638	-0.005984	0.06192	-0.1065	-0.1395	4	Late RGC
TRAK1	trafficking kinesin protein 1	22906	protein-coding	GO:0006357~regulation of transcription from RNA polymerase II promoter,GO:0006493~protein O-linked glycosylation,GO:0006605~protein targeting,GO:0008333~endosome to lysosome transport,GO:0022008~neurogenesis,GO:0047496~vesicle transport along microtubule,GO:0048311~mitochondrion distribution,GO:0051179~localization,GO:0098957~anterograde axonal transport of mitochondrion,	GO:0005634~nucleus,GO:0005737~cytoplasm,GO:0005739~mitochondrion,GO:0005769~early endosome,GO:0005829~cytosol,GO:0005938~cell cortex,GO:0030425~dendrite,GO:0031410~cytoplasmic vesicle,GO:0031966~mitochondrial membrane,GO:1904115~axon cytoplasm,	GO:0005102~receptor binding,GO:0005515~protein binding,GO:0016740~transferase activity,GO:0017022~myosin binding,GO:0050811~GABA receptor binding,		R-HSA-162582~Signal Transduction,R-HSA-1643685~Disease,R-HSA-5663202~Diseases of signal transduction by growth factor receptors and second messengers,R-HSA-6802952~Signaling by BRAF and RAF1 fusions,R-HSA-6802957~Oncogenic MAPK signaling,R-HSA-9013419~RHOT2 GTPase cycle,R-HSA-9013425~RHOT1 GTPase cycle,R-HSA-9715370~Miro GTPase Cycle,R-HSA-9716542~Signaling by Rho GTPases, Miro GTPases and RHOBTB…	WP2877~Vitamin D receptor pathway,	1	1	2	TRUE	3891.19	0.499059	0.104801	4.07e-07	5.05e-06	4568.73	4623.61	4161.04	5070.59	3344.52	2949.46	2963.94	3447.6	-0.008662	0.4092	-0.2211	-0.2221	-0.3019	-0.1478	2	tRPC
RAB37	RAB37, member RAS oncogene family	326624	protein-coding	GO:0015031~protein transport,	GO:0005768~endosome,GO:0005793~endoplasmic reticulum-Golgi intermediate compartment,GO:0005794~Golgi apparatus,GO:0005886~plasma membrane,GO:0035577~azurophil granule membrane,GO:0035579~specific granule membrane,	GO:0003924~GTPase activity,GO:0005515~protein binding,GO:0005525~GTP binding,		R-HSA-168249~Innate Immune System,R-HSA-168256~Immune System,R-HSA-392499~Metabolism of proteins,R-HSA-597592~Post-translational protein modification,R-HSA-6798695~Neutrophil degranulation,R-HSA-8873719~RAB geranylgeranylation,	WP3888~VEGFA-VEGFR2 signaling,	1	0	1	FALSE	17.9742	3.41264	0.974519	4.25e-07	5.25e-06	43.0067	17.1223	16.9836	58.8996	3.65395	0	1.03902	3.08825	-0.0003361	0.0009207	-0.0003282	-0.0002421	-0.0002409	-0.0002448	2	tRPC
COA8	cytochrome c oxidase assembly factor 8	84334	protein-coding	GO:0000302~response to reactive oxygen species,GO:0033617~mitochondrial respiratory chain complex IV assembly,GO:0050821~protein stabilization,GO:0097193~intrinsic apoptotic signaling pathway,GO:1903427~negative regulation of reactive oxygen species biosynthetic process,GO:1904960~positive regulation of cytochrome-c oxidase activity,	GO:0005739~mitochondrion,GO:0005743~mitochondrial inner membrane,GO:0099617~matrix side of mitochondrial inner membrane,					1	0	1	FALSE	339.567	-0.770104	0.177852	5.31e-07	6.36e-06	206.64	245.137	249.062	266.58	436.434	545.284	385.489	381.911	-0.06519	-0.07281	0.123	0.1614	-0.1001	-0.01883	4	Late RGC
ACVR1	activin A receptor type 1	90	protein-coding	GO:0001569~branching involved in blood vessel morphogenesis,GO:0001655~urogenital system development,GO:0001701~in utero embryonic development,GO:0001702~gastrulation with mouth forming second,GO:0001707~mesoderm formation,GO:0001755~neural crest cell migration,GO:0002526~acute inflammatory response,GO:0003143~embryonic heart tube morphogenesis,GO:0003181~atrioventricular valve morphogenesis,GO:0…	GO:0005886~plasma membrane,GO:0005887~integral component of plasma membrane,GO:0016020~membrane,GO:0016021~integral component of membrane,GO:0043235~receptor complex,GO:0045177~apical part of cell,GO:0048179~activin receptor complex,GO:0070724~BMP receptor complex,	GO:0004672~protein kinase activity,GO:0004674~protein serine/threonine kinase activity,GO:0004675~transmembrane receptor protein serine/threonine kinase activity,GO:0005025~transforming growth factor beta receptor activity, type I,GO:0005515~protein binding,GO:0005524~ATP binding,GO:0016361~activin receptor activity, type I,GO:0017046~peptide hormone binding,GO:0042803~protein homodimerization ac…	hsa04060:Cytokine-cytokine receptor interaction,hsa04350:TGF-beta signaling pathway,hsa04550:Signaling pathways regulating pluripotency of stem cells,hsa05418:Fluid shear stress and atherosclerosis,		WP2857~Mesodermal commitment pathway,WP3931~Embryonic stem cell pluripotency pathways,	0	1	1	TRUE	438.628	-0.796297	0.185569	5.73e-07	6.8e-06	322.696	309.1	358.488	244.536	600.247	479.335	506.489	688.131	-0.06766	-0.1216	0.2189	0.02563	-0.1157	-0.09116	3	Early RGC
NFIA	nuclear factor I A	4774	protein-coding	GO:0000902~cell morphogenesis,GO:0006260~DNA replication,GO:0006355~regulation of transcription, DNA-templated,GO:0006357~regulation of transcription from RNA polymerase II promoter,GO:0009611~response to wounding,GO:0010458~exit from mitosis,GO:0010467~gene expression,GO:0014009~glial cell proliferation,GO:0019079~viral genome replication,GO:0021780~glial cell fate specification,GO:0030509~BMP s…	GO:0000785~chromatin,GO:0005634~nucleus,GO:0005654~nucleoplasm,GO:0030054~cell junction,	GO:0000978~RNA polymerase II core promoter proximal region sequence-specific DNA binding,GO:0000981~RNA polymerase II transcription factor activity, sequence-specific DNA binding,GO:0001228~transcriptional activator activity, RNA polymerase II transcription regulatory region sequence-specific binding,GO:0003677~DNA binding,GO:0003682~chromatin binding,GO:0003700~transcription factor activity, seq…		R-HSA-73980~RNA Polymerase III Transcription Termination,R-HSA-74158~RNA Polymerase III Transcription,R-HSA-74160~Gene expression (Transcription),R-HSA-749476~RNA Polymerase III Abortive And Retractive Initiation,		1	0	1	TRUE	32.5514	-2.08937	0.52875	6.66e-07	7.79e-06	8.98396	2.79404	16.8261	9.70756	77.5207	66.4506	33.6615	44.467	-0.06471	-0.04811	0.1643	-0.06988	-0.09297	-0.08857	3	Early RGC
MALAT1	metastasis associated lung adenocarcinoma transcript 1	378938	ncRNA	GO:0071456~cellular response to hypoxia,GO:2000147~positive regulation of cell motility,	GO:0005634~nucleus,					1	0	1	FALSE	9934.63	0.752182	0.17518	6.82e-07	7.96e-06	10733.4	14062.3	13692.6	12432.7	6645.23	6246.65	6060.92	9603.2	NA	NA	NA	NA	NA	NA	NA	NA
ANO10	anoctamin 10	55129	protein-coding	GO:0006812~cation transport,GO:0006821~chloride transport,GO:0034220~ion transmembrane transport,GO:0055085~transmembrane transport,GO:0098655~cation transmembrane transport,GO:1902476~chloride transmembrane transport,	GO:0005886~plasma membrane,GO:0016020~membrane,GO:0016021~integral component of membrane,GO:0043231~intracellular membrane-bounded organelle,	GO:0005227~calcium activated cation channel activity,GO:0005229~intracellular calcium activated chloride channel activity,GO:0005254~chloride channel activity,		R-HSA-1643685~Disease,R-HSA-2672351~Stimuli-sensing channels,R-HSA-382551~Transport of small molecules,R-HSA-5663205~Infectious disease,R-HSA-9679506~SARS-CoV Infections,R-HSA-9694516~SARS-CoV-2 Infection,R-HSA-9733458~Induction of Cell-Cell Fusion,R-HSA-9772573~Late SARS-CoV-2 Infection Events,R-HSA-9824446~Viral Infection Pathways,R-HSA-983712~Ion channel transport,		0	1	1	TRUE	337.794	-0.850814	0.20192	6.97e-07	8.13e-06	196.3	272.736	271.473	184.509	447.292	392.319	535.206	402.52	-0.02017	-0.2514	0.2177	0.3587	-0.002643	-0.1719	4	Late RGC
CAMKK1	calcium/calmodulin dependent protein kinase kinase 1	84254	protein-coding	GO:0006468~protein phosphorylation,GO:0035556~intracellular signal transduction,GO:0045860~positive regulation of protein kinase activity,	GO:0005654~nucleoplasm,GO:0005737~cytoplasm,GO:0005829~cytosol,	GO:0004672~protein kinase activity,GO:0004674~protein serine/threonine kinase activity,GO:0004683~calmodulin-dependent protein kinase activity,GO:0004712~protein serine/threonine/tyrosine kinase activity,GO:0005515~protein binding,GO:0005516~calmodulin binding,GO:0005524~ATP binding,	hsa05034:Alcoholism,	R-HSA-111885~Opioid Signalling,R-HSA-111932~CaMK IV-mediated phosphorylation of CREB,R-HSA-111933~Calmodulin induced events,R-HSA-111996~Ca-dependent events,R-HSA-111997~CaM pathway,R-HSA-112040~G-protein mediated events,R-HSA-112043~PLC beta mediated events,R-HSA-112314~Neurotransmitter receptors and postsynaptic signal transmission,R-HSA-112315~Transmission across Chemical Synapses,R-HSA-112316…	WP5083~Neuroinflammation and glutamatergic signaling,WP1403~AMP-activated protein kinase signaling,WP5231~Hippocampal synaptogenesis and neurogenesis,	1	0	1	TRUE	939.938	0.627487	0.140986	7.1e-07	8.27e-06	1239.62	1197.34	1126.62	1080.67	591.412	683.366	731.875	868.613	-0.07478	0.03776	-0.04894	0.007527	0.1942	0.2145	6	PR
ARHGEF25	Rho guanine nucleotide exchange factor 25	115557	protein-coding	GO:0007411~axon guidance,GO:0035023~regulation of Rho protein signal transduction,GO:0051056~regulation of small GTPase mediated signal transduction,	GO:0005737~cytoplasm,GO:0005829~cytosol,GO:0005886~plasma membrane,GO:0019898~extrinsic component of membrane,GO:0030016~myofibril,GO:0030017~sarcomere,	GO:0005085~guanyl-nucleotide exchange factor activity,		R-HSA-162582~Signal Transduction,R-HSA-194315~Signaling by Rho GTPases,R-HSA-372790~Signaling by GPCR,R-HSA-388396~GPCR downstream signalling,R-HSA-416476~G alpha (q) signalling events,R-HSA-8980692~RHOA GTPase cycle,R-HSA-9012999~RHO GTPase cycle,R-HSA-9013026~RHOB GTPase cycle,R-HSA-9013106~RHOC GTPase cycle,R-HSA-9013148~CDC42 GTPase cycle,R-HSA-9013149~RAC1 GTPase cycle,R-HSA-9716542~Signalin…		1	0	1	FALSE	1851.78	0.719935	0.167569	7.96e-07	9.16e-06	2503.34	2538.54	2713.99	1652.3	1228.84	1407.16	1418.89	1351.2	-0.1703	-0.1427	0.1556	0.01768	0.2224	0.4106	6	PR
LINC01563	long intergenic non-protein coding RNA 1563	101060544	ncRNA	NA	NA	NA	NA	NA	NA	0	1	1	FALSE	141.554	1.04825	0.252189	8.35e-07	9.57e-06	190.223	231.465	225.696	135.436	102.1	78.7132	95.4477	73.3505	NA	NA	NA	NA	NA	NA	NA	NA
PLEKHA1	pleckstrin homology domain containing A1	59338	protein-coding	GO:0001553~luteinization,GO:0007283~spermatogenesis,GO:0008209~androgen metabolic process,GO:0008210~estrogen metabolic process,GO:0009791~post-embryonic development,GO:0014065~phosphatidylinositol 3-kinase signaling,GO:0031529~ruffle organization,GO:0033327~Leydig cell differentiation,GO:0035264~multicellular organism growth,GO:0045184~establishment of protein localization,GO:0048008~platelet-de…	GO:0005654~nucleoplasm,GO:0005737~cytoplasm,GO:0005829~cytosol,GO:0005886~plasma membrane,GO:0016020~membrane,GO:0032587~ruffle membrane,GO:0070062~extracellular exosome,	GO:0005515~protein binding,GO:0008289~lipid binding,GO:0030165~PDZ domain binding,GO:0043325~phosphatidylinositol-3,4-bisphosphate binding,		R-HSA-1430728~Metabolism,R-HSA-1483255~PI Metabolism,R-HSA-1483257~Phospholipid metabolism,R-HSA-1660499~Synthesis of PIPs at the plasma membrane,R-HSA-556833~Metabolism of lipids,		1	0	1	TRUE	5312.37	0.821319	0.19613	8.48e-07	9.72e-06	6931.8	6485.25	6471.41	7873.89	4027.38	2535.42	3332.36	4841.42	0.2714	0.8086	-0.6344	-0.5512	-0.3539	-0.7747	2	tRPC
FRMPD2	FERM and PDZ domain containing 2	143162	protein-coding	GO:0031023~microtubule organizing center organization,GO:0070507~regulation of microtubule cytoskeleton organization,GO:0070830~bicellular tight junction assembly,	GO:0005737~cytoplasm,GO:0005856~cytoskeleton,GO:0005886~plasma membrane,GO:0005923~bicellular tight junction,GO:0016323~basolateral plasma membrane,GO:0045177~apical part of cell,	GO:0005515~protein binding,GO:0005545~1-phosphatidylinositol binding,				1	0	1	FALSE	28.1091	2.03096	0.516111	8.6e-07	9.84e-06	72.2325	37.0341	48.6935	33.0349	10.5928	3.91123	14.1514	5.22247	0.003823	-0.002499	-0.002232	0.01156	-0.004156	-0.004224	4	Late RGC
CDCA3	cell division cycle associated 3	83461	protein-coding	GO:0007049~cell cycle,GO:0016567~protein ubiquitination,GO:0051301~cell division,	GO:0005829~cytosol,GO:0005912~adherens junction,	GO:0005515~protein binding,				0	1	1	TRUE	155.274	0.831007	0.198959	8.67e-07	9.9e-06	197.549	181.227	197.704	238.126	97.1405	96.2534	108.034	126.158	0.1054	0.2951	-0.2571	-0.1987	-0.1764	-0.1746	2	tRPC
IFT57	intraflagellar transport 57	55081	protein-coding	GO:0001843~neural tube closure,GO:0001947~heart looping,GO:0006915~apoptotic process,GO:0006919~activation of cysteine-type endopeptidase activity involved in apoptotic process,GO:0007224~smoothened signaling pathway,GO:0010839~negative regulation of keratinocyte proliferation,GO:0035720~intraciliary anterograde transport,GO:0042073~intraciliary transport,GO:0042981~regulation of apoptotic proces…	GO:0005794~Golgi apparatus,GO:0005813~centrosome,GO:0005929~cilium,GO:0005930~axoneme,GO:0030992~intraciliary transport particle B,GO:0032391~photoreceptor connecting cilium,GO:0036064~ciliary basal body,GO:0044292~dendrite terminus,GO:0097542~ciliary tip,GO:0097546~ciliary base,	GO:0003677~DNA binding,GO:0005515~protein binding,	hsa05016:Huntington disease,hsa05022:Pathways of neurodegeneration - multiple diseases,	R-HSA-162582~Signal Transduction,R-HSA-1852241~Organelle biogenesis and maintenance,R-HSA-5358351~Signaling by Hedgehog,R-HSA-5610787~Hedgehog 'off' state,R-HSA-5617833~Cilium Assembly,R-HSA-5620924~Intraflagellar transport,	WP4352~Ciliary landscape,WP4536~Genes related to primary cilium development (based on CRISPR),WP4803~Ciliopathies,WP5234~Bardet-Biedl syndrome,	1	0	1	TRUE	1025.46	0.522141	0.115079	1.02e-06	1.15e-05	1232.55	1255.54	1310.36	1098.8	933.63	835.796	779.543	757.447	0.241	0.1262	-0.385	-0.2065	-0.1363	0.3583	6	PR
ATP1A1	ATPase Na+/K+ transporting subunit alpha 1	476	protein-coding	GO:0002026~regulation of the force of heart contraction,GO:0002028~regulation of sodium ion transport,GO:0006883~cellular sodium ion homeostasis,GO:0008217~regulation of blood pressure,GO:0009410~response to xenobiotic stimulus,GO:0010248~establishment or maintenance of transmembrane electrochemical gradient,GO:0030007~cellular potassium ion homeostasis,GO:0031947~negative regulation of glucocort…	GO:0005783~endoplasmic reticulum,GO:0005794~Golgi apparatus,GO:0005886~plasma membrane,GO:0005890~sodium:potassium-exchanging ATPase complex,GO:0014069~postsynaptic density,GO:0016020~membrane,GO:0016021~integral component of membrane,GO:0016323~basolateral plasma membrane,GO:0016324~apical plasma membrane,GO:0016328~lateral plasma membrane,GO:0030315~T-tubule,GO:0030424~axon,GO:0031090~organelle…	GO:0000166~nucleotide binding,GO:0005391~sodium:potassium-exchanging ATPase activity,GO:0005515~protein binding,GO:0005524~ATP binding,GO:0016791~phosphatase activity,GO:0016887~ATPase activity,GO:0030955~potassium ion binding,GO:0031402~sodium ion binding,GO:0046982~protein heterodimerization activity,GO:0051087~chaperone binding,GO:1990239~steroid hormone binding,	hsa04022:cGMP-PKG signaling pathway,hsa04024:cAMP signaling pathway,hsa04260:Cardiac muscle contraction,hsa04261:Adrenergic signaling in cardiomyocytes,hsa04911:Insulin secretion,hsa04918:Thyroid hormone synthesis,hsa04919:Thyroid hormone signaling pathway,hsa04925:Aldosterone synthesis and secretion,hsa04960:Aldosterone-regulated sodium reabsorption,hsa04961:Endocrine and other factor-regulated …	R-HSA-1643685~Disease,R-HSA-382551~Transport of small molecules,R-HSA-397014~Muscle contraction,R-HSA-5576891~Cardiac conduction,R-HSA-5578775~Ion homeostasis,R-HSA-5663205~Infectious disease,R-HSA-936837~Ion transport by P-type ATPases,R-HSA-9679191~Potential therapeutics for SARS,R-HSA-9679506~SARS-CoV Infections,R-HSA-9824446~Viral Infection Pathways,R-HSA-983712~Ion channel transport,	WP3527~Pre-implantation embryo,WP4917~Proximal tubule transport,WP5233~Arsenic metabolism and reactive oxygen species generation,	1	0	1	TRUE	3040.75	-0.610519	0.139357	1.11e-06	1.23e-05	2583.14	2426.55	2165.9	2200.36	3565.12	4070.69	4319.38	2994.82	0.01117	0.006849	-0.01159	0.01186	-0.1484	0.07537	6	PR
ABHD2	abhydrolase domain containing 2, acylglycerol lipase	11057	protein-coding	GO:0007340~acrosome reaction,GO:0009611~response to wounding,GO:0014909~smooth muscle cell migration,GO:0014912~negative regulation of smooth muscle cell migration,GO:0030336~negative regulation of cell migration,GO:0032570~response to progesterone,GO:0043401~steroid hormone mediated signaling pathway,GO:0044255~cellular lipid metabolic process,GO:0046464~acylglycerol catabolic process,GO:0048240…	GO:0001669~acrosomal vesicle,GO:0016021~integral component of membrane,GO:0036126~sperm flagellum,GO:0097524~sperm plasma membrane,	GO:0003707~steroid hormone receptor activity,GO:0004806~triglyceride lipase activity,GO:0008126~acetylesterase activity,GO:0016787~hydrolase activity,GO:0033878~hormone-sensitive lipase activity,GO:0034338~short-chain carboxylesterase activity,GO:0042562~hormone binding,GO:0047372~acylglycerol lipase activity,			WP2882~Nuclear receptors meta-pathway,WP2880~Glucocorticoid receptor pathway,	0	1	1	TRUE	2012.4	-0.604376	0.138061	1.18e-06	1.3e-05	1456.96	1522.2	1421.88	1821.13	2751.35	2029.93	2438.19	2657.58	-0.07547	-0.04343	0.09814	0.2201	-0.1377	-0.003797	4	Late RGC
ADAMTS14	ADAM metallopeptidase with thrombospondin type 1 motif 14	140766	protein-coding	GO:0006508~proteolysis,GO:0030198~extracellular matrix organization,GO:0030199~collagen fibril organization,GO:0030574~collagen catabolic process,	GO:0005576~extracellular region,GO:0031012~extracellular matrix,	GO:0004222~metalloendopeptidase activity,GO:0046872~metal ion binding,		R-HSA-1474244~Extracellular matrix organization,R-HSA-1474290~Collagen formation,R-HSA-1643685~Disease,R-HSA-1650814~Collagen biosynthesis and modifying enzymes,R-HSA-3781865~Diseases of glycosylation,R-HSA-3906995~Diseases associated with O-glycosylation of proteins,R-HSA-392499~Metabolism of proteins,R-HSA-5083635~Defective B3GALTL causes PpS,R-HSA-5173105~O-linked glycosylation,R-HSA-5173214~O…		1	0	1	FALSE	67.497	-1.33599	0.323401	1.27e-06	1.39e-05	43.9502	39.4493	33.8504	23.7453	71.5924	124.773	86.3932	116.222	-0.05499	-0.001085	0.07023	-0.04278	-0.01072	-0.00681	3	Early RGC
TTLL7	tubulin tyrosine ligase like 7	79739	protein-coding	GO:0000226~microtubule cytoskeleton organization,GO:0006464~cellular protein modification process,GO:0007399~nervous system development,GO:0018095~protein polyglutamylation,GO:0030154~cell differentiation,	GO:0005829~cytosol,GO:0005874~microtubule,GO:0005929~cilium,GO:0030425~dendrite,GO:0043204~perikaryon,	GO:0005524~ATP binding,GO:0015631~tubulin binding,GO:0043014~alpha-tubulin binding,GO:0046872~metal ion binding,GO:0048487~beta-tubulin binding,GO:0070740~tubulin-glutamic acid ligase activity,		R-HSA-392499~Metabolism of proteins,R-HSA-597592~Post-translational protein modification,R-HSA-8955332~Carboxyterminal post-translational modifications of tubulin,		0	1	1	TRUE	2000.21	0.66726	0.156467	1.27e-06	1.4e-05	2266.52	2410.88	2942.12	2392.02	1448.91	1163.37	1627.56	1750.34	-0.2121	0.1579	-0.01049	0.01324	-0.008945	0.3381	6	PR
VAPA	VAMP associated protein A	9218	protein-coding	GO:0006686~sphingomyelin biosynthetic process,GO:0006888~ER to Golgi vesicle-mediated transport,GO:0008219~cell death,GO:0015914~phospholipid transport,GO:0015918~sterol transport,GO:0019076~viral release from host cell,GO:0031175~neuron projection development,GO:0035627~ceramide transport,GO:0043123~positive regulation of I-kappaB kinase/NF-kappaB signaling,GO:0044828~negative regulation by host…	GO:0000139~Golgi membrane,GO:0005783~endoplasmic reticulum,GO:0005789~endoplasmic reticulum membrane,GO:0005829~cytosol,GO:0005886~plasma membrane,GO:0005923~bicellular tight junction,GO:0015630~microtubule cytoskeleton,GO:0016021~integral component of membrane,GO:0031965~nuclear membrane,GO:0031982~vesicle,GO:0035577~azurophil granule membrane,GO:0048471~perinuclear region of cytoplasm,	GO:0005515~protein binding,GO:0008017~microtubule binding,GO:0019904~protein domain specific binding,GO:0033149~FFAT motif binding,GO:0045296~cadherin binding,GO:0046982~protein heterodimerization activity,	hsa04979:Cholesterol metabolism,	R-HSA-1430728~Metabolism,R-HSA-1660661~Sphingolipid de novo biosynthesis,R-HSA-168249~Innate Immune System,R-HSA-168256~Immune System,R-HSA-428157~Sphingolipid metabolism,R-HSA-556833~Metabolism of lipids,R-HSA-6798695~Neutrophil degranulation,R-HSA-9609507~Protein localization,R-HSA-9609523~Insertion of tail-anchored proteins into the endoplasmic reticulum membrane,	WP5304~Cholesterol metabolism,WP410~Exercise-induced circadian regulation,	0	1	1	FALSE	2161.07	-0.432016	0.0936567	1.29e-06	1.41e-05	1836.52	1840.92	1722.66	1874.85	2460.06	2638.84	2661.52	2253.23	0.06839	-0.03968	-0.03805	0.1203	-0.1058	-0.007098	4	Late RGC
MPHOSPH9	M-phase phosphoprotein 9	10198	protein-coding	GO:1902018~negative regulation of cilium assembly,	GO:0000139~Golgi membrane,GO:0005794~Golgi apparatus,GO:0005813~centrosome,GO:0005814~centriole,GO:0016020~membrane,	GO:0005515~protein binding,				0	1	1	FALSE	825.132	0.601576	0.138142	1.34e-06	1.46e-05	1019.59	1033.83	1012.18	980.868	643.893	505.749	652.594	752.343	0.1361	0.203	-0.2161	-0.2015	-0.1491	-0.1511	2	tRPC
DOP1B	DOP1 leucine zipper like protein B	9980	protein-coding	GO:0006895~Golgi to endosome transport,GO:0007029~endoplasmic reticulum organization,GO:0009880~embryonic pattern specification,GO:0015031~protein transport,GO:0050890~cognition,	GO:0000139~Golgi membrane,GO:0005768~endosome,GO:0005802~trans-Golgi network,GO:0005829~cytosol,GO:0031901~early endosome membrane,GO:0070062~extracellular exosome,	GO:0005515~protein binding,				1	0	1	TRUE	912.757	-0.700731	0.167028	1.41e-06	1.54e-05	659.415	649.936	607.15	769.604	1056.31	948.945	1133.56	1477.14	-0.2239	0.3457	0.005582	-0.05869	-0.2378	-0.1211	2	tRPC
RAB1A	RAB1A, member RAS oncogene family	5861	protein-coding	GO:0000045~autophagosome assembly,GO:0006886~intracellular protein transport,GO:0006888~ER to Golgi vesicle-mediated transport,GO:0006897~endocytosis,GO:0006914~autophagy,GO:0007030~Golgi organization,GO:0016192~vesicle-mediated transport,GO:0016477~cell migration,GO:0019068~virion assembly,GO:0030252~growth hormone secretion,GO:0032402~melanosome transport,GO:0032757~positive regulation of inter…	GO:0000139~Golgi membrane,GO:0005769~early endosome,GO:0005783~endoplasmic reticulum,GO:0005794~Golgi apparatus,GO:0005829~cytosol,GO:0012505~endomembrane system,GO:0030658~transport vesicle membrane,GO:0042470~melanosome,GO:0070062~extracellular exosome,	GO:0003924~GTPase activity,GO:0005515~protein binding,GO:0005525~GTP binding,GO:0045296~cadherin binding,	hsa04140:Autophagy - animal,hsa05014:Amyotrophic lateral sclerosis,hsa05022:Pathways of neurodegeneration - multiple diseases,hsa05130:Pathogenic Escherichia coli infection,hsa05134:Legionellosis,	R-HSA-162658~Golgi Cisternae Pericentriolar Stack Reorganization,R-HSA-1640170~Cell Cycle,R-HSA-199977~ER to Golgi Anterograde Transport,R-HSA-199991~Membrane Trafficking,R-HSA-204005~COPII-mediated vesicle transport,R-HSA-392499~Metabolism of proteins,R-HSA-446203~Asparagine N-linked glycosylation,R-HSA-5653656~Vesicle-mediated transport,R-HSA-597592~Post-translational protein modification,R-HSA…	WP5323~Fatty Acids and Lipoproteins Transport in Hepatocytes,	1	0	1	TRUE	2223.68	-0.460033	0.101072	1.45e-06	1.58e-05	1852	1777.44	1847.7	1908.42	2667.44	2887.07	2567.43	2281.93	0.001017	0.009982	0.008062	-0.01754	0.03458	-0.08279	5	H&A
ADCYAP1	adenylate cyclase activating polypeptide 1	116	protein-coding	GO:0002862~negative regulation of inflammatory response to antigenic stimulus,GO:0007189~adenylate cyclase-activating G-protein coupled receptor signaling pathway,GO:0007190~activation of adenylate cyclase activity,GO:0007204~positive regulation of cytosolic calcium ion concentration,GO:0007218~neuropeptide signaling pathway,GO:0007267~cell-cell signaling,GO:0007565~female pregnancy,GO:0008277~re…	GO:0005576~extracellular region,GO:0043005~neuron projection,GO:0043204~perikaryon,	GO:0005102~receptor binding,GO:0005184~neuropeptide hormone activity,GO:0005515~protein binding,GO:0016521~pituitary adenylate cyclase activating polypeptide activity,GO:0031858~pituitary adenylate cyclase-activating polypeptide receptor binding,GO:0051428~peptide hormone receptor binding,	hsa04024:cAMP signaling pathway,hsa04080:Neuroactive ligand-receptor interaction,hsa04713:Circadian entrainment,hsa04911:Insulin secretion,hsa04924:Renin secretion,	R-HSA-162582~Signal Transduction,R-HSA-166520~Signaling by NTRKs,R-HSA-187015~Activation of TRKA receptors,R-HSA-187024~NGF-independant TRKA activation,R-HSA-187037~Signaling by NTRK1 (TRKA),R-HSA-372790~Signaling by GPCR,R-HSA-373080~Class B/2 (Secretin family receptors),R-HSA-388396~GPCR downstream signalling,R-HSA-418555~G alpha (s) signalling events,R-HSA-420092~Glucagon-type ligand receptors…	WP706~Sudden infant death syndrome (SIDS) susceptibility pathways,	2	0	2	TRUE	214.292	-1.42784	0.348265	1.48e-06	1.6e-05	136.321	126.364	102.747	53.1485	381.04	182.184	266.679	465.852	-0.1885	-0.2187	0.3691	0.4816	-0.1559	-0.1892	4	Late RGC
PALMD	palmdelphin	54873	protein-coding	GO:0008360~regulation of cell shape,	GO:0005737~cytoplasm,GO:0016020~membrane,GO:0043197~dendritic spine,	GO:0005515~protein binding,				0	1	1	FALSE	223.497	0.948816	0.236436	1.52e-06	1.64e-05	273.529	358.328	339.02	237.773	168.45	110.105	123.976	176.8	-0.01746	0.02493	-0.05055	-0.03545	0.1585	0.09437	5	H&A
RNF157	ring finger protein 157	114804	protein-coding	GO:0008333~endosome to lysosome transport,GO:0016567~protein ubiquitination,GO:0043066~negative regulation of apoptotic process,GO:0043951~negative regulation of cAMP-mediated signaling,GO:0045744~negative regulation of G-protein coupled receptor protein signaling pathway,GO:0051865~protein autoubiquitination,GO:1903861~positive regulation of dendrite extension,	GO:0005634~nucleus,GO:0005737~cytoplasm,GO:0005769~early endosome,GO:0005886~plasma membrane,GO:0044297~cell body,	GO:0046872~metal ion binding,GO:0061630~ubiquitin protein ligase activity,				0	1	1	FALSE	1332.04	-0.44926	0.0988126	1.59e-06	1.72e-05	1224.97	1094.81	1018.84	1108.32	1532.15	1582.51	1634.72	1460.01	0.08444	-0.09621	0.03374	0.09681	-0.08228	-0.1526	4	Late RGC
MOB3A	MOB kinase activator 3A	126308	protein-coding	GO:0001934~positive regulation of protein phosphorylation,GO:0007165~signal transduction,	GO:0005634~nucleus,GO:0005737~cytoplasm,	GO:0030295~protein kinase activator activity,GO:0046872~metal ion binding,				1	0	1	FALSE	703.374	-0.599579	0.138978	1.63e-06	1.75e-05	480.038	554.433	590.866	553.196	802.505	1039.75	816.484	789.721	0.04026	-0.07503	0.01865	0.1235	-0.07677	-0.01436	4	Late RGC
COX6A1	cytochrome c oxidase subunit 6A1	1337	protein-coding	GO:0006091~generation of precursor metabolites and energy,GO:0006119~oxidative phosphorylation,GO:0006123~mitochondrial electron transport, cytochrome c to oxygen,GO:0045333~cellular respiration,	GO:0005739~mitochondrion,GO:0005743~mitochondrial inner membrane,GO:0005751~mitochondrial respiratory chain complex IV,GO:0016021~integral component of membrane,GO:0031966~mitochondrial membrane,	GO:0004129~cytochrome-c oxidase activity,GO:0005515~protein binding,GO:0016491~oxidoreductase activity,GO:0030234~enzyme regulator activity,	hsa00190:Oxidative phosphorylation,hsa01100:Metabolic pathways,hsa04260:Cardiac muscle contraction,hsa04714:Thermogenesis,hsa04932:Non-alcoholic fatty liver disease,hsa05010:Alzheimer disease,hsa05012:Parkinson disease,hsa05014:Amyotrophic lateral sclerosis,hsa05016:Huntington disease,hsa05020:Prion disease,hsa05022:Pathways of neurodegeneration - multiple diseases,hsa05208:Chemical carcinogenesi…	R-HSA-1428517~The citric acid (TCA) cycle and respiratory electron transport,R-HSA-1430728~Metabolism,R-HSA-163200~Respiratory electron transport, ATP synthesis by chemiosmotic coupling, and heat production by uncoupling proteins.,R-HSA-212436~Generic Transcription Pathway,R-HSA-2262752~Cellular responses to stress,R-HSA-3700989~Transcriptional Regulation by TP53,R-HSA-5628897~TP53 Regulates Meta…	WP111~Electron transport chain: OXPHOS system in mitochondria,WP4922~Mitochondrial complex IV assembly,WP4396~Nonalcoholic fatty liver disease,	1	0	1	TRUE	1403.35	-0.685614	0.164853	1.81e-06	1.93e-05	1097.46	1021.28	936.765	1102.4	1850.74	2211.11	1665.22	1341.82	0.02011	-0.03517	-0.04456	0.1537	0.08852	0.02909	4	Late RGC
NECTIN1	nectin cell adhesion molecule 1	5818	protein-coding	GO:0002089~lens morphogenesis in camera-type eye,GO:0002934~desmosome organization,GO:0006826~iron ion transport,GO:0006955~immune response,GO:0007155~cell adhesion,GO:0007156~homophilic cell adhesion via plasma membrane adhesion molecules,GO:0007157~heterophilic cell-cell adhesion via plasma membrane cell adhesion molecules,GO:0007411~axon guidance,GO:0019062~virion attachment to host cell,GO:00…	GO:0005576~extracellular region,GO:0005886~plasma membrane,GO:0005912~adherens junction,GO:0016020~membrane,GO:0016021~integral component of membrane,GO:0030425~dendrite,GO:0032584~growth cone membrane,GO:0043231~intracellular membrane-bounded organelle,GO:0043296~apical junction complex,GO:0044291~cell-cell contact zone,GO:0048787~presynaptic active zone membrane,GO:0098686~hippocampal mossy fib…	GO:0001618~virus receptor activity,GO:0005515~protein binding,GO:0015026~coreceptor activity,GO:0030246~carbohydrate binding,GO:0042802~identical protein binding,GO:0042803~protein homodimerization activity,GO:0044877~macromolecular complex binding,GO:0046790~virion binding,GO:0050839~cell adhesion molecule binding,	hsa03266:Virion - Herpesvirus,hsa04514:Cell adhesion molecules,hsa04520:Adherens junction,hsa05168:Herpes simplex virus 1 infection,	R-HSA-1500931~Cell-Cell communication,R-HSA-418990~Adherens junctions interactions,R-HSA-420597~Nectin/Necl trans heterodimerization,R-HSA-421270~Cell-cell junction organization,R-HSA-446728~Cell junction organization,		2	0	2	TRUE	2618.45	0.704662	0.171141	1.95e-06	2.05e-05	3500.41	3232.79	2921.48	3611.03	1798.8	1553.65	1760.48	2568.93	-0.04982	0.09016	-0.02414	-0.02376	-0.05856	0.0391	2	tRPC
SOX11	SRY-box transcription factor 11	6664	protein-coding	GO:0000122~negative regulation of transcription from RNA polymerase II promoter,GO:0001501~skeletal system development,GO:0001822~kidney development,GO:0001841~neural tube formation,GO:0002089~lens morphogenesis in camera-type eye,GO:0003151~outflow tract morphogenesis,GO:0003211~cardiac ventricle formation,GO:0003357~noradrenergic neuron differentiation,GO:0006355~regulation of transcription, DN…	GO:0000785~chromatin,GO:0005634~nucleus,GO:0005654~nucleoplasm,GO:0005886~plasma membrane,	GO:0000976~transcription regulatory region sequence-specific DNA binding,GO:0000978~RNA polymerase II core promoter proximal region sequence-specific DNA binding,GO:0000981~RNA polymerase II transcription factor activity, sequence-specific DNA binding,GO:0001228~transcriptional activator activity, RNA polymerase II transcription regulatory region sequence-specific binding,GO:0003677~DNA binding,G…			WP3527~Pre-implantation embryo,WP4830~GDNF/RET signaling axis,	2	0	2	TRUE	19181.9	-0.506705	0.11527	2.2e-06	2.29e-05	15192.6	14655.3	14786.4	17598.8	21143.2	22600.5	20919	26559	NA	NA	NA	NA	NA	NA	NA	NA
AGTPBP1	ATP/GTP binding carboxypeptidase 1	23287	protein-coding	GO:0001754~eye photoreceptor cell differentiation,GO:0006508~proteolysis,GO:0007005~mitochondrion organization,GO:0007628~adult walking behavior,GO:0008285~negative regulation of cell proliferation,GO:0021702~cerebellar Purkinje cell differentiation,GO:0021772~olfactory bulb development,GO:0021954~central nervous system neuron development,GO:0035608~protein deglutamylation,GO:0035609~C-terminal p…	GO:0005634~nucleus,GO:0005730~nucleolus,GO:0005737~cytoplasm,GO:0005739~mitochondrion,GO:0005829~cytosol,GO:0043231~intracellular membrane-bounded organelle,GO:1904115~axon cytoplasm,	GO:0004181~metallocarboxypeptidase activity,GO:0008270~zinc ion binding,GO:0015631~tubulin binding,		R-HSA-392499~Metabolism of proteins,R-HSA-597592~Post-translational protein modification,R-HSA-8955332~Carboxyterminal post-translational modifications of tubulin,		1	0	1	TRUE	2247.1	-0.493074	0.111977	2.33e-06	2.41e-05	2024.06	1866.44	1672.53	1776.76	2700.36	2301.22	2885.94	2749.53	-0.08462	-0.1386	0.2038	0.2054	-0.04638	-0.09957	4	Late RGC
M1AP	meiosis 1 associated protein	130951	protein-coding	GO:0006325~chromatin organization,GO:0006396~RNA processing,GO:0007127~meiosis I,GO:0007283~spermatogenesis,GO:0007292~female gamete generation,GO:0030154~cell differentiation,GO:0031497~chromatin assembly,GO:0051308~male meiosis chromosome separation,	GO:0005737~cytoplasm,GO:0016020~membrane,GO:0016021~integral component of membrane,	GO:0005515~protein binding,GO:0042802~identical protein binding,				1	0	1	FALSE	10.6569	3.18014	1.05551	2.39e-06	2.47e-05	20.1727	21.2703	26.4728	12.8902	1.0515	0	2.28762	1.1098	-0.0003355	-0.0003082	-0.0003277	-0.0002417	-0.0002405	0.004139	6	PR
RAB3A	RAB3A, member RAS oncogene family	5864	protein-coding	GO:0001778~plasma membrane repair,GO:0003016~respiratory system process,GO:0006886~intracellular protein transport,GO:0006887~exocytosis,GO:0006904~vesicle docking involved in exocytosis,GO:0007005~mitochondrion organization,GO:0007274~neuromuscular synaptic transmission,GO:0007409~axonogenesis,GO:0009306~protein secretion,GO:0009791~post-embryonic development,GO:0010807~regulation of synaptic ve…	GO:0001669~acrosomal vesicle,GO:0005764~lysosome,GO:0005768~endosome,GO:0005829~cytosol,GO:0005886~plasma membrane,GO:0008021~synaptic vesicle,GO:0030424~axon,GO:0030667~secretory granule membrane,GO:0030672~synaptic vesicle membrane,GO:0032991~macromolecular complex,GO:0043195~terminal bouton,GO:0048471~perinuclear region of cytoplasm,GO:0048786~presynaptic active zone,GO:0060201~clathrin-sculpt…	GO:0001671~ATPase activator activity,GO:0003924~GTPase activity,GO:0005515~protein binding,GO:0005525~GTP binding,GO:0008022~protein C-terminus binding,GO:0030674~protein binding, bridging,GO:0030742~GTP-dependent protein binding,GO:0031489~myosin V binding,GO:0051021~GDP-dissociation inhibitor binding,GO:0051117~ATPase binding,	hsa04721:Synaptic vesicle cycle,hsa04911:Insulin secretion,	R-HSA-112310~Neurotransmitter release cycle,R-HSA-112315~Transmission across Chemical Synapses,R-HSA-112316~Neuronal System,R-HSA-168249~Innate Immune System,R-HSA-168256~Immune System,R-HSA-181429~Serotonin Neurotransmitter Release Cycle,R-HSA-181430~Norepinephrine Neurotransmitter Release Cycle,R-HSA-199991~Membrane Trafficking,R-HSA-210500~Glutamate Neurotransmitter Release Cycle,R-HSA-212676~…	WP4856~Intracellular trafficking proteins involved in CMT neuropathy,WP5352~10q11.21q11.23 copy number variation syndrome,WP2380~Brain-derived neurotrophic factor (BDNF) signaling pathway,WP2267~Synaptic vesicle pathway,	0	1	1	FALSE	2512.31	-0.836134	0.212357	2.48e-06	2.55e-05	1863.34	1933.3	1593.62	1493.29	3196.14	4300.1	3590.6	2128.11	-0.1742	-0.1884	0.2385	0.4263	0.06457	0.04419	4	Late RGC
PLEKHJ1	pleckstrin homology domain containing J1	55111	protein-coding	GO:0001881~receptor recycling,GO:0007032~endosome organization,GO:0042147~retrograde transport, endosome to Golgi,	GO:0005769~early endosome,GO:0005802~trans-Golgi network,GO:0005829~cytosol,GO:0055037~recycling endosome,	GO:0005515~protein binding,				1	0	1	FALSE	585.439	-0.751444	0.188397	2.69e-06	2.74e-05	407.101	448.299	395.351	423.468	722.275	969.089	776.711	541.217	-0.05458	-0.01713	0.1086	0.256	-0.2091	-0.2009	4	Late RGC
THSD7B	thrombospondin type 1 domain containing 7B	80731	protein-coding	GO:0031532~actin cytoskeleton reorganization,	GO:0005886~plasma membrane,GO:0016021~integral component of membrane,	GO:0005515~protein binding,		R-HSA-1643685~Disease,R-HSA-3781865~Diseases of glycosylation,R-HSA-3906995~Diseases associated with O-glycosylation of proteins,R-HSA-392499~Metabolism of proteins,R-HSA-5083635~Defective B3GALTL causes PpS,R-HSA-5173105~O-linked glycosylation,R-HSA-5173214~O-glycosylation of TSR domain-containing proteins,R-HSA-5668914~Diseases of metabolism,R-HSA-597592~Post-translational protein modification,		1	0	1	TRUE	996.155	-0.892569	0.230274	2.88e-06	2.92e-05	780.314	724.135	577.725	566.536	1645.04	1011.42	1686.95	977.111	-0.2987	-0.2319	0.4792	0.2036	0.1993	-0.1617	3	Early RGC
MYRF	myelin regulatory factor	745	protein-coding	GO:0006357~regulation of transcription from RNA polymerase II promoter,GO:0014003~oligodendrocyte development,GO:0016540~protein autoprocessing,GO:0022010~central nervous system myelination,GO:0031643~positive regulation of myelination,GO:0032286~central nervous system myelin maintenance,GO:0045893~positive regulation of transcription, DNA-templated,GO:0048709~oligodendrocyte differentiation,	GO:0005634~nucleus,GO:0005654~nucleoplasm,GO:0005789~endoplasmic reticulum membrane,GO:0005794~Golgi apparatus,GO:0005829~cytosol,GO:0016021~integral component of membrane,	GO:0000981~RNA polymerase II transcription factor activity, sequence-specific DNA binding,GO:0003677~DNA binding,GO:0003700~transcription factor activity, sequence-specific DNA binding,GO:0008233~peptidase activity,GO:0042802~identical protein binding,GO:0043565~sequence-specific DNA binding,			WP5074~Kallmann syndrome,	2	0	2	FALSE	130.062	0.876448	0.226018	2.94e-06	2.97e-05	198.654	190.232	162.865	139.713	107.725	78.6301	81.1047	81.5716	0.1171	-0.04818	-0.06035	0.02235	-0.03052	-0.06263	1	nRPC
ATP6V1B1	ATPase H+ transporting V1 subunit B1	525	protein-coding	GO:0001503~ossification,GO:0003091~renal water homeostasis,GO:0003096~renal sodium ion transport,GO:0006693~prostaglandin metabolic process,GO:0006811~ion transport,GO:0006885~regulation of pH,GO:0006996~organelle organization,GO:0007035~vacuolar acidification,GO:0007588~excretion,GO:0007605~sensory perception of sound,GO:0010468~regulation of gene expression,GO:0016241~regulation of macroautopha…	GO:0000221~vacuolar proton-transporting V-type ATPase, V1 domain,GO:0005737~cytoplasm,GO:0005829~cytosol,GO:0005902~microvillus,GO:0016323~basolateral plasma membrane,GO:0016324~apical plasma membrane,GO:0016328~lateral plasma membrane,GO:0016471~vacuolar proton-transporting V-type ATPase complex,GO:0033180~proton-transporting V-type ATPase, V1 domain,GO:0070062~extracellular exosome,GO:0098850~e…	GO:0005515~protein binding,GO:0005524~ATP binding,GO:0015078~hydrogen ion transmembrane transporter activity,GO:0016787~hydrolase activity,GO:0044877~macromolecular complex binding,GO:0046961~proton-transporting ATPase activity, rotational mechanism,	hsa00190:Oxidative phosphorylation,hsa01100:Metabolic pathways,hsa04145:Phagosome,hsa04150:mTOR signaling pathway,hsa04721:Synaptic vesicle cycle,hsa04966:Collecting duct acid secretion,hsa05110:Vibrio cholerae infection,hsa05120:Epithelial cell signaling in Helicobacter pylori infection,hsa05165:Human papillomavirus infection,hsa05323:Rheumatoid arthritis,	R-HSA-1222556~ROS and RNS production in phagocytes,R-HSA-162582~Signal Transduction,R-HSA-168249~Innate Immune System,R-HSA-168256~Immune System,R-HSA-2262752~Cellular responses to stress,R-HSA-382551~Transport of small molecules,R-HSA-74752~Signaling by Insulin receptor,R-HSA-77387~Insulin receptor recycling,R-HSA-8953897~Cellular responses to stimuli,R-HSA-9006934~Signaling by Receptor Tyrosine…	WP4917~Proximal tubule transport,	2	0	2	TRUE	361.299	1.00413	0.260423	2.95e-06	2.98e-05	362.454	397.174	536.4	688.3	291.314	196.914	176.761	241.072	0.02693	0.01509	-0.02861	-0.04137	0.03165	-0.04007	5	H&A
SLC6A6	solute carrier family 6 member 6	6533	protein-coding	GO:0006836~neurotransmitter transport,GO:0006865~amino acid transport,GO:0010940~positive regulation of necrotic cell death,GO:0015734~taurine transport,GO:0032328~alanine transport,GO:0035725~sodium ion transmembrane transport,GO:0045597~positive regulation of cell differentiation,GO:0050804~modulation of synaptic transmission,GO:0051939~gamma-aminobutyric acid import,GO:0071702~organic substanc…	GO:0005886~plasma membrane,GO:0005887~integral component of plasma membrane,GO:0016020~membrane,GO:0016021~integral component of membrane,GO:0016323~basolateral plasma membrane,GO:0016324~apical plasma membrane,GO:0030425~dendrite,GO:0031528~microvillus membrane,GO:0043025~neuronal cell body,GO:0045211~postsynaptic membrane,GO:0098797~plasma membrane protein complex,GO:0098982~GABA-ergic synapse,…	GO:0005283~sodium:amino acid symporter activity,GO:0005332~gamma-aminobutyric acid:sodium symporter activity,GO:0005368~taurine transmembrane transporter activity,GO:0005369~taurine:sodium symporter activity,GO:0015171~amino acid transmembrane transporter activity,GO:0015185~gamma-aminobutyric acid transmembrane transporter activity,GO:0015293~symporter activity,GO:0022858~alanine transmembrane t…		R-HSA-352230~Amino acid transport across the plasma membrane,R-HSA-382551~Transport of small molecules,R-HSA-425366~Transport of bile salts and organic acids, metal ions and amine compounds,R-HSA-425393~Transport of inorganic cations/anions and amino acids/oligopeptides,R-HSA-425407~SLC-mediated transmembrane transport,R-HSA-442660~Na+/Cl- dependent neurotransmitter transporters,	WP2882~Nuclear receptors meta-pathway,WP2884~NRF2 pathway,WP5313~Carnosine metabolism of glial cells,	1	0	1	TRUE	1679.05	1.08102	0.28274	3.49e-06	3.46e-05	2549.05	2042.55	1961.07	2852.32	844.263	672.095	814.818	1696.25	-0.03453	0.1308	-0.1463	0.08497	-0.06414	0.2298	6	PR
PREX1	phosphatidylinositol-3,4,5-trisphosphate dependent Rac exchange factor 1	57580	protein-coding	GO:0006801~superoxide metabolic process,GO:0007186~G-protein coupled receptor signaling pathway,GO:0023051~regulation of signaling,GO:0030041~actin filament polymerization,GO:0030217~T cell differentiation,GO:0030593~neutrophil chemotaxis,GO:0035556~intracellular signal transduction,GO:0042119~neutrophil activation,GO:0043547~positive regulation of GTPase activity,GO:0051056~regulation of small G…	GO:0005829~cytosol,GO:0005886~plasma membrane,	GO:0005085~guanyl-nucleotide exchange factor activity,GO:0005096~GTPase activator activity,GO:0005515~protein binding,GO:0005543~phospholipid binding,GO:0019899~enzyme binding,	hsa04062:Chemokine signaling pathway,hsa05167:Kaposi sarcoma-associated herpesvirus infection,	R-HSA-162582~Signal Transduction,R-HSA-193648~NRAGE signals death through JNK,R-HSA-193704~p75 NTR receptor-mediated signalling,R-HSA-194315~Signaling by Rho GTPases,R-HSA-204998~Cell death signalling via NRAGE, NRIF and NADE,R-HSA-372790~Signaling by GPCR,R-HSA-388396~GPCR downstream signalling,R-HSA-416482~G alpha (12/13) signalling events,R-HSA-73887~Death Receptor Signaling,R-HSA-8980692~RHOA…	WP3929~Chemokine signaling pathway,	1	0	1	TRUE	2455.89	0.84331	0.21879	3.48e-06	3.46e-05	3204.52	2963.5	2773.14	4013.89	1760.89	1220.82	1390.45	2319.9	0.1238	0.08822	-0.1275	-0.126	-0.1273	-0.1187	1	nRPC
SORCS1	sortilin related VPS10 domain containing receptor 1	114815	protein-coding	GO:0006892~post-Golgi vesicle-mediated transport,GO:0007218~neuropeptide signaling pathway,	GO:0005794~Golgi apparatus,GO:0016020~membrane,GO:0016021~integral component of membrane,	GO:0005515~protein binding,GO:0008188~neuropeptide receptor activity,			WP2858~Ectoderm differentiation,	2	0	2	TRUE	1320.72	-0.564231	0.134396	3.54e-06	3.51e-05	1008.13	1006.51	1126.75	1016.32	1839.51	1269.97	1631.96	1666.62	0.6875	-0.1034	-0.3441	-0.1565	-0.5298	-0.5555	1	nRPC
NDFIP2	Nedd4 family interacting protein 2	54602	protein-coding	GO:0006511~ubiquitin-dependent protein catabolic process,GO:0007034~vacuolar transport,GO:0010629~negative regulation of gene expression,GO:0030001~metal ion transport,GO:0031398~positive regulation of protein ubiquitination,GO:0032410~negative regulation of transporter activity,GO:0043123~positive regulation of I-kappaB kinase/NF-kappaB signaling,GO:0051224~negative regulation of protein transpo…	GO:0000139~Golgi membrane,GO:0005737~cytoplasm,GO:0005739~mitochondrion,GO:0005783~endoplasmic reticulum,GO:0005794~Golgi apparatus,GO:0010008~endosome membrane,GO:0016021~integral component of membrane,GO:0032585~multivesicular body membrane,GO:0043231~intracellular membrane-bounded organelle,GO:0048471~perinuclear region of cytoplasm,	GO:0005515~protein binding,GO:0050699~WW domain binding,			WP5183~SARS-CoV-2 mitochondrial chronic oxidative stress and endothelial dysfunction,	1	0	1	FALSE	316.651	-0.790903	0.204307	3.79e-06	3.73e-05	161.86	224.983	225.236	273.087	411.717	437.415	466.762	332.147	0.02005	-0.003332	0.006589	0.02842	-0.0665	-0.0702	4	Late RGC
MAGI1	membrane associated guanylate kinase, WW and PDZ domain containing 1	9223	protein-coding	GO:0007155~cell adhesion,GO:0007165~signal transduction,GO:0007166~cell surface receptor signaling pathway,GO:0022409~positive regulation of cell-cell adhesion,GO:0065003~macromolecular complex assembly,	GO:0005654~nucleoplasm,GO:0005730~nucleolus,GO:0005737~cytoplasm,GO:0005886~plasma membrane,GO:0005911~cell-cell junction,GO:0005912~adherens junction,GO:0005923~bicellular tight junction,GO:0016020~membrane,GO:0030054~cell junction,GO:0042995~cell projection,GO:0071944~cell periphery,	GO:0005515~protein binding,GO:0005524~ATP binding,GO:0008022~protein C-terminus binding,GO:0051393~alpha-actinin binding,GO:0060090~binding, bridging,	hsa04015:Rap1 signaling pathway,hsa04151:PI3K-Akt signaling pathway,hsa04530:Tight junction,hsa05165:Human papillomavirus infection,		WP3651~Pathways affected in adenoid cystic carcinoma,	1	0	1	TRUE	3021.46	0.685348	0.172036	3.91e-06	3.84e-05	3492.74	3577.62	3681.45	4490.17	2170.15	1897.16	1901.29	2961.1	0.08748	0.4063	-0.3786	-0.1929	-0.02826	-0.1322	2	tRPC
MYO10	myosin X	4651	protein-coding	GO:0007165~signal transduction,GO:0008360~regulation of cell shape,GO:0022409~positive regulation of cell-cell adhesion,GO:0030705~cytoskeleton-dependent intracellular transport,GO:0051489~regulation of filopodium assembly,	GO:0001726~ruffle,GO:0005730~nucleolus,GO:0005829~cytosol,GO:0005886~plasma membrane,GO:0005938~cell cortex,GO:0016459~myosin complex,GO:0030027~lamellipodium,GO:0030175~filopodium,GO:0031527~filopodium membrane,GO:0032433~filopodium tip,GO:0043005~neuron projection,GO:0043025~neuronal cell body,	GO:0000146~microfilament motor activity,GO:0003774~motor activity,GO:0003779~actin binding,GO:0005515~protein binding,GO:0005516~calmodulin binding,GO:0005524~ATP binding,GO:0005547~phosphatidylinositol-3,4,5-trisphosphate binding,GO:0030507~spectrin binding,GO:0051015~actin filament binding,GO:0060002~plus-end directed microfilament motor activity,	hsa04666:Fc gamma R-mediated phagocytosis,hsa04814:Motor proteins,hsa05130:Pathogenic Escherichia coli infection,	R-HSA-1266738~Developmental Biology,R-HSA-1643685~Disease,R-HSA-168249~Innate Immune System,R-HSA-168256~Immune System,R-HSA-2029480~Fcgamma receptor (FCGR) dependent phagocytosis,R-HSA-2029482~Regulation of actin dynamics for phagocytic cup formation,R-HSA-373752~Netrin-1 signaling,R-HSA-422475~Axon guidance,R-HSA-5663205~Infectious disease,R-HSA-9658195~Leishmania infection,R-HSA-9664407~Parasi…		2	0	2	TRUE	2244.87	0.999312	0.264478	4.07e-06	3.98e-05	2473.3	2624.34	2820.05	4414.94	1332.38	1015.68	1185.47	2092.82	-0.009968	0.3194	-0.259	-0.2726	-0.1958	0.2909	2	tRPC
SH3GLB2	SH3 domain containing GRB2 like, endophilin B2	56904	protein-coding	GO:0061024~membrane organization,	GO:0005654~nucleoplasm,GO:0005737~cytoplasm,GO:0005829~cytosol,GO:0016020~membrane,	GO:0005515~protein binding,GO:0042802~identical protein binding,GO:0045296~cadherin binding,	hsa04144:Endocytosis,			0	1	1	TRUE	826.131	-0.546263	0.131946	5.2e-06	4.94e-05	725.28	676.801	648.878	571.617	1065.49	1118.48	919.879	882.63	0.06026	-0.1944	0.1411	0.243	-0.2784	-0.103	4	Late RGC
CCT7	chaperonin containing TCP1 subunit 7	10574	protein-coding	GO:0006457~protein folding,GO:0007339~binding of sperm to zona pellucida,GO:0032212~positive regulation of telomere maintenance via telomerase,GO:0050821~protein stabilization,GO:0061077~chaperone-mediated protein folding,GO:1901998~toxin transport,GO:1904851~positive regulation of establishment of protein localization to telomere,GO:1904871~positive regulation of protein localization to Cajal bo…	GO:0005737~cytoplasm,GO:0005829~cytosol,GO:0005832~chaperonin-containing T-complex,GO:0005874~microtubule,GO:0044297~cell body,GO:0070062~extracellular exosome,	GO:0005515~protein binding,GO:0005524~ATP binding,GO:0016887~ATPase activity,GO:0044183~protein binding involved in protein folding,GO:0051082~unfolded protein binding,		R-HSA-162582~Signal Transduction,R-HSA-194315~Signaling by Rho GTPases,R-HSA-389957~Prefoldin mediated transfer of substrate to CCT/TriC,R-HSA-389958~Cooperation of Prefoldin and TriC/CCT in actin and tubulin folding,R-HSA-389960~Formation of tubulin folding intermediates by CCT/TriC,R-HSA-390450~Folding of actin by CCT/TriC,R-HSA-390466~Chaperonin-mediated protein folding,R-HSA-390471~Associatio…	WP4949~16p11.2 proximal deletion syndrome,WP3888~VEGFA-VEGFR2 signaling,	0	1	1	TRUE	3471.9	-0.42865	0.100036	5.99e-06	5.59e-05	2827.94	2827.99	2917.8	3111.3	4156.67	4445.07	3937.79	3550.63	NA	NA	NA	NA	NA	NA	NA	NA
NCALD	neurocalcin delta	83988	protein-coding	GO:0003073~regulation of systemic arterial blood pressure,GO:0016192~vesicle-mediated transport,GO:0019722~calcium-mediated signaling,	GO:0005829~cytosol,GO:0030130~clathrin coat of trans-Golgi network vesicle,	GO:0003779~actin binding,GO:0005509~calcium ion binding,GO:0005515~protein binding,GO:0015631~tubulin binding,GO:0030276~clathrin binding,GO:0043014~alpha-tubulin binding,	hsa04740:Olfactory transduction,	R-HSA-112314~Neurotransmitter receptors and postsynaptic signal transmission,R-HSA-112315~Transmission across Chemical Synapses,R-HSA-112316~Neuronal System,R-HSA-451306~Ionotropic activity of kainate receptors,R-HSA-451308~Activation of Ca-permeable Kainate Receptor,R-HSA-451326~Activation of kainate receptors upon glutamate binding,		1	0	1	FALSE	1586.75	-0.514042	0.123897	6.28e-06	5.84e-05	1101.81	1183.88	1304.93	1526.29	1853.5	1993.45	1807.57	1922.53	-0.008189	0.455	-0.2603	-0.08973	0.1429	-0.5941	2	tRPC
ACAP2	ArfGAP with coiled-coil, ankyrin repeat and PH domains 2	23527	protein-coding	GO:0030029~actin filament-based process,GO:0032456~endocytic recycling,GO:1990090~cellular response to nerve growth factor stimulus,	GO:0001726~ruffle,GO:0010008~endosome membrane,GO:0016020~membrane,	GO:0005096~GTPase activator activity,GO:0046872~metal ion binding,	hsa04144:Endocytosis,			0	1	1	FALSE	1122.41	0.681871	0.176167	6.44e-06	5.97e-05	1401.22	1704.36	1443.57	1114.09	871.254	671.307	773.78	999.708	-0.1575	-0.03442	0.09957	0.2049	0.1216	0.1143	4	Late RGC
FAR2	fatty acyl-CoA reductase 2	55711	protein-coding	GO:0006629~lipid metabolic process,GO:0010025~wax biosynthetic process,GO:0035336~long-chain fatty-acyl-CoA metabolic process,GO:1901568~fatty acid derivative metabolic process,	GO:0005777~peroxisome,GO:0005778~peroxisomal membrane,GO:0005779~integral component of peroxisomal membrane,GO:0016021~integral component of membrane,GO:0043231~intracellular membrane-bounded organelle,	GO:0016491~oxidoreductase activity,GO:0080019~fatty-acyl-CoA reductase (alcohol-forming) activity,	hsa04146:Peroxisome,	R-HSA-1430728~Metabolism,R-HSA-556833~Metabolism of lipids,R-HSA-8848584~Wax and plasmalogen biosynthesis,R-HSA-9640463~Wax biosynthesis,	WP5275~Ether lipid biosynthesis,	1	0	1	FALSE	339.638	-1.03259	0.281835	6.48e-06	6e-05	177.172	227.841	198.884	228.068	435.074	612.659	585.516	251.894	0.01226	-0.07398	0.03567	0.18	-0.05317	-0.03479	4	Late RGC
LSM7	LSM7 homolog, U6 small nuclear RNA and mRNA degradation associated	51690	protein-coding	GO:0000398~mRNA splicing, via spliceosome,GO:0000956~nuclear-transcribed mRNA catabolic process,	GO:0005634~nucleus,GO:0005654~nucleoplasm,GO:0005688~U6 snRNP,GO:0005689~U12-type spliceosomal complex,GO:0005829~cytosol,GO:0046540~U4/U6 x U5 tri-snRNP complex,GO:0071004~U2-type prespliceosome,GO:0071005~U2-type precatalytic spliceosome,GO:0071013~catalytic step 2 spliceosome,GO:0097526~spliceosomal tri-snRNP complex,GO:1990726~Lsm1-7-Pat1 complex,GO:1990904~ribonucleoprotein complex,	GO:0003723~RNA binding,GO:0005515~protein binding,GO:0017070~U6 snRNA binding,	hsa03018:RNA degradation,hsa03040:Spliceosome,	R-HSA-429914~Deadenylation-dependent mRNA decay,R-HSA-430039~mRNA decay by 5' to 3' exoribonuclease,R-HSA-72163~mRNA Splicing - Major Pathway,R-HSA-72172~mRNA Splicing,R-HSA-72203~Processing of Capped Intron-Containing Pre-mRNA,R-HSA-8953854~Metabolism of RNA,	WP411~mRNA processing,	1	0	1	TRUE	473.547	-0.629225	0.15953	6.64e-06	6.14e-05	361.728	336.106	314.485	425.11	579.115	701.669	509.99	560.176	0.09616	-0.05904	0.01651	-0.05366	-0.1612	-0.08405	1	nRPC
NTS	neurotensin	4922	protein-coding	GO:0007165~signal transduction,GO:0007218~neuropeptide signaling pathway,GO:0010628~positive regulation of gene expression,GO:0010629~negative regulation of gene expression,GO:0031640~killing of cells of other organism,GO:0051092~positive regulation of NF-kappaB transcription factor activity,GO:0051897~positive regulation of protein kinase B signaling,GO:0061844~antimicrobial humoral immune respo…	GO:0005576~extracellular region,GO:0030133~transport vesicle,GO:0043231~intracellular membrane-bounded organelle,GO:0043679~axon terminus,	GO:0005184~neuropeptide hormone activity,GO:0005515~protein binding,GO:0048018~receptor agonist activity,GO:0071855~neuropeptide receptor binding,	hsa04080:Neuroactive ligand-receptor interaction,	R-HSA-162582~Signal Transduction,R-HSA-372790~Signaling by GPCR,R-HSA-373076~Class A/1 (Rhodopsin-like receptors),R-HSA-375276~Peptide ligand-binding receptors,R-HSA-388396~GPCR downstream signalling,R-HSA-416476~G alpha (q) signalling events,R-HSA-500792~GPCR ligand binding,		1	0	1	FALSE	65.0236	-2.30384	0.756971	6.74e-06	6.22e-05	16.7467	19.4442	13.3824	6.30459	47.3421	184.176	218.836	13.9579	0.001668	-0.009416	0.01231	-0.002511	-0.00886	-0.01326	3	Early RGC
CTPS1	CTP synthase 1	1503	protein-coding	GO:0006139~nucleobase-containing compound metabolic process,GO:0006221~pyrimidine nucleotide biosynthetic process,GO:0006241~CTP biosynthetic process,GO:0006541~glutamine metabolic process,GO:0009410~response to xenobiotic stimulus,GO:0019856~pyrimidine nucleobase biosynthetic process,GO:0042098~T cell proliferation,GO:0042100~B cell proliferation,GO:0044210~'de novo' CTP biosynthetic process,	GO:0005737~cytoplasm,GO:0005829~cytosol,GO:0016020~membrane,GO:0097268~cytoophidium,	GO:0003883~CTP synthase activity,GO:0005515~protein binding,GO:0005524~ATP binding,GO:0042802~identical protein binding,	hsa00240:Pyrimidine metabolism,hsa01100:Metabolic pathways,hsa01232:Nucleotide metabolism,hsa01240:Biosynthesis of cofactors,	R-HSA-1430728~Metabolism,R-HSA-15869~Metabolism of nucleotides,R-HSA-499943~Interconversion of nucleotide di- and triphosphates,	WP4022~Pyrimidine metabolism,	0	1	1	TRUE	3013.67	0.760579	0.202212	6.78e-06	6.25e-05	3606.35	3314.56	3787.59	4858.6	2039.69	1691.95	1860.9	2949.75	-0.2782	0.8119	-0.2839	-0.3657	-0.1287	-0.2493	2	tRPC
WFIKKN2	WAP, follistatin/kazal, immunoglobulin, kunitz and netrin domain containing 2	124857	protein-coding	GO:0001501~skeletal system development,GO:0007179~transforming growth factor beta receptor signaling pathway,GO:0010466~negative regulation of peptidase activity,GO:0030512~negative regulation of transforming growth factor beta receptor signaling pathway,GO:0032091~negative regulation of protein binding,GO:0043392~negative regulation of DNA binding,GO:0055001~muscle cell development,GO:0060021~pa…	GO:0005615~extracellular space,	GO:0004867~serine-type endopeptidase inhibitor activity,GO:0005515~protein binding,GO:0008191~metalloendopeptidase inhibitor activity,GO:0048019~receptor antagonist activity,GO:0050431~transforming growth factor beta binding,				0	1	1	FALSE	348.716	0.89732	0.245657	7.28e-06	6.64e-05	449.82	496.214	520.643	403.818	264.615	161.56	174.935	318.121	-0.04763	0.0835	-0.05195	-0.0418	0.151	0.02447	5	H&A
BCL7A	BAF chromatin remodeling complex subunit BCL7A	605	protein-coding	GO:0006338~chromatin remodeling,GO:0006357~regulation of transcription from RNA polymerase II promoter,GO:0008284~positive regulation of cell proliferation,GO:0030071~regulation of mitotic metaphase/anaphase transition,GO:0045596~negative regulation of cell differentiation,GO:0045892~negative regulation of transcription, DNA-templated,GO:0070316~regulation of G0 to G1 transition,GO:1902459~positi…	GO:0000785~chromatin,GO:0016514~SWI/SNF complex,	GO:0005515~protein binding,				0	1	1	TRUE	4207.84	-0.785481	0.213628	8.7e-06	7.82e-05	2807.56	2459.29	2800.56	3687.44	4739.44	4671.82	4602.65	7893.94	-0.9603	0.709	0.5849	-0.4863	-0.3527	-0.2728	2	tRPC
ADD3	adducin 3	120	protein-coding	GO:0007010~cytoskeleton organization,GO:0051016~barbed-end actin filament capping,	GO:0000794~condensed nuclear chromosome,GO:0005829~cytosol,GO:0005856~cytoskeleton,GO:0005886~plasma membrane,GO:0005903~brush border,GO:0005911~cell-cell junction,GO:0005938~cell cortex,GO:0014069~postsynaptic density,GO:0016020~membrane,	GO:0005200~structural constituent of cytoskeleton,GO:0005516~calmodulin binding,GO:0051015~actin filament binding,		R-HSA-162582~Signal Transduction,R-HSA-194315~Signaling by Rho GTPases,R-HSA-382551~Transport of small molecules,R-HSA-5223345~Miscellaneous transport and binding events,R-HSA-9012999~RHO GTPase cycle,R-HSA-9013405~RHOD GTPase cycle,R-HSA-9035034~RHOF GTPase cycle,R-HSA-9716542~Signaling by Rho GTPases, Miro GTPases and RHOBTB3,		2	0	2	FALSE	532.347	0.630687	0.164494	1.04e-05	9.15e-05	708.774	718.276	724.283	495.222	428.783	350.976	430.765	401.694	0.1107	0.07759	-0.1567	-0.004558	-0.1116	-0.02263	1	nRPC
KSR1	kinase suppressor of ras 1	8844	protein-coding	GO:0006468~protein phosphorylation,GO:0007165~signal transduction,GO:0007265~Ras protein signal transduction,GO:0019933~cAMP-mediated signaling,GO:0035556~intracellular signal transduction,GO:0042127~regulation of cell proliferation,GO:0043405~regulation of MAP kinase activity,GO:0043410~positive regulation of MAPK cascade,	GO:0005737~cytoplasm,GO:0005783~endoplasmic reticulum,GO:0005789~endoplasmic reticulum membrane,GO:0005829~cytosol,GO:0016020~membrane,GO:0032587~ruffle membrane,GO:0032991~macromolecular complex,GO:0043231~intracellular membrane-bounded organelle,	GO:0004672~protein kinase activity,GO:0004674~protein serine/threonine kinase activity,GO:0004712~protein serine/threonine/tyrosine kinase activity,GO:0005078~MAP-kinase scaffold activity,GO:0005515~protein binding,GO:0005524~ATP binding,GO:0008022~protein C-terminus binding,GO:0031434~mitogen-activated protein kinase kinase binding,GO:0046872~metal ion binding,GO:0051087~chaperone binding,GO:005…	hsa04014:Ras signaling pathway,hsa04625:C-type lectin receptor signaling pathway,hsa05152:Tuberculosis,	R-HSA-162582~Signal Transduction,R-HSA-1643685~Disease,R-HSA-5663202~Diseases of signal transduction by growth factor receptors and second messengers,R-HSA-5673000~RAF activation,R-HSA-5673001~RAF/MAP kinase cascade,R-HSA-5674135~MAP2K and MAPK activation,R-HSA-5675221~Negative regulation of MAPK pathway,R-HSA-5683057~MAPK family signaling cascades,R-HSA-5684996~MAPK1/MAPK3 signaling,R-HSA-680294…	WP4223~Ras signaling,WP4018~Clear cell renal cell carcinoma pathways,WP2380~Brain-derived neurotrophic factor (BDNF) signaling pathway,WP4928~MAPK pathway in congenital thyroid cancer,WP231~TNF-alpha signaling pathway,	1	0	1	TRUE	1803.22	0.558942	0.141807	1.1e-05	9.59e-05	2584.5	2164.21	2127.11	1877.61	1311.19	1329.98	1325.07	1706.07	-0.09831	0.001385	0.003398	0.009497	0.08015	0.3157	6	PR
RABIF	RAB interacting factor	5877	protein-coding	GO:0006892~post-Golgi vesicle-mediated transport,GO:0007264~small GTPase mediated signal transduction,GO:0015031~protein transport,GO:0061025~membrane fusion,	GO:0005829~cytosol,GO:0016020~membrane,	GO:0005085~guanyl-nucleotide exchange factor activity,GO:0005515~protein binding,GO:0008270~zinc ion binding,			WP2446~Retinoblastoma gene in cancer,	1	0	1	TRUE	266.135	-0.574919	0.14698	1.11e-05	9.68e-05	180.864	224.997	192.929	230.568	302.769	333.318	320.27	343.364	0.01431	-0.01544	0.003456	0.05101	-0.03138	-0.03547	4	Late RGC
C3orf70	chromosome 3 open reading frame 70	285382	protein-coding	GO:0007399~nervous system development,GO:0048512~circadian behavior,						1	0	1	TRUE	271.55	0.731978	0.199942	1.16e-05	0.000100465	434.297	294.44	322.292	342.249	225.701	188.179	152.152	213.09	-0.02843	-0.01889	0.03497	0.01199	0.1122	-0.04733	5	H&A
KIF5A	kinesin family member 5A	3798	protein-coding	GO:0007018~microtubule-based movement,GO:0007268~chemical synaptic transmission,GO:0007411~axon guidance,GO:0016192~vesicle-mediated transport,GO:0030705~cytoskeleton-dependent intracellular transport,GO:0048489~synaptic vesicle transport,GO:0098971~anterograde dendritic transport of neurotransmitter receptor complex,GO:0099641~anterograde axonal protein transport,GO:1990049~retrograde neuronal d…	GO:0005737~cytoplasm,GO:0005829~cytosol,GO:0005871~kinesin complex,GO:0005874~microtubule,GO:0016020~membrane,GO:0032839~dendrite cytoplasm,GO:0035253~ciliary rootlet,GO:0043204~perikaryon,GO:0045202~synapse,GO:0048471~perinuclear region of cytoplasm,GO:1904115~axon cytoplasm,	GO:0003774~motor activity,GO:0003777~microtubule motor activity,GO:0005515~protein binding,GO:0005524~ATP binding,GO:0008017~microtubule binding,GO:0008574~ATP-dependent microtubule motor activity, plus-end-directed,GO:0016887~ATPase activity,GO:0019894~kinesin binding,	hsa04144:Endocytosis,hsa04728:Dopaminergic synapse,hsa04814:Motor proteins,hsa05010:Alzheimer disease,hsa05012:Parkinson disease,hsa05014:Amyotrophic lateral sclerosis,hsa05016:Huntington disease,hsa05020:Prion disease,hsa05022:Pathways of neurodegeneration - multiple diseases,hsa05132:Salmonella infection,hsa05223:Non-small cell lung cancer,	R-HSA-109582~Hemostasis,R-HSA-1280218~Adaptive Immune System,R-HSA-162582~Signal Transduction,R-HSA-168256~Immune System,R-HSA-194315~Signaling by Rho GTPases,R-HSA-195258~RHO GTPase Effectors,R-HSA-199991~Membrane Trafficking,R-HSA-2132295~MHC class II antigen presentation,R-HSA-264876~Insulin processing,R-HSA-2980736~Peptide hormone metabolism,R-HSA-392499~Metabolism of proteins,R-HSA-5625970~R…	WP5124~Alzheimer's disease,WP2059~Alzheimer's disease and miRNA effects,	1	0	1	FALSE	2757.06	-0.811652	0.227202	1.22e-05	0.000104622	1979.18	2134.95	1961.39	1504.04	3257.34	4355.34	4588.65	2275.62	-0.2812	-0.4399	0.4928	1.046	0.09419	-0.1552	4	Late RGC
ADCYAP1R1	ADCYAP receptor type I	117	protein-coding	GO:0007166~cell surface receptor signaling pathway,GO:0007188~adenylate cyclase-modulating G-protein coupled receptor signaling pathway,GO:0007202~activation of phospholipase C activity,GO:0007283~spermatogenesis,GO:0009410~response to xenobiotic stimulus,GO:0010524~positive regulation of calcium ion transport into cytosol,GO:0019933~cAMP-mediated signaling,GO:0030154~cell differentiation,GO:0032…	GO:0005768~endosome,GO:0005791~rough endoplasmic reticulum,GO:0005886~plasma membrane,GO:0005887~integral component of plasma membrane,GO:0005901~caveola,GO:0005923~bicellular tight junction,GO:0009986~cell surface,GO:0016021~integral component of membrane,GO:0043005~neuron projection,GO:0043231~intracellular membrane-bounded organelle,GO:0043235~receptor complex,	GO:0004930~G-protein coupled receptor activity,GO:0004999~vasoactive intestinal polypeptide receptor activity,GO:0005515~protein binding,GO:0008179~adenylate cyclase binding,GO:0008528~G-protein coupled peptide receptor activity,GO:0017046~peptide hormone binding,GO:0031267~small GTPase binding,GO:0038023~signaling receptor activity,GO:0042923~neuropeptide binding,	hsa04024:cAMP signaling pathway,hsa04080:Neuroactive ligand-receptor interaction,hsa04713:Circadian entrainment,hsa04911:Insulin secretion,hsa04924:Renin secretion,	R-HSA-162582~Signal Transduction,R-HSA-166520~Signaling by NTRKs,R-HSA-187015~Activation of TRKA receptors,R-HSA-187024~NGF-independant TRKA activation,R-HSA-187037~Signaling by NTRK1 (TRKA),R-HSA-372790~Signaling by GPCR,R-HSA-373080~Class B/2 (Secretin family receptors),R-HSA-388396~GPCR downstream signalling,R-HSA-418555~G alpha (s) signalling events,R-HSA-420092~Glucagon-type ligand receptors…	WP706~Sudden infant death syndrome (SIDS) susceptibility pathways,WP334~GPCRs, class B secretin-like,	1	0	1	FALSE	258.329	-1.22379	0.353098	1.44e-05	0.000120711	143.67	126.834	97.5602	189.552	295.314	238.159	302.734	672.806	-0.06632	-0.06564	0.1412	-0.01374	0.02296	-0.05919	3	Early RGC
DIRC3	disrupted in renal carcinoma 3	729582	ncRNA	NA	NA	NA	NA	NA	NA	2	0	2	FALSE	62.84	1.31446	0.380307	1.49e-05	0.000124393	84.8497	81.4803	99.2525	109.88	26.4235	29.0277	16.9058	54.901	NA	NA	NA	NA	NA	NA	NA	NA
MARCKS	myristoylated alanine rich protein kinase C substrate	4082	protein-coding	GO:0006915~apoptotic process,GO:0007005~mitochondrion organization,GO:0007015~actin filament organization,GO:0007417~central nervous system development,GO:0021915~neural tube development,GO:0022008~neurogenesis,GO:0034976~response to endoplasmic reticulum stress,GO:0051017~actin filament bundle assembly,GO:0051764~actin crosslink formation,	GO:0005737~cytoplasm,GO:0005813~centrosome,GO:0005886~plasma membrane,GO:0005925~focal adhesion,GO:0005938~cell cortex,GO:0015629~actin cytoskeleton,GO:0016020~membrane,GO:0032432~actin filament bundle,GO:0042585~germinal vesicle,GO:0070062~extracellular exosome,	GO:0003779~actin binding,GO:0005080~protein kinase C binding,GO:0005516~calmodulin binding,GO:0042802~identical protein binding,GO:0051015~actin filament binding,	hsa04666:Fc gamma R-mediated phagocytosis,hsa05206:MicroRNAs in cancer,	R-HSA-1430728~Metabolism,R-HSA-163685~Integration of energy metabolism,R-HSA-399997~Acetylcholine regulates insulin secretion,R-HSA-422356~Regulation of insulin secretion,	WP2380~Brain-derived neurotrophic factor (BDNF) signaling pathway,	2	0	2	TRUE	17164.1	-0.377938	0.0913831	1.52e-05	0.000126254	14250.3	13722.9	14828.8	16312.7	19338.7	20899.9	19684.9	18274.6	0.0518	-0.0406	-0.05597	0.04497	0.05346	0.07902	6	PR
PC	pyruvate carboxylase	5091	protein-coding	GO:0006090~pyruvate metabolic process,GO:0006094~gluconeogenesis,GO:0006629~lipid metabolic process,GO:0006734~NADH metabolic process,GO:0006739~NADP metabolic process,GO:0006790~sulfur compound metabolic process,GO:0010629~negative regulation of gene expression,GO:0019074~viral RNA genome packaging,GO:0019076~viral release from host cell,GO:0034641~cellular nitrogen compound metabolic process,GO…	GO:0005737~cytoplasm,GO:0005739~mitochondrion,GO:0005759~mitochondrial matrix,GO:0005829~cytosol,	GO:0003824~catalytic activity,GO:0004736~pyruvate carboxylase activity,GO:0005515~protein binding,GO:0005524~ATP binding,GO:0009374~biotin binding,GO:0042802~identical protein binding,GO:0046872~metal ion binding,	hsa00020:Citrate cycle (TCA cycle),hsa00620:Pyruvate metabolism,hsa01100:Metabolic pathways,hsa01200:Carbon metabolism,hsa01230:Biosynthesis of amino acids,	R-HSA-1430728~Metabolism,R-HSA-1643685~Disease,R-HSA-196780~Biotin transport and metabolism,R-HSA-196849~Metabolism of water-soluble vitamins and cofactors,R-HSA-196854~Metabolism of vitamins and cofactors,R-HSA-3296482~Defects in vitamin and cofactor metabolism,R-HSA-3323169~Defects in biotin (Btn) metabolism,R-HSA-3371599~Defective HLCS causes multiple carboxylase deficiency,R-HSA-5668914~Disea…	WP106~Alanine and aspartate metabolism,WP2453~TCA cycle and deficiency of pyruvate dehydrogenase complex (PDHc),WP534~Glycolysis and gluconeogenesis,WP357~Fatty acid biosynthesis,WP5031~Biotin metabolism, including IMDs,WP3925~Amino acid metabolism,	1	1	2	TRUE	497.447	-0.561116	0.146082	1.64e-05	0.00013507	457.21	399.395	375.841	329.755	550.565	651.829	555.564	659.415	-0.01394	-0.02485	0.03628	0.01082	-0.05979	0.03727	6	PR
SNRPB2	small nuclear ribonucleoprotein polypeptide B2	6629	protein-coding	GO:0000398~mRNA splicing, via spliceosome,GO:1903241~U2-type prespliceosome assembly,	GO:0001650~fibrillar center,GO:0005634~nucleus,GO:0005654~nucleoplasm,GO:0005681~spliceosomal complex,GO:0005685~U1 snRNP,GO:0005686~U2 snRNP,GO:0016607~nuclear speck,GO:0036464~cytoplasmic ribonucleoprotein granule,GO:0071005~U2-type precatalytic spliceosome,GO:0071007~U2-type catalytic step 2 spliceosome,GO:0071013~catalytic step 2 spliceosome,	GO:0003723~RNA binding,GO:0005515~protein binding,GO:0030619~U1 snRNA binding,GO:0070990~snRNP binding,	hsa03040:Spliceosome,	R-HSA-72163~mRNA Splicing - Major Pathway,R-HSA-72172~mRNA Splicing,R-HSA-72203~Processing of Capped Intron-Containing Pre-mRNA,R-HSA-8953854~Metabolism of RNA,	WP4352~Ciliary landscape,WP411~mRNA processing,	1	0	1	FALSE	1132.5	-0.574042	0.151417	1.83e-05	0.000149408	765.679	801.723	811.542	1148.25	1347.83	1497.95	1320.96	1366.06	0.01536	-0.01672	0.01969	-0.009818	-0.03575	-0.04644	3	Early RGC
MARCKSL1	MARCKS like 1	65108	protein-coding	GO:0007015~actin filament organization,GO:0007417~central nervous system development,GO:0008283~cell proliferation,GO:0008284~positive regulation of cell proliferation,	GO:0005737~cytoplasm,GO:0005856~cytoskeleton,GO:0005886~plasma membrane,GO:0070062~extracellular exosome,	GO:0005515~protein binding,GO:0005516~calmodulin binding,GO:0051015~actin filament binding,	hsa04666:Fc gamma R-mediated phagocytosis,hsa05140:Leishmaniasis,			2	0	2	FALSE	12878.8	-0.478734	0.121492	1.93e-05	0.000156878	10047.1	9674.9	9855.2	12610.6	14473	17111.7	13918.4	15339.2	0.1928	0.1033	-0.2528	0.05434	0.103	-0.2755	1	nRPC
SPEG	striated muscle enriched protein kinase	10290	protein-coding	GO:0006468~protein phosphorylation,GO:0007517~muscle organ development,GO:0008285~negative regulation of cell proliferation,GO:0042692~muscle cell differentiation,	GO:0005634~nucleus,	GO:0004672~protein kinase activity,GO:0004674~protein serine/threonine kinase activity,GO:0004712~protein serine/threonine/tyrosine kinase activity,GO:0005515~protein binding,GO:0005524~ATP binding,				0	1	1	FALSE	1703.25	0.466738	0.118068	1.98e-05	0.000160426	2289.45	2126.1	1889.74	1707.2	1376.03	1464.04	1326.09	1447.38	-0.08493	-0.155	0.1893	0.3958	-0.05228	-0.1334	4	Late RGC
BTBD6	BTB domain containing 6	90135	protein-coding	GO:0022008~neurogenesis,	GO:0005737~cytoplasm,GO:0005829~cytosol,			R-HSA-1280218~Adaptive Immune System,R-HSA-168256~Immune System,R-HSA-392499~Metabolism of proteins,R-HSA-597592~Post-translational protein modification,R-HSA-8951664~Neddylation,R-HSA-983168~Antigen processing: Ubiquitination & Proteasome degradation,R-HSA-983169~Class I MHC mediated antigen processing & presentation,		1	0	1	FALSE	316.444	-0.839386	0.245083	2.02e-05	0.000163708	274.548	193.558	197.697	188.376	359.725	599.435	392.417	325.796	-0.01432	-0.004087	0.01923	0.003903	-0.04637	0.02788	6	PR
CFL1	cofilin 1	1072	protein-coding	GO:0000281~mitotic cytokinesis,GO:0007010~cytoskeleton organization,GO:0007266~Rho protein signal transduction,GO:0009615~response to virus,GO:0022604~regulation of cell morphogenesis,GO:0030036~actin cytoskeleton organization,GO:0030042~actin filament depolymerization,GO:0030043~actin filament fragmentation,GO:0040019~positive regulation of embryonic development,GO:0043066~negative regulation of…	GO:0005615~extracellular space,GO:0005634~nucleus,GO:0005737~cytoplasm,GO:0005829~cytosol,GO:0005925~focal adhesion,GO:0015629~actin cytoskeleton,GO:0016020~membrane,GO:0016363~nuclear matrix,GO:0030027~lamellipodium,GO:0030426~growth cone,GO:0031258~lamellipodium membrane,GO:0031982~vesicle,GO:0032587~ruffle membrane,GO:0070062~extracellular exosome,	GO:0005515~protein binding,GO:0051015~actin filament binding,	hsa04360:Axon guidance,hsa04666:Fc gamma R-mediated phagocytosis,hsa04810:Regulation of actin cytoskeleton,hsa05133:Pertussis,hsa05170:Human immunodeficiency virus 1 infection,	R-HSA-109582~Hemostasis,R-HSA-114608~Platelet degranulation ,R-HSA-1266738~Developmental Biology,R-HSA-1280215~Cytokine Signaling in Immune system,R-HSA-162582~Signal Transduction,R-HSA-168249~Innate Immune System,R-HSA-168256~Immune System,R-HSA-194315~Signaling by Rho GTPases,R-HSA-195258~RHO GTPase Effectors,R-HSA-2029480~Fcgamma receptor (FCGR) dependent phagocytosis,R-HSA-2029482~Regulation …	WP5083~Neuroinflammation and glutamatergic signaling,WP4932~7q11.23 copy number variation syndrome,WP51~Regulation of actin cytoskeleton,WP2380~Brain-derived neurotrophic factor (BDNF) signaling pathway,WP4535~Envelope proteins and their potential roles in EDMD physiopathology,WP437~EGF/EGFR signaling pathway,WP524~G13 signaling pathway,WP3888~VEGFA-VEGFR2 signaling,	0	1	1	FALSE	10871.9	-0.511513	0.133505	2.41e-05	0.000191553	8417.98	7937.85	7796.34	10835.8	12771.4	14241.6	11507.2	13467.5	0.2648	0.02878	-0.2233	-0.009551	-0.1893	-0.152	1	nRPC
PPM1B	protein phosphatase, Mg2+/Mn2+ dependent 1B	5495	protein-coding	GO:0006470~protein dephosphorylation,GO:0006499~N-terminal protein myristoylation,GO:0032688~negative regulation of interferon-beta production,GO:0035970~peptidyl-threonine dephosphorylation,GO:0043124~negative regulation of I-kappaB kinase/NF-kappaB signaling,GO:0050687~negative regulation of defense response to virus,GO:0090263~positive regulation of canonical Wnt signaling pathway,GO:1901223~n…	GO:0005634~nucleus,GO:0005730~nucleolus,GO:0005829~cytosol,GO:0016020~membrane,	GO:0000287~magnesium ion binding,GO:0004722~protein serine/threonine phosphatase activity,GO:0005515~protein binding,GO:0017018~myosin phosphatase activity,GO:0030145~manganese ion binding,	hsa04010:MAPK signaling pathway,	R-HSA-1169408~ISG15 antiviral mechanism,R-HSA-1169410~Antiviral mechanism by IFN-stimulated genes,R-HSA-1280215~Cytokine Signaling in Immune system,R-HSA-1643685~Disease,R-HSA-168256~Immune System,R-HSA-5663202~Diseases of signal transduction by growth factor receptors and second messengers,R-HSA-913531~Interferon Signaling,R-HSA-9700206~Signaling by ALK in cancer,R-HSA-9700645~ALK mutants bind T…	WP382~MAPK signaling pathway,	0	1	1	FALSE	1739.37	-0.394092	0.098346	2.42e-05	0.000191756	1524.65	1514.46	1576.26	1326.7	2052.68	1831.98	2087.14	2001.08	-0.04176	-0.1559	0.1941	0.1236	-0.1234	-0.0506	3	Early RGC
GNA12	G protein subunit alpha 12	2768	protein-coding	GO:0001701~in utero embryonic development,GO:0007186~G-protein coupled receptor signaling pathway,GO:0007188~adenylate cyclase-modulating G-protein coupled receptor signaling pathway,GO:0007266~Rho protein signal transduction,GO:0007596~blood coagulation,GO:0008217~regulation of blood pressure,GO:0008360~regulation of cell shape,GO:0009410~response to xenobiotic stimulus,GO:0010259~multicellular …	GO:0005737~cytoplasm,GO:0005834~heterotrimeric G-protein complex,GO:0005886~plasma membrane,GO:0005925~focal adhesion,GO:0016328~lateral plasma membrane,GO:0031526~brush border membrane,GO:0043005~neuron projection,GO:0043025~neuronal cell body,	GO:0001664~G-protein coupled receptor binding,GO:0003924~GTPase activity,GO:0005515~protein binding,GO:0005525~GTP binding,GO:0019001~guanyl nucleotide binding,GO:0019888~protein phosphatase regulator activity,GO:0031683~G-protein beta/gamma-subunit complex binding,GO:0031752~D5 dopamine receptor binding,GO:0046872~metal ion binding,GO:0051721~protein phosphatase 2A binding,	hsa04010:MAPK signaling pathway,hsa04022:cGMP-PKG signaling pathway,hsa04071:Sphingolipid signaling pathway,hsa04072:Phospholipase D signaling pathway,hsa04270:Vascular smooth muscle contraction,hsa04730:Long-term depression,hsa04810:Regulation of actin cytoskeleton,hsa04928:Parathyroid hormone synthesis, secretion and action,hsa05130:Pathogenic Escherichia coli infection,hsa05163:Human cytomegal…	R-HSA-109582~Hemostasis,R-HSA-162582~Signal Transduction,R-HSA-372790~Signaling by GPCR,R-HSA-388396~GPCR downstream signalling,R-HSA-416482~G alpha (12/13) signalling events,R-HSA-456926~Thrombin signalling through proteinase activated receptors (PARs),R-HSA-76002~Platelet activation, signaling and aggregation,	WP35~G protein signaling pathways,WP2032~Thyroid stimulating hormone (TSH) signaling pathway,WP51~Regulation of actin cytoskeleton,WP382~MAPK signaling pathway,WP5093~Opioid receptor pathways,	0	1	1	FALSE	904.538	-0.445361	0.11318	2.44e-05	0.00019334	713.536	716.427	714.474	866.886	1090.51	997.104	1009.13	1128.23	0.01712	-0.003647	-0.01107	-0.007841	0.003504	-0.009177	1	nRPC
LINC00907	long intergenic non-protein coding RNA 907	284260	ncRNA	NA	NA	NA	NA	NA	NA	1	0	1	FALSE	77.5201	1.10378	0.334616	2.57e-05	0.00020319	84.3782	123.096	144.064	89.7413	26.0998	51.5946	48.1833	53.0047	NA	NA	NA	NA	NA	NA	NA	NA
SORCS2	sortilin related VPS10 domain containing receptor 2	57537	protein-coding	GO:0006886~intracellular protein transport,GO:0007218~neuropeptide signaling pathway,GO:0060292~long term synaptic depression,	GO:0005829~cytosol,GO:0005887~integral component of plasma membrane,GO:0016020~membrane,GO:0016021~integral component of membrane,GO:0031901~early endosome membrane,GO:0043197~dendritic spine,GO:0043204~perikaryon,GO:0043231~intracellular membrane-bounded organelle,GO:0055038~recycling endosome membrane,GO:0098839~postsynaptic density membrane,	GO:0008188~neuropeptide receptor activity,				1	1	2	TRUE	6790.66	0.509096	0.133734	2.71e-05	0.00021248	8236.48	7788.04	7694.75	8731.95	5156.09	4848.17	4953.38	6916.44	-0.04803	0.4966	-0.3302	-0.1015	-0.2779	0.01573	2	tRPC
KCNQ1OT1	KCNQ1 opposite strand/antisense transcript 1	10984	ncRNA	GO:0001649~osteoblast differentiation,GO:0010628~positive regulation of gene expression,GO:0030513~positive regulation of BMP signaling pathway,GO:0031507~heterochromatin assembly,GO:0060965~negative regulation of gene silencing by miRNA,GO:1900144~positive regulation of BMP secretion,GO:2000627~positive regulation of miRNA catabolic process,	GO:0005730~nucleolus,	GO:0035198~miRNA binding,				1	0	1	FALSE	844.386	-1.08121	0.329442	2.74e-05	0.000214256	531.427	605.547	567.635	271.097	1889.28	772.736	850.923	1266.44	NA	NA	NA	NA	NA	NA	NA	NA
TLE1	TLE family member 1, transcriptional corepressor	7088	protein-coding	GO:0006355~regulation of transcription, DNA-templated,GO:0007165~signal transduction,GO:0009887~animal organ morphogenesis,GO:0010628~positive regulation of gene expression,GO:0016055~Wnt signaling pathway,GO:0030178~negative regulation of Wnt signaling pathway,GO:0043124~negative regulation of I-kappaB kinase/NF-kappaB signaling,GO:0045892~negative regulation of transcription, DNA-templated,GO:0…	GO:0005634~nucleus,GO:0005654~nucleoplasm,GO:0005667~transcription factor complex,GO:0005829~cytosol,GO:1990907~beta-catenin-TCF complex,	GO:0003714~transcription corepressor activity,GO:0005515~protein binding,GO:0042802~identical protein binding,	hsa04310:Wnt signaling pathway,hsa04330:Notch signaling pathway,	R-HSA-157118~Signaling by NOTCH,R-HSA-162582~Signal Transduction,R-HSA-195253~Degradation of beta-catenin by the destruction complex,R-HSA-195721~Signaling by WNT,R-HSA-1980143~Signaling by NOTCH1,R-HSA-201681~TCF dependent signaling in response to WNT,R-HSA-201722~Formation of the beta-catenin:TCF transactivating complex,R-HSA-2122947~NOTCH1 Intracellular Domain Regulates Transcription,R-HSA-376…	WP61~Notch signaling pathway,WP4844~Influence of laminopathies on Wnt signaling,WP4879~Overlap between signal transduction pathways contributing to LMNA laminopathies,	1	0	1	TRUE	2909.01	0.424956	0.108552	2.99e-05	0.000231982	3208.58	3132.36	3452.28	3695.01	2184.2	2769.59	2420.47	2409.62	0.06176	0.04375	-0.1451	-0.009692	0.07428	0.119	6	PR
PRR14	proline rich 14	78994	protein-coding	GO:0007517~muscle organ development,	GO:0005652~nuclear lamina,GO:0005654~nucleoplasm,GO:0005694~chromosome,	GO:0005515~protein binding,				0	1	1	FALSE	1181.71	0.43515	0.111786	3.08e-05	0.000237837	1399.69	1278.05	1500.21	1322.92	892.366	1093.54	925.128	1041.75	-0.02646	-0.007892	-0.0476	0.08942	-0.02448	0.2693	6	PR
FIG4	FIG4 phosphoinositide 5-phosphatase	9896	protein-coding	GO:0006661~phosphatidylinositol biosynthetic process,GO:0007033~vacuole organization,GO:0007626~locomotory behavior,GO:0010976~positive regulation of neuron projection development,GO:0031642~negative regulation of myelination,GO:0032288~myelin assembly,GO:0036092~phosphatidylinositol-3-phosphate biosynthetic process,GO:0043473~pigmentation,GO:0046856~phosphatidylinositol dephosphorylation,GO:0048…	GO:0000139~Golgi membrane,GO:0005783~endoplasmic reticulum,GO:0005811~lipid particle,GO:0010008~endosome membrane,GO:0016020~membrane,GO:0016021~integral component of membrane,GO:0031901~early endosome membrane,GO:0031902~late endosome membrane,GO:0043231~intracellular membrane-bounded organelle,GO:0055037~recycling endosome,	GO:0004438~phosphatidylinositol-3-phosphatase activity,GO:0004439~phosphatidylinositol-4,5-bisphosphate 5-phosphatase activity,GO:0004722~protein serine/threonine phosphatase activity,GO:0005515~protein binding,GO:0034485~phosphatidylinositol-3,4,5-trisphosphate 5-phosphatase activity,GO:0043812~phosphatidylinositol-4-phosphate phosphatase activity,GO:0043813~phosphatidylinositol-3,5-bisphosphate…	hsa00562:Inositol phosphate metabolism,hsa01100:Metabolic pathways,hsa05014:Amyotrophic lateral sclerosis,hsa05022:Pathways of neurodegeneration - multiple diseases,	R-HSA-1430728~Metabolism,R-HSA-1483255~PI Metabolism,R-HSA-1483257~Phospholipid metabolism,R-HSA-1660514~Synthesis of PIPs at the Golgi membrane,R-HSA-1660516~Synthesis of PIPs at the early endosome membrane,R-HSA-1660517~Synthesis of PIPs at the late endosome membrane,R-HSA-556833~Metabolism of lipids,	WP4856~Intracellular trafficking proteins involved in CMT neuropathy,	1	0	1	FALSE	788.348	-0.554662	0.150511	3.19e-05	0.000245163	633.023	704.619	645.699	493.559	1005.19	1010.96	1020.92	792.807	-0.04647	-0.05675	0.06132	0.1543	-0.08022	0.08263	4	Late RGC
XRCC2	X-ray repair cross complementing 2	7516	protein-coding	GO:0000278~mitotic cell cycle,GO:0000724~double-strand break repair via homologous recombination,GO:0001701~in utero embryonic development,GO:0001756~somitogenesis,GO:0006281~DNA repair,GO:0007098~centrosome cycle,GO:0010165~response to X-ray,GO:0010332~response to gamma radiation,GO:0022008~neurogenesis,GO:0035264~multicellular organism growth,GO:0042148~strand invasion,GO:0043524~negative regul…	GO:0005654~nucleoplasm,GO:0005657~replication fork,GO:0005737~cytoplasm,GO:0005813~centrosome,GO:0033063~Rad51B-Rad51C-Rad51D-XRCC2 complex,GO:0043231~intracellular membrane-bounded organelle,	GO:0000400~four-way junction DNA binding,GO:0003677~DNA binding,GO:0005515~protein binding,GO:0005524~ATP binding,GO:0008094~DNA-dependent ATPase activity,	hsa03440:Homologous recombination,	R-HSA-1643685~Disease,R-HSA-5685942~HDR through Homologous Recombination (HRR),R-HSA-5693532~DNA Double-Strand Break Repair,R-HSA-5693537~Resolution of D-Loop Structures,R-HSA-5693538~Homology Directed Repair,R-HSA-5693554~Resolution of D-loop Structures through Synthesis-Dependent Strand Annealing (SDSA),R-HSA-5693567~HDR through Homologous Recombination (HRR) or Single Strand Annealing (SSA),R-…	WP5316~Primary ovarian insufficiency,WP4673~Male infertility,	1	0	1	TRUE	176.946	1.10715	0.342107	3.2e-05	0.000246003	234.453	241.663	291.066	242.276	120.007	49.0467	76.0759	160.981	0.3138	0.2339	-0.3661	-0.1942	-0.2907	-0.2943	1	nRPC
REEP6	receptor accessory protein 6	92840	protein-coding	GO:0007029~endoplasmic reticulum organization,GO:0032386~regulation of intracellular transport,GO:0050908~detection of light stimulus involved in visual perception,	GO:0001917~photoreceptor inner segment,GO:0005634~nucleus,GO:0005783~endoplasmic reticulum,GO:0005789~endoplasmic reticulum membrane,GO:0016021~integral component of membrane,GO:0030665~clathrin-coated vesicle membrane,	GO:0005515~protein binding,				1	0	1	FALSE	1050.39	0.583082	0.161297	3.44e-05	0.000260983	1410.67	1305.05	1331.87	1107.55	811.5	1012.31	796.545	627.617	0.03544	-0.06417	-0.09577	-0.04593	-0.07021	0.5526	6	PR
NUMBL	NUMB like endocytic adaptor protein	9253	protein-coding	GO:0007399~nervous system development,GO:0007409~axonogenesis,GO:0019221~cytokine-mediated signaling pathway,GO:0019538~protein metabolic process,GO:0021670~lateral ventricle development,GO:0021849~neuroblast division in subventricular zone,GO:0034332~adherens junction organization,GO:0050769~positive regulation of neurogenesis,	GO:0005737~cytoplasm,	GO:0005515~protein binding,	hsa04330:Notch signaling pathway,		WP61~Notch signaling pathway,WP268~Notch signaling,WP5265~Neurogenesis regulation in the olfactory epithelium,	0	1	1	TRUE	2094.22	-0.380043	0.0965854	3.51e-05	0.000266148	1845.83	1839.11	1749.34	1764.1	2140.8	2640.03	2316.28	2458.24	-0.2853	-0.08926	0.3296	0.1534	-0.05368	0.093	3	Early RGC
PTP4A2	protein tyrosine phosphatase 4A2	8073	protein-coding	GO:0006470~protein dephosphorylation,	GO:0005634~nucleus,GO:0005737~cytoplasm,GO:0005769~early endosome,GO:0005829~cytosol,GO:0005886~plasma membrane,	GO:0004725~protein tyrosine phosphatase activity,GO:0004727~prenylated protein tyrosine phosphatase activity,GO:0005515~protein binding,GO:0008138~protein tyrosine/serine/threonine phosphatase activity,		R-HSA-392499~Metabolism of proteins,R-HSA-597592~Post-translational protein modification,R-HSA-8873719~RAB geranylgeranylation,		1	0	1	FALSE	2689.03	-0.466838	0.122464	3.51e-05	0.000266148	2440.18	2081.96	2186.91	2141.03	3342.52	3350.41	3411.78	2557.41	NA	NA	NA	NA	NA	NA	NA	NA
ANKS1B	ankyrin repeat and sterile alpha motif domain containing 1B	56899	protein-coding	GO:0048013~ephrin receptor signaling pathway,GO:1900383~regulation of synaptic plasticity by receptor localization to synapse,	GO:0005654~nucleoplasm,GO:0005737~cytoplasm,GO:0005813~centrosome,GO:0005829~cytosol,GO:0005886~plasma membrane,GO:0014069~postsynaptic density,GO:0015030~Cajal body,GO:0043197~dendritic spine,GO:0043231~intracellular membrane-bounded organelle,	GO:0046875~ephrin receptor binding,			WP2858~Ectoderm differentiation,	1	0	1	FALSE	250.486	-0.667977	0.192802	3.54e-05	0.000267526	165.901	169.128	206.501	197.023	331.226	242.631	303.923	387.551	-0.1607	-0.322	0.3908	0.1839	0.6022	-0.3339	5	H&A
SPAG7	sperm associated antigen 7	9552	protein-coding		GO:0005634~nucleus,	GO:0003676~nucleic acid binding,GO:0005515~protein binding,				0	1	1	FALSE	677.197	-0.510184	0.136928	3.71e-05	0.000278742	550.407	464.808	531.949	630.459	816.926	872.832	697.832	852.361	0.06517	-0.0383	-0.02665	0.01121	-0.08615	0.0307	1	nRPC
EBF2	EBF transcription factor 2	64641	protein-coding	GO:0001709~cell fate determination,GO:0006355~regulation of transcription, DNA-templated,GO:0006357~regulation of transcription from RNA polymerase II promoter,GO:0035563~positive regulation of chromatin binding,GO:0045944~positive regulation of transcription from RNA polymerase II promoter,GO:0050873~brown fat cell differentiation,GO:0060612~adipose tissue development,	GO:0000785~chromatin,GO:0005634~nucleus,	GO:0000978~RNA polymerase II core promoter proximal region sequence-specific DNA binding,GO:0000981~RNA polymerase II transcription factor activity, sequence-specific DNA binding,GO:0001228~transcriptional activator activity, RNA polymerase II transcription regulatory region sequence-specific binding,GO:0003677~DNA binding,GO:0003682~chromatin binding,GO:0003700~transcription factor activity, seq…				0	1	1	TRUE	151.534	-2.53617	1.13976	3.78e-05	0.000283617	5.58222	4.62956	8.92157	61.2446	216.893	178.17	185.963	550.871	-0.1804	-0.02191	0.2951	-0.1332	-0.1185	-0.1572	3	Early RGC
CYP51A1	cytochrome P450 family 51 subfamily A member 1	1595	protein-coding	GO:0006694~steroid biosynthetic process,GO:0006695~cholesterol biosynthetic process,GO:0016125~sterol metabolic process,GO:0042177~negative regulation of protein catabolic process,GO:0050709~negative regulation of protein secretion,GO:1900222~negative regulation of beta-amyloid clearance,	GO:0005783~endoplasmic reticulum,GO:0005789~endoplasmic reticulum membrane,GO:0016020~membrane,GO:0016021~integral component of membrane,	GO:0004497~monooxygenase activity,GO:0005506~iron ion binding,GO:0008398~sterol 14-demethylase activity,GO:0016491~oxidoreductase activity,GO:0016705~oxidoreductase activity, acting on paired donors, with incorporation or reduction of molecular oxygen,GO:0020037~heme binding,	hsa00100:Steroid biosynthesis,hsa01100:Metabolic pathways,	R-HSA-1266738~Developmental Biology,R-HSA-1430728~Metabolism,R-HSA-1655829~Regulation of cholesterol biosynthesis by SREBP (SREBF),R-HSA-191273~Cholesterol biosynthesis,R-HSA-211859~Biological oxidations,R-HSA-211897~Cytochrome P450 - arranged by substrate type,R-HSA-211945~Phase I - Functionalization of compounds,R-HSA-211976~Endogenous sterols,R-HSA-2426168~Activation of gene expression by SREB…	WP197~Cholesterol biosynthesis pathway,WP5323~Fatty Acids and Lipoproteins Transport in Hepatocytes,WP4718~Cholesterol metabolism with Bloch and Kandutsch-Russell pathways,WP1982~Sterol regulatory element-binding proteins (SREBP) signaling,WP702~Metapathway biotransformation Phase I and II,WP5193~Cholesterol synthesis disorders,WP43~Oxidation by cytochrome P450,WP5304~Cholesterol metabolism,WP480…	0	1	1	FALSE	2478.72	-0.560827	0.154648	3.84e-05	0.000286769	1747.28	1664.31	1789.23	2553.21	2785.61	3281.16	3163.97	2845	0.02472	-0.02633	0.01686	0.04548	-0.09944	-0.0374	4	Late RGC
ZNF593	zinc finger protein 593	51042	protein-coding	GO:0042254~ribosome biogenesis,GO:0045944~positive regulation of transcription from RNA polymerase II promoter,GO:1903026~negative regulation of RNA polymerase II regulatory region sequence-specific DNA binding,	GO:0005654~nucleoplasm,GO:0005730~nucleolus,GO:0005737~cytoplasm,	GO:0003677~DNA binding,GO:0005515~protein binding,GO:0008270~zinc ion binding,GO:0046872~metal ion binding,GO:1990275~preribosome binding,				2	0	2	TRUE	130.023	-0.745375	0.223458	3.9e-05	0.000291275	75.9182	104.628	81.4093	104.476	165.147	196.187	175.632	136.787	-0.02882	-0.05016	0.05954	0.01403	0.02079	0.03447	3	Early RGC
LGR4	leucine rich repeat containing G protein-coupled receptor 4	55366	protein-coding	GO:0001649~osteoblast differentiation,GO:0001818~negative regulation of cytokine production,GO:0001942~hair follicle development,GO:0007186~G-protein coupled receptor signaling pathway,GO:0007189~adenylate cyclase-activating G-protein coupled receptor signaling pathway,GO:0007190~activation of adenylate cyclase activity,GO:0007283~spermatogenesis,GO:0009755~hormone-mediated signaling pathway,GO:0…	GO:0005886~plasma membrane,GO:0005887~integral component of plasma membrane,GO:0016021~integral component of membrane,	GO:0004888~transmembrane signaling receptor activity,GO:0004930~G-protein coupled receptor activity,GO:0005515~protein binding,GO:0008528~G-protein coupled peptide receptor activity,GO:0016500~protein-hormone receptor activity,	hsa04310:Wnt signaling pathway,	R-HSA-162582~Signal Transduction,R-HSA-195721~Signaling by WNT,R-HSA-201681~TCF dependent signaling in response to WNT,R-HSA-4641263~Regulation of FZD by ubiquitination,	WP3594~Circadian rhythm genes,	1	0	1	TRUE	8956.97	0.655504	0.190393	4.13e-05	0.000306954	10600.6	9939.74	10076.4	14455	6419.16	5056.44	6368.58	8739.9	0.3639	0.5281	-0.5676	-0.5901	-0.1019	-0.5682	2	tRPC
CDH22	cadherin 22	64405	protein-coding	GO:0000902~cell morphogenesis,GO:0007043~cell-cell junction assembly,GO:0007156~homophilic cell adhesion via plasma membrane adhesion molecules,GO:0007275~multicellular organism development,GO:0007420~brain development,GO:0016339~calcium-dependent cell-cell adhesion via plasma membrane cell adhesion molecules,GO:0034332~adherens junction organization,GO:0044331~cell-cell adhesion mediated by cadh…	GO:0005886~plasma membrane,GO:0005912~adherens junction,GO:0016021~integral component of membrane,GO:0016342~catenin complex,	GO:0005509~calcium ion binding,GO:0045296~cadherin binding,			WP4540~Hippo signaling regulation pathways,WP4541~Hippo-Merlin signaling dysregulation,WP5087~Malignant pleural mesothelioma,	0	1	1	TRUE	151.868	0.6698	0.195855	4.15e-05	0.000307604	218.955	209.916	149.994	188.817	111.94	108.57	122.706	104.043	-0.02102	-0.01767	0.005431	0.05752	0.02521	0.06175	6	PR
PCDH8	protocadherin 8	5100	protein-coding	GO:0001756~somitogenesis,GO:0007155~cell adhesion,GO:0007156~homophilic cell adhesion via plasma membrane adhesion molecules,GO:0007267~cell-cell signaling,GO:0007268~chemical synaptic transmission,GO:0016331~morphogenesis of embryonic epithelium,GO:0050804~modulation of synaptic transmission,	GO:0005886~plasma membrane,GO:0005887~integral component of plasma membrane,GO:0016021~integral component of membrane,GO:0030425~dendrite,GO:0042734~presynaptic membrane,GO:0045211~postsynaptic membrane,GO:0098685~Schaffer collateral - CA1 synapse,GO:0098978~glutamatergic synapse,GO:0099055~integral component of postsynaptic membrane,	GO:0005509~calcium ion binding,				1	0	1	FALSE	764.025	1.5231	0.497379	4.15e-05	0.000307949	1011.89	798.137	1044.74	1996.5	237.364	200.947	226.224	596.391	-0.3549	1.051	-0.4025	-0.2577	-0.2388	-0.3292	2	tRPC
PRKAR1A	protein kinase cAMP-dependent type I regulatory subunit alpha	5573	protein-coding	GO:0001707~mesoderm formation,GO:0006357~regulation of transcription from RNA polymerase II promoter,GO:0006469~negative regulation of protein kinase activity,GO:0007189~adenylate cyclase-activating G-protein coupled receptor signaling pathway,GO:0010629~negative regulation of gene expression,GO:0032024~positive regulation of insulin secretion,GO:0035556~intracellular signal transduction,GO:00452…	GO:0001772~immunological synapse,GO:0005737~cytoplasm,GO:0005771~multivesicular body,GO:0005813~centrosome,GO:0005829~cytosol,GO:0005886~plasma membrane,GO:0005930~axoneme,GO:0005952~cAMP-dependent protein kinase complex,GO:0016020~membrane,GO:0031588~nucleotide-activated protein kinase complex,GO:0031594~neuromuscular junction,GO:0032991~macromolecular complex,GO:0044853~plasma membrane raft,GO:…	GO:0004862~cAMP-dependent protein kinase inhibitor activity,GO:0005515~protein binding,GO:0008603~cAMP-dependent protein kinase regulator activity,GO:0016301~kinase activity,GO:0019904~protein domain specific binding,GO:0030552~cAMP binding,GO:0031625~ubiquitin protein ligase binding,GO:0034236~protein kinase A catalytic subunit binding,	hsa04910:Insulin signaling pathway,	R-HSA-109582~Hemostasis,R-HSA-111885~Opioid Signalling,R-HSA-111931~PKA-mediated phosphorylation of CREB,R-HSA-111933~Calmodulin induced events,R-HSA-111996~Ca-dependent events,R-HSA-111997~CaM pathway,R-HSA-112040~G-protein mediated events,R-HSA-112043~PLC beta mediated events,R-HSA-112314~Neurotransmitter receptors and postsynaptic signal transmission,R-HSA-112315~Transmission across Chemical S…	WP35~G protein signaling pathways,WP4549~Fragile X syndrome,WP289~Myometrial relaxation and contraction pathways,WP4540~Hippo signaling regulation pathways,WP2857~Mesodermal commitment pathway,WP3869~Cannabinoid receptor signaling,WP3965~Lipid metabolism pathway,WP706~Sudden infant death syndrome (SIDS) susceptibility pathways,WP5344~Cardiomyocyte signaling pathways converging on Titin,WP536~Calc…	0	1	1	TRUE	4282.94	-0.431625	0.112999	4.23e-05	0.000312705	3361.12	3414.71	3686.8	3882.93	4816.1	4240.93	5418.43	5442.47	0.1216	-0.1428	-0.02337	0.1901	0.007389	-0.05428	4	Late RGC
RGR	retinal G protein coupled receptor	5995	protein-coding	GO:0007186~G-protein coupled receptor signaling pathway,GO:0007601~visual perception,GO:0007602~phototransduction,GO:0018298~protein-chromophore linkage,GO:0071482~cellular response to light stimulus,	GO:0001750~photoreceptor outer segment,GO:0005886~plasma membrane,GO:0005887~integral component of plasma membrane,GO:0016021~integral component of membrane,	GO:0004930~G-protein coupled receptor activity,GO:0005515~protein binding,GO:0008020~G-protein coupled photoreceptor activity,GO:0009881~photoreceptor activity,		R-HSA-162582~Signal Transduction,R-HSA-372790~Signaling by GPCR,R-HSA-373076~Class A/1 (Rhodopsin-like receptors),R-HSA-388396~GPCR downstream signalling,R-HSA-418594~G alpha (i) signalling events,R-HSA-419771~Opsins,R-HSA-500792~GPCR ligand binding,		0	1	1	FALSE	99.7725	1.29497	0.412863	4.24e-05	0.000312772	106.093	173.278	165.38	153.794	49.341	30.3785	25.9409	93.9751	-0.0008118	0.05523	-0.04731	-0.05925	0.07576	-0.01418	5	H&A
RALY	RALY heterogeneous nuclear ribonucleoprotein	22913	protein-coding	GO:0000398~mRNA splicing, via spliceosome,GO:0006351~transcription, DNA-templated,GO:0042632~cholesterol homeostasis,GO:1903506~regulation of nucleic acid-templated transcription,	GO:0005634~nucleus,GO:0071013~catalytic step 2 spliceosome,	GO:0003712~transcription cofactor activity,GO:0003723~RNA binding,GO:0005515~protein binding,GO:0042802~identical protein binding,				0	1	1	FALSE	2450.5	-0.345003	0.0878591	4.29e-05	0.000316265	2213.33	2042.8	2070.24	2233.64	2872.72	2930.64	2611.63	2629.02	0.07011	0.08187	-0.1053	-0.0533	-0.03119	-0.09521	2	tRPC
ATP2B1-AS1	ATP2B1 antisense RNA 1	338758	ncRNA	NA	NA	NA	NA	NA	NA	2	0	2	FALSE	114.889	0.779131	0.238656	4.46e-05	0.000327225	128.391	159.257	182.892	130.595	73.7656	90.0858	63.8662	90.2609	NA	NA	NA	NA	NA	NA	NA	NA
KIF1A	kinesin family member 1A	547	protein-coding	GO:0007018~microtubule-based movement,GO:0008089~anterograde axonal transport,GO:0016192~vesicle-mediated transport,GO:0030705~cytoskeleton-dependent intracellular transport,GO:0060998~regulation of dendritic spine development,GO:0061001~regulation of dendritic spine morphogenesis,GO:0099519~dense core granule cytoskeletal transport,GO:1990048~anterograde neuronal dense core vesicle transport,GO:…	GO:0005737~cytoplasm,GO:0005871~kinesin complex,GO:0005874~microtubule,GO:0030424~axon,GO:0030425~dendrite,GO:0045202~synapse,GO:0048471~perinuclear region of cytoplasm,GO:0098674~extrinsic component of neuronal dense core vesicle membrane,GO:0098992~neuronal dense core vesicle,GO:1904115~axon cytoplasm,	GO:0003774~motor activity,GO:0003777~microtubule motor activity,GO:0005515~protein binding,GO:0005524~ATP binding,GO:0008017~microtubule binding,GO:0008574~ATP-dependent microtubule motor activity, plus-end-directed,GO:0016887~ATPase activity,GO:0042802~identical protein binding,	hsa04814:Motor proteins,	R-HSA-109582~Hemostasis,R-HSA-199991~Membrane Trafficking,R-HSA-5653656~Vesicle-mediated transport,R-HSA-6811434~COPI-dependent Golgi-to-ER retrograde traffic,R-HSA-6811442~Intra-Golgi and retrograde Golgi-to-ER traffic,R-HSA-8856688~Golgi-to-ER retrograde transport,R-HSA-983189~Kinesins,R-HSA-983231~Factors involved in megakaryocyte development and platelet production,	WP5224~2q37 copy number variation syndrome,	0	1	1	TRUE	20354.7	-0.302254	0.0767147	4.84e-05	0.000351971	17953.4	17781.4	17689.1	19063.5	21182.8	22144.5	23684.9	23338	-0.5839	0.1304	0.1928	0.4464	0.5438	0.3875	5	H&A
DYNLL2	dynein light chain LC8-type 2	140735	protein-coding	GO:0007017~microtubule-based process,GO:0060271~cilium assembly,	GO:0005634~nucleus,GO:0005813~centrosome,GO:0005829~cytosol,GO:0005856~cytoskeleton,GO:0005868~cytoplasmic dynein complex,GO:0005874~microtubule,GO:0005886~plasma membrane,GO:0005929~cilium,GO:0016020~membrane,GO:0030286~dynein complex,GO:0031475~myosin V complex,GO:0097542~ciliary tip,GO:0097731~9+0 non-motile cilium,GO:0098794~postsynapse,GO:0098978~glutamatergic synapse,	GO:0005515~protein binding,GO:0045505~dynein intermediate chain binding,GO:0051959~dynein light intermediate chain binding,	hsa04814:Motor proteins,hsa04962:Vasopressin-regulated water reabsorption,hsa05132:Salmonella infection,	R-HSA-109581~Apoptosis,R-HSA-109606~Intrinsic Pathway for Apoptosis,R-HSA-114452~Activation of BH3-only proteins,R-HSA-1280218~Adaptive Immune System,R-HSA-139910~Activation of BMF and translocation to mitochondria,R-HSA-141424~Amplification of signal from the kinetochores,R-HSA-141444~Amplification of signal from unattached kinetochores via a MAD2 inhibitory signal,R-HSA-162582~Signal Transducti…	WP4532~Intraflagellar transport proteins binding to dynein,WP5085~Vasopressin-regulated water reabsorption,WP4352~Ciliary landscape,WP4906~3q29 copy number variation syndrome,	1	0	1	FALSE	4340.04	-0.572474	0.161963	5.02e-05	0.000363893	3113.76	2936.99	3014.38	4408.71	4589.98	5568.31	4937.42	6150.77	0.05854	-0.2394	0.2144	0.2199	-0.2309	-0.2413	4	Late RGC
LINC00900	long intergenic non-protein coding RNA 900	283143	ncRNA	NA	NA	NA	NA	NA	NA	1	0	1	FALSE	53.9417	-1.00739	0.323355	5.08e-05	0.000367924	35.7262	24.9996	37.9167	32.4236	67.1597	91.0868	84.5288	57.6925	NA	NA	NA	NA	NA	NA	NA	NA
TRIM8	tripartite motif containing 8	81603	protein-coding	GO:0007249~I-kappaB kinase/NF-kappaB signaling,GO:0010508~positive regulation of autophagy,GO:0016567~protein ubiquitination,GO:0019827~stem cell population maintenance,GO:0032897~negative regulation of viral transcription,GO:0043123~positive regulation of I-kappaB kinase/NF-kappaB signaling,GO:0044790~negative regulation by host of viral release from host cell,GO:0045087~innate immune response,G…	GO:0005634~nucleus,GO:0005737~cytoplasm,GO:0005829~cytosol,GO:0016605~PML body,	GO:0003713~transcription coactivator activity,GO:0005515~protein binding,GO:0008270~zinc ion binding,GO:0016740~transferase activity,GO:0042802~identical protein binding,GO:0042803~protein homodimerization activity,GO:0046872~metal ion binding,GO:0061630~ubiquitin protein ligase activity,		R-HSA-1280215~Cytokine Signaling in Immune system,R-HSA-168256~Immune System,R-HSA-877300~Interferon gamma signaling,R-HSA-913531~Interferon Signaling,		1	0	1	TRUE	1185.52	-0.540244	0.150532	5.11e-05	0.000369836	1095.99	876.497	815.322	959.084	1333.6	1465.3	1206.25	1732.15	-0.211	0.2053	0.1124	0.03802	-0.2149	-0.1903	2	tRPC
B3GALT1	beta-1,3-galactosyltransferase 1	8708	protein-coding	GO:0006486~protein glycosylation,GO:0006493~protein O-linked glycosylation,GO:0006682~galactosylceramide biosynthetic process,GO:0009312~oligosaccharide biosynthetic process,GO:0030259~lipid glycosylation,	GO:0000139~Golgi membrane,GO:0016020~membrane,GO:0016021~integral component of membrane,	GO:0008194~UDP-glycosyltransferase activity,GO:0008499~UDP-galactose:beta-N-acetylglucosamine beta-1,3-galactosyltransferase activity,GO:0016757~transferase activity, transferring glycosyl groups,GO:0047275~glucosaminylgalactosylglucosylceramide beta-galactosyltransferase activity,	hsa00601:Glycosphingolipid biosynthesis - lacto and neolacto series,hsa01100:Metabolic pathways,	R-HSA-1430728~Metabolism,R-HSA-71387~Metabolism of carbohydrates,R-HSA-9033658~Blood group systems biosynthesis,R-HSA-9037629~Lewis blood group biosynthesis,	WP5303~Lacto series sphingolipid metabolism,WP4142~Metabolism of sphingolipids in ER and Golgi apparatus,WP5292~Glycosphingolipid metabolism,WP1423~Ganglio sphingolipid metabolism,	1	0	1	FALSE	206.921	-0.561162	0.158443	5.29e-05	0.000381005	157.942	145.456	162.452	179.947	269.025	274.987	242.137	223.424	0.05694	-0.03697	-0.01665	-0.02918	0.05622	-0.05183	1	nRPC
CFAP46	cilia and flagella associated protein 46	54777	protein-coding	GO:0035082~axoneme assembly,GO:0060294~cilium movement involved in cell motility,	GO:0005930~axoneme,					1	0	1	FALSE	67.6169	0.983503	0.316802	5.38e-05	0.000386812	96.0191	89.5702	96.227	92.9022	43.9439	22.6347	48.4326	51.2051	0.2893	0.1079	-0.2932	-0.1669	-0.1528	-0.1569	1	nRPC
ACLY	ATP citrate lyase	47	protein-coding	GO:0006085~acetyl-CoA biosynthetic process,GO:0006099~tricarboxylic acid cycle,GO:0006101~citrate metabolic process,GO:0006107~oxaloacetate metabolic process,GO:0006629~lipid metabolic process,GO:0006633~fatty acid biosynthetic process,GO:0006695~cholesterol biosynthetic process,GO:0008610~lipid biosynthetic process,GO:0015936~coenzyme A metabolic process,	GO:0005576~extracellular region,GO:0005654~nucleoplasm,GO:0005737~cytoplasm,GO:0005829~cytosol,GO:0005886~plasma membrane,GO:0016020~membrane,GO:0035578~azurophil granule lumen,GO:0070062~extracellular exosome,GO:1904813~ficolin-1-rich granule lumen,	GO:0003878~ATP citrate synthase activity,GO:0005515~protein binding,GO:0005524~ATP binding,GO:0016829~lyase activity,GO:0046872~metal ion binding,	hsa00020:Citrate cycle (TCA cycle),hsa01100:Metabolic pathways,	R-HSA-1430728~Metabolism,R-HSA-163685~Integration of energy metabolism,R-HSA-163765~ChREBP activates metabolic gene expression,R-HSA-168249~Innate Immune System,R-HSA-168256~Immune System,R-HSA-556833~Metabolism of lipids,R-HSA-6798695~Neutrophil degranulation,R-HSA-75105~Fatty acyl-CoA biosynthesis,R-HSA-8978868~Fatty acid metabolism,	WP2453~TCA cycle and deficiency of pyruvate dehydrogenase complex (PDHc),WP5323~Fatty Acids and Lipoproteins Transport in Hepatocytes,WP4018~Clear cell renal cell carcinoma pathways,WP1982~Sterol regulatory element-binding proteins (SREBP) signaling,WP3965~Lipid metabolism pathway,WP5220~Metabolic reprogramming in pancreatic cancer,WP2366~Butyrate-induced histone acetylation,WP357~Fatty acid bios…	0	1	1	FALSE	10646.2	-0.340274	0.087958	5.56e-05	0.000397118	9531.96	9096.44	9190.88	9442.73	11753.6	12141.2	13193.3	10819.6	-0.1835	-0.04154	0.168	0.1262	-0.02399	0.147	3	Early RGC
JARID2	jumonji and AT-rich interaction domain containing 2	3720	protein-coding	GO:0000122~negative regulation of transcription from RNA polymerase II promoter,GO:0001889~liver development,GO:0006338~chromatin remodeling,GO:0007417~central nervous system development,GO:0009048~dosage compensation by inactivation of X chromosome,GO:0010614~negative regulation of cardiac muscle hypertrophy,GO:0031061~negative regulation of histone methylation,GO:0045892~negative regulation of …	GO:0005634~nucleus,GO:0005654~nucleoplasm,GO:0005739~mitochondrion,GO:0035097~histone methyltransferase complex,GO:0035098~ESC/E(Z) complex,	GO:0003677~DNA binding,GO:0003682~chromatin binding,GO:0032452~histone demethylase activity,GO:0034647~histone demethylase activity (H3-trimethyl-K4 specific),GO:0043130~ubiquitin binding,GO:0046976~histone methyltransferase activity (H3-K27 specific),GO:0061649~ubiquitinated histone binding,	hsa04550:Signaling pathways regulating pluripotency of stem cells,	R-HSA-212165~Epigenetic regulation of gene expression,R-HSA-212300~PRC2 methylates histones and DNA,R-HSA-74160~Gene expression (Transcription),	WP2916~Interactome of polycomb repressive complex 2 (PRC2) ,WP2853~Endoderm differentiation,WP2857~Mesodermal commitment pathway,WP5094~Orexin receptor pathway,	1	0	1	TRUE	1259.8	0.39197	0.10343	5.96e-05	0.000421275	1374.16	1355.16	1404.52	1642.36	1076.66	1067.06	1023.5	1134.94	-0.05171	-0.119	0.02489	0.009733	0.3706	0.2568	5	H&A
CSRNP3	cysteine and serine rich nuclear protein 3	80034	protein-coding	GO:0006357~regulation of transcription from RNA polymerase II promoter,GO:0006915~apoptotic process,GO:0043065~positive regulation of apoptotic process,GO:0045944~positive regulation of transcription from RNA polymerase II promoter,	GO:0000785~chromatin,GO:0005634~nucleus,	GO:0000981~RNA polymerase II transcription factor activity, sequence-specific DNA binding,GO:0001228~transcriptional activator activity, RNA polymerase II transcription regulatory region sequence-specific binding,GO:0003700~transcription factor activity, sequence-specific DNA binding,GO:0043565~sequence-specific DNA binding,				1	0	1	TRUE	2452.55	-0.617643	0.181253	5.97e-05	0.000421838	1918.56	2172.04	2037.96	1289.71	3417.39	2476.33	3344.6	2963.85	-0.162	-0.03889	0.2724	0.07693	-0.1045	-0.2636	3	Early RGC
CFAP20	cilia and flagella associated protein 20	29105	protein-coding	GO:0007275~multicellular organism development,GO:0018095~protein polyglutamylation,GO:0060271~cilium assembly,GO:0060296~regulation of cilium beat frequency involved in ciliary motility,GO:2000147~positive regulation of cell motility,GO:2000253~positive regulation of feeding behavior,	GO:0005654~nucleoplasm,GO:0005737~cytoplasm,GO:0005814~centriole,GO:0005874~microtubule,GO:0005879~axonemal microtubule,GO:0005929~cilium,GO:0031514~motile cilium,GO:0036064~ciliary basal body,GO:0070062~extracellular exosome,	GO:0003723~RNA binding,GO:0005515~protein binding,				1	0	1	TRUE	587.2	-0.546911	0.155514	6.41e-05	0.000450006	421.472	419.94	408.789	595.507	735.564	749.821	642.166	724.346	0.01096	0.02655	-0.004787	0.06818	-0.05393	-0.1366	4	Late RGC
ACTR2	actin related protein 2	10097	protein-coding	GO:0007163~establishment or maintenance of cell polarity,GO:0008306~associative learning,GO:0008356~asymmetric cell division,GO:0010592~positive regulation of lamellipodium assembly,GO:0016344~meiotic chromosome movement towards spindle pole,GO:0016482~cytosolic transport,GO:0033206~meiotic cytokinesis,GO:0034314~Arp2/3 complex-mediated actin nucleation,GO:0035902~response to immobilization stres…	GO:0005576~extracellular region,GO:0005634~nucleus,GO:0005737~cytoplasm,GO:0005829~cytosol,GO:0005885~Arp2/3 protein complex,GO:0005925~focal adhesion,GO:0014069~postsynaptic density,GO:0015629~actin cytoskeleton,GO:0016020~membrane,GO:0030027~lamellipodium,GO:0030478~actin cap,GO:0035578~azurophil granule lumen,GO:0035861~site of double-strand break,GO:0042995~cell projection,GO:0061825~podosome…	GO:0003779~actin binding,GO:0005200~structural constituent of cytoskeleton,GO:0005515~protein binding,GO:0005524~ATP binding,GO:0051015~actin filament binding,	hsa04144:Endocytosis,hsa04530:Tight junction,hsa04666:Fc gamma R-mediated phagocytosis,hsa04810:Regulation of actin cytoskeleton,hsa05100:Bacterial invasion of epithelial cells,hsa05130:Pathogenic Escherichia coli infection,hsa05131:Shigellosis,hsa05132:Salmonella infection,hsa05135:Yersinia infection,	R-HSA-1266738~Developmental Biology,R-HSA-162582~Signal Transduction,R-HSA-1643685~Disease,R-HSA-168249~Innate Immune System,R-HSA-168256~Immune System,R-HSA-194315~Signaling by Rho GTPases,R-HSA-195258~RHO GTPase Effectors,R-HSA-199991~Membrane Trafficking,R-HSA-2029480~Fcgamma receptor (FCGR) dependent phagocytosis,R-HSA-2029482~Regulation of actin dynamics for phagocytic cup formation,R-HSA-26…	WP3680~Physico-chemical features and toxicity-associated pathways,WP3931~Embryonic stem cell pluripotency pathways,	1	0	1	FALSE	3988.25	-0.373737	0.0987643	6.69e-05	0.000465527	3208.63	3351.88	3476.51	3698.46	4625.2	4356.62	5047.32	4141.39	-0.004534	-0.004049	-0.02303	0.07153	-0.02281	0.08234	6	PR
SATB2	SATB homeobox 2	23314	protein-coding	GO:0000122~negative regulation of transcription from RNA polymerase II promoter,GO:0001764~neuron migration,GO:0002076~osteoblast development,GO:0006338~chromatin remodeling,GO:0006357~regulation of transcription from RNA polymerase II promoter,GO:0009880~embryonic pattern specification,GO:0021902~commitment of neuronal cell to specific neuron type in forebrain,GO:0045944~positive regulation of t…	GO:0000118~histone deacetylase complex,GO:0000785~chromatin,GO:0005634~nucleus,GO:0005654~nucleoplasm,GO:0005667~transcription factor complex,GO:0016363~nuclear matrix,	GO:0000977~RNA polymerase II regulatory region sequence-specific DNA binding,GO:0000978~RNA polymerase II core promoter proximal region sequence-specific DNA binding,GO:0000981~RNA polymerase II transcription factor activity, sequence-specific DNA binding,GO:0001228~transcriptional activator activity, RNA polymerase II transcription regulatory region sequence-specific binding,GO:0003677~DNA bindi…		R-HSA-212436~Generic Transcription Pathway,R-HSA-2990846~SUMOylation,R-HSA-3108232~SUMO E3 ligases SUMOylate target proteins,R-HSA-392499~Metabolism of proteins,R-HSA-4551638~SUMOylation of chromatin organization proteins,R-HSA-597592~Post-translational protein modification,R-HSA-73857~RNA Polymerase II Transcription,R-HSA-74160~Gene expression (Transcription),R-HSA-8878166~Transcriptional regula…	WP4533~Transcription co-factors SKI and SKIL protein partners,WP4312~Rett syndrome causing genes,	1	0	1	TRUE	459.015	-0.460443	0.125864	6.7e-05	0.000465711	335.366	367.429	427.001	383.437	557.724	492.047	532.73	576.384	-0.1857	-0.08169	0.2821	-0.1841	-0.0558	0.1248	3	Early RGC
HDAC1	histone deacetylase 1	3065	protein-coding	GO:0000122~negative regulation of transcription from RNA polymerase II promoter,GO:0006325~chromatin organization,GO:0006338~chromatin remodeling,GO:0006346~methylation-dependent chromatin silencing,GO:0006357~regulation of transcription from RNA polymerase II promoter,GO:0006476~protein deacetylation,GO:0007492~endoderm development,GO:0008284~positive regulation of cell proliferation,GO:0009913~…	GO:0000118~histone deacetylase complex,GO:0000785~chromatin,GO:0000792~heterochromatin,GO:0005634~nucleus,GO:0005654~nucleoplasm,GO:0005737~cytoplasm,GO:0005829~cytosol,GO:0016580~Sin3 complex,GO:0016581~NuRD complex,GO:0017053~transcriptional repressor complex,GO:0032991~macromolecular complex,GO:0043025~neuronal cell body,	GO:0000978~RNA polymerase II core promoter proximal region sequence-specific DNA binding,GO:0000979~RNA polymerase II core promoter sequence-specific DNA binding,GO:0001046~core promoter sequence-specific DNA binding,GO:0001222~transcription corepressor binding,GO:0002039~p53 binding,GO:0003714~transcription corepressor activity,GO:0004407~histone deacetylase activity,GO:0005515~protein binding,G…	hsa04110:Cell cycle,hsa04213:Longevity regulating pathway - multiple species,hsa04330:Notch signaling pathway,hsa04350:TGF-beta signaling pathway,hsa04613:Neutrophil extracellular trap formation,hsa04919:Thyroid hormone signaling pathway,hsa05016:Huntington disease,hsa05031:Amphetamine addiction,hsa05034:Alcoholism,hsa05165:Human papillomavirus infection,hsa05169:Epstein-Barr virus infection,hsa0…	R-HSA-109582~Hemostasis,R-HSA-1257604~PIP3 activates AKT signaling,R-HSA-1362277~Transcription of E2F targets under negative control by DREAM complex,R-HSA-1362300~Transcription of E2F targets under negative control by p107 (RBL1) and p130 (RBL2) in complex with HDAC1,R-HSA-1538133~G0 and Early G1,R-HSA-157118~Signaling by NOTCH,R-HSA-162582~Signal Transduction,R-HSA-1640170~Cell Cycle,R-HSA-1643…	WP2064~Neural crest differentiation,WP3996~Ethanol effects on histone modifications,WP3584~MECP2 and associated Rett syndrome,WP3414~Initiation of transcription and translation elongation at the HIV-1 LTR,WP4533~Transcription co-factors SKI and SKIL protein partners,WP2864~Apoptosis-related network due to altered Notch3 in ovarian cancer,WP364~IL6 signaling pathway,WP4320~Effect of progerin on ge…	1	0	1	TRUE	964.907	0.394674	0.105113	6.75e-05	0.000467973	1139.38	1142.72	1129.98	1018.74	806.121	772.325	787.287	922.71	0.09434	0.1328	-0.1811	-0.07795	-0.1341	0.01965	2	tRPC
GRM4	glutamate metabotropic receptor 4	2914	protein-coding	GO:0007186~G-protein coupled receptor signaling pathway,GO:0007196~adenylate cyclase-inhibiting G-protein coupled glutamate receptor signaling pathway,GO:0007216~G-protein coupled glutamate receptor signaling pathway,GO:0007268~chemical synaptic transmission,GO:0007269~neurotransmitter secretion,GO:0043410~positive regulation of MAPK cascade,GO:0043523~regulation of neuron apoptotic process,GO:00…	GO:0005886~plasma membrane,GO:0005887~integral component of plasma membrane,GO:0016021~integral component of membrane,GO:0031410~cytoplasmic vesicle,GO:0098793~presynapse,	GO:0001640~adenylate cyclase inhibiting G-protein coupled glutamate receptor activity,GO:0004930~G-protein coupled receptor activity,GO:0008066~glutamate receptor activity,	hsa04072:Phospholipase D signaling pathway,hsa04080:Neuroactive ligand-receptor interaction,hsa04724:Glutamatergic synapse,hsa04742:Taste transduction,	R-HSA-162582~Signal Transduction,R-HSA-372790~Signaling by GPCR,R-HSA-388396~GPCR downstream signalling,R-HSA-418594~G alpha (i) signalling events,R-HSA-420499~Class C/3 (Metabotropic glutamate/pheromone receptors),R-HSA-500792~GPCR ligand binding,R-HSA-9709957~Sensory Perception,R-HSA-9717189~Sensory perception of taste,R-HSA-9717207~Sensory perception of sweet, bitter, and umami (glutamate) tas…	WP5083~Neuroinflammation and glutamatergic signaling,WP501~GPCRs, class C metabotropic glutamate, pheromone,	1	0	1	TRUE	315.638	0.665827	0.205959	8.44e-05	0.000569205	401.017	392.881	384.86	420.206	191.14	209.728	193.98	331.295	-0.0666	0.03493	-0.008585	-0.04082	0.1409	0.1104	5	H&A
ATP8B3	ATPase phospholipid transporting 8B3	148229	protein-coding	GO:0007030~Golgi organization,GO:0007339~binding of sperm to zona pellucida,GO:0045332~phospholipid translocation,GO:0051649~establishment of localization in cell,	GO:0002080~acrosomal membrane,GO:0005789~endoplasmic reticulum membrane,GO:0005802~trans-Golgi network,GO:0005886~plasma membrane,GO:0016021~integral component of membrane,GO:1990531~Lem3p-Dnf1p complex,	GO:0000287~magnesium ion binding,GO:0005524~ATP binding,GO:0016887~ATPase activity,GO:0046872~metal ion binding,GO:0090556~phosphatidylserine-translocating ATPase activity,		R-HSA-382551~Transport of small molecules,R-HSA-936837~Ion transport by P-type ATPases,R-HSA-983712~Ion channel transport,	WP5090~Complement system in neuronal development and plasticity,	1	0	1	FALSE	182.699	0.631003	0.192046	8.56e-05	0.000575962	246.906	214.106	218.55	234.496	149.077	169.542	113.9	115.014	-0.008021	0.06612	-0.03224	-0.03753	-0.03571	-0.01901	2	tRPC
SMPD3	sphingomyelin phosphodiesterase 3	55512	protein-coding	GO:0001932~regulation of protein phosphorylation,GO:0001958~endochondral ossification,GO:0002244~hematopoietic progenitor cell differentiation,GO:0002685~regulation of leukocyte migration,GO:0003433~chondrocyte development involved in endochondral bone morphogenesis,GO:0006665~sphingolipid metabolic process,GO:0006672~ceramide metabolic process,GO:0006684~sphingomyelin metabolic process,GO:000668…	GO:0000137~Golgi cis cisterna,GO:0000139~Golgi membrane,GO:0005576~extracellular region,GO:0005737~cytoplasm,GO:0005886~plasma membrane,GO:0016021~integral component of membrane,	GO:0001786~phosphatidylserine binding,GO:0004620~phospholipase activity,GO:0004767~sphingomyelin phosphodiesterase activity,GO:0005515~protein binding,GO:0008081~phosphoric diester hydrolase activity,GO:0042802~identical protein binding,GO:0046872~metal ion binding,GO:0061751~neutral sphingomyelin phosphodiesterase activity,GO:0070300~phosphatidic acid binding,	hsa00600:Sphingolipid metabolism,hsa01100:Metabolic pathways,	R-HSA-1430728~Metabolism,R-HSA-162582~Signal Transduction,R-HSA-1660662~Glycosphingolipid metabolism,R-HSA-428157~Sphingolipid metabolism,R-HSA-556833~Metabolism of lipids,R-HSA-5626978~TNFR1-mediated ceramide production,R-HSA-73887~Death Receptor Signaling,R-HSA-75893~TNF signaling,	WP5121~Sphingolipid metabolism in senescence,WP5181~Roles of ceramides in development of insulin resistance,	0	1	1	TRUE	2041.08	-0.578319	0.172229	9.28e-05	0.000619577	1449.36	1464.64	1565.69	1815.07	2227.83	3357.24	1996.34	2452.43	-0.2699	-0.2263	0.4519	0.2345	0.1283	-0.1642	3	Early RGC
POLR2I	RNA polymerase II subunit I	5438	protein-coding	GO:0001193~maintenance of transcriptional fidelity during DNA-templated transcription elongation from RNA polymerase II promoter,GO:0006283~transcription-coupled nucleotide-excision repair,GO:0006351~transcription, DNA-templated,GO:0006366~transcription from RNA polymerase II promoter,GO:0006367~transcription initiation from RNA polymerase II promoter,GO:0006379~mRNA cleavage,	GO:0005634~nucleus,GO:0005654~nucleoplasm,GO:0005665~DNA-directed RNA polymerase II, core complex,GO:0005730~nucleolus,	GO:0003676~nucleic acid binding,GO:0003899~DNA-directed 5'-3' RNA polymerase activity,GO:0005515~protein binding,GO:0008270~zinc ion binding,	hsa03020:RNA polymerase,hsa03420:Nucleotide excision repair,hsa05016:Huntington disease,	R-HSA-112382~Formation of RNA Pol II elongation complex ,R-HSA-113418~Formation of the Early Elongation Complex,R-HSA-1226099~Signaling by FGFR in disease,R-HSA-1266738~Developmental Biology,R-HSA-157579~Telomere Maintenance,R-HSA-162582~Signal Transduction,R-HSA-162587~HIV Life Cycle,R-HSA-162599~Late Phase of HIV Life Cycle,R-HSA-162906~HIV Infection,R-HSA-1640170~Cell Cycle,R-HSA-1643685~Disea…	WP405~Eukaryotic transcription initiation,WP4022~Pyrimidine metabolism,	0	1	1	FALSE	249.45	-0.574832	0.171054	9.41e-05	0.000627169	194.261	214.812	190.699	171.125	274.144	377.36	301.486	271.713	0.1281	-0.04485	-0.08494	-0.02722	-0.05454	0.03596	1	nRPC
CDK5R2	cyclin dependent kinase 5 regulatory subunit 2	8941	protein-coding	GO:0000079~regulation of cyclin-dependent protein serine/threonine kinase activity,GO:0001764~neuron migration,GO:0007411~axon guidance,GO:0007420~brain development,GO:0021549~cerebellum development,GO:0021722~superior olivary nucleus maturation,GO:0021766~hippocampus development,GO:0021819~layer formation in cerebral cortex,GO:0045860~positive regulation of protein kinase activity,GO:0045956~pos…	GO:0000307~cyclin-dependent protein kinase holoenzyme complex,GO:0005737~cytoplasm,GO:0005886~plasma membrane,GO:0016020~membrane,GO:0016533~cyclin-dependent protein kinase 5 holoenzyme complex,GO:0030426~growth cone,GO:0043005~neuron projection,	GO:0003779~actin binding,GO:0008289~lipid binding,GO:0016301~kinase activity,GO:0019901~protein kinase binding,GO:0061575~cyclin-dependent protein serine/threonine kinase activator activity,		R-HSA-162582~Signal Transduction,R-HSA-166520~Signaling by NTRKs,R-HSA-187037~Signaling by NTRK1 (TRKA),R-HSA-198725~Nuclear Events (kinase and transcription factor activation),R-HSA-9006934~Signaling by Receptor Tyrosine Kinases,R-HSA-9031628~NGF-stimulated transcription,	WP4754~IL-18 signaling pathway,	1	0	1	FALSE	978.821	-0.618377	0.192217	0.000118232	0.000761016	943.395	679.62	712.611	610.645	1137.31	1534.46	1280.14	932.386	-0.182	-0.1584	0.261	0.198	-0.06653	0.1627	3	Early RGC
ALPK2	alpha kinase 2	115701	protein-coding	GO:0003007~heart morphogenesis,GO:0003308~negative regulation of Wnt signaling pathway involved in heart development,GO:0006468~protein phosphorylation,GO:0010468~regulation of gene expression,GO:0030010~establishment of cell polarity,GO:0042981~regulation of apoptotic process,GO:0055013~cardiac muscle cell development,GO:1905223~epicardium morphogenesis,	GO:0016323~basolateral plasma membrane,	GO:0004674~protein serine/threonine kinase activity,GO:0004712~protein serine/threonine/tyrosine kinase activity,GO:0005524~ATP binding,				1	0	1	FALSE	46.1432	1.05624	0.373289	0.000128606	0.000821082	62.5208	48.1474	61.3358	90.9663	25.3225	22.021	22.541	36.2905	0.001919	-0.0009027	-0.002479	-0.001828	-0.00182	0.008036	6	PR
NCKAP5L	NCK associated protein 5 like	57701	protein-coding	GO:0001578~microtubule bundle formation,GO:0007019~microtubule depolymerization,	GO:0005737~cytoplasm,GO:0005813~centrosome,GO:0035371~microtubule plus-end,	GO:0005515~protein binding,				1	1	2	TRUE	2298.47	-0.390891	0.108966	0.000131704	0.000836989	1847.86	1956.75	1879.37	2155.32	2383.93	2672.44	2489.92	3002.16	-0.2976	-0.09965	0.3001	0.119	0.07693	0.2286	3	Early RGC
PALLD	palladin, cytoskeletal associated protein	23022	protein-coding	GO:0003334~keratinocyte development,GO:0003382~epithelial cell morphogenesis,GO:0007010~cytoskeleton organization,GO:0007156~homophilic cell adhesion via plasma membrane adhesion molecules,GO:0007411~axon guidance,GO:0016477~cell migration,GO:0030036~actin cytoskeleton organization,GO:0070593~dendrite self-avoidance,	GO:0001725~stress fiber,GO:0001726~ruffle,GO:0002102~podosome,GO:0005634~nucleus,GO:0005739~mitochondrion,GO:0005829~cytosol,GO:0005884~actin filament,GO:0005886~plasma membrane,GO:0005925~focal adhesion,GO:0015629~actin cytoskeleton,GO:0030018~Z disc,GO:0030027~lamellipodium,GO:0030424~axon,GO:0030426~growth cone,GO:0060076~excitatory synapse,	GO:0003779~actin binding,GO:0005515~protein binding,GO:0051371~muscle alpha-actinin binding,GO:0098632~protein binding involved in cell-cell adhesion,				0	1	1	TRUE	1308.76	-0.350065	0.0963376	0.000134952	0.000855659	1148.58	1143.51	1216.79	1046.52	1532.9	1354.43	1533.93	1493.4	0.6293	-0.1643	-0.3928	-0.1686	-0.2457	-0.1073	1	nRPC
SH2B2	SH2B adaptor protein 2	10603	protein-coding	GO:0001922~B-1 B cell homeostasis,GO:0007399~nervous system development,GO:0008286~insulin receptor signaling pathway,GO:0019221~cytokine-mediated signaling pathway,GO:0019222~regulation of metabolic process,GO:0030036~actin cytoskeleton organization,GO:0035556~intracellular signal transduction,GO:0046578~regulation of Ras protein signal transduction,GO:0050851~antigen receptor-mediated signaling…	GO:0001725~stress fiber,GO:0001726~ruffle,GO:0005737~cytoplasm,GO:0005829~cytosol,GO:0005884~actin filament,GO:0005886~plasma membrane,	GO:0004252~serine-type endopeptidase activity,GO:0005068~transmembrane receptor protein tyrosine kinase adaptor activity,GO:0005515~protein binding,GO:0035591~signaling adaptor activity,GO:0042169~SH2 domain binding,GO:0042802~identical protein binding,	hsa04722:Neurotrophin signaling pathway,hsa04910:Insulin signaling pathway,	R-HSA-109582~Hemostasis,R-HSA-1433557~Signaling by SCF-KIT,R-HSA-1433559~Regulation of KIT signaling,R-HSA-162582~Signal Transduction,R-HSA-9006934~Signaling by Receptor Tyrosine Kinases,R-HSA-983231~Factors involved in megakaryocyte development and platelet production,	WP2380~Brain-derived neurotrophic factor (BDNF) signaling pathway,WP481~Insulin signaling,WP304~Kit receptor signaling pathway,	1	0	1	FALSE	395.571	-0.531533	0.160582	0.000151105	0.000944159	299.65	280.699	312.394	356.46	449.608	577.744	393.443	494.568	-0.1891	-0.2216	0.3644	0.2496	0.06871	-0.1328	3	Early RGC
CCDC167	coiled-coil domain containing 167	154467	protein-coding		GO:0016020~membrane,GO:0016021~integral component of membrane,	GO:0005515~protein binding,			WP5352~10q11.21q11.23 copy number variation syndrome,	1	0	1	FALSE	239.992	-0.667375	0.21792	0.000152523	0.00095104	184.213	148.146	159.473	208.052	317.082	390.372	289.276	223.326	0.04045	0.06625	-0.04426	-0.06942	-0.05316	-0.1307	2	tRPC
PITRM1	pitrilysin metallopeptidase 1	10531	protein-coding	GO:0006508~proteolysis,GO:0006626~protein targeting to mitochondrion,GO:0016485~protein processing,	GO:0005739~mitochondrion,GO:0005759~mitochondrial matrix,	GO:0004222~metalloendopeptidase activity,GO:0008047~enzyme activator activity,GO:0008237~metallopeptidase activity,GO:0008270~zinc ion binding,GO:0046872~metal ion binding,		R-HSA-1268020~Mitochondrial protein import,R-HSA-9609507~Protein localization,		0	1	1	FALSE	1467.92	-0.347864	0.0966941	0.000156558	0.000973302	1386.88	1316.43	1132.06	1276.56	1698.57	1665.41	1676.36	1591.06	-0.04438	-0.1734	0.14	0.3287	0.06042	-0.06648	4	Late RGC
FRMD4A	FERM domain containing 4A	55691	protein-coding	GO:0050709~negative regulation of protein secretion,GO:0050714~positive regulation of protein secretion,GO:0090162~establishment of epithelial cell polarity,	GO:0005737~cytoplasm,GO:0005856~cytoskeleton,GO:0005912~adherens junction,GO:0005923~bicellular tight junction,	GO:0030674~protein binding, bridging,				1	0	1	TRUE	2287.14	-0.366149	0.102641	0.000161092	0.000996828	2014.11	1968.71	1998.06	1914.62	2517.44	2353.66	2522.97	3007.52	-0.009898	-0.1972	0.2045	0.4043	-0.04241	-0.3633	4	Late RGC
DAGLA	diacylglycerol lipase alpha	747	protein-coding	GO:0007216~G-protein coupled glutamate receptor signaling pathway,GO:0007405~neuroblast proliferation,GO:0019369~arachidonic acid metabolic process,GO:0022008~neurogenesis,GO:0042136~neurotransmitter biosynthetic process,GO:0046340~diacylglycerol catabolic process,GO:0071926~endocannabinoid signaling pathway,GO:0098921~retrograde trans-synaptic signaling by endocannabinoid,	GO:0005737~cytoplasm,GO:0005886~plasma membrane,GO:0016021~integral component of membrane,GO:0031901~early endosome membrane,GO:0032590~dendrite membrane,GO:0032591~dendritic spine membrane,GO:0043196~varicosity,GO:0045211~postsynaptic membrane,GO:0098839~postsynaptic density membrane,GO:0099055~integral component of postsynaptic membrane,	GO:0004465~lipoprotein lipase activity,GO:0005515~protein binding,GO:0046872~metal ion binding,GO:0047372~acylglycerol lipase activity,	hsa04723:Retrograde endocannabinoid signaling,hsa04925:Aldosterone synthesis and secretion,	R-HSA-109582~Hemostasis,R-HSA-114508~Effects of PIP2 hydrolysis,R-HSA-162582~Signal Transduction,R-HSA-372790~Signaling by GPCR,R-HSA-388396~GPCR downstream signalling,R-HSA-416476~G alpha (q) signalling events,R-HSA-426048~Arachidonate production from DAG,R-HSA-76002~Platelet activation, signaling and aggregation,	WP3679~Cell-type dependent selectivity of CCK2R signaling,WP3869~Cannabinoid receptor signaling,WP5094~Orexin receptor pathway,	1	0	1	FALSE	407.12	-0.559902	0.173196	0.000163641	0.00101009	346.336	336.803	322.689	259.365	424.648	609.148	531.851	426.12	0.02555	-0.09904	0.07657	0.03613	-0.08509	-0.02015	3	Early RGC
MKI67	marker of proliferation Ki-67	4288	protein-coding	GO:0007049~cell cycle,GO:0007088~regulation of mitotic nuclear division,GO:0008283~cell proliferation,GO:0051983~regulation of chromosome segregation,GO:1902275~regulation of chromatin organization,	GO:0000793~condensed chromosome,GO:0005634~nucleus,GO:0005654~nucleoplasm,GO:0005694~chromosome,GO:0005730~nucleolus,GO:0016020~membrane,GO:0016604~nuclear body,	GO:0003677~DNA binding,GO:0003723~RNA binding,GO:0005515~protein binding,GO:0005524~ATP binding,GO:0008022~protein C-terminus binding,			WP2572~Primary focal segmental glomerulosclerosis (FSGS),	1	0	1	TRUE	1561.37	0.861483	0.304496	0.000167288	0.0010303	1960.9	1609.93	1992.98	2875.21	1338.56	539.949	790.884	1382.52	0.4701	0.6227	-0.713	-0.4771	-0.5139	-0.5525	2	tRPC
PKP4	plakophilin 4	8502	protein-coding	GO:0007043~cell-cell junction assembly,GO:0007267~cell-cell signaling,GO:0030155~regulation of cell adhesion,GO:0032467~positive regulation of cytokinesis,GO:0043547~positive regulation of GTPase activity,GO:0098609~cell-cell adhesion,	GO:0000922~spindle pole,GO:0001533~cornified envelope,GO:0005634~nucleus,GO:0005737~cytoplasm,GO:0005856~cytoskeleton,GO:0005886~plasma membrane,GO:0005911~cell-cell junction,GO:0005912~adherens junction,GO:0009898~cytoplasmic side of plasma membrane,GO:0014069~postsynaptic density,GO:0030054~cell junction,GO:0030057~desmosome,GO:0030496~midbody,GO:0044291~cell-cell contact zone,GO:0048471~perinu…	GO:0005515~protein binding,GO:0045296~cadherin binding,		R-HSA-1266738~Developmental Biology,R-HSA-162582~Signal Transduction,R-HSA-194315~Signaling by Rho GTPases,R-HSA-6805567~Keratinization,R-HSA-6809371~Formation of the cornified envelope,R-HSA-9012999~RHO GTPase cycle,R-HSA-9696264~RND3 GTPase cycle,R-HSA-9696270~RND2 GTPase cycle,R-HSA-9696273~RND1 GTPase cycle,R-HSA-9716542~Signaling by Rho GTPases, Miro GTPases and RHOBTB3,		1	0	1	FALSE	1772.36	0.468286	0.138108	0.00017256	0.00105962	2078.13	2165.47	2356.34	1781.67	1345.91	1555.71	1677.38	1218.25	0.1654	0.01061	-0.1876	-0.1277	-0.1073	0.2131	6	PR
SYT4	synaptotagmin 4	6860	protein-coding	GO:0006887~exocytosis,GO:0006906~vesicle fusion,GO:0007269~neurotransmitter secretion,GO:0007613~memory,GO:0014049~positive regulation of glutamate secretion,GO:0014059~regulation of dopamine secretion,GO:0016192~vesicle-mediated transport,GO:0017156~calcium ion regulated exocytosis,GO:0017158~regulation of calcium ion-dependent exocytosis,GO:0030100~regulation of endocytosis,GO:0030154~cell diff…	GO:0000139~Golgi membrane,GO:0005886~plasma membrane,GO:0016020~membrane,GO:0030173~integral component of Golgi membrane,GO:0030285~integral component of synaptic vesicle membrane,GO:0030424~axon,GO:0030425~dendrite,GO:0030672~synaptic vesicle membrane,GO:0032127~dense core granule membrane,GO:0043025~neuronal cell body,GO:0045202~synapse,GO:0048471~perinuclear region of cytoplasm,GO:0070382~exoc…	GO:0000149~SNARE binding,GO:0001786~phosphatidylserine binding,GO:0005509~calcium ion binding,GO:0005515~protein binding,GO:0005544~calcium-dependent phospholipid binding,GO:0030276~clathrin binding,				1	0	1	FALSE	12017.8	-0.639036	0.208045	0.000173105	0.00106257	8835.53	9211.9	9639.76	7928.47	11867.4	18829.9	19529.9	10299	-0.4419	-0.4582	0.5134	0.5534	0.3355	0.7087	6	PR
CCDC88A	coiled-coil domain containing 88A	55704	protein-coding	GO:0001932~regulation of protein phosphorylation,GO:0006260~DNA replication,GO:0006275~regulation of DNA replication,GO:0007264~small GTPase mediated signal transduction,GO:0007399~nervous system development,GO:0010975~regulation of neuron projection development,GO:0016055~Wnt signaling pathway,GO:0016477~cell migration,GO:0030032~lamellipodium assembly,GO:0030705~cytoskeleton-dependent intracell…	GO:0005737~cytoplasm,GO:0005783~endoplasmic reticulum,GO:0005794~Golgi apparatus,GO:0005813~centrosome,GO:0005814~centriole,GO:0005829~cytosol,GO:0005886~plasma membrane,GO:0016020~membrane,GO:0030027~lamellipodium,GO:0031410~cytoplasmic vesicle,GO:0036064~ciliary basal body,	GO:0001965~G-protein alpha-subunit binding,GO:0003779~actin binding,GO:0005080~protein kinase C binding,GO:0005085~guanyl-nucleotide exchange factor activity,GO:0005092~GDP-dissociation inhibitor activity,GO:0005154~epidermal growth factor receptor binding,GO:0005158~insulin receptor binding,GO:0008017~microtubule binding,GO:0035091~phosphatidylinositol binding,GO:0042169~SH2 domain binding,GO:00…		R-HSA-162582~Signal Transduction,R-HSA-194315~Signaling by Rho GTPases,R-HSA-9012999~RHO GTPase cycle,R-HSA-9696264~RND3 GTPase cycle,R-HSA-9696273~RND1 GTPase cycle,R-HSA-9716542~Signaling by Rho GTPases, Miro GTPases and RHOBTB3,	WP2857~Mesodermal commitment pathway,	1	0	1	FALSE	4817.37	0.370745	0.104754	0.00017505	0.00107331	5616.4	5480.15	5604.72	5250.51	4344.57	3488.31	4189.01	4565.28	-0.1329	-0.05532	0.02685	0.2623	0.679	-0.08061	5	H&A
PRMT1	protein arginine methyltransferase 1	3276	protein-coding	GO:0001701~in utero embryonic development,GO:0006325~chromatin organization,GO:0006338~chromatin remodeling,GO:0006479~protein methylation,GO:0007166~cell surface receptor signaling pathway,GO:0008284~positive regulation of cell proliferation,GO:0008380~RNA splicing,GO:0016570~histone modification,GO:0016571~histone methylation,GO:0018216~peptidyl-arginine methylation,GO:0019082~viral protein pro…	GO:0005634~nucleus,GO:0005654~nucleoplasm,GO:0005737~cytoplasm,GO:0005829~cytosol,GO:0034709~methylosome,	GO:0003723~RNA binding,GO:0005515~protein binding,GO:0008168~methyltransferase activity,GO:0008170~N-methyltransferase activity,GO:0008276~protein methyltransferase activity,GO:0008327~methyl-CpG binding,GO:0016274~protein-arginine N-methyltransferase activity,GO:0019899~enzyme binding,GO:0035241~protein-arginine omega-N monomethyltransferase activity,GO:0035242~protein-arginine omega-N asymmetri…	hsa04068:FoxO signaling pathway,hsa04922:Glucagon signaling pathway,	R-HSA-162582~Signal Transduction,R-HSA-1643685~Disease,R-HSA-212436~Generic Transcription Pathway,R-HSA-3214858~RMTs methylate histone arginines,R-HSA-3247509~Chromatin modifying enzymes,R-HSA-3700989~Transcriptional Regulation by TP53,R-HSA-4839726~Chromatin organization,R-HSA-5663205~Infectious disease,R-HSA-6791312~TP53 Regulates Transcription of Cell Cycle Genes,R-HSA-6804114~TP53 Regulates T…	WP4947~Nitric oxide metabolism in cystic fibrosis,WP4950~16p11.2 distal deletion syndrome,WP1541~Energy metabolism,WP411~mRNA processing,WP585~Interferon type I signaling pathways,	0	1	1	FALSE	3610.11	-0.346372	0.0970484	0.000175652	0.00107661	3269.64	3003.76	2979.57	3325.98	4075.55	4526.87	3995.03	3704.49	0.1147	-0.1156	-0.06843	0.05256	0.008351	0.1667	6	PR
RAC3	Rac family small GTPase 3	5881	protein-coding	GO:0007015~actin filament organization,GO:0007163~establishment or maintenance of cell polarity,GO:0007264~small GTPase mediated signal transduction,GO:0008045~motor neuron axon guidance,GO:0008360~regulation of cell shape,GO:0014041~regulation of neuron maturation,GO:0016055~Wnt signaling pathway,GO:0016601~Rac protein signal transduction,GO:0021894~cerebral cortex GABAergic interneuron developm…	GO:0005789~endoplasmic reticulum membrane,GO:0005829~cytosol,GO:0005856~cytoskeleton,GO:0005886~plasma membrane,GO:0005938~cell cortex,GO:0012505~endomembrane system,GO:0030027~lamellipodium,GO:0030426~growth cone,GO:0031410~cytoplasmic vesicle,GO:0031941~filamentous actin,GO:0042995~cell projection,GO:0043005~neuron projection,GO:0043020~NADPH oxidase complex,GO:0043025~neuronal cell body,GO:004…	GO:0003924~GTPase activity,GO:0005515~protein binding,GO:0005525~GTP binding,GO:0019901~protein kinase binding,GO:0048306~calcium-dependent protein binding,	hsa04010:MAPK signaling pathway,hsa04014:Ras signaling pathway,hsa04015:Rap1 signaling pathway,hsa04024:cAMP signaling pathway,hsa04062:Chemokine signaling pathway,hsa04071:Sphingolipid signaling pathway,hsa04310:Wnt signaling pathway,hsa04360:Axon guidance,hsa04370:VEGF signaling pathway,hsa04510:Focal adhesion,hsa04520:Adherens junction,hsa04650:Natural killer cell mediated cytotoxicity,hsa0466…	R-HSA-162582~Signal Transduction,R-HSA-194315~Signaling by Rho GTPases,R-HSA-195721~Signaling by WNT,R-HSA-3858494~Beta-catenin independent WNT signaling,R-HSA-4086400~PCP/CE pathway,R-HSA-9012999~RHO GTPase cycle,R-HSA-9013423~RAC3 GTPase cycle,R-HSA-9716542~Signaling by Rho GTPases, Miro GTPases and RHOBTB3,	WP306~Focal adhesion,WP185~Integrin-mediated cell adhesion,WP4216~Chromosomal and microsatellite instability in colorectal cancer ,WP4223~Ras signaling,WP51~Regulation of actin cytoskeleton,WP4298~Acute viral myocarditis,WP3937~Microglia pathogen phagocytosis pathway,WP382~MAPK signaling pathway,WP710~DNA damage response (only ATM dependent),WP4263~Pancreatic adenocarcinoma pathway,WP2290~RalA do…	2	0	2	FALSE	334.576	-0.702444	0.23658	0.000176219	0.00107968	257.894	220.439	234.206	242.35	359.812	623.695	440.579	297.63	0.06671	-0.06728	-0.004687	0.1762	-0.06817	-0.107	4	Late RGC
CCNJL	cyclin J like	79616	protein-coding	GO:0000079~regulation of cyclin-dependent protein serine/threonine kinase activity,GO:0044772~mitotic cell cycle phase transition,	GO:0000307~cyclin-dependent protein kinase holoenzyme complex,GO:0005634~nucleus,GO:0005737~cytoplasm,GO:0005813~centrosome,	GO:0005515~protein binding,GO:0016538~cyclin-dependent protein serine/threonine kinase regulator activity,				1	0	1	FALSE	366.649	0.512703	0.155374	0.000177902	0.00108798	446.578	503.961	387.113	425.209	287.654	265.44	354.955	262.279	0.02578	-0.002129	-0.017	-0.01525	-0.003818	-0.01499	1	nRPC
ANAPC11	anaphase promoting complex subunit 11	51529	protein-coding	GO:0000278~mitotic cell cycle,GO:0006511~ubiquitin-dependent protein catabolic process,GO:0007346~regulation of mitotic cell cycle,GO:0016567~protein ubiquitination,GO:0031145~anaphase-promoting complex-dependent catabolic process,GO:0045842~positive regulation of mitotic metaphase/anaphase transition,GO:0051301~cell division,GO:0051445~regulation of meiotic cell cycle,GO:0070979~protein K11-link…	GO:0005634~nucleus,GO:0005654~nucleoplasm,GO:0005680~anaphase-promoting complex,GO:0005730~nucleolus,GO:0005829~cytosol,GO:0031461~cullin-RING ubiquitin ligase complex,	GO:0004842~ubiquitin-protein transferase activity,GO:0005515~protein binding,GO:0008270~zinc ion binding,GO:0034450~ubiquitin-ubiquitin ligase activity,GO:0061630~ubiquitin protein ligase activity,GO:0097602~cullin family protein binding,	hsa04110:Cell cycle,hsa04114:Oocyte meiosis,hsa04120:Ubiquitin mediated proteolysis,hsa04914:Progesterone-mediated oocyte maturation,hsa05166:Human T-cell leukemia virus 1 infection,	R-HSA-1280218~Adaptive Immune System,R-HSA-141405~Inhibition of the proteolytic activity of APC/C required for the onset of anaphase by mitotic spindle checkpoint components,R-HSA-141430~Inactivation of APC/C via direct inhibition of the APC/C complex,R-HSA-1640170~Cell Cycle,R-HSA-1643685~Disease,R-HSA-168256~Immune System,R-HSA-174048~APC/C:Cdc20 mediated degradation of Cyclin B,R-HSA-174084~Au…	WP179~Cell cycle,WP4240~Regulation of sister chromatid separation at the metaphase-anaphase transition,	1	0	1	FALSE	372.315	-0.554263	0.17219	0.000178317	0.00109012	313.909	244.025	256.835	344.916	451.619	530.162	461.321	375.733	0.1507	0.1232	-0.2241	-0.03696	-0.1402	-0.03492	1	nRPC
DIRAS2	DIRAS family GTPase 2	54769	protein-coding	GO:0007165~signal transduction,	GO:0005886~plasma membrane,GO:0016020~membrane,	GO:0003924~GTPase activity,GO:0005515~protein binding,GO:0005525~GTP binding,GO:0019003~GDP binding,				1	0	1	TRUE	1682.38	0.38437	0.109405	0.00017998	0.00109745	1755.05	2028.67	1900.29	2021.07	1393.84	1535.46	1567.54	1257.14	0.1195	-0.06096	-0.2012	-0.1604	0.1126	0.574	6	PR
PAIP1	poly(A) binding protein interacting protein 1	10605	protein-coding	GO:0006413~translational initiation,GO:0006446~regulation of translational initiation,GO:0019081~viral translation,GO:0044794~positive regulation by host of viral process,GO:0048255~mRNA stabilization,GO:0070934~CRD-mediated mRNA stabilization,GO:1900152~negative regulation of nuclear-transcribed mRNA catabolic process, deadenylation-dependent decay,GO:2000767~positive regulation of cytoplasmic t…	GO:0005737~cytoplasm,GO:0005829~cytosol,	GO:0003723~RNA binding,GO:0005515~protein binding,GO:0008494~translation activator activity,		R-HSA-429914~Deadenylation-dependent mRNA decay,R-HSA-429947~Deadenylation of mRNA,R-HSA-8953854~Metabolism of RNA,	WP107~Translation factors,	1	0	1	FALSE	1793.5	-0.328396	0.0917179	0.000182022	0.00110623	1572.58	1479.83	1531.34	1718.31	2057.11	2057.14	2061.63	1870.06	0.0112	0.008398	-0.007653	-0.005602	-0.03201	-0.01725	1	nRPC
GRPEL2	GrpE like 2, mitochondrial	134266	protein-coding	GO:0006457~protein folding,GO:0006886~intracellular protein transport,GO:0030150~protein import into mitochondrial matrix,	GO:0001405~presequence translocase-associated import motor,GO:0005739~mitochondrion,GO:0005744~mitochondrial inner membrane presequence translocase complex,	GO:0000774~adenyl-nucleotide exchange factor activity,GO:0042803~protein homodimerization activity,GO:0051082~unfolded protein binding,GO:0051087~chaperone binding,		R-HSA-1268020~Mitochondrial protein import,R-HSA-9609507~Protein localization,		1	0	1	FALSE	475.888	-0.564912	0.177305	0.000186026	0.00112698	321.536	323.143	327.868	498.963	563.701	579.552	540.045	652.298	-0.006546	-0.0106	0.0374	-0.01393	-0.02843	-0.05105	3	Early RGC
EIPR1	EARP complex and GARP complex interacting protein 1	7260	protein-coding	GO:0016567~protein ubiquitination,GO:0032456~endocytic recycling,GO:0050796~regulation of insulin secretion,GO:1905281~positive regulation of retrograde transport, endosome to Golgi,GO:2001137~positive regulation of endocytic recycling,	GO:0005794~Golgi apparatus,GO:0005802~trans-Golgi network,	GO:0005515~protein binding,			WP4352~Ciliary landscape,	3	0	3	TRUE	364.695	-0.497483	0.150631	0.000194977	0.00117333	284.877	321.431	306.541	259.828	464.951	464.988	464.987	349.96	0.04597	-0.04912	-0.02627	0.09918	0.02893	-0.01045	4	Late RGC
TGFB1I1	transforming growth factor beta 1 induced transcript 1	7041	protein-coding	GO:0007155~cell adhesion,GO:0008285~negative regulation of cell proliferation,GO:0010718~positive regulation of epithelial to mesenchymal transition,GO:0016055~Wnt signaling pathway,GO:0016331~morphogenesis of embryonic epithelium,GO:0030511~positive regulation of transforming growth factor beta receptor signaling pathway,GO:0030512~negative regulation of transforming growth factor beta receptor …	GO:0005829~cytosol,GO:0005856~cytoskeleton,GO:0005886~plasma membrane,GO:0005925~focal adhesion,GO:0016363~nuclear matrix,GO:0043231~intracellular membrane-bounded organelle,	GO:0003712~transcription cofactor activity,GO:0003713~transcription coactivator activity,GO:0005515~protein binding,GO:0046872~metal ion binding,GO:0048495~Roundabout binding,GO:0050681~androgen receptor binding,GO:0070411~I-SMAD binding,			WP138~Androgen receptor signaling pathway,WP727~Monoamine transport,WP1455~Serotonin transporter activity,	1	0	1	FALSE	57.1387	-0.882131	0.321508	0.000213312	0.0012677	44.6293	30.5356	30.0911	40.5037	64.9317	104.1	73.2267	69.0918	0.01649	-0.03033	0.009469	0.004148	0.02184	-0.01583	5	H&A
RPL7A	ribosomal protein L7a	6130	protein-coding	GO:0000470~maturation of LSU-rRNA,GO:0002181~cytoplasmic translation,GO:0006412~translation,GO:0042254~ribosome biogenesis,	GO:0005634~nucleus,GO:0005730~nucleolus,GO:0005737~cytoplasm,GO:0005829~cytosol,GO:0005925~focal adhesion,GO:0016020~membrane,GO:0022625~cytosolic large ribosomal subunit,GO:0022626~cytosolic ribosome,GO:0042788~polysomal ribosome,GO:0045202~synapse,	GO:0003723~RNA binding,GO:0003735~structural constituent of ribosome,GO:0005515~protein binding,GO:0045296~cadherin binding,	hsa03010:Ribosome,hsa05171:Coronavirus disease - COVID-19,	R-HSA-1266738~Developmental Biology,R-HSA-1430728~Metabolism,R-HSA-156827~L13a-mediated translational silencing of Ceruloplasmin expression,R-HSA-156842~Eukaryotic Translation Elongation,R-HSA-156902~Peptide chain elongation,R-HSA-1643685~Disease,R-HSA-168255~Influenza Infection,R-HSA-168273~Influenza Viral RNA Transcription and Replication,R-HSA-1799339~SRP-dependent cotranslational protein targ…	WP477~Cytoplasmic ribosomal proteins,	1	0	1	FALSE	11625.5	-0.364982	0.104472	0.000213479	0.0012677	10087.1	9306.34	9395.53	11338.4	13941.7	14216.5	12740.4	11977.7	NA	NA	NA	NA	NA	NA	NA	NA
MEX3B	mex-3 RNA binding family member B	84206	protein-coding	GO:0006468~protein phosphorylation,GO:0046777~protein autophosphorylation,	GO:0000932~P-body,GO:0005654~nucleoplasm,GO:0005829~cytosol,	GO:0003723~RNA binding,GO:0005509~calcium ion binding,				2	0	2	FALSE	1172.3	-0.605988	0.197945	0.000218496	0.00129278	798.257	749.989	766.14	1220.39	1535.87	1271.21	1232.24	1804.29	-0.2832	-0.1311	0.4217	0.2317	0.0997	-0.307	3	Early RGC
TM9SF2	transmembrane 9 superfamily member 2	9375	protein-coding	GO:0006672~ceramide metabolic process,GO:0006688~glycosphingolipid biosynthetic process,GO:0010908~regulation of heparan sulfate proteoglycan biosynthetic process,GO:0072657~protein localization to membrane,	GO:0005768~endosome,GO:0005794~Golgi apparatus,GO:0005856~cytoskeleton,GO:0005886~plasma membrane,GO:0005887~integral component of plasma membrane,GO:0010008~endosome membrane,GO:0016020~membrane,GO:0016021~integral component of membrane,GO:0070062~extracellular exosome,					1	0	1	FALSE	2129.85	-0.360984	0.103472	0.00022161	0.00131027	1736.07	1810.16	1888.03	1931.01	2440.87	2476.36	2660.78	2095.54	-0.03367	-0.03742	0.0631	0.07642	0.01894	-0.05496	4	Late RGC
PRMT8	protein arginine methyltransferase 8	56341	protein-coding	GO:0006338~chromatin remodeling,GO:0006479~protein methylation,GO:0016571~histone methylation,GO:0018216~peptidyl-arginine methylation,GO:0019919~peptidyl-arginine methylation, to asymmetrical-dimethyl arginine,GO:0043393~regulation of protein binding,GO:0051260~protein homooligomerization,	GO:0005886~plasma membrane,GO:0009898~cytoplasmic side of plasma membrane,GO:0098753~anchored component of the cytoplasmic side of the plasma membrane,	GO:0005515~protein binding,GO:0008469~histone-arginine N-methyltransferase activity,GO:0008757~S-adenosylmethionine-dependent methyltransferase activity,GO:0016274~protein-arginine N-methyltransferase activity,GO:0019899~enzyme binding,GO:0035241~protein-arginine omega-N monomethyltransferase activity,GO:0035242~protein-arginine omega-N asymmetric methyltransferase activity,GO:0042802~identical p…			WP4947~Nitric oxide metabolism in cystic fibrosis,	1	0	1	FALSE	476.389	-0.562511	0.179425	0.000225052	0.00132447	308.813	344.776	328.71	490.296	509.12	665.184	609.501	554.715	-0.2157	-0.112	0.3536	-0.07523	0.2045	-0.2078	3	Early RGC
SEC61B	SEC61 translocon subunit beta	10952	protein-coding	GO:0006616~SRP-dependent cotranslational protein targeting to membrane, translocation,GO:0006886~intracellular protein transport,GO:0030433~ubiquitin-dependent ERAD pathway,GO:0030970~retrograde protein transport, ER to cytosol,GO:0031204~posttranslational protein targeting to membrane, translocation,	GO:0005783~endoplasmic reticulum,GO:0005784~Sec61 translocon complex,GO:0005789~endoplasmic reticulum membrane,GO:0005829~cytosol,GO:0016020~membrane,GO:0016021~integral component of membrane,GO:0031205~endoplasmic reticulum Sec complex,GO:0044322~endoplasmic reticulum quality control compartment,	GO:0003723~RNA binding,GO:0005515~protein binding,GO:0043022~ribosome binding,GO:0048408~epidermal growth factor binding,	hsa03060:Protein export,hsa04141:Protein processing in endoplasmic reticulum,hsa04145:Phagosome,hsa05110:Vibrio cholerae infection,	R-HSA-1236974~ER-Phagosome pathway,R-HSA-1236975~Antigen processing-Cross presentation,R-HSA-1280218~Adaptive Immune System,R-HSA-168256~Immune System,R-HSA-1799339~SRP-dependent cotranslational protein targeting to membrane,R-HSA-392499~Metabolism of proteins,R-HSA-72766~Translation,R-HSA-9609507~Protein localization,R-HSA-9609523~Insertion of tail-anchored proteins into the endoplasmic reticulu…		0	1	1	TRUE	637.56	-0.435596	0.129283	0.00022826	0.00134144	536.216	498.21	485.195	600.633	745.139	845.302	649.941	739.841	0.01351	0.003606	-0.01169	-0.03239	0.001986	0.003256	1	nRPC
[truncated: 118 more rows]

## Sheet: All_DEG
GENE INFORMATION										CUT&RUN				ATOH7-REPORTER mRNA-SEQ													scRNA-SEQ
Gene Symbol	Gene Name	EntrezID	Gene Type	GO:BP	GO:CC	GO:MF	KEGG	REACTOME	WIKIPATHWAYS	Enhancer	Promoter	Total	Published	Base Mean	log2FC	lfcSE	P Value	FDR	MUT1	MUT2	MUT3	MUT4	WT1	WT2	WT3	WT4	nRPC	tRPC	Early RGC	Late RGC	H&A	PR	Cluster	Cell Type
[truncated: 4,037 more rows]
