# Supplementary material for: Identification and Characterization of ATOH7-Regulated Target Genes and Pathways in Human Neuroretinal Development
Source: Cells. 2024 Jul 3;13(13):1142. doi: 10.3390/cells13131142 (PMC11240604; doi:10.3390/cells13131142)
Supplement: Supplementary file 1 [file cells-13-01142-s001.zip › Data_S12_Enrichment_ATOH7_Target_DEGs.xlsx]

## Sheet: AnnotatedGenes_REVIGO
Source	Term Name	Term ID	Adj. P-value	Adj. P-value (-log10)	Term Size	Query Size	Intersection Size	Gene Ratio	Intersecting Genes
GO:BP	axonogenesis	GO:0007409	9.51282e-12	11.0217	460	438	41	0.0891304	KALRN,RELN,PLXNA1,EFNA4,PRTG,GSK3B,TRIO,STMN1,PALLD,CDK5R2,NUMBL,KIF5A,RAB3A,NECTIN1,ARHGEF25,NOTCH1,AUTS2,EFNA5,FYN,LRRC4C,PTPRO,TIAM2,DAB1,PAK3,RTN4,MAP1A,ALCAM,LAMC2,PRICKLE1,TUBB3,OLFM1,SEMA6A,DCX,ISL1,ISLR2,DPYSL5,NFASC,KLF7,POU4F2,CNTN2,DCC
GO:BP	regulation of nervous system development	GO:0051960	6.5206e-06	5.18571	461	438	32	0.0694143	KALRN,HES6,DLG1,RELN,PLXNA1,PRTG,CLSTN2,SYT4,HDAC1,NUMBL,XRCC2,FIG4,MYRF,SOX11,NOTCH1,EFNA5,HDAC2,TIAM2,DAB1,ANXA2,CXCR4,PAK3,RTN4,LRRN1,SEMA6A,ISLR2,TENM4,DPYSL5,LRRTM3,HEY1,POU4F2,DCC
GO:BP	regulation of trans-synaptic signaling	GO:0099177	8.18287e-06	5.08709	491	438	33	0.0672098	LZTS1,PCDH17,DLGAP4,RELN,GSK3B,TRIO,CLSTN2,STX1B,SYT4,GRM4,PCDH8,SORCS2,SLC6A6,RAB3A,CPLX4,BCR,VPS35,FYN,SLC6A1,LRRC4C,ASIC1,RTN4,GRM2,FABP5,CACNA1B,MAP1A,PRKCE,SORCS3,SYT7,GRIK3,CALM3,CNTN2,DCC
GO:BP	regulation of neuron projection development	GO:0010975	1.31816e-05	4.88003	449	438	31	0.0690423	KALRN,LZTS1,RELN,PLXNA1,GSK3B,STX1B,CCDC88A,KIF1A,FIG4,CFL1,EFNA5,FYN,LRRC4C,HDAC2,PTPRO,TIAM2,DAB1,PAK3,RTN4,CREB3L2,RGMA,SERPINI1,SEMA6A,ISLR2,DPYSL5,PACSIN1,ELAVL4,POU4F2,RTN4RL2,CNTN2,DCC
GO:BP	modulation of chemical synaptic transmission	GO:0050804	2.82611e-05	4.54881	490	438	32	0.0653061	LZTS1,PCDH17,DLGAP4,RELN,GSK3B,TRIO,CLSTN2,STX1B,SYT4,GRM4,PCDH8,SORCS2,SLC6A6,RAB3A,CPLX4,BCR,VPS35,FYN,SLC6A1,LRRC4C,ASIC1,RTN4,GRM2,CACNA1B,MAP1A,PRKCE,SORCS3,SYT7,GRIK3,CALM3,CNTN2,DCC
GO:BP	synapse organization	GO:0050808	4.64931e-05	4.33261	474	438	31	0.0654008	KALRN,LZTS1,DLG1,IGSF21,PCDH17,RELN,CLSTN2,ACTG1,RAC3,KIF1A,PCDH8,CFL1,RAB3A,NECTIN1,NFIA,VPS35,EFNA5,FYN,SLC6A1,LRRC4C,MDGA1,PTPRO,PAK3,ELFN1,SDK1,LRFN5,LRRN1,TUBA1A,NFASC,LRRTM3,CNTN2
GO:BP	regulation of secretion by cell	GO:1903530	0.000228359	3.64138	564	438	33	0.0585106	KALRN,ACVR1C,CACNA1H,RAB27A,FFAR1,CADPS,MICAL1,TMED10,STX1B,EIPR1,SYT4,FRMD4A,CDK5R2,SMPD3,PRKAR1A,CYP51A1,RAB3A,SOX11,ADCYAP1,NOTCH1,CPLX4,BCR,VPS35,EFNA5,ASIC1,ANXA2,GRM2,PRKCE,ACSL4,SYT7,ISL1,CALM3,KLF7
GO:BP	cell-cell adhesion via plasma-membrane adhesion molecules	GO:0098742	0.000331164	3.47996	285	438	22	0.077193	IGSF21,PCDH17,CLSTN2,PALLD,PCDH8,CDH22,NECTIN1,ACVR1,EFNA5,MYADM,LRRC4C,MDGA1,DAB1,CDH23,SDK1,ALCAM,CADM1,LRFN5,TENM4,CDH7,CLDN5,CNTN2
GO:BP	small GTPase mediated signal transduction	GO:0007264	0.0021102	2.67568	506	438	29	0.0573123	KALRN,PDGFRB,MRAS,RASA4,GIT2,RELN,TRIO,RAB4A,STMN1,RAC3,CCDC88A,SH2B2,GNA12,CFL1,ADCYAP1R1,RABIF,KSR1,PREX1,ARHGEF25,NOTCH1,AUTS2,BCR,ARHGEF10L,TIAM2,DAB1,RTN4,RASGEF1B,SIPA1L3,RALGDS
GO:BP	regulation of synapse structure or activity	GO:0050803	0.00233165	2.63234	246	438	19	0.0772358	KALRN,LZTS1,RELN,CLSTN2,STX1B,KIF1A,PCDH8,CFL1,NECTIN1,VPS35,EFNA5,FYN,MDGA1,PTPRO,PAK3,LRFN5,LRRN1,TUBA1A,LRRTM3
GO:BP	sensory system development	GO:0048880	0.0047712	2.32137	414	438	25	0.0603865	DLG1,PDGFRB,SIX3,HDAC1,AGTPBP1,SOX11,NECTIN1,NFIA,NOTCH1,HDAC2,SDK1,PBX3,USP45,PDE6B,RCN1,SIPA1L3,FOXN4,COL5A1,TMEM132E,PRICKLE1,DCX,ISL1,STRA6,ATP2B4,POU4F2
GO:BP	signal release	GO:0023061	0.00660805	2.17993	478	438	27	0.0564854	KALRN,ACVR1C,FFAR1,LTBP4,CADPS,STX1B,EIPR1,SYT4,SMPD3,GRM4,PRKAR1A,RAB3A,SOX11,ADCYAP1,RAB1A,CPLX4,VPS35,EFNA5,ASIC1,GRM2,SLC18A2,PRKCE,ACSL4,SYT7,ISL1,CALM3,KLF7
GO:BP	regulation of synapse organization	GO:0050807	0.0068015	2.1674	240	438	18	0.075	KALRN,LZTS1,RELN,CLSTN2,KIF1A,PCDH8,CFL1,NECTIN1,VPS35,EFNA5,FYN,MDGA1,PTPRO,PAK3,LRFN5,LRRN1,TUBA1A,LRRTM3
GO:BP	telencephalon cell migration	GO:0022029	0.0130948	1.8829	63	438	9	0.142857	RELN,CDK5R2,MDGA1,DAB1,CXCR4,RTN4,DCX,SUN2,CNTN2
GO:BP	cytoskeleton-dependent intracellular transport	GO:0030705	0.0174435	1.75837	208	438	16	0.0769231	MAP6D1,TTC21A,CCDC88A,SYT4,KIF1A,KIF5A,MYO10,AGTPBP1,RAB1A,IFT57,TRAK1,MAP1A,MYO1B,PRICKLE1,TUBA1A,SUN2
GO:BP	eye development	GO:0001654	0.031728	1.49856	404	438	23	0.0569307	DLG1,PDGFRB,SIX3,HDAC1,AGTPBP1,SOX11,NECTIN1,NFIA,NOTCH1,HDAC2,SDK1,PBX3,USP45,PDE6B,RCN1,SIPA1L3,FOXN4,COL5A1,PRICKLE1,DCX,STRA6,ATP2B4,POU4F2
GO:BP	developmental growth involved in morphogenesis	GO:0060560	0.0319503	1.49552	243	438	17	0.0699588	PLXNA1,GSK3B,SYT4,RNF157,NOTCH1,AUTS2,EFNA5,CXCR4,RTN4,ALCAM,PRICKLE1,OLFM1,SEMA6A,DCX,ISLR2,POU4F2,DCC
GO:BP	vesicle-mediated transport in synapse	GO:0099003	0.0491912	1.30811	226	438	16	0.0707965	PCDH17,GIT2,CADPS,STX1B,ACTG1,SYT4,ATP6V1B1,RAB3A,CPLX4,VPS35,SLC18A2,GSG1L,DDC,SYT7,PACSIN1,CALM3
GO:BP	learning	GO:0007612	0.049793	1.30283	155	438	13	0.083871	KALRN,RELN,FYN,SLC6A1,ASIC1,B3GAT1,MAP1A,SORCS3,TUBA1A,STRA6,ELAVL4,CLDN5,CNTN2
GO:CC	cell body	GO:0044297	8.27342e-11	10.0823	580	449	43	0.0741379	NDUFS7,NRSN1,CKB,USH2A,RIN3,RAC3,SYT4,HDAC1,SORCS2,GNA12,KIF5A,CCT7,MYO10,SLC6A6,RNF157,ADCYAP1,TTLL7,VPS35,TAC1,FYN,SLC6A1,NEUROG1,TIAM2,SLC1A4,CACNA1B,BRINP2,MAP1A,KCNC1,MAPK8IP1,ALCAM,ASS1,SERPINI1,DDC,TMEM132E,TUBB3,OLFM1,DPYSL5,PDE1C,GRIK3,ELAVL4,RTN4RL2,CNTN2,ADAM11
GO:CC	neuronal cell body	GO:0043025	1.11145e-10	9.95411	512	449	40	0.078125	NDUFS7,NRSN1,CKB,USH2A,RIN3,RAC3,SYT4,HDAC1,SORCS2,GNA12,KIF5A,MYO10,SLC6A6,ADCYAP1,TTLL7,VPS35,TAC1,FYN,SLC6A1,NEUROG1,TIAM2,SLC1A4,CACNA1B,BRINP2,MAP1A,KCNC1,MAPK8IP1,ALCAM,ASS1,SERPINI1,DDC,TUBB3,OLFM1,DPYSL5,PDE1C,GRIK3,ELAVL4,RTN4RL2,CNTN2,ADAM11
GO:CC	distal axon	GO:0150034	2.01467e-07	6.6958	279	449	25	0.0896057	NRSN1,MICAL1,USH2A,ACTG1,RAC3,PALLD,CDK5R2,CFL1,NTS,RAB3A,NECTIN1,AUTS2,CPLX4,PTPRO,TIAM2,FSCN1,KCNC1,SLC18A2,TUBB3,OLFM1,GRIK3,PACSIN1,ELAVL4,CALM3,DCC
GO:CC	synaptic membrane	GO:0097060	1.0182e-06	5.99217	397	449	29	0.0730479	NDUFS7,TRAPPC4,DLG1,IGSF21,PCDH17,GAD2,CLSTN2,STX1B,DAGLA,PCDH8,SORCS2,SLC6A6,NECTIN1,SLC6A1,LRRC4C,PTPRO,GRM2,KCNC1,GSG1L,LRFN5,SORCS3,SYT7,GABRR2,GRIK3,LRRTM3,ATP2B4,CNTN2,ADAM11,DCC
GO:CC	cell leading edge	GO:0031252	0.000722505	3.14116	425	449	25	0.0588235	SSH1,USH2A,RAC3,CCDC88A,DAGLA,SH2B2,PALLD,CFL1,KSR1,ACAP2,MYO10,PLEKHA1,MYLK,MYADM,PTPRO,TIAM2,CXCR4,FSCN1,PIEZO1,CD44,FAM89B,KCNC1,MCC,TUBB3,PACSIN1
GO:CC	site of polarized growth	GO:0030427	0.000960802	3.01737	175	449	15	0.0857143	NRSN1,RAC3,PALLD,CDK5R2,CFL1,NECTIN1,AUTS2,PTPRO,TIAM2,FSCN1,TUBB3,OLFM1,ELAVL4,CALM3,DCC
GO:CC	lamellipodium	GO:0030027	0.00579931	2.23662	203	449	15	0.0738916	SSH1,RAC3,CCDC88A,PALLD,CFL1,MYO10,MYLK,PTPRO,TIAM2,FSCN1,PIEZO1,CD44,FAM89B,MCC,TUBB3
GO:CC	actin cytoskeleton	GO:0015629	0.00582266	2.23488	510	449	26	0.0509804	JAM3,KALRN,EHBP1,MICAL1,LIMCH1,ACTG1,RAC3,SH2B2,PALLD,ACTR2,DYNLL2,CFL1,MARCKS,MYO10,AUTS2,MYLK,FYN,MYADM,FSCN1,FLNB,SIPA1L3,MYO1B,MYO16,CLDN5,LDB3,AFAP1
GO:CC	presynaptic membrane	GO:0042734	0.00938087	2.02776	163	449	13	0.0797546	IGSF21,PCDH17,GAD2,STX1B,PCDH8,NECTIN1,SLC6A1,GRM2,KCNC1,SYT7,GRIK3,ATP2B4,ADAM11
GO:CC	actin filament bundle	GO:0032432	0.00993433	2.00286	79	449	9	0.113924	LIMCH1,SH2B2,PALLD,MARCKS,MYLK,FSCN1,FLNB,SIPA1L3,LDB3
GO:CC	GABA-ergic synapse	GO:0098982	0.0256663	1.59064	89	449	9	0.101124	PCDH17,GAD2,SLC6A6,EFNA5,SLC6A1,MDGA1,PTPRO,LRFN5,GABRR2
GO:CC	stress fiber	GO:0001725	0.0295716	1.52913	71	449	8	0.112676	LIMCH1,SH2B2,PALLD,MYLK,FSCN1,FLNB,SIPA1L3,LDB3
GO:CC	extracellular matrix	GO:0031012	0.0337691	1.47148	567	449	26	0.0458554	LINGO1,EGFL7,DLG1,LTBP4,HSP90B1,RELN,FGFBP3,USH2A,LRRN2,TGFB1I1,ADAMTS14,EFNA5,THBS3,ELFN2,ANXA2,ADAMTS20,CXCR4,ELFN1,PCSK6,SPON2,LRRN1,LAMC2,COL5A1,LRRTM3,RTN4RL2,ADAM11
GO:CC	external encapsulating structure	GO:0030312	0.0347355	1.45923	568	449	26	0.0457746	LINGO1,EGFL7,DLG1,LTBP4,HSP90B1,RELN,FGFBP3,USH2A,LRRN2,TGFB1I1,ADAMTS14,EFNA5,THBS3,ELFN2,ANXA2,ADAMTS20,CXCR4,ELFN1,PCSK6,SPON2,LRRN1,LAMC2,COL5A1,LRRTM3,RTN4RL2,ADAM11
GO:CC	early endosome	GO:0005769	0.0449845	1.34694	418	449	21	0.0502392	NSG2,KIF16B,RIN3,RAB4A,DAGLA,PTP4A2,FIG4,SORCS2,PLEKHJ1,RNF157,RAB1A,DOP1B,TRAK1,VPS35,TPCN1,ANXA2,CXCR4,RASGEF1B,MYO1B,PARM1,RAB31
GO:MF	actin binding	GO:0003779	0.0035323	2.45194	451	439	26	0.0576497	SSH1,MICAL1,LIMCH1,CCDC88A,PALLD,CDK5R2,ACTR2,CFL1,MARCKSL1,MARCKS,ADD3,NCALD,MYO10,CORO2A,MYLK,FLNC,CXCR4,FSCN1,MAP1A,FLNB,TNS1,PRKCE,MYO1B,MYO16,LDB3,AFAP1
GO:MF	calmodulin binding	GO:0005516	0.0214707	1.66815	204	439	15	0.0735294	KCNQ3,ARPP21,MAPKAPK2,MAP6D1,MARCKSL1,MARCKS,ADD3,MYO10,CAMKK1,MYLK,CAMK1G,MYO1B,SYT7,PDE1C,ATP2B4
GO:MF	cell adhesion molecule binding	GO:0050839	0.0226043	1.64581	562	439	28	0.0498221	JAM3,DLG1,LTBP4,DDX6,RPL7A,PKP4,PALLD,CDH22,SH3GLB2,NECTIN1,RAB1A,VAPA,ACVR1,LRRC4C,PTPRO,ANXA2,CDH23,RTN4,FSCN1,FLNB,CADM1,COL5A1,MYO1B,TENM4,NFASC,CDH7,CNTN2,ADAM11

## Sheet: AnnotatedGenes_Pathways
Source	Term Name	Term ID	Adj. P-value	Adj. P-value (-log10)	Term Size	Query Size	Intersection Size	Gene Ratio	Intersecting Genes
REAC	Nervous system development	R-HSA-9675108	3.38394e-07	6.47058	574	268	41	0.0714286	KCNQ3,KALRN,PSMD8,CACNA1H,DLG1,RELN,PLXNA1,RPL18A,ELOB,EFNA4,RPL38,GSK3B,TRIO,DOK4,ACTG1,RPL7A,ACTR2,CYP51A1,CFL1,MYO10,EFNA5,UBC,FYN,HDAC2,DAB1,CXCR4,PAK3,RGMA,ALCAM,GFRA2,COL5A1,TUBB3,SEMA6A,DCX,TUBA1A,ISL1,DPYSL5,NFASC,RGMB,CNTN2,DCC
REAC	Axon guidance	R-HSA-422475	1.08709e-06	5.96373	549	268	39	0.0710383	KCNQ3,KALRN,PSMD8,CACNA1H,DLG1,RELN,PLXNA1,RPL18A,ELOB,EFNA4,RPL38,GSK3B,TRIO,DOK4,ACTG1,RPL7A,ACTR2,CFL1,MYO10,EFNA5,UBC,FYN,DAB1,CXCR4,PAK3,RGMA,ALCAM,GFRA2,COL5A1,TUBB3,SEMA6A,DCX,TUBA1A,ISL1,DPYSL5,NFASC,RGMB,CNTN2,DCC
KEGG	Axon guidance	hsa04360	0.00340051	2.46846	181	199	15	0.0828729	PLXNA1,SSH1,EFNA4,GSK3B,RAC3,CFL1,EFNA5,FYN,LRRC4C,CXCR4,PAK3,RGMA,SEMA6A,DPYSL5,DCC
WP	Notch signaling pathway	WP61	0.00469152	2.32869	59	220	9	0.152542	HES6,GSK3B,HDAC1,NUMBL,TLE1,NOTCH1,NCOR2,HDAC2,HEY1
REAC	NOTCH1 Intracellular Domain Regulates Transcription	R-HSA-2122947	0.00695149	2.15792	46	268	8	0.173913	HDAC1,TLE1,NOTCH1,UBC,NCOR2,HDAC2,TLE4,HEY1
KEGG	Notch signaling pathway	hsa04330	0.00747677	2.12629	58	199	8	0.137931	HDAC1,NUMBL,TLE1,NOTCH1,NCOR2,HDAC2,TLE4,HEY1

## Sheet: AllGenes_Pathways
Source	Term Name	Term ID	Adj. P-value	Adj. P-value (-log10)	Term Size	Query Size	Intersection Size	Gene Ratio	Intersecting Genes
REAC	Nervous system development	R-HSA-9675108	1.16301e-24	23.9344	574	469	41	0.0714286	KCNQ3,KALRN,PSMD8,CACNA1H,DLG1,RELN,PLXNA1,RPL18A,ELOB,EFNA4,RPL38,GSK3B,TRIO,DOK4,ACTG1,RPL7A,ACTR2,CYP51A1,CFL1,MYO10,EFNA5,UBC,FYN,HDAC2,DAB1,CXCR4,PAK3,RGMA,ALCAM,GFRA2,COL5A1,TUBB3,SEMA6A,DCX,TUBA1A,ISL1,DPYSL5,NFASC,RGMB,CNTN2,DCC
REAC	Axon guidance	R-HSA-422475	2.71228e-23	22.5667	549	469	39	0.0710383	KCNQ3,KALRN,PSMD8,CACNA1H,DLG1,RELN,PLXNA1,RPL18A,ELOB,EFNA4,RPL38,GSK3B,TRIO,DOK4,ACTG1,RPL7A,ACTR2,CFL1,MYO10,EFNA5,UBC,FYN,DAB1,CXCR4,PAK3,RGMA,ALCAM,GFRA2,COL5A1,TUBB3,SEMA6A,DCX,TUBA1A,ISL1,DPYSL5,NFASC,RGMB,CNTN2,DCC
REAC	Signaling by Receptor Tyrosine Kinases	R-HSA-9006934	6.57455e-11	10.1821	502	469	25	0.0498008	MAPKAPK2,PDGFRB,FGFBP3,RAB4A,STMN1,ACTG1,SH2B2,CDK5R2,POLR2I,HDAC1,ADCYAP1R1,ATP6V1B1,ADCYAP1,UBC,FYN,THBS3,SHB,HDAC2,PTPRO,PAK3,PCSK6,PRKCE,RALGDS,LAMC2,COL5A1
KEGG	Axon guidance	hsa04360	8.80449e-10	9.0553	181	469	15	0.0828729	PLXNA1,SSH1,EFNA4,GSK3B,RAC3,CFL1,EFNA5,FYN,LRRC4C,CXCR4,PAK3,RGMA,SEMA6A,DPYSL5,DCC
KEGG	MAPK signaling pathway	hsa04010	1.12122e-08	7.95031	294	469	17	0.0578231	MAPKAPK2,CACNA1H,PDGFRB,MRAS,EFNA4,STMN1,RAC3,GNA12,PPM1B,EFNA5,MAP2K3,FLNC,CACNA1B,MAPK8IP1,FLNB,GADD45G,NLK
WP	VEGFA-VEGFR2 signaling	WP3888	2.25246e-08	7.64734	430	469	20	0.0465116	MAPKAPK2,STIP1,RPL18A,GSK3B,RAB4A,ACTG1,HDAC1,CFL1,CCT7,RAB37,BCL2L1,FYN,MAP2K3,C15ORF39,SHB,FSCN1,IER5,FLNB,RCN1,PRKCE
WP	Notch signaling pathway	WP61	9.25821e-08	7.03347	59	469	9	0.152542	HES6,GSK3B,HDAC1,NUMBL,TLE1,NOTCH1,NCOR2,HDAC2,HEY1
REAC	Neuronal System	R-HSA-112316	1.20878e-07	6.91765	400	469	19	0.0475	KCNQ3,DLG1,DLGAP4,GAD2,PRKAR1A,NCALD,RAB3A,CAMKK1,SLC6A1,KCNJ12,CACNA1B,KCNC1,SLC18A2,SYT7,TUBB3,TUBA1A,GABRR2,GRIK3,LRRTM3
KEGG	Focal adhesion	hsa04510	4.69023e-07	6.32881	202	469	13	0.0643564	PDGFRB,RELN,GSK3B,ACTG1,RAC3,MYLK,CCND2,FYN,THBS3,FLNC,PAK3,FLNB,LAMC2
WP	Focal adhesion	WP306	6.11086e-07	6.2139	197	469	13	0.0659898	PDGFRB,RELN,GSK3B,ACTG1,RAC3,MYLK,CCND2,FYN,THBS3,FLNC,PAK3,FLNB,LAMC2
REAC	NOTCH1 Intracellular Domain Regulates Transcription	R-HSA-2122947	7.49504e-07	6.12523	46	469	8	0.173913	HDAC1,TLE1,NOTCH1,UBC,NCOR2,HDAC2,TLE4,HEY1
WP	Neural crest differentiation	WP2064	7.8879e-07	6.10304	101	469	10	0.0990099	PAX3,PRTG,GSK3B,HDAC1,NOTCH1,NEUROG1,HDAC2,TCF7L1,ISL1,CDH7
WP	MAPK signaling pathway	WP382	9.85208e-07	6.00647	245	469	14	0.0571429	MAPKAPK2,CACNA1H,PDGFRB,MRAS,STMN1,RAC3,GNA12,PPM1B,MAP2K3,FLNC,CACNA1B,MAPK8IP1,FLNB,NLK
KEGG	Notch signaling pathway	hsa04330	1.09259e-06	5.96154	58	469	8	0.137931	HDAC1,NUMBL,TLE1,NOTCH1,NCOR2,HDAC2,TLE4,HEY1
REAC	p75 NTR receptor-mediated signalling	R-HSA-193704	1.40144e-06	5.85343	97	469	10	0.103093	KALRN,LINGO1,TRIO,HDAC1,PREX1,ARHGEF10L,UBC,HDAC2,TIAM2,RTN4
REAC	Factors involved in megakaryocyte development and platelet production	R-HSA-983231	2.81161e-06	5.55104	169	469	12	0.0710059	KIF16B,MICAL1,SH2B2,HDAC1,KIF1A,PRKAR1A,KIF5A,HDAC2,CBX5,TUBB3,KIF19,TUBA1A
REAC	Death Receptor Signaling	R-HSA-73887	4.16189e-06	5.38071	140	469	11	0.0785714	KALRN,LINGO1,TRIO,SMPD3,HDAC1,PREX1,ARHGEF10L,UBC,HDAC2,TIAM2,RTN4
REAC	RHO GTPase cycle	R-HSA-9012999	4.97278e-06	5.3034	449	469	18	0.0400891	KALRN,GIT2,STIP1,PLXNA1,CKB,TRIO,ACTG1,RAC3,CCDC88A,PKP4,ADD3,CCT7,PREX1,ARHGEF25,BCR,ARHGEF10L,TIAM2,PAK3
KEGG	Aldosterone synthesis and secretion	hsa04925	5.08378e-06	5.29381	98	469	9	0.0918367	CACNA1H,DAGLA,ATP1A1,CAMK1G,CREB3L2,SCARB1,PRKCE,CALM3,ATP2B4
REAC	Transmission across Chemical Synapses	R-HSA-112315	5.26432e-06	5.27866	259	469	14	0.0540541	DLG1,GAD2,PRKAR1A,NCALD,RAB3A,CAMKK1,SLC6A1,KCNJ12,CACNA1B,SLC18A2,TUBB3,TUBA1A,GABRR2,GRIK3
KEGG	Wnt signaling pathway	hsa04310	6.65197e-06	5.17705	170	469	11	0.0647059	GSK3B,RAC3,LGR4,TLE1,CCND2,TCF7L1,TLE4,NLK,NOTUM,PRICKLE1,WNT10A
REAC	RAB geranylgeranylation	R-HSA-8873719	1.13016e-05	4.94686	64	469	8	0.125	RAB27A,RAB4A,PTP4A2,RAB3A,RAB1A,RAB37,RAB2A,RAB31
WP	Ciliary landscape	WP4352	1.45555e-05	4.83697	214	469	12	0.0560748	PSMD8,EHBP1,UBE2D2,EIPR1,HDAC1,DYNLL2,SNRPB2,IFT57,ERF,HDAC2,CDH23,RAB2A
REAC	Signaling by NOTCH1	R-HSA-1980143	2.90046e-05	4.53753	72	469	8	0.111111	HDAC1,TLE1,NOTCH1,UBC,NCOR2,HDAC2,TLE4,HEY1
REAC	Golgi-to-ER retrograde transport	R-HSA-8856688	2.95935e-05	4.5288	133	469	10	0.075188	KIF16B,TMED10,DYNLL2,KIF1A,KIF5A,RAB1A,PAFAH1B3,TUBB3,KIF19,TUBA1A
WP	Neurogenesis regulation in the olfactory epithelium	WP5265	3.61899e-05	4.44141	57	469	7	0.122807	RELN,GSK3B,NUMBL,NOTCH1,DAB1,RTN4,HEY1
REAC	MAPK family signaling cascades	R-HSA-5683057	4.52824e-05	4.34407	308	469	14	0.0454545	KALRN,PSMD8,DLG1,PDGFRB,MRAS,RASA4,ACTG1,KSR1,UBC,BCL2L1,FYN,PAK3,GFRA2,RALGDS
KEGG	Rap1 signaling pathway	hsa04015	5.5486e-05	4.25582	210	469	11	0.052381	PDGFRB,MRAS,EFNA4,ACTG1,RAC3,MAGI1,EFNA5,MAP2K3,SIPA1L3,RALGDS,CALM3
REAC	Signaling by WNT	R-HSA-195721	9.72246e-05	4.01222	328	469	14	0.0426829	PSMD8,GSK3B,RAC3,HDAC1,LGR4,TLE1,VPS35,UBC,TCF7L1,PDE6B,TLE4,NLK,PRICKLE1,WNT10A
KEGG	Regulation of actin cytoskeleton	hsa04810	0.000119014	3.9244	227	469	11	0.0484581	PDGFRB,MRAS,SSH1,ACTG1,RAC3,ACTR2,GNA12,CFL1,MYLK,CXCR4,PAK3
REAC	L1CAM interactions	R-HSA-373760	0.000126748	3.89706	119	469	9	0.0756303	KCNQ3,DLG1,ACTG1,ALCAM,TUBB3,DCX,TUBA1A,NFASC,CNTN2
REAC	EPH-Ephrin signaling	R-HSA-2682334	0.000167018	3.77724	90	469	8	0.0888889	KALRN,EFNA4,ACTG1,ACTR2,CFL1,EFNA5,FYN,PAK3
REAC	Intra-Golgi and retrograde Golgi-to-ER traffic	R-HSA-6811442	0.000175968	3.75457	202	469	11	0.0544554	KIF16B,SCOC,TMED10,DYNLL2,KIF1A,KIF5A,RAB1A,PAFAH1B3,TUBB3,KIF19,TUBA1A
KEGG	Synaptic vesicle cycle	hsa04721	0.00017921	3.74664	78	469	7	0.0897436	STX1B,ATP6V1B1,RAB3A,CPLX4,SLC6A1,CACNA1B,SLC18A2
REAC	Cell junction organization	R-HSA-446728	0.000181925	3.74011	91	469	8	0.0879121	ACTG1,NECTIN1,FLNC,SDK1,CADM1,LAMC2,CDH7,CLDN5
REAC	Semaphorin interactions	R-HSA-373755	0.000214824	3.66792	64	469	7	0.109375	PLXNA1,GSK3B,CFL1,FYN,PAK3,SEMA6A,DPYSL5
REAC	Cell-Cell communication	R-HSA-1500931	0.000220315	3.65696	127	469	9	0.0708661	ACTG1,NECTIN1,FYN,FLNC,SDK1,CADM1,LAMC2,CDH7,CLDN5
WP	Brain-derived neurotrophic factor (BDNF) signaling pathway	WP2380	0.000239098	3.62142	144	469	9	0.0625	LINGO1,DLG1,GSK3B,SH2B2,CFL1,MARCKS,KSR1,RAB3A,FYN
KEGG	Endocytosis	hsa04144	0.000302024	3.51996	250	469	11	0.044	GIT2,AGAP3,RAB4A,ACTR2,KIF5A,ACAP2,SH3GLB2,VPS35,CBLB,CXCR4,RAB31
WP	Regulation of actin cytoskeleton	WP51	0.000317321	3.4985	149	469	9	0.0604027	PDGFRB,MRAS,SSH1,ACTG1,RAC3,GNA12,CFL1,MYLK,PAK3
REAC	COPI-dependent Golgi-to-ER retrograde traffic	R-HSA-6811434	0.000347848	3.45861	99	469	8	0.0808081	KIF16B,TMED10,KIF1A,KIF5A,RAB1A,TUBB3,KIF19,TUBA1A
REAC	RAF/MAP kinase cascade	R-HSA-5673001	0.000362981	3.44012	264	469	12	0.0454545	PSMD8,DLG1,PDGFRB,MRAS,RASA4,ACTG1,KSR1,UBC,BCL2L1,FYN,GFRA2,RALGDS
WP	Mesodermal commitment pathway	WP2857	0.000374109	3.427	152	469	9	0.0592105	ZNF462,RPL38,CCDC88A,JARID2,PRKAR1A,ACVR1,PBX3,TCF7L1,NLK
REAC	MAPK1/MAPK3 signaling	R-HSA-5684996	0.000441758	3.35482	269	469	12	0.0446097	PSMD8,DLG1,PDGFRB,MRAS,RASA4,ACTG1,KSR1,UBC,BCL2L1,FYN,GFRA2,RALGDS
WP	Focal adhesion: PI3K-Akt-mTOR-signaling pathway	WP3932	0.00055223	3.25788	302	469	12	0.0397351	PDGFRB,HSP90B1,RELN,EFNA4,GSK3B,EFNA5,THBS3,CREB3L2,PPARGC1A,LAMC2,COL5A1,RAB2A
KEGG	Ras signaling pathway	hsa04014	0.00107571	2.96831	234	469	10	0.042735	PDGFRB,MRAS,EFNA4,RAC3,KSR1,EFNA5,BCL2L1,PAK3,RALGDS,CALM3
KEGG	Signaling pathways regulating pluripotency of stem cells	hsa04550	0.00116374	2.93414	143	469	8	0.0559441	ACVR1C,GSK3B,JARID2,ACVR1,NEUROG1,ISL1,WNT10A,SMAD9
REAC	Degradation of beta-catenin by the destruction complex	R-HSA-195253	0.00127058	2.896	83	469	7	0.0843373	PSMD8,GSK3B,HDAC1,TLE1,UBC,TCF7L1,TLE4
KEGG	Calcium signaling pathway	hsa04020	0.00129109	2.88904	239	469	10	0.041841	CACNA1H,PDGFRB,MYLK,TPCN1,CAMK1G,CXCR4,CACNA1B,PDE1C,CALM3,ATP2B4
KEGG	Adherens junction	hsa04520	0.00137744	2.86093	71	469	6	0.084507	ACTG1,RAC3,NECTIN1,FYN,TCF7L1,NLK
KEGG	Phagosome	hsa04145	0.00142174	2.84718	147	469	8	0.0544218	SEC61G,ACTG1,SEC61B,ATP6V1B1,THBS3,SCARB1,TUBB3,TUBA1A
KEGG	PI3K-Akt signaling pathway	hsa04151	0.00149637	2.82496	353	469	12	0.0339943	PDGFRB,HSP90B1,RELN,EFNA4,GSK3B,MAGI1,EFNA5,BCL2L1,CCND2,THBS3,CREB3L2,LAMC2
REAC	Neutrophil degranulation	R-HSA-6798695	0.00160288	2.7951	476	469	15	0.0315126	COMMD9,RAB27A,NHLRC3,ACTR2,ACLY,RAB3A,VAPA,RAB37,MVP,ANXA2,FABP5,CD44,GYG1,NFASC,RAB31
WP	Wnt signaling pathway and pluripotency	WP399	0.00177417	2.751	101	469	7	0.0693069	GSK3B,CCND2,CD44,TCF7L1,PRKCE,NLK,WNT10A
REAC	Constitutive Signaling by NOTCH1 PEST Domain Mutants	R-HSA-2644606	0.00177609	2.75053	57	469	6	0.105263	HDAC1,NOTCH1,UBC,NCOR2,HDAC2,HEY1
REAC	Constitutive Signaling by NOTCH1 HD+PEST Domain Mutants	R-HSA-2894862	0.00177609	2.75053	57	469	6	0.105263	HDAC1,NOTCH1,UBC,NCOR2,HDAC2,HEY1
WP	Ectoderm differentiation	WP2858	0.00185144	2.73249	141	469	8	0.0567376	PAX3,ANKS1B,SORCS1,FYN,MAFB,RGMA,TCF7L1,NLK
KEGG	Cell adhesion molecules	hsa04514	0.00189781	2.72175	153	469	8	0.0522876	JAM3,NECTIN1,LRRC4C,ALCAM,CADM1,NFASC,CLDN5,CNTN2
WP	Endoderm differentiation	WP2853	0.0020514	2.68795	143	469	8	0.0559441	PAX3,ZNF462,JARID2,NOTCH1,MAP2K3,PBX3,TCF7L1,NLK
REAC	Kinesins	R-HSA-983189	0.00240435	2.619	60	469	6	0.1	KIF16B,KIF1A,KIF5A,TUBB3,KIF19,TUBA1A
REAC	Signaling by ROBO receptors	R-HSA-376176	0.00259717	2.5855	217	469	10	0.0460829	PSMD8,RPL18A,ELOB,RPL38,RPL7A,UBC,CXCR4,PAK3,ISL1,DCC
WP	Notch signaling	WP268	0.00294893	2.53034	44	469	5	0.113636	HDAC1,NUMBL,NOTCH1,NCOR2,HDAC2
REAC	Cell-cell junction organization	R-HSA-421270	0.00351094	2.45458	64	469	6	0.09375	ACTG1,NECTIN1,SDK1,CADM1,CDH7,CLDN5
KEGG	Tight junction	hsa04530	0.00385928	2.41349	169	469	8	0.0473373	JAM3,DLG1,ACTG1,ACTR2,MAGI1,PRKCE,TUBA1A,CLDN5
WP	Wnt signaling	WP428	0.00390494	2.40839	114	469	7	0.0614035	GSK3B,CCND2,TCF7L1,NLK,NOTUM,PRICKLE1,WNT10A
KEGG	Insulin secretion	hsa04911	0.00411423	2.38571	86	469	6	0.0697674	FFAR1,ADCYAP1R1,RAB3A,ADCYAP1,ATP1A1,CREB3L2
REAC	Ion channel transport	R-HSA-983712	0.00427656	2.36891	182	469	9	0.0494505	ASIC4,ATP8B3,ATP6V1B1,ATP1A1,ANO10,UBC,TPCN1,ASIC1,ATP2B4
WP	Embryonic stem cell pluripotency pathways	WP3931	0.00436873	2.35965	116	469	7	0.0603448	PDGFRB,GSK3B,ACTR2,ACVR1,MAP2K3,WNT10A,SMAD9
REAC	EPHB-mediated forward signaling	R-HSA-3928662	0.00483977	2.31518	40	469	5	0.125	KALRN,ACTG1,ACTR2,CFL1,FYN
WP	Cell cycle	WP179	0.00543266	2.26499	120	469	7	0.0583333	PKMYT1,GSK3B,ANAPC11,HDAC1,CCND2,HDAC2,GADD45G
KEGG	Dopaminergic synapse	hsa04728	0.00565424	2.24763	132	469	7	0.0530303	GSK3B,KIF5A,CREB3L2,CACNA1B,SLC18A2,DDC,CALM3
REAC	Intracellular signaling by second messengers	R-HSA-9006925	0.00606566	2.21712	292	469	11	0.0376712	PSMD8,PDGFRB,GSK3B,HDAC1,PRKAR1A,CAMKK1,UBC,FYN,HDAC2,PRKCE,PDE1C
REAC	Deactivation of the beta-catenin transactivating complex	R-HSA-3769402	0.00618028	2.20899	42	469	5	0.119048	HDAC1,TLE1,UBC,TCF7L1,TLE4
REAC	Signaling by Hedgehog	R-HSA-5358351	0.0073038	2.13645	149	469	8	0.0536913	PSMD8,GSK3B,PRKAR1A,IFT57,UBC,NOTUM,TUBB3,TUBA1A
KEGG	Fc gamma R-mediated phagocytosis	hsa04666	0.0076181	2.11815	96	469	6	0.0625	ACTR2,CFL1,MARCKSL1,MARCKS,MYO10,PRKCE
REAC	Neurotransmitter receptors and postsynaptic signal transmission	R-HSA-112314	0.00771263	2.1128	196	469	9	0.0459184	DLG1,PRKAR1A,NCALD,CAMKK1,KCNJ12,TUBB3,TUBA1A,GABRR2,GRIK3
WP	PI3K-Akt signaling pathway	WP4172	0.00867699	2.06163	338	469	11	0.0325444	PDGFRB,HSP90B1,RELN,EFNA4,GSK3B,EFNA5,BCL2L1,CCND2,THBS3,CREB3L2,LAMC2
WP	ncRNAs involved in Wnt signaling in hepatocellular carcinoma	WP4336	0.00879635	2.0557	89	469	6	0.0674157	GSK3B,CCND2,TCF7L1,NLK,NOTUM,WNT10A
REAC	Asparagine N-linked glycosylation	R-HSA-446203	0.00905742	2.043	305	469	11	0.0360656	TRAPPC4,DOLPP1,TMED10,ST3GAL5,DYNLL2,RAB1A,UBC,ST6GALNAC5,NAGK,TUBB3,TUBA1A
REAC	Cell death signalling via NRAGE, NRIF and NADE	R-HSA-204998	0.00949167	2.02266	76	469	6	0.0789474	KALRN,TRIO,PREX1,ARHGEF10L,UBC,TIAM2
REAC	Hedgehog 'off' state	R-HSA-5610787	0.00974876	2.01105	113	469	7	0.0619469	PSMD8,GSK3B,PRKAR1A,IFT57,UBC,TUBB3,TUBA1A
WP	Overlap between signal transduction pathways contributing to LMNA laminopathies	WP4879	0.0104969	1.97894	57	469	5	0.0877193	GSK3B,HDAC1,TLE1,NOTCH1,TCF7L1
KEGG	Phospholipase D signaling pathway	hsa04072	0.0110976	1.95477	147	469	7	0.047619	PDGFRB,MRAS,GRM4,GNA12,FYN,GRM2,RALGDS
WP	Ras signaling	WP4223	0.0114523	1.94111	182	469	8	0.043956	PDGFRB,MRAS,RAC3,KSR1,BCL2L1,PAK3,RALGDS,CALM3
WP	Pre-implantation embryo	WP3527	0.0123977	1.90666	59	469	5	0.0847458	SIX3,SOX11,ATP1A1,HMGA1,TCF7L1
REAC	G alpha (12/13) signalling events	R-HSA-416482	0.0127221	1.89544	80	469	6	0.075	KALRN,TRIO,GNA12,PREX1,ARHGEF10L,TIAM2
REAC	Transcriptional regulation by RUNX2	R-HSA-8878166	0.0128889	1.88978	118	469	7	0.059322	PSMD8,GSK3B,SATB2,UBC,PPARGC1A,HIVEP3,HEY1
REAC	Netrin-1 signaling	R-HSA-373752	0.0132703	1.87712	49	469	5	0.102041	TRIO,MYO10,RGMA,RGMB,DCC
REAC	Rab regulation of trafficking	R-HSA-9007101	0.0143577	1.84291	120	469	7	0.0583333	TRAPPC4,RAB27A,RIN3,RAB4A,RAB3A,RAB1A,RAB31
WP	Hippo signaling regulation pathways	WP4540	0.0150575	1.82225	98	469	6	0.0612245	PDGFRB,PRKAR1A,CDH22,TCF7L1,PRKCE,CDH7
KEGG	Cell cycle	hsa04110	0.0166594	1.77834	157	469	7	0.044586	PKMYT1,GSK3B,ANAPC11,HDAC1,CCND2,HDAC2,GADD45G
WP	Integrin-mediated cell adhesion	WP185	0.0177907	1.74981	101	469	6	0.0594059	GIT2,RAC3,FYN,MAP2K3,PAK3,TNS1
REAC	RAB GEFs exchange GTP for GDP on RABs	R-HSA-8876198	0.021817	1.6612	88	469	6	0.0681818	TRAPPC4,RAB27A,RIN3,RAB3A,RAB1A,RAB31
WP	Circadian rhythm genes	WP3594	0.0219866	1.65784	200	469	8	0.04	SIX3,GSK3B,HDAC1,LGR4,UBC,HDAC2,PPARGC1A,DDC
KEGG	cGMP-PKG signaling pathway	hsa04022	0.023412	1.63056	166	469	7	0.0421687	GNA12,ATP1A1,MYLK,CREB3L2,PRKCE,CALM3,ATP2B4
WP	Fatty Acids and Lipoproteins Transport in Hepatocytes	WP5323	0.0248219	1.60517	381	469	11	0.0288714	EHBP1,RIN3,ACLY,CYP51A1,RAB1A,BCL2L1,CD163L1,SCARB1,LIPC,PACSIN1,LRP1B
REAC	Signaling by NTRKs	R-HSA-166520	0.0251047	1.60024	131	469	7	0.0534351	MAPKAPK2,CDK5R2,ADCYAP1R1,ADCYAP1,PTPRO,PCSK6,RALGDS
KEGG	Thyroid hormone signaling pathway	hsa04919	0.0269996	1.56864	121	469	6	0.0495868	GSK3B,ACTG1,HDAC1,ATP1A1,NOTCH1,HDAC2
REAC	Signaling by NOTCH	R-HSA-157118	0.0295734	1.5291	233	469	9	0.0386266	PSMD8,HDAC1,TLE1,NOTCH1,UBC,NCOR2,HDAC2,TLE4,HEY1
REAC	RAC1 GTPase cycle	R-HSA-9013149	0.0326633	1.48594	184	469	8	0.0434783	KALRN,GIT2,TRIO,PREX1,ARHGEF25,BCR,TIAM2,PAK3
REAC	NRAGE signals death through JNK	R-HSA-193648	0.0327653	1.48459	59	469	5	0.0847458	KALRN,TRIO,PREX1,ARHGEF10L,TIAM2
REAC	NCAM signaling for neurite out-growth	R-HSA-375165	0.0327653	1.48459	59	469	5	0.0847458	CACNA1H,FYN,GFRA2,COL5A1,CNTN2
KEGG	Thermogenesis	hsa04714	0.0339236	1.4695	232	469	8	0.0344828	NDUFS7,ATP5ME,ACTG1,COX6A1,MAP2K3,CREB3L2,PPARGC1A,ACSL4
WP	Gastrin signaling pathway	WP4659	0.0345062	1.4621	114	469	6	0.0526316	GSK3B,BCL2L1,FYN,ANXA2,CD44,PRKCE
REAC	Adherens junctions interactions	R-HSA-418990	0.0374583	1.42645	32	469	4	0.125	ACTG1,NECTIN1,CADM1,CDH7
WP	Osteoblast differentiation and related diseases	WP4787	0.0415793	1.38112	118	469	6	0.0508475	HES6,NOTCH1,PRKCE,WNT10A,SMAD9,HEY1
REAC	Beta-catenin independent WNT signaling	R-HSA-3858494	0.0435444	1.36107	143	469	7	0.048951	PSMD8,RAC3,UBC,TCF7L1,PDE6B,NLK,PRICKLE1
WP	Hippo-Merlin signaling dysregulation	WP4541	0.045518	1.34182	120	469	6	0.05	PDGFRB,PRKAR1A,CDH22,PAK3,CD44,CDH7
WP	IL6 signaling pathway	WP364	0.0455808	1.34122	43	469	4	0.0930233	GSK3B,HDAC1,BCL2L1,NLK
