# Supplementary material for: Identification and Characterization of ATOH7-Regulated Target Genes and Pathways in Human Neuroretinal Development
Source: Cells. 2024 Jul 3;13(13):1142. doi: 10.3390/cells13131142 (PMC11240604; doi:10.3390/cells13131142)
Supplement: Supplementary file 1 [file cells-13-01142-s001.zip › Data_S13_RGC_DEGs.xlsx]

## Sheet: Data_S13_early-RGC_DEGs
logFC	AveExpr	gene_names	Gene	_row
-12.28	4.287	ATOH7	ENSG00000179774	ENSG00000179774
-11.12	3.705	NNAT	ENSG00000053438	ENSG00000053438
-8.682	5.295	GAL	ENSG00000069482	ENSG00000069482
-8.475	6.085	DCC	ENSG00000187323	ENSG00000187323
8.469	1.331	ZNF717	ENSG00000227124	ENSG00000227124
8.127	1.16	TMEM235	ENSG00000204278	ENSG00000204278
-8.116	4.527	TMEM132E	ENSG00000181291	ENSG00000181291
-7.906	2.1	CALB2	ENSG00000172137	ENSG00000172137
7.792	0.9926	CTSF	ENSG00000174080	ENSG00000174080
7.728	2.545	NLRP2	ENSG00000022556	ENSG00000022556
7.2	0.6967	TRDC	ENSG00000211829	ENSG00000211829
-7.173	1.734	SGCG	ENSG00000102683	ENSG00000102683
7.073	0.633	ZNF662	ENSG00000182983	ENSG00000182983
-7.01	1.652	ENTPD8	ENSG00000188833	ENSG00000188833
-6.932	1.613	HS3ST2	ENSG00000122254	ENSG00000122254
6.477	0.335	OLIG1	ENSG00000184221	ENSG00000184221
-6.465	1.38	TRIM4	ENSG00000146833	ENSG00000146833
-6.449	1.372	GPR156	ENSG00000175697	ENSG00000175697
-6.428	2.946	KLHL1	ENSG00000150361	ENSG00000150361
-6.401	1.347	SLC17A8	ENSG00000179520	ENSG00000179520
-6.367	1.331	CSGALNACT1	ENSG00000147408	ENSG00000147408
-6.333	1.314	CSMD2	ENSG00000121904	ENSG00000121904
-6.262	1.278	MUC5B	ENSG00000117983	ENSG00000117983
-6.213	2.839	NFIA	ENSG00000162599	ENSG00000162599
-6.188	1.241	SLC6A17	ENSG00000197106	ENSG00000197106
-6.089	1.192	TBX21	ENSG00000073861	ENSG00000073861
-5.961	1.127	MTLN	ENSG00000175701	ENSG00000175701
-5.961	1.127	ARHGAP15	ENSG00000075884	ENSG00000075884
-5.946	4.29	FRAS1	ENSG00000138759	ENSG00000138759
-5.923	2.694	LRRK1	ENSG00000154237	ENSG00000154237
-5.892	1.093	TMEM184A	ENSG00000164855	ENSG00000164855
-5.868	1.081	BHLHE23	ENSG00000125533	ENSG00000125533
-5.834	3.871	EBF2	ENSG00000221818	ENSG00000221818
-5.802	6.54	LDB3	ENSG00000122367	ENSG00000122367
-5.795	3.367	WNT10A	ENSG00000135925	ENSG00000135925
-5.77	1.032	CCL1	ENSG00000108702	ENSG00000108702
-5.739	4.476	PRPH	ENSG00000135406	ENSG00000135406
5.689	4.333	LAMP5	ENSG00000125869	ENSG00000125869
-5.598	2.531	PRICKLE1	ENSG00000139174	ENSG00000139174
5.574	2.691	TLL1	ENSG00000038295	ENSG00000038295
-5.539	2.502	FMNL1	ENSG00000184922	ENSG00000184922
-5.425	0.8597	PCSK1	ENSG00000175426	ENSG00000175426
-5.425	0.8597	ARHGAP9	ENSG00000123329	ENSG00000123329
-5.415	4.555	CDH12	ENSG00000154162	ENSG00000154162
-5.359	3.148	SHE	ENSG00000169291	ENSG00000169291
-5.286	5.744	ANK1	ENSG00000029534	ENSG00000029534
-5.268	3.103	FIBCD1	ENSG00000130720	ENSG00000130720
5.247	1.305	PDE1A	ENSG00000115252	ENSG00000115252
-5.239	5.159	STRA6	ENSG00000137868	ENSG00000137868
-5.216	0.7552	SLC27A2	ENSG00000140284	ENSG00000140284
-5.216	0.7552	PTGIR	ENSG00000160013	ENSG00000160013
-5.178	0.7363	FOXC1	ENSG00000054598	ENSG00000054598
-5.178	2.321	ADAMTS14	ENSG00000138316	ENSG00000138316
-5.178	0.7363	AKAIN1	ENSG00000231824	ENSG00000231824
-5.139	0.7168	PPARGC1B	ENSG00000155846	ENSG00000155846
-5.107	3.023	NPTX1	ENSG00000171246	ENSG00000171246
-4.972	0.633	HYAL4	ENSG00000106302	ENSG00000106302
-4.927	2.195	ADAMTS15	ENSG00000166106	ENSG00000166106
4.916	7.147	GRIK3	ENSG00000163873	ENSG00000163873
4.892	1.127	RUFY4	ENSG00000188282	ENSG00000188282
-4.88	0.5872	RASSF9	ENSG00000198774	ENSG00000198774
-4.88	5.541	ONECUT1	ENSG00000169856	ENSG00000169856
-4.832	0.5632	TNFAIP8L3	ENSG00000183578	ENSG00000183578
-4.832	0.5632	RASD2	ENSG00000100302	ENSG00000100302
4.823	1.093	CCL2	ENSG00000108691	ENSG00000108691
4.795	1.816	SEMA5B	ENSG00000082684	ENSG00000082684
-4.782	2.123	PPP2R2B	ENSG00000156475	ENSG00000156475
-4.765	2.115	PTGER3	ENSG00000050628	ENSG00000050628
-4.72	2.829	KCNQ1	ENSG00000053918	ENSG00000053918
-4.699	2.819	GALNT14	ENSG00000158089	ENSG00000158089
-4.69	4.58	LIPC	ENSG00000166035	ENSG00000166035
4.675	1.019	FGD5	ENSG00000154783	ENSG00000154783
4.659	1.748	ZNF469	ENSG00000225614	ENSG00000225614
-4.652	4.174	PIEZO2	ENSG00000154864	ENSG00000154864
-4.622	0.4581	C2orf88	ENSG00000187699	ENSG00000187699
-4.622	0.4581	VAT1L	ENSG00000171724	ENSG00000171724
-4.622	2.043	ARSF	ENSG00000062096	ENSG00000062096
-4.564	2.014	SLC6A2	ENSG00000103546	ENSG00000103546
-4.564	0.4292	NDP	ENSG00000124479	ENSG00000124479
-4.516	2.727	B3GAT2	ENSG00000112309	ENSG00000112309
-4.513	4.104	NOTUM	ENSG00000185269	ENSG00000185269
4.51	0.9365	GOLGA6L2	ENSG00000174450	ENSG00000174450
-4.504	0.3991	NPPA	ENSG00000175206	ENSG00000175206
-4.504	0.3991	TRPM8	ENSG00000144481	ENSG00000144481
-4.504	0.3991	LNX1	ENSG00000072201	ENSG00000072201
-4.504	1.984	GGT5	ENSG00000099998	ENSG00000099998
4.42	0.8914	SGCD	ENSG00000170624	ENSG00000170624
-4.378	4.98	KCNC4	ENSG00000116396	ENSG00000116396
4.365	3.527	ADAM12	ENSG00000148848	ENSG00000148848
4.356	2.445	BHLHE40	ENSG00000134107	ENSG00000134107
4.338	3.658	SLC24A2	ENSG00000155886	ENSG00000155886
4.329	4.47	TNS1	ENSG00000079308	ENSG00000079308
4.324	0.8433	C2orf91	ENSG00000205086	ENSG00000205086
-4.307	0.3006	GPR6	ENSG00000146360	ENSG00000146360
4.305	4.458	CABP1	ENSG00000157782	ENSG00000157782
-4.299	3.467	THSD4	ENSG00000187720	ENSG00000187720
4.29	2.411	RGS7BP	ENSG00000186479	ENSG00000186479
4.278	2.695	CLCNKB	ENSG00000184908	ENSG00000184908
-4.273	6.998	HEY1	ENSG00000164683	ENSG00000164683
-4.233	7.362	ELAVL4	ENSG00000162374	ENSG00000162374
-4.22	2.579	ALCAM	ENSG00000170017	ENSG00000170017
-4.211	6.402	KIF19	ENSG00000196169	ENSG00000196169
-4.185	6.682	CLDN5	ENSG00000184113	ENSG00000184113
-4.183	4.487	GFRA2	ENSG00000168546	ENSG00000168546
4.161	2.636	CALCRL	ENSG00000064989	ENSG00000064989
-4.159	0.2266	DLK1	ENSG00000185559	ENSG00000185559
-4.159	3.927	RYR3	ENSG00000198838	ENSG00000198838
-4.156	4.98	RBM24	ENSG00000112183	ENSG00000112183
4.155	1.496	WFIKKN2	ENSG00000173714	ENSG00000173714
-4.155	4.472	CHRNB3	ENSG00000147432	ENSG00000147432
-4.089	6.699	POU6F2	ENSG00000106536	ENSG00000106536
-4.083	4.437	ANO5	ENSG00000171714	ENSG00000171714
-4.079	0.1865	KCNMB1	ENSG00000145936	ENSG00000145936
-4.079	0.1865	RPH3A	ENSG00000089169	ENSG00000089169
-4.079	0.1865	RIMBP2	ENSG00000060709	ENSG00000060709
-4.079	0.1865	SELENOV	ENSG00000186838	ENSG00000186838
4.034	2.573	CLCNKA	ENSG00000186510	ENSG00000186510
4.028	4.468	GRID2	ENSG00000152208	ENSG00000152208
4.014	1.426	VAX1	ENSG00000148704	ENSG00000148704
-4.014	3.854	LRP1B	ENSG00000168702	ENSG00000168702
4.011	4.459	GAD1	ENSG00000128683	ENSG00000128683
4.008	5.123	BMPER	ENSG00000164619	ENSG00000164619
-4.006	2.958	SYT17	ENSG00000103528	ENSG00000103528
-3.994	0.144	AK5	ENSG00000154027	ENSG00000154027
-3.994	0.144	TMEM215	ENSG00000188133	ENSG00000188133
-3.994	0.144	KLK12	ENSG00000186474	ENSG00000186474
-3.983	4.783	PLK2	ENSG00000145632	ENSG00000145632
-3.974	6.112	TTC29	ENSG00000137473	ENSG00000137473
-3.964	1.714	CCDC152	ENSG00000198865	ENSG00000198865
-3.94	2.439	XDH	ENSG00000158125	ENSG00000158125
3.938	1.388	DLEC1	ENSG00000008226	ENSG00000008226
3.938	1.388	MYPN	ENSG00000138347	ENSG00000138347
3.938	2.972	GRIN2C	ENSG00000161509	ENSG00000161509
3.931	2.521	EPHA8	ENSG00000070886	ENSG00000070886
3.929	6.653	DOC2B	ENSG00000272636	ENSG00000272636
3.926	7.019	NEUROD1	ENSG00000162992	ENSG00000162992
-3.922	4.015	ZNF503	ENSG00000165655	ENSG00000165655
3.907	7.174	MN1	ENSG00000169184	ENSG00000169184
-3.904	0.09894	LAMC2	ENSG00000058085	ENSG00000058085
-3.904	0.09894	CHRNG	ENSG00000196811	ENSG00000196811
-3.904	0.09894	SLC9A9	ENSG00000181804	ENSG00000181804
-3.904	0.09894	CXCL14	ENSG00000145824	ENSG00000145824
-3.904	0.09894	SPATA31E1	ENSG00000177992	ENSG00000177992
-3.904	0.09894	NETO1	ENSG00000166342	ENSG00000166342
-3.877	2.893	KIRREL3	ENSG00000149571	ENSG00000149571
3.858	2.195	ADRA2C	ENSG00000184160	ENSG00000184160
3.858	2.195	TPH2	ENSG00000139287	ENSG00000139287
-3.84	1.652	KLK1	ENSG00000167748	ENSG00000167748
3.831	5.279	UNC5B	ENSG00000107731	ENSG00000107731
3.827	5.778	CDH7	ENSG00000081138	ENSG00000081138
-3.818	3.226	PHYHIP	ENSG00000168490	ENSG00000168490
-3.807	1.636	CCDC33	ENSG00000140481	ENSG00000140481
3.802	2.904	RAP1GAP	ENSG00000076864	ENSG00000076864
3.793	4.278	FOXD1	ENSG00000251493	ENSG00000251493
3.779	4.869	PDE3A	ENSG00000172572	ENSG00000172572
3.773	1.305	LYN	ENSG00000254087	ENSG00000254087
-3.752	3.483	POU4F1	ENSG00000152192	ENSG00000152192
-3.739	1.602	VWA5B2	ENSG00000145198	ENSG00000145198
-3.688	4.746	MAMLD1	ENSG00000013619	ENSG00000013619
3.683	1.26	LMCD1	ENSG00000071282	ENSG00000071282
3.683	1.26	GALNT15	ENSG00000131386	ENSG00000131386
-3.683	2.31	BRINP1	ENSG00000078725	ENSG00000078725
-3.683	2.31	INSC	ENSG00000188487	ENSG00000188487
-3.664	5.862	ENOX2	ENSG00000165675	ENSG00000165675
-3.637	3.666	GNAT1	ENSG00000114349	ENSG00000114349
3.611	3.76	GABRA2	ENSG00000151834	ENSG00000151834
3.601	1.704	MFAP4	ENSG00000166482	ENSG00000166482
3.587	1.212	CA9	ENSG00000107159	ENSG00000107159
-3.57	2.254	SLC17A6	ENSG00000091664	ENSG00000091664
3.557	4.233	RGR	ENSG00000148604	ENSG00000148604
-3.541	6.222	DLX2	ENSG00000115844	ENSG00000115844
-3.531	5.641	TRAM2	ENSG00000065308	ENSG00000065308
3.52	4.214	PAPLN	ENSG00000100767	ENSG00000100767
-3.514	3.811	ASS1	ENSG00000130707	ENSG00000130707
-3.507	3.36	NGEF	ENSG00000066248	ENSG00000066248
-3.493	4.848	CALCB	ENSG00000175868	ENSG00000175868
3.49	4.991	TRHDE	ENSG00000072657	ENSG00000072657
3.484	3.968	OLIG2	ENSG00000205927	ENSG00000205927
-3.475	8.156	AFAP1	ENSG00000196526	ENSG00000196526
3.467	5.097	KIF26B	ENSG00000162849	ENSG00000162849
-3.457	4.83	LRRTM3	ENSG00000198739	ENSG00000198739
3.453	1.63	TBX6	ENSG00000149922	ENSG00000149922
3.453	1.63	CD7	ENSG00000173762	ENSG00000173762
-3.449	8.057	ADAM11	ENSG00000073670	ENSG00000073670
3.438	6.164	SYNDIG1	ENSG00000101463	ENSG00000101463
-3.435	6.876	PPFIA2	ENSG00000139220	ENSG00000139220
-3.42	6.047	ABTB2	ENSG00000166016	ENSG00000166016
-3.392	4.598	SORCS3	ENSG00000156395	ENSG00000156395
3.373	3.538	SLCO4A1	ENSG00000101187	ENSG00000101187
-3.369	2.154	TMEM200A	ENSG00000164484	ENSG00000164484
-3.361	4.22	CMTM7	ENSG00000153551	ENSG00000153551
-3.358	5.498	RAB26	ENSG00000167964	ENSG00000167964
-3.342	1.403	COL21A1	ENSG00000124749	ENSG00000124749
-3.342	1.403	NEBL	ENSG00000078114	ENSG00000078114
-3.342	1.403	BEST2	ENSG00000039987	ENSG00000039987
-3.342	2.14	SAMD4A	ENSG00000020577	ENSG00000020577
3.341	3.976	NTRK2	ENSG00000148053	ENSG00000148053
3.338	5.842	PCDH8	ENSG00000136099	ENSG00000136099
3.327	6.144	SOX9	ENSG00000125398	ENSG00000125398
-3.326	8.507	CADM1	ENSG00000182985	ENSG00000182985
-3.326	8.507	SLC6A1	ENSG00000157103	ENSG00000157103
3.288	1.548	STAC2	ENSG00000141750	ENSG00000141750
3.288	1.548	PVALEF	ENSG00000225180	ENSG00000225180
3.283	4.466	SCN1A	ENSG00000144285	ENSG00000144285
-3.282	6.475	CACNA1G	ENSG00000006283	ENSG00000006283
3.279	8.226	DNM1	ENSG00000106976	ENSG00000106976
-3.275	6.385	BEGAIN	ENSG00000183092	ENSG00000183092
-3.272	8.007	SNCG	ENSG00000173267	ENSG00000173267
3.266	6.423	HEYL	ENSG00000163909	ENSG00000163909
-3.258	6.151	DLX1	ENSG00000144355	ENSG00000144355
-3.247	1.356	SV2B	ENSG00000185518	ENSG00000185518
3.223	4.73	SPON1	ENSG00000262655	ENSG00000262655
-3.22	3.458	LIN7A	ENSG00000111052	ENSG00000111052
3.215	3.658	HTRA1	ENSG00000166033	ENSG00000166033
3.199	4.424	ADARB2	ENSG00000185736	ENSG00000185736
-3.199	6.592	MYO15A	ENSG00000091536	ENSG00000091536
-3.197	1.331	CRISPLD2	ENSG00000103196	ENSG00000103196
-3.197	2.068	MBP	ENSG00000197971	ENSG00000197971
-3.195	7.716	NRG1	ENSG00000157168	ENSG00000157168
-3.167	2.052	TDRD10	ENSG00000163239	ENSG00000163239
3.166	1.85	FUT3	ENSG00000171124	ENSG00000171124
3.157	5.933	SHANK2	ENSG00000162105	ENSG00000162105
-3.152	3.811	ADCYAP1R1	ENSG00000078549	ENSG00000078549
3.151	5.832	SEMA5A	ENSG00000112902	ENSG00000112902
3.15	6.203	FAM131C	ENSG00000185519	ENSG00000185519
3.146	2.129	ABCA4	ENSG00000198691	ENSG00000198691
3.146	3.714	SECTM1	ENSG00000141574	ENSG00000141574
-3.146	1.305	KCNMB2	ENSG00000197584	ENSG00000197584
3.141	3.422	FBLN2	ENSG00000163520	ENSG00000163520
3.133	4.217	LY6E	ENSG00000160932	ENSG00000160932
3.132	2.363	CARD10	ENSG00000100065	ENSG00000100065
3.104	7.252	SOX2	ENSG00000181449	ENSG00000181449
3.101	1.455	TSGA10IP	ENSG00000175513	ENSG00000175513
3.095	8.762	ADAMTS18	ENSG00000140873	ENSG00000140873
3.087	4.255	CRX	ENSG00000105392	ENSG00000105392
3.085	6.882	SPP1	ENSG00000118785	ENSG00000118785
3.078	2.336	CRHR2	ENSG00000106113	ENSG00000106113
3.071	5.598	ARPP21	ENSG00000172995	ENSG00000172995
-3.067	5.611	PRUNE2	ENSG00000106772	ENSG00000106772
3.063	3.486	ZNF385C	ENSG00000187595	ENSG00000187595
-3.063	3.379	TMEM74	ENSG00000164841	ENSG00000164841
-3.061	2.485	B3GALT5	ENSG00000183778	ENSG00000183778
-3.048	3.578	DISC1	ENSG00000162946	ENSG00000162946
3.045	7.449	EPHA2	ENSG00000142627	ENSG00000142627
-3.042	4.713	P2RX3	ENSG00000109991	ENSG00000109991
-3.037	1.251	NKX6-3	ENSG00000165066	ENSG00000165066
-3.037	1.251	TRPM5	ENSG00000070985	ENSG00000070985
-3.037	1.988	UNC5D	ENSG00000156687	ENSG00000156687
3.023	3.893	FOXO1	ENSG00000150907	ENSG00000150907
3.017	2.065	PTH1R	ENSG00000160801	ENSG00000160801
3.017	5.205	PLXNA2	ENSG00000076356	ENSG00000076356
3.012	7.622	PCDH7	ENSG00000169851	ENSG00000169851
3.01	1.771	RNF207	ENSG00000158286	ENSG00000158286
3.007	3.244	POMC	ENSG00000115138	ENSG00000115138
-2.987	2.448	TMCC3	ENSG00000057704	ENSG00000057704
2.987	7.148	ARHGEF4	ENSG00000136002	ENSG00000136002
-2.979	1.222	CYP3A5	ENSG00000106258	ENSG00000106258
2.973	5.091	FXYD3	ENSG00000089356	ENSG00000089356
-2.961	4.913	RBPMS2	ENSG00000166831	ENSG00000166831
-2.953	4.147	CD44	ENSG00000026508	ENSG00000026508
2.952	2.821	TENT5A	ENSG00000112773	ENSG00000112773
2.952	2.821	FXYD7	ENSG00000221946	ENSG00000221946
2.942	3.522	HHIPL1	ENSG00000182218	ENSG00000182218
-2.941	3.077	DLK2	ENSG00000171462	ENSG00000171462
2.94	2.654	TTLL6	ENSG00000170703	ENSG00000170703
-2.926	6.621	NEFM	ENSG00000104722	ENSG00000104722
2.925	2.466	ATP1A2	ENSG00000018625	ENSG00000018625
-2.91	2.41	SMIM18	ENSG00000253457	ENSG00000253457
2.905	2.249	KCNJ9	ENSG00000162728	ENSG00000162728
-2.902	4.643	TSHZ1	ENSG00000179981	ENSG00000179981
-2.901	6.007	HIVEP3	ENSG00000127124	ENSG00000127124
-2.895	5.898	KAZN	ENSG00000189337	ENSG00000189337
2.894	2.631	FUT5	ENSG00000130383	ENSG00000130383
-2.894	6.513	SHB	ENSG00000107338	ENSG00000107338
2.887	1.347	PPP4R4	ENSG00000119698	ENSG00000119698
2.877	1.994	EPB41L4B	ENSG00000095203	ENSG00000095203
-2.875	6.527	EBF1	ENSG00000164330	ENSG00000164330
-2.872	5.733	KCNS2	ENSG00000156486	ENSG00000156486
-2.869	4.536	RALYL	ENSG00000184672	ENSG00000184672
-2.868	8.436	POU4F2	ENSG00000151615	ENSG00000151615
2.863	3.954	CDH22	ENSG00000149654	ENSG00000149654
-2.856	1.16	KCNK2	ENSG00000082482	ENSG00000082482
2.846	2.607	P2RX2	ENSG00000187848	ENSG00000187848
-2.836	3.813	CFAP57	ENSG00000243710	ENSG00000243710
2.835	1.684	SH2D2A	ENSG00000027869	ENSG00000027869
2.835	1.684	PLEKHB1	ENSG00000021300	ENSG00000021300
2.829	5.73	ZHX2	ENSG00000178764	ENSG00000178764
-2.828	2.369	EPHB1	ENSG00000154928	ENSG00000154928
2.826	5.277	COMT	ENSG00000093010	ENSG00000093010
2.821	3.792	MCAM	ENSG00000076706	ENSG00000076706
-2.817	3.463	TMEM255B	ENSG00000184497	ENSG00000184497
2.807	5.294	FOXP2	ENSG00000128573	ENSG00000128573
-2.806	6.648	DUSP4	ENSG00000120875	ENSG00000120875
-2.796	3.246	CCM2L	ENSG00000101331	ENSG00000101331
-2.791	1.127	CACNG1	ENSG00000108878	ENSG00000108878
2.789	5.061	DACT2	ENSG00000164488	ENSG00000164488
2.786	6.928	TRMT9B	ENSG00000250305	ENSG00000250305
2.785	4.27	MRC2	ENSG00000011028	ENSG00000011028
2.783	3.442	NOD1	ENSG00000106100	ENSG00000106100
-2.777	1.858	CPNE6	ENSG00000100884	ENSG00000100884
-2.771	2.34	LRRC4C	ENSG00000148948	ENSG00000148948
-2.762	5.361	FOXG1	ENSG00000176165	ENSG00000176165
2.75	5.57	LINGO3	ENSG00000220008	ENSG00000220008
-2.742	2.325	ARHGAP18	ENSG00000146376	ENSG00000146376
2.739	1.636	PACSIN1	ENSG00000124507	ENSG00000124507
-2.736	1.837	SAMD5	ENSG00000203727	ENSG00000203727
-2.736	1.837	TMEM196	ENSG00000173452	ENSG00000173452
-2.728	4.556	CACNA1E	ENSG00000198216	ENSG00000198216
2.725	7.121	EPHB6	ENSG00000106123	ENSG00000106123
-2.722	1.093	ALK	ENSG00000171094	ENSG00000171094
-2.722	1.093	KCNAB1	ENSG00000169282	ENSG00000169282
-2.722	1.093	LGI2	ENSG00000153012	ENSG00000153012
-2.722	1.093	BDNF	ENSG00000176697	ENSG00000176697
2.715	7.065	CDH20	ENSG00000101542	ENSG00000101542
-2.709	2.961	STUM	ENSG00000203685	ENSG00000203685
-2.706	6.884	ISL1	ENSG00000016082	ENSG00000016082
-2.694	3.401	SUSD4	ENSG00000143502	ENSG00000143502
-2.694	1.816	FAM163A	ENSG00000143340	ENSG00000143340
-2.694	1.816	PHEX	ENSG00000102174	ENSG00000102174
2.688	5.94	TSPAN18	ENSG00000157570	ENSG00000157570
-2.686	8.906	PPP1R1A	ENSG00000135447	ENSG00000135447
-2.685	4.444	C15orf39	ENSG00000167173	ENSG00000167173
2.685	5.696	TRIM67	ENSG00000119283	ENSG00000119283
2.684	6.303	STAT6	ENSG00000166888	ENSG00000166888
2.675	7.975	GADD45G	ENSG00000130222	ENSG00000130222
2.675	5.353	ARHGEF19	ENSG00000142632	ENSG00000142632
2.671	3.187	STC1	ENSG00000159167	ENSG00000159167
-2.665	4.338	NEFL	ENSG00000277586	ENSG00000277586
-2.663	3.566	FRMD3	ENSG00000172159	ENSG00000172159
2.659	5.368	COL27A1	ENSG00000196739	ENSG00000196739
-2.657	4.334	DRP2	ENSG00000102385	ENSG00000102385
-2.65	1.057	KCNH1	ENSG00000143473	ENSG00000143473
-2.65	1.057	DYDC2	ENSG00000133665	ENSG00000133665
-2.647	5.811	ISLR2	ENSG00000167178	ENSG00000167178
-2.644	7.406	EYA2	ENSG00000064655	ENSG00000064655
2.636	1.584	MFSD2A	ENSG00000168389	ENSG00000168389
2.636	2.807	L1TD1	ENSG00000240563	ENSG00000240563
2.636	2.938	TMEM37	ENSG00000171227	ENSG00000171227
2.636	2.115	EYS	ENSG00000188107	ENSG00000188107
2.636	2.321	CALB1	ENSG00000104327	ENSG00000104327
2.636	1.874	SLC1A7	ENSG00000162383	ENSG00000162383
-2.629	4.888	DMRTA1	ENSG00000176399	ENSG00000176399
2.609	6.772	RASGEF1B	ENSG00000138670	ENSG00000138670
2.603	5.882	NTM	ENSG00000182667	ENSG00000182667
-2.6	2.617	SPINK5	ENSG00000133710	ENSG00000133710
-2.597	7.842	GPI	ENSG00000105220	ENSG00000105220
2.58	4.536	CARD9	ENSG00000187796	ENSG00000187796
-2.574	1.019	EGR3	ENSG00000179388	ENSG00000179388
-2.574	1.019	SLC28A1	ENSG00000156222	ENSG00000156222
-2.567	2.89	PRSS12	ENSG00000164099	ENSG00000164099
-2.565	4.185	PALM3	ENSG00000187867	ENSG00000187867
-2.562	7.884	C14orf132	ENSG00000227051	ENSG00000227051
2.56	2.077	HAPLN2	ENSG00000132702	ENSG00000132702
2.56	2.077	ARAP3	ENSG00000120318	ENSG00000120318
-2.559	5.802	RIPOR2	ENSG00000111913	ENSG00000111913
2.546	5.932	ACKR3	ENSG00000144476	ENSG00000144476
2.546	5.646	SCARB1	ENSG00000073060	ENSG00000073060
2.541	2.759	OSBPL10	ENSG00000144645	ENSG00000144645
-2.539	4.061	REEP1	ENSG00000068615	ENSG00000068615
2.534	4.246	JCAD	ENSG00000165757	ENSG00000165757
2.525	3.114	CERKL	ENSG00000188452	ENSG00000188452
2.525	1.529	F3	ENSG00000117525	ENSG00000117525
2.525	1.529	TGFB3	ENSG00000119699	ENSG00000119699
2.525	1.529	PRRG3	ENSG00000130032	ENSG00000130032
-2.517	3.798	GRK5	ENSG00000198873	ENSG00000198873
2.515	2.998	NTNG2	ENSG00000196358	ENSG00000196358
-2.508	4.759	RTN1	ENSG00000139970	ENSG00000139970
-2.494	0.979	CDK15	ENSG00000138395	ENSG00000138395
2.485	6.178	MYB	ENSG00000118513	ENSG00000118513
2.483	5.822	TNFRSF10B	ENSG00000120889	ENSG00000120889
-2.482	2.195	GPR142	ENSG00000257008	ENSG00000257008
-2.48	4.031	ANGPT4	ENSG00000101280	ENSG00000101280
2.479	4.359	TBX3	ENSG00000135111	ENSG00000135111
-2.479	2.846	C9orf24	ENSG00000164972	ENSG00000164972
-2.476	5.113	RBMS1	ENSG00000153250	ENSG00000153250
2.473	2.977	ACP5	ENSG00000102575	ENSG00000102575
2.472	5.552	STC2	ENSG00000113739	ENSG00000113739
-2.46	4.021	TAGLN2	ENSG00000158710	ENSG00000158710
-2.455	6.937	TPD52	ENSG00000076554	ENSG00000076554
2.454	3.815	PCP4	ENSG00000183036	ENSG00000183036
-2.45	4.016	PPARGC1A	ENSG00000109819	ENSG00000109819
2.449	1.781	CSRNP1	ENSG00000144655	ENSG00000144655
-2.449	3.072	RYR2	ENSG00000198626	ENSG00000198626
2.436	4.38	TXNRD2	ENSG00000184470	ENSG00000184470
2.431	6.318	ERBB4	ENSG00000178568	ENSG00000178568
-2.43	4.006	RGMA	ENSG00000182175	ENSG00000182175
2.429	2.218	KCNJ10	ENSG00000177807	ENSG00000177807
2.429	2.218	LRRC1	ENSG00000137269	ENSG00000137269
2.429	2.955	TSPYL5	ENSG00000180543	ENSG00000180543
-2.424	7.676	STX1A	ENSG00000106089	ENSG00000106089
2.418	7.755	FJX1	ENSG00000179431	ENSG00000179431
2.41	2.825	PLAGL1	ENSG00000118495	ENSG00000118495
-2.409	3.052	MMRN2	ENSG00000173269	ENSG00000173269
-2.409	1.673	C3orf52	ENSG00000114529	ENSG00000114529
-2.409	0.9365	RRH	ENSG00000180245	ENSG00000180245
-2.409	0.9365	BARX1	ENSG00000131668	ENSG00000131668
2.405	7.238	LGI4	ENSG00000153902	ENSG00000153902
2.404	1.469	AQP1	ENSG00000240583	ENSG00000240583
-2.402	4.634	DIPK1C	ENSG00000187773	ENSG00000187773
2.395	1.994	THBS2	ENSG00000186340	ENSG00000186340
-2.381	8.401	DLL3	ENSG00000090932	ENSG00000090932
2.377	4.475	CDH3	ENSG00000062038	ENSG00000062038
2.376	4.624	DCHS2	ENSG00000197410	ENSG00000197410
2.374	5.65	EPHA4	ENSG00000116106	ENSG00000116106
-2.371	2.14	HS3ST5	ENSG00000249853	ENSG00000249853
-2.363	4.458	PCSK2	ENSG00000125851	ENSG00000125851
2.362	6.492	ILDR2	ENSG00000143195	ENSG00000143195
2.361	4.467	CHAT	ENSG00000070748	ENSG00000070748
2.356	8.485	DENND2B	ENSG00000166444	ENSG00000166444
2.353	2.18	LLGL2	ENSG00000073350	ENSG00000073350
-2.35	5.205	NUAK1	ENSG00000074590	ENSG00000074590
-2.349	4.814	SYT14	ENSG00000143469	ENSG00000143469
-2.347	3.021	CLEC4G	ENSG00000182566	ENSG00000182566
2.347	6.967	VSX2	ENSG00000119614	ENSG00000119614
2.346	1.729	PRDM13	ENSG00000112238	ENSG00000112238
2.346	1.729	FAM78A	ENSG00000126882	ENSG00000126882
-2.345	7.013	SP8	ENSG00000164651	ENSG00000164651
2.344	8.618	PTPRF	ENSG00000142949	ENSG00000142949
2.342	3.126	FAAH	ENSG00000117480	ENSG00000117480
2.331	2.654	TFEB	ENSG00000112561	ENSG00000112561
2.331	2.654	AMPD3	ENSG00000133805	ENSG00000133805
2.323	6.646	SESN3	ENSG00000149212	ENSG00000149212
2.321	2.344	SLC12A4	ENSG00000124067	ENSG00000124067
-2.319	2.476	CFAP45	ENSG00000213085	ENSG00000213085
-2.319	0.8914	SIX2	ENSG00000170577	ENSG00000170577
-2.319	0.8914	HS3ST1	ENSG00000002587	ENSG00000002587
-2.319	0.8914	AHNAK	ENSG00000124942	ENSG00000124942
-2.319	0.8914	CLCF1	ENSG00000175505	ENSG00000175505
-2.319	0.8914	ATP8A2	ENSG00000132932	ENSG00000132932
-2.316	7.311	EBF3	ENSG00000108001	ENSG00000108001
2.304	1.949	COL5A3	ENSG00000080573	ENSG00000080573
2.304	1.949	PDE4A	ENSG00000065989	ENSG00000065989
2.297	3.917	GRIA1	ENSG00000155511	ENSG00000155511
-2.297	3.383	DMD	ENSG00000198947	ENSG00000198947
2.295	2.492	ESPN	ENSG00000187017	ENSG00000187017
-2.292	4.908	CYYR1	ENSG00000166265	ENSG00000166265
-2.285	4.244	CRTAC1	ENSG00000095713	ENSG00000095713
2.279	5.27	ADAMTS20	ENSG00000173157	ENSG00000173157
-2.274	5.117	PPM1H	ENSG00000111110	ENSG00000111110
2.273	2.988	OPCML	ENSG00000183715	ENSG00000183715
2.273	2.988	HAPLN4	ENSG00000187664	ENSG00000187664
2.273	2.14	RBP3	ENSG00000265203	ENSG00000265203
-2.265	3.924	NAV3	ENSG00000067798	ENSG00000067798
2.264	9.479	HES5	ENSG00000197921	ENSG00000197921
-2.263	3.366	KANK2	ENSG00000197256	ENSG00000197256
-2.261	5.386	RHOU	ENSG00000116574	ENSG00000116574
-2.258	2.736	PRIMA1	ENSG00000175785	ENSG00000175785
2.256	3.839	CXCL12	ENSG00000107562	ENSG00000107562
2.256	3.839	FGF11	ENSG00000161958	ENSG00000161958
2.255	2.748	TNFRSF14	ENSG00000157873	ENSG00000157873
-2.252	5.339	TBC1D4	ENSG00000136111	ENSG00000136111
-2.251	2.08	CNKSR3	ENSG00000153721	ENSG00000153721
2.248	6.882	ADGRA2	ENSG00000020181	ENSG00000020181
2.246	5.496	FOXN4	ENSG00000139445	ENSG00000139445
2.246	3.174	SH3TC1	ENSG00000125089	ENSG00000125089
-2.246	4.128	VANGL1	ENSG00000173218	ENSG00000173218
-2.242	1.59	NR2E3	ENSG00000278570	ENSG00000278570
2.241	6.672	MARCHF4	ENSG00000144583	ENSG00000144583
2.241	3.502	DEPP1	ENSG00000165507	ENSG00000165507
-2.239	4.881	MYC	ENSG00000136997	ENSG00000136997
-2.238	8.09	IGFBPL1	ENSG00000137142	ENSG00000137142
2.235	1.673	NDNF	ENSG00000173376	ENSG00000173376
2.235	1.673	CDH5	ENSG00000179776	ENSG00000179776
2.235	1.673	ICAM5	ENSG00000105376	ENSG00000105376
2.23	9.233	TRPM3	ENSG00000083067	ENSG00000083067
-2.229	6.969	CDKN1C	ENSG00000129757	ENSG00000129757
2.227	5.645	VSX1	ENSG00000100987	ENSG00000100987
2.227	2.965	ANGPTL1	ENSG00000116194	ENSG00000116194
2.227	2.965	TCEAL2	ENSG00000184905	ENSG00000184905
-2.222	0.8433	VSIG8	ENSG00000243284	ENSG00000243284
-2.222	0.8433	PPP1R1C	ENSG00000150722	ENSG00000150722
-2.222	0.8433	TMPRSS7	ENSG00000176040	ENSG00000176040
-2.222	0.8433	REP15	ENSG00000174236	ENSG00000174236
-2.222	0.8433	AHNAK2	ENSG00000185567	ENSG00000185567
-2.22	7.084	SEMA6A	ENSG00000092421	ENSG00000092421
2.218	3.933	ANTXRL	ENSG00000274209	ENSG00000274209
-2.214	7.429	NSG1	ENSG00000168824	ENSG00000168824
2.213	2.595	GLRA2	ENSG00000101958	ENSG00000101958
2.212	3.984	RNF112	ENSG00000128482	ENSG00000128482
2.21	5.257	COL9A3	ENSG00000092758	ENSG00000092758
-2.208	4.866	DOK6	ENSG00000206052	ENSG00000206052
2.2	2.72	ADCY5	ENSG00000173175	ENSG00000173175
2.195	5.489	GPR37	ENSG00000170775	ENSG00000170775
-2.193	5.653	PTPRG	ENSG00000144724	ENSG00000144724
-2.19	4.196	ATP2B3	ENSG00000067842	ENSG00000067842
2.188	4.6	ZDHHC22	ENSG00000177108	ENSG00000177108
-2.182	1.56	ELN	ENSG00000049540	ENSG00000049540
2.181	4.981	LRFN1	ENSG00000128011	ENSG00000128011
2.178	2.941	TNNI1	ENSG00000159173	ENSG00000159173
2.178	2.941	ABCC8	ENSG00000006071	ENSG00000006071
-2.178	7.581	CACNG4	ENSG00000075461	ENSG00000075461
2.175	3.469	OAF	ENSG00000184232	ENSG00000184232
-2.174	7.542	CORO2B	ENSG00000103647	ENSG00000103647
2.173	2.27	TMEM45A	ENSG00000181458	ENSG00000181458
2.173	2.27	MLXIPL	ENSG00000009950	ENSG00000009950
2.17	7.791	COLGALT2	ENSG00000198756	ENSG00000198756
2.169	3.538	SOHLH2	ENSG00000120669	ENSG00000120669
2.16	9.156	PLEKHA1	ENSG00000107679	ENSG00000107679
2.16	2.425	PODNL1	ENSG00000132000	ENSG00000132000
2.16	6.4	EML1	ENSG00000066629	ENSG00000066629
-2.154	5.564	ADCYAP1	ENSG00000141433	ENSG00000141433
-2.152	4.508	DAB1	ENSG00000173406	ENSG00000173406
2.142	2.691	SNCB	ENSG00000074317	ENSG00000074317
2.142	2.691	SLITRK2	ENSG00000185985	ENSG00000185985
-2.14	7.3	INPPL1	ENSG00000165458	ENSG00000165458
2.14	7.021	DDIT4	ENSG00000168209	ENSG00000168209
2.14	3.948	CACNG8	ENSG00000142408	ENSG00000142408
2.136	9.119	SFRP2	ENSG00000145423	ENSG00000145423
-2.132	6.156	CLCN5	ENSG00000171365	ENSG00000171365
2.129	2.916	RASL10B	ENSG00000270885	ENSG00000270885
2.125	3.714	MYH15	ENSG00000144821	ENSG00000144821
2.123	3.016	COL5A1	ENSG00000130635	ENSG00000130635
-2.119	4.564	SOBP	ENSG00000112320	ENSG00000112320
-2.119	4.492	SCN9A	ENSG00000169432	ENSG00000169432
-2.119	2.907	CPNE4	ENSG00000196353	ENSG00000196353
-2.119	2.014	CSPG4	ENSG00000173546	ENSG00000173546
-2.119	4.633	PDZD7	ENSG00000186862	ENSG00000186862
-2.119	4.336	SYN2	ENSG00000157152	ENSG00000157152
2.117	3.883	SASH1	ENSG00000111961	ENSG00000111961
2.115	1.613	CACNA1D	ENSG00000157388	ENSG00000157388
2.115	1.613	MDFI	ENSG00000112559	ENSG00000112559
2.115	1.613	NLRP1	ENSG00000091592	ENSG00000091592
2.115	1.613	NAGS	ENSG00000161653	ENSG00000161653
2.114	6.837	TTYH1	ENSG00000167614	ENSG00000167614
2.111	4.034	VXN	ENSG00000169085	ENSG00000169085
-2.11	6.279	GNAO1	ENSG00000087258	ENSG00000087258
-2.109	5.741	ACVR1	ENSG00000115170	ENSG00000115170
2.109	4.082	LRRTM2	ENSG00000146006	ENSG00000146006
2.105	1.85	MPV17L	ENSG00000156968	ENSG00000156968
-2.102	4.408	FHL2	ENSG00000115641	ENSG00000115641
2.098	2.052	REEP4	ENSG00000168476	ENSG00000168476
-2.098	3.103	CCSER1	ENSG00000184305	ENSG00000184305
-2.094	2.895	RGS17	ENSG00000091844	ENSG00000091844
2.092	2.23	C2orf72	ENSG00000204128	ENSG00000204128
-2.09	2.652	NMB	ENSG00000197696	ENSG00000197696
2.088	2.389	BCL6	ENSG00000113916	ENSG00000113916
-2.086	4.476	MYO1C	ENSG00000197879	ENSG00000197879
-2.083	2.359	RASSF10	ENSG00000189431	ENSG00000189431
-2.081	4.86	GDPD5	ENSG00000158555	ENSG00000158555
-2.08	7.905	C1orf21	ENSG00000116667	ENSG00000116667
2.08	5.554	SRL	ENSG00000185739	ENSG00000185739
2.08	8.249	CD47	ENSG00000196776	ENSG00000196776
-2.077	5.844	ATP2B4	ENSG00000058668	ENSG00000058668
2.071	7.179	SLC6A9	ENSG00000196517	ENSG00000196517
2.07	3.341	CYGB	ENSG00000161544	ENSG00000161544
-2.069	6.401	THSD7A	ENSG00000005108	ENSG00000005108
-2.067	4.135	MAST4	ENSG00000069020	ENSG00000069020
2.063	4.011	KIAA1755	ENSG00000149633	ENSG00000149633
-2.062	4.85	SERPINI1	ENSG00000163536	ENSG00000163536
-2.06	4.221	CPEB2	ENSG00000137449	ENSG00000137449
-2.059	8.702	XKR7	ENSG00000260903	ENSG00000260903
2.059	6.878	JAG1	ENSG00000101384	ENSG00000101384
2.055	5.559	HSF4	ENSG00000102878	ENSG00000102878
-2.054	3.081	MFAP3L	ENSG00000198948	ENSG00000198948
-2.045	4.124	MFSD6	ENSG00000151690	ENSG00000151690
-2.042	8.571	CPLX2	ENSG00000145920	ENSG00000145920
2.031	3.321	RHPN2	ENSG00000131941	ENSG00000131941
-2.031	4.52	TMEM176A	ENSG00000002933	ENSG00000002933
-2.029	2.621	FAR2	ENSG00000064763	ENSG00000064763
-2.028	4.019	PCSK9	ENSG00000169174	ENSG00000169174
2.027	5.367	NDRG1	ENSG00000104419	ENSG00000104419
-2.022	5.788	TTYH2	ENSG00000141540	ENSG00000141540
2.021	4.297	XYLT2	ENSG00000015532	ENSG00000015532
-2.021	8.274	OLFM1	ENSG00000130558	ENSG00000130558
2.019	2.63	C1orf162	ENSG00000143110	ENSG00000143110
2.019	2.63	SLC7A10	ENSG00000130876	ENSG00000130876
2.019	4.215	APCDD1L	ENSG00000198768	ENSG00000198768
-2.018	3.68	LRRN2	ENSG00000170382	ENSG00000170382
2.018	4.172	TMPRSS5	ENSG00000166682	ENSG00000166682
-2.017	2.856	ETS2	ENSG00000157557	ENSG00000157557
2.01	4.577	MVP	ENSG00000013364	ENSG00000013364
2.008	2.188	COBLL1	ENSG00000082438	ENSG00000082438
2.008	2.188	BTN3A1	ENSG00000026950	ENSG00000026950
2.008	2.188	FBXO27	ENSG00000161243	ENSG00000161243
2.006	5.848	SHISA9	ENSG00000237515	ENSG00000237515
-2.005	4.507	RBMS3	ENSG00000144642	ENSG00000144642
-2.003	3.672	NPHS1	ENSG00000161270	ENSG00000161270
2.003	4.839	CCDC159	ENSG00000183401	ENSG00000183401
-2.001	4.639	CACNA2D2	ENSG00000007402	ENSG00000007402
1.994	1.794	TNFSF4	ENSG00000117586	ENSG00000117586
1.994	1.794	TMEM102	ENSG00000181284	ENSG00000181284
1.991	3.301	FCHSD1	ENSG00000197948	ENSG00000197948
1.991	3.301	SLC1A6	ENSG00000105143	ENSG00000105143
1.988	6.285	LHX2	ENSG00000106689	ENSG00000106689
-1.985	1.462	TMEM150C	ENSG00000249242	ENSG00000249242
-1.985	1.462	P2RX1	ENSG00000108405	ENSG00000108405
1.984	1.548	RNF212	ENSG00000178222	ENSG00000178222
1.984	1.548	HTRA3	ENSG00000170801	ENSG00000170801
1.981	6.242	PREX1	ENSG00000124126	ENSG00000124126
1.979	5.362	KCTD12	ENSG00000178695	ENSG00000178695
1.977	4.593	FBXO17	ENSG00000269190	ENSG00000269190
-1.975	1.942	MGLL	ENSG00000074416	ENSG00000074416
-1.975	1.942	NTS	ENSG00000133636	ENSG00000133636
1.974	2.942	PTH2	ENSG00000142538	ENSG00000142538
-1.969	5.761	PCSK6	ENSG00000140479	ENSG00000140479
-1.969	8.543	NFASC	ENSG00000163531	ENSG00000163531
1.968	2.835	RAB20	ENSG00000139832	ENSG00000139832
1.968	2.835	PWWP3B	ENSG00000157502	ENSG00000157502
-1.968	6.331	DOCK11	ENSG00000147251	ENSG00000147251
1.966	9.48	HIPK2	ENSG00000064393	ENSG00000064393
-1.963	2.829	IGSF21	ENSG00000117154	ENSG00000117154
1.961	2.721	JPH1	ENSG00000104369	ENSG00000104369
1.958	8.303	PFKP	ENSG00000067057	ENSG00000067057
-1.957	5.315	SIPA1L2	ENSG00000116991	ENSG00000116991
1.955	3.359	ADAMTS4	ENSG00000158859	ENSG00000158859
-1.954	4.55	TMEFF2	ENSG00000144339	ENSG00000144339
1.949	5.587	NEK6	ENSG00000119408	ENSG00000119408
1.948	3.743	RIMS4	ENSG00000101098	ENSG00000101098
1.944	3.683	PRR5L	ENSG00000135362	ENSG00000135362
-1.941	6.337	EEF1A2	ENSG00000101210	ENSG00000101210
1.939	3.621	SH3BP1	ENSG00000100092	ENSG00000100092
-1.938	5.42	CORO2A	ENSG00000106789	ENSG00000106789
1.934	3.555	PCP4L1	ENSG00000248485	ENSG00000248485
-1.933	2.573	ARNTL2	ENSG00000029153	ENSG00000029153
-1.932	5.683	CRACR2B	ENSG00000177685	ENSG00000177685
1.932	2.31	CGREF1	ENSG00000138028	ENSG00000138028
1.932	2.31	SMOC1	ENSG00000198732	ENSG00000198732
1.932	3.895	GJA1	ENSG00000152661	ENSG00000152661
-1.932	8.359	AKAP6	ENSG00000151320	ENSG00000151320
-1.929	2.282	FAM117A	ENSG00000121104	ENSG00000121104
-1.929	8.51	SMAD9	ENSG00000120693	ENSG00000120693
1.917	2.143	HES7	ENSG00000179111	ENSG00000179111
1.917	2.143	GAS2L2	ENSG00000270765	ENSG00000270765
1.917	2.143	SDC4	ENSG00000124145	ENSG00000124145
1.917	2.143	RPA4	ENSG00000204086	ENSG00000204086
-1.913	1.426	MCF2L2	ENSG00000053524	ENSG00000053524
-1.913	1.426	PDGFD	ENSG00000170962	ENSG00000170962
-1.91	6.664	ANKRD6	ENSG00000135299	ENSG00000135299
1.909	3.934	PTPN18	ENSG00000072135	ENSG00000072135
-1.907	5.476	SUSD2	ENSG00000099994	ENSG00000099994
-1.907	2.801	TMEM53	ENSG00000126106	ENSG00000126106
1.906	6.163	CCND1	ENSG00000110092	ENSG00000110092
-1.901	3.346	SOCS2	ENSG00000120833	ENSG00000120833
-1.901	3.346	DUSP15	ENSG00000149599	ENSG00000149599
-1.899	6.704	ANKS1B	ENSG00000185046	ENSG00000185046
1.899	1.953	SLC12A3	ENSG00000070915	ENSG00000070915
1.899	1.953	RGL3	ENSG00000205517	ENSG00000205517
1.899	1.953	CCDC188	ENSG00000234409	ENSG00000234409
1.895	6.004	CCND2	ENSG00000118971	ENSG00000118971
1.895	5.375	RPH3AL	ENSG00000181031	ENSG00000181031
-1.895	4.927	ATP11A	ENSG00000068650	ENSG00000068650
-1.892	6.511	SLK	ENSG00000065613	ENSG00000065613
-1.891	7.217	SRGAP1	ENSG00000196935	ENSG00000196935
1.89	4.191	HUNK	ENSG00000142149	ENSG00000142149
-1.888	4.136	MAFB	ENSG00000204103	ENSG00000204103
-1.888	2.261	SOX3	ENSG00000134595	ENSG00000134595
-1.886	4.871	FSIP2	ENSG00000188738	ENSG00000188738
-1.885	4.705	MAP3K14	ENSG00000006062	ENSG00000006062
1.885	5.732	NOL3	ENSG00000140939	ENSG00000140939
-1.882	6.836	CYB5A	ENSG00000166347	ENSG00000166347
1.881	7.106	SPEG	ENSG00000072195	ENSG00000072195
1.876	4.693	SPAG4	ENSG00000061656	ENSG00000061656
1.875	5.292	CPLX3	ENSG00000213578	ENSG00000213578
1.874	1.734	ADORA1	ENSG00000163485	ENSG00000163485
1.874	1.734	PALD1	ENSG00000107719	ENSG00000107719
1.874	1.734	PKMYT1	ENSG00000127564	ENSG00000127564
1.874	5.434	COL1A1	ENSG00000108821	ENSG00000108821
-1.873	6.805	MGAT5B	ENSG00000167889	ENSG00000167889
-1.87	3.474	ARC	ENSG00000198576	ENSG00000198576
-1.87	1.889	TMEM273	ENSG00000204161	ENSG00000204161
1.869	3.812	GUCA1B	ENSG00000112599	ENSG00000112599
1.868	2.423	CREG1	ENSG00000143162	ENSG00000143162
1.868	2.423	NHLRC4	ENSG00000257108	ENSG00000257108
-1.866	4.635	ACKR1	ENSG00000213088	ENSG00000213088
-1.865	4.124	MTM1	ENSG00000171100	ENSG00000171100
-1.865	2.539	HCN4	ENSG00000138622	ENSG00000138622
1.864	5.36	RILPL1	ENSG00000188026	ENSG00000188026
1.862	3.755	FABP7	ENSG00000164434	ENSG00000164434
-1.858	5.053	NTRK3	ENSG00000140538	ENSG00000140538
1.857	5.632	PDGFRB	ENSG00000113721	ENSG00000113721
1.855	7.26	PPFIA4	ENSG00000143847	ENSG00000143847
-1.854	4.283	FZD6	ENSG00000164930	ENSG00000164930
1.85	2.777	HYLS1	ENSG00000198331	ENSG00000198331
-1.85	8.788	GAP43	ENSG00000172020	ENSG00000172020
-1.849	2.772	ELMOD1	ENSG00000110675	ENSG00000110675
1.848	9.82	LGR4	ENSG00000205213	ENSG00000205213
-1.848	4.2	GMDS	ENSG00000112699	ENSG00000112699
-1.848	6.013	TMEM176B	ENSG00000106565	ENSG00000106565
1.847	3.853	ATP10D	ENSG00000145246	ENSG00000145246
1.847	2.268	ZCWPW1	ENSG00000078487	ENSG00000078487
1.843	9.856	ONECUT2	ENSG00000119547	ENSG00000119547
1.839	3.06	PTCHD4	ENSG00000244694	ENSG00000244694
-1.838	4.949	RAPGEF5	ENSG00000136237	ENSG00000136237
-1.837	1.388	C1orf53	ENSG00000203724	ENSG00000203724
-1.837	1.388	SYTL5	ENSG00000147041	ENSG00000147041
1.836	4.729	TMEM130	ENSG00000166448	ENSG00000166448
-1.831	6.811	SLC12A7	ENSG00000113504	ENSG00000113504
1.831	3.298	EGLN3	ENSG00000129521	ENSG00000129521
1.83	5.936	MYBL1	ENSG00000185697	ENSG00000185697
-1.825	4.417	PTGES3L	ENSG00000267060	ENSG00000267060
-1.825	4.614	LMO7	ENSG00000136153	ENSG00000136153
-1.825	6.426	MTMR1	ENSG00000063601	ENSG00000063601
1.824	2.963	DCT	ENSG00000080166	ENSG00000080166
1.821	2.095	GATA2	ENSG00000179348	ENSG00000179348
1.821	2.095	CABP2	ENSG00000167791	ENSG00000167791
1.817	4.875	STON1	ENSG00000243244	ENSG00000243244
1.812	2.526	ACE	ENSG00000159640	ENSG00000159640
-1.812	3.911	VGF	ENSG00000128564	ENSG00000128564
1.811	4.921	SLC25A34	ENSG00000162461	ENSG00000162461
1.811	5.202	DPYD	ENSG00000188641	ENSG00000188641
1.811	5.202	RASA3	ENSG00000185989	ENSG00000185989
1.811	3.617	SPEGNB	ENSG00000286095	ENSG00000286095
-1.808	5.494	LMO1	ENSG00000166407	ENSG00000166407
1.805	5.606	SEPTIN4	ENSG00000108387	ENSG00000108387
1.803	9.673	SLC2A1	ENSG00000117394	ENSG00000117394
-1.802	2.218	PAQR8	ENSG00000170915	ENSG00000170915
-1.802	2.218	RASL11A	ENSG00000122035	ENSG00000122035
1.801	5.758	MXRA8	ENSG00000162576	ENSG00000162576
1.798	3.724	PPP1R3C	ENSG00000119938	ENSG00000119938
-1.798	5.788	EFNA3	ENSG00000143590	ENSG00000143590
1.797	3.878	SYNPR	ENSG00000163630	ENSG00000163630
1.796	6.656	PTPRZ1	ENSG00000106278	ENSG00000106278
1.795	7.084	SLC38A4	ENSG00000139209	ENSG00000139209
-1.795	5.786	LHX9	ENSG00000143355	ENSG00000143355
-1.79	6.261	SH3RF1	ENSG00000154447	ENSG00000154447
1.789	6.353	TMEM145	ENSG00000167619	ENSG00000167619
-1.788	2.742	EFHC2	ENSG00000183690	ENSG00000183690
1.788	2.383	CP	ENSG00000047457	ENSG00000047457
1.788	2.745	CRYGD	ENSG00000118231	ENSG00000118231
1.788	4.33	RET	ENSG00000165731	ENSG00000165731
1.788	3.482	WDR76	ENSG00000092470	ENSG00000092470
1.788	2.745	SPEM2	ENSG00000184560	ENSG00000184560
1.788	2.745	JAK3	ENSG00000105639	ENSG00000105639
1.788	3.482	FXYD1	ENSG00000266964	ENSG00000266964
1.788	3.968	MYCL	ENSG00000116990	ENSG00000116990
1.788	3.035	CBX7	ENSG00000100307	ENSG00000100307
1.78	5.875	TNXB	ENSG00000168477	ENSG00000168477
1.769	2.935	CCBE1	ENSG00000183287	ENSG00000183287
-1.768	4.161	C2CD2	ENSG00000157617	ENSG00000157617
-1.766	6.431	KCTD16	ENSG00000183775	ENSG00000183775
-1.763	8.135	NCAN	ENSG00000130287	ENSG00000130287
-1.763	6.966	SYT4	ENSG00000132872	ENSG00000132872
1.763	3.533	TG	ENSG00000042832	ENSG00000042832
1.762	4.485	CDHR1	ENSG00000148600	ENSG00000148600
1.759	3.334	MT1X	ENSG00000187193	ENSG00000187193
1.757	2.223	MSX1	ENSG00000163132	ENSG00000163132
1.757	2.223	MARCHF11	ENSG00000183654	ENSG00000183654
1.757	2.223	FAM163B	ENSG00000196990	ENSG00000196990
1.757	2.223	NEURL1	ENSG00000107954	ENSG00000107954
1.757	2.223	GJD2	ENSG00000159248	ENSG00000159248
-1.757	1.347	NPPB	ENSG00000120937	ENSG00000120937
-1.757	1.347	FAM241A	ENSG00000174749	ENSG00000174749
-1.757	1.347	NR3C2	ENSG00000151623	ENSG00000151623
-1.757	1.347	FRMPD1	ENSG00000070601	ENSG00000070601
-1.757	1.347	FAM189A2	ENSG00000135063	ENSG00000135063
-1.757	1.347	VSTM4	ENSG00000165633	ENSG00000165633
-1.757	1.347	TNFRSF11A	ENSG00000141655	ENSG00000141655
-1.757	3.549	SNTG1	ENSG00000147481	ENSG00000147481
-1.755	7.149	INSM2	ENSG00000168348	ENSG00000168348
1.752	7.853	SIPA1L3	ENSG00000105738	ENSG00000105738
1.749	3.463	EPOP	ENSG00000273604	ENSG00000273604
1.747	2.828	MICAL2	ENSG00000133816	ENSG00000133816
-1.747	7.451	RTN4RL2	ENSG00000186907	ENSG00000186907
1.747	8.313	NOTCH1	ENSG00000148400	ENSG00000148400
1.745	4.911	DUSP22	ENSG00000112679	ENSG00000112679
-1.743	4.949	LMO4	ENSG00000143013	ENSG00000143013
-1.743	5.913	ST6GALNAC5	ENSG00000117069	ENSG00000117069
1.743	3.253	ANOS1	ENSG00000011201	ENSG00000011201
1.743	1.668	SAMD15	ENSG00000100583	ENSG00000100583
1.743	1.668	C15orf65	ENSG00000261652	ENSG00000261652
1.743	1.668	TRIM25	ENSG00000121060	ENSG00000121060
1.743	1.668	MTMR8	ENSG00000102043	ENSG00000102043
1.741	4.625	CNTNAP4	ENSG00000152910	ENSG00000152910
-1.74	5.246	PCDHB5	ENSG00000113209	ENSG00000113209
1.739	5.961	OTX2	ENSG00000165588	ENSG00000165588
-1.737	3.408	CNGA3	ENSG00000144191	ENSG00000144191
-1.737	3.408	NPAS4	ENSG00000174576	ENSG00000174576
1.737	4.073	ELMO1	ENSG00000155849	ENSG00000155849
1.737	4.073	LTBP3	ENSG00000168056	ENSG00000168056
-1.735	3.263	PLS3	ENSG00000102024	ENSG00000102024
1.734	3.008	CLIC6	ENSG00000159212	ENSG00000159212
1.732	3.69	PCDH18	ENSG00000189184	ENSG00000189184
1.732	3.69	ADCY7	ENSG00000121281	ENSG00000121281
-1.73	5.582	TENM3	ENSG00000218336	ENSG00000218336
-1.729	7.666	ANK2	ENSG00000145362	ENSG00000145362
-1.727	9.96	SLIT1	ENSG00000187122	ENSG00000187122
1.727	6.911	FEZF2	ENSG00000153266	ENSG00000153266
-1.726	9.448	SYT7	ENSG00000011347	ENSG00000011347
1.724	8.906	RORB	ENSG00000198963	ENSG00000198963
-1.723	3.653	SPRY1	ENSG00000164056	ENSG00000164056
1.723	5.665	NEUROG2	ENSG00000178403	ENSG00000178403
-1.722	7.058	RASD1	ENSG00000108551	ENSG00000108551
1.722	2.712	KDR	ENSG00000128052	ENSG00000128052
1.72	3.887	ADCY8	ENSG00000155897	ENSG00000155897
-1.719	5.665	CRAT	ENSG00000095321	ENSG00000095321
-1.719	2.466	WSCD2	ENSG00000075035	ENSG00000075035
-1.719	6.458	SPTBN4	ENSG00000160460	ENSG00000160460
1.718	2.043	SGO2	ENSG00000163535	ENSG00000163535
1.718	2.043	HMX3	ENSG00000188620	ENSG00000188620
1.718	2.043	PMAIP1	ENSG00000141682	ENSG00000141682
1.718	2.043	ZNF563	ENSG00000188868	ENSG00000188868
1.718	2.043	MYH7B	ENSG00000078814	ENSG00000078814
-1.717	7.15	MUC1	ENSG00000185499	ENSG00000185499
1.715	4.897	MAPKAPK3	ENSG00000114738	ENSG00000114738
1.715	5.154	ABLIM1	ENSG00000099204	ENSG00000099204
1.715	3.976	MEGF10	ENSG00000145794	ENSG00000145794
1.713	5.191	MMRN1	ENSG00000138722	ENSG00000138722
-1.711	4.212	COMTD1	ENSG00000165644	ENSG00000165644
1.711	4.491	TRIP6	ENSG00000087077	ENSG00000087077
1.709	5.573	PFKFB4	ENSG00000114268	ENSG00000114268
-1.709	4.131	NMRK1	ENSG00000106733	ENSG00000106733
-1.706	7.299	ALPK3	ENSG00000136383	ENSG00000136383
-1.704	8.444	CALM3	ENSG00000160014	ENSG00000160014
1.703	2.34	LY6G6E	ENSG00000255552	ENSG00000255552
1.703	3.077	AL160269.1	ENSG00000285269	ENSG00000285269
-1.701	2.904	BCL11B	ENSG00000127152	ENSG00000127152
1.7	6.838	UQCRHL	ENSG00000233954	ENSG00000233954
1.697	4.575	NR1D1	ENSG00000126368	ENSG00000126368
-1.697	1.803	ANKRD44	ENSG00000065413	ENSG00000065413
-1.697	1.803	ARHGAP6	ENSG00000047648	ENSG00000047648
1.696	3.23	P3H2	ENSG00000090530	ENSG00000090530
1.692	2.586	SLC35F3	ENSG00000183780	ENSG00000183780
1.69	3.368	OLFM3	ENSG00000118733	ENSG00000118733
1.689	4.245	PER3	ENSG00000049246	ENSG00000049246
-1.689	3.636	CPNE9	ENSG00000144550	ENSG00000144550
-1.687	7.115	SAT1	ENSG00000130066	ENSG00000130066
-1.687	6.17	ZMAT4	ENSG00000165061	ENSG00000165061
1.685	5.119	HLF	ENSG00000108924	ENSG00000108924
1.685	2.797	ZNF132	ENSG00000131849	ENSG00000131849
-1.68	2.446	DDC	ENSG00000132437	ENSG00000132437
1.679	3.717	SULT1C4	ENSG00000198075	ENSG00000198075
-1.677	5.78	HSD11B2	ENSG00000176387	ENSG00000176387
1.673	4.409	GRM4	ENSG00000124493	ENSG00000124493
-1.672	5.829	CSDC2	ENSG00000172346	ENSG00000172346
-1.672	1.305	GASK1B	ENSG00000164125	ENSG00000164125
-1.672	1.305	C7orf61	ENSG00000185955	ENSG00000185955
-1.672	1.305	FAM83E	ENSG00000105523	ENSG00000105523
-1.672	1.305	MID2	ENSG00000080561	ENSG00000080561
-1.67	5.521	CDK5R2	ENSG00000171450	ENSG00000171450
-1.668	5.047	LYST	ENSG00000143669	ENSG00000143669
1.667	1.837	ECHDC2	ENSG00000121310	ENSG00000121310
1.667	1.837	RBP5	ENSG00000139194	ENSG00000139194
1.667	1.837	RAPGEF3	ENSG00000079337	ENSG00000079337
1.667	1.837	TNFRSF19	ENSG00000127863	ENSG00000127863
1.667	1.837	KIF18B	ENSG00000186185	ENSG00000186185
1.667	1.837	ADAM33	ENSG00000149451	ENSG00000149451
1.667	1.837	CTSZ	ENSG00000101160	ENSG00000101160
1.667	1.837	CELSR1	ENSG00000075275	ENSG00000075275
1.667	6.247	IFT57	ENSG00000114446	ENSG00000114446
1.666	6.647	NECTIN3	ENSG00000177707	ENSG00000177707
-1.662	2.148	TMEM51	ENSG00000171729	ENSG00000171729
1.662	7.154	CDH23	ENSG00000107736	ENSG00000107736
1.661	2.175	BEND4	ENSG00000188848	ENSG00000188848
1.661	2.175	ODAPH	ENSG00000174792	ENSG00000174792
1.661	2.175	HCN1	ENSG00000164588	ENSG00000164588
1.661	2.175	SEC14L2	ENSG00000100003	ENSG00000100003
1.661	3.76	SLC41A1	ENSG00000133065	ENSG00000133065
-1.658	2.677	BTF3	ENSG00000145741	ENSG00000145741
-1.658	2.677	RAPSN	ENSG00000165917	ENSG00000165917
1.658	6.967	SLC16A3	ENSG00000141526	ENSG00000141526
1.658	4.667	TBX5	ENSG00000089225	ENSG00000089225
-1.656	7.487	KCNH2	ENSG00000055118	ENSG00000055118
-1.655	5.689	HSPB1	ENSG00000106211	ENSG00000106211
1.654	7.983	COL11A1	ENSG00000060718	ENSG00000060718
1.653	2.678	ARHGEF16	ENSG00000130762	ENSG00000130762
1.653	2.678	AQP11	ENSG00000178301	ENSG00000178301
1.653	2.678	RWDD2B	ENSG00000156253	ENSG00000156253
1.652	6.668	KCNC3	ENSG00000131398	ENSG00000131398
1.651	2.876	SARDH	ENSG00000123453	ENSG00000123453
-1.649	5.766	ZFHX3	ENSG00000140836	ENSG00000140836
1.648	5.949	SCN1B	ENSG00000105711	ENSG00000105711
-1.646	3.725	KCNB1	ENSG00000158445	ENSG00000158445
1.645	3.591	GIPR	ENSG00000010310	ENSG00000010310
1.644	6.022	FAM155A	ENSG00000204442	ENSG00000204442
-1.644	3.217	PDE2A	ENSG00000186642	ENSG00000186642
-1.638	3.824	CORO1A	ENSG00000102879	ENSG00000102879
-1.638	7.265	PRDM8	ENSG00000152784	ENSG00000152784
1.636	7.296	TRIM71	ENSG00000206557	ENSG00000206557
-1.634	5.733	CUEDC1	ENSG00000180891	ENSG00000180891
1.634	6.006	SPOCK1	ENSG00000152377	ENSG00000152377
1.631	6.265	STX1B	ENSG00000099365	ENSG00000099365
1.629	8.075	NES	ENSG00000132688	ENSG00000132688
1.626	3.524	SYNE1	ENSG00000131018	ENSG00000131018
-1.625	7.259	MEX3C	ENSG00000176624	ENSG00000176624
-1.625	6.099	SYT5	ENSG00000129990	ENSG00000129990
1.625	4.986	CSPG5	ENSG00000114646	ENSG00000114646
-1.624	2.66	RUNDC3B	ENSG00000105784	ENSG00000105784
-1.624	2.66	FGD3	ENSG00000127084	ENSG00000127084
-1.623	4.74	DOCK6	ENSG00000130158	ENSG00000130158
-1.622	4.889	KCNQ3	ENSG00000184156	ENSG00000184156
-1.622	5.497	BARHL2	ENSG00000143032	ENSG00000143032
1.62	4.414	NAV2	ENSG00000166833	ENSG00000166833
-1.619	6.034	TSPAN7	ENSG00000156298	ENSG00000156298
1.619	2.764	SLC18A3	ENSG00000187714	ENSG00000187714
1.617	7.887	TLE1	ENSG00000196781	ENSG00000196781
1.616	2.548	NSUN7	ENSG00000179299	ENSG00000179299
1.616	5.356	AIFM3	ENSG00000183773	ENSG00000183773
1.615	4.054	NEDD9	ENSG00000111859	ENSG00000111859
-1.613	8.889	MYO16	ENSG00000041515	ENSG00000041515
1.613	5.141	LURAP1L	ENSG00000153714	ENSG00000153714
1.613	2.295	GDPD2	ENSG00000130055	ENSG00000130055
-1.612	2.123	MSTN	ENSG00000138379	ENSG00000138379
-1.612	2.123	KLHL32	ENSG00000186231	ENSG00000186231
-1.612	2.123	CPT1A	ENSG00000110090	ENSG00000110090
1.611	3.785	PLEKHG4	ENSG00000196155	ENSG00000196155
-1.609	6.713	VCAN	ENSG00000038427	ENSG00000038427
1.608	5.232	PRELID3A	ENSG00000141391	ENSG00000141391
-1.608	5.58	UBE2QL1	ENSG00000215218	ENSG00000215218
1.607	1.988	MYRIP	ENSG00000170011	ENSG00000170011
1.607	1.988	MUC3A	ENSG00000169894	ENSG00000169894
1.607	1.988	TRIM68	ENSG00000167333	ENSG00000167333
1.607	1.988	HS3ST6	ENSG00000162040	ENSG00000162040
1.607	1.988	EZHIP	ENSG00000187690	ENSG00000187690
-1.607	6.263	PIK3C2B	ENSG00000133056	ENSG00000133056
1.599	7.804	ZNF521	ENSG00000198795	ENSG00000198795
-1.598	2.406	LRRC26	ENSG00000184709	ENSG00000184709
1.598	1.596	GPR157	ENSG00000180758	ENSG00000180758
1.598	1.596	CMBL	ENSG00000164237	ENSG00000164237
1.598	1.596	TRIM6	ENSG00000121236	ENSG00000121236
1.598	1.596	APOLD1	ENSG00000178878	ENSG00000178878
1.598	1.596	IL16	ENSG00000172349	ENSG00000172349
1.598	1.596	BEX5	ENSG00000184515	ENSG00000184515
1.594	3.023	DDX25	ENSG00000109832	ENSG00000109832
1.593	8.556	FOXP4	ENSG00000137166	ENSG00000137166
-1.59	4.497	ACSL1	ENSG00000151726	ENSG00000151726
-1.589	2.642	CTSS	ENSG00000163131	ENSG00000163131
-1.589	2.642	CYB561	ENSG00000008283	ENSG00000008283
1.588	5.167	SEPTIN8	ENSG00000164402	ENSG00000164402
1.588	2.845	CTBS	ENSG00000117151	ENSG00000117151
1.588	2.845	CCDC39	ENSG00000284862	ENSG00000284862
-1.588	8.64	SEMA3F	ENSG00000001617	ENSG00000001617
1.588	4.946	SLC9A5	ENSG00000135740	ENSG00000135740
1.583	7.486	CELF4	ENSG00000101489	ENSG00000101489
-1.582	1.26	PLEKHH2	ENSG00000152527	ENSG00000152527
-1.582	1.26	FAM71F1	ENSG00000135248	ENSG00000135248
-1.582	1.26	THBS1	ENSG00000137801	ENSG00000137801
-1.582	4.067	ANXA2	ENSG00000182718	ENSG00000182718
1.581	2.642	UPB1	ENSG00000100024	ENSG00000100024
-1.579	6.711	SVBP	ENSG00000177868	ENSG00000177868
-1.578	9.451	THBS3	ENSG00000169231	ENSG00000169231
1.577	3.768	GBGT1	ENSG00000148288	ENSG00000148288
-1.576	7.178	TUBB2A	ENSG00000137267	ENSG00000137267
-1.573	5.442	NKD2	ENSG00000145506	ENSG00000145506
1.573	5.249	SPATS2L	ENSG00000196141	ENSG00000196141
1.572	4.541	NEUROD4	ENSG00000123307	ENSG00000123307
1.571	2.406	ASB13	ENSG00000196372	ENSG00000196372
1.57	6.564	CTTNBP2	ENSG00000077063	ENSG00000077063
1.57	4.481	NR2E1	ENSG00000112333	ENSG00000112333
-1.568	1.739	RGS10	ENSG00000148908	ENSG00000148908
-1.568	3.324	PRKD1	ENSG00000184304	ENSG00000184304
-1.568	4.909	AXIN2	ENSG00000168646	ENSG00000168646
1.567	6.268	VSTM2B	ENSG00000187135	ENSG00000187135
-1.565	3.453	EPHX1	ENSG00000143819	ENSG00000143819
-1.563	3.572	CSRP1	ENSG00000159176	ENSG00000159176
1.562	3.432	SLC18B1	ENSG00000146409	ENSG00000146409
-1.561	2.097	STK32A	ENSG00000169302	ENSG00000169302
-1.561	2.097	ANKRD18A	ENSG00000180071	ENSG00000180071
-1.561	9.143	AGRN	ENSG00000188157	ENSG00000188157
-1.56	7.161	GRM2	ENSG00000164082	ENSG00000164082
1.56	4.286	TXNRD3	ENSG00000197763	ENSG00000197763
-1.559	6.816	MBNL2	ENSG00000139793	ENSG00000139793
1.559	4.819	GUCY1B1	ENSG00000061918	ENSG00000061918
-1.559	4.993	IGDCC4	ENSG00000103742	ENSG00000103742
1.559	4.026	LDLRAD4	ENSG00000168675	ENSG00000168675
1.558	2.123	RASGRP1	ENSG00000172575	ENSG00000172575
1.558	7.333	OCA2	ENSG00000104044	ENSG00000104044
1.555	3.3	PRLR	ENSG00000113494	ENSG00000113494
-1.555	6.547	KAT2B	ENSG00000114166	ENSG00000114166
1.554	7.806	TLNRD1	ENSG00000140406	ENSG00000140406
1.554	5.966	PDE1C	ENSG00000154678	ENSG00000154678
1.554	4.381	MTFP1	ENSG00000242114	ENSG00000242114
-1.553	4.946	SLC9A1	ENSG00000090020	ENSG00000090020
-1.553	2.624	SRPX	ENSG00000101955	ENSG00000101955
-1.551	5.581	MLXIP	ENSG00000175727	ENSG00000175727
-1.55	2.829	C10orf82	ENSG00000165863	ENSG00000165863
1.549	3.848	ARHGAP26	ENSG00000145819	ENSG00000145819
1.547	4.06	DYRK3	ENSG00000143479	ENSG00000143479
1.547	5.108	CCDC177	ENSG00000267909	ENSG00000267909
1.547	3.155	RFTN2	ENSG00000162944	ENSG00000162944
1.547	3.155	PLPP7	ENSG00000160539	ENSG00000160539
1.545	4.408	PLPPR1	ENSG00000148123	ENSG00000148123
1.544	10.85	PTPRS	ENSG00000105426	ENSG00000105426
-1.542	3.962	FAM189A1	ENSG00000104059	ENSG00000104059
-1.54	4.203	MMP2	ENSG00000087245	ENSG00000087245
-1.54	4.343	SCUBE1	ENSG00000159307	ENSG00000159307
1.538	6.329	HMX1	ENSG00000215612	ENSG00000215612
1.536	3.646	CCDC60	ENSG00000183273	ENSG00000183273
1.536	2.508	TAP2	ENSG00000204267	ENSG00000204267
1.536	2.994	CENPQ	ENSG00000031691	ENSG00000031691
1.536	2.994	C16orf86	ENSG00000159761	ENSG00000159761
1.536	3.356	FDXR	ENSG00000161513	ENSG00000161513
1.536	1.771	CIB4	ENSG00000157884	ENSG00000157884
1.536	1.771	CNNM1	ENSG00000119946	ENSG00000119946
1.536	1.771	MUC19	ENSG00000205592	ENSG00000205592
1.536	1.771	HPN	ENSG00000105707	ENSG00000105707
1.535	6.616	PIK3R1	ENSG00000145675	ENSG00000145675
1.53	4.011	TOP1MT	ENSG00000184428	ENSG00000184428
1.528	3.533	PDIA5	ENSG00000065485	ENSG00000065485
-1.528	6.939	EPB41L3	ENSG00000082397	ENSG00000082397
-1.527	6.223	FMN2	ENSG00000155816	ENSG00000155816
1.526	3.217	CHST3	ENSG00000122863	ENSG00000122863
1.525	6.695	EPPK1	ENSG00000261150	ENSG00000261150
1.524	6.003	CCDC8	ENSG00000169515	ENSG00000169515
-1.524	5.828	CFAP251	ENSG00000158023	ENSG00000158023
1.523	2.812	CLDN1	ENSG00000163347	ENSG00000163347
1.521	7.839	CTPS1	ENSG00000171793	ENSG00000171793
1.518	3.41	WFDC2	ENSG00000101443	ENSG00000101443
-1.518	2.813	IGSF1	ENSG00000147255	ENSG00000147255
1.518	7.329	ZFAND4	ENSG00000172671	ENSG00000172671
-1.517	5.894	LZTS1	ENSG00000061337	ENSG00000061337
1.516	5.417	FBLIM1	ENSG00000162458	ENSG00000162458
1.516	2.247	TNNI3K	ENSG00000116783	ENSG00000116783
1.516	2.247	KREMEN2	ENSG00000131650	ENSG00000131650
-1.516	2.605	H2AC6	ENSG00000180573	ENSG00000180573
1.515	8.186	SORCS2	ENSG00000184985	ENSG00000184985
-1.514	6.899	MEST	ENSG00000106484	ENSG00000106484
1.514	3.063	KCNJ11	ENSG00000187486	ENSG00000187486
1.513	3.581	RASGRF1	ENSG00000058335	ENSG00000058335
-1.512	2.363	SSUH2	ENSG00000125046	ENSG00000125046
-1.507	2.071	LIPG	ENSG00000101670	ENSG00000101670
-1.506	4.326	ZCCHC12	ENSG00000174460	ENSG00000174460
-1.506	6.384	DOCK4	ENSG00000128512	ENSG00000128512
1.506	8.399	NPTX2	ENSG00000106236	ENSG00000106236
-1.505	5.407	CYP51A1	ENSG00000001630	ENSG00000001630
-1.502	4.626	CREG2	ENSG00000175874	ENSG00000175874
1.502	3.462	HYI	ENSG00000178922	ENSG00000178922
1.501	3.997	STPG3	ENSG00000197768	ENSG00000197768
-1.5	7.669	SUN2	ENSG00000100242	ENSG00000100242
-1.5	1.704	DDN	ENSG00000181418	ENSG00000181418
-1.5	1.704	ISL2	ENSG00000159556	ENSG00000159556
1.498	3.627	DGKA	ENSG00000065357	ENSG00000065357
-1.497	5.69	ST3GAL5	ENSG00000115525	ENSG00000115525
1.496	4.219	SH3PXD2A	ENSG00000107957	ENSG00000107957
1.496	4.219	APOE	ENSG00000130203	ENSG00000130203
1.495	3.775	DSCAML1	ENSG00000177103	ENSG00000177103
1.493	3.129	GAL3ST3	ENSG00000175229	ENSG00000175229
-1.492	6.899	CEP85L	ENSG00000111860	ENSG00000111860
1.49	4.5	TAFA2	ENSG00000198673	ENSG00000198673
-1.49	8.776	KLF7	ENSG00000118263	ENSG00000118263
1.487	1.927	FAM167B	ENSG00000183615	ENSG00000183615
1.487	1.927	FER1L5	ENSG00000249715	ENSG00000249715
1.487	1.927	NFKB2	ENSG00000077150	ENSG00000077150
1.487	1.927	F10	ENSG00000126218	ENSG00000126218
1.487	1.927	SH3BGR	ENSG00000185437	ENSG00000185437
1.487	3.512	MOCS1	ENSG00000124615	ENSG00000124615
-1.487	6.11	GNG8	ENSG00000167414	ENSG00000167414
-1.485	1.212	MYO5B	ENSG00000167306	ENSG00000167306
-1.485	1.212	KLK4	ENSG00000167749	ENSG00000167749
1.485	5.257	CHPT1	ENSG00000111666	ENSG00000111666
-1.483	5.9	PKIB	ENSG00000135549	ENSG00000135549
1.481	2.361	RGS5	ENSG00000143248	ENSG00000143248
1.481	2.361	CEP55	ENSG00000138180	ENSG00000138180
1.481	2.361	CFAP161	ENSG00000156206	ENSG00000156206
-1.481	7.845	CBLB	ENSG00000114423	ENSG00000114423
1.481	4.756	RELL2	ENSG00000164620	ENSG00000164620
-1.48	7.918	NAGK	ENSG00000124357	ENSG00000124357
-1.48	5.457	CEP295NL	ENSG00000178404	ENSG00000178404
1.479	4.955	ST8SIA3	ENSG00000177511	ENSG00000177511
1.478	4.278	FANCL	ENSG00000115392	ENSG00000115392
1.478	2.694	TST	ENSG00000128311	ENSG00000128311
1.478	6.439	GMPPA	ENSG00000144591	ENSG00000144591
1.476	2.964	ERICH5	ENSG00000177459	ENSG00000177459
1.476	2.964	CD9	ENSG00000010278	ENSG00000010278
1.474	4.776	PGGHG	ENSG00000142102	ENSG00000142102
-1.473	5.652	FLNB	ENSG00000136068	ENSG00000136068
1.473	3.388	ST3GAL6	ENSG00000064225	ENSG00000064225
1.473	3.388	CALML4	ENSG00000129007	ENSG00000129007
1.473	5.746	RAI14	ENSG00000039560	ENSG00000039560
-1.471	5.703	GNG3	ENSG00000162188	ENSG00000162188
1.469	4.573	MAML2	ENSG00000184384	ENSG00000184384
1.469	4.726	BHMT	ENSG00000145692	ENSG00000145692
-1.467	2.34	LHFPL2	ENSG00000145685	ENSG00000145685
-1.467	2.34	FUT7	ENSG00000180549	ENSG00000180549
1.467	6.244	B3GAT1	ENSG00000109956	ENSG00000109956
1.465	8.869	TRIM9	ENSG00000100505	ENSG00000100505
-1.464	4.945	GRIN2D	ENSG00000105464	ENSG00000105464
-1.461	4.087	OSTF1	ENSG00000134996	ENSG00000134996
1.46	6.755	TOM1L1	ENSG00000141198	ENSG00000141198
1.46	3.893	SDCBP2	ENSG00000125775	ENSG00000125775
-1.459	5.353	LRFN5	ENSG00000165379	ENSG00000165379
1.459	6.415	SLC6A6	ENSG00000131389	ENSG00000131389
-1.458	7.667	IQCN	ENSG00000130518	ENSG00000130518
1.457	6.087	PALM2AKAP2	ENSG00000157654	ENSG00000157654
1.456	4.695	MAGEL2	ENSG00000254585	ENSG00000254585
-1.456	4.233	RRAGC	ENSG00000116954	ENSG00000116954
1.454	2.778	CHCHD4	ENSG00000163528	ENSG00000163528
1.454	2.778	RCN3	ENSG00000142552	ENSG00000142552
-1.452	3.917	GPRIN3	ENSG00000185477	ENSG00000185477
-1.452	2.043	SPSB2	ENSG00000111671	ENSG00000111671
-1.452	5.668	AGPAT5	ENSG00000155189	ENSG00000155189
1.451	2.466	CA3	ENSG00000164879	ENSG00000164879
1.451	2.466	HIF3A	ENSG00000124440	ENSG00000124440
1.45	6.701	FUOM	ENSG00000148803	ENSG00000148803
1.448	3.798	CA14	ENSG00000118298	ENSG00000118298
1.447	2.068	XKR8	ENSG00000158156	ENSG00000158156
1.447	2.068	SULF1	ENSG00000137573	ENSG00000137573
1.447	2.068	DNAI1	ENSG00000122735	ENSG00000122735
1.447	2.068	NCR3LG1	ENSG00000188211	ENSG00000188211
1.447	2.068	TCIRG1	ENSG00000110719	ENSG00000110719
-1.446	3.825	OGFRL1	ENSG00000119900	ENSG00000119900
-1.446	3.825	KATNBL1	ENSG00000134152	ENSG00000134152
-1.445	4.424	CCDC149	ENSG00000181982	ENSG00000181982
-1.443	4.702	LRRC56	ENSG00000161328	ENSG00000161328
-1.443	3.117	LACTB	ENSG00000103642	ENSG00000103642
-1.442	3.998	ZNF488	ENSG00000265763	ENSG00000265763
1.441	3.309	TIAM2	ENSG00000146426	ENSG00000146426
1.439	5.035	PLCD1	ENSG00000187091	ENSG00000187091
-1.439	4.889	ITGA9	ENSG00000144668	ENSG00000144668
-1.439	2.567	DSCAM	ENSG00000171587	ENSG00000171587
1.438	4.686	PROM1	ENSG00000007062	ENSG00000007062
-1.436	4.291	ECEL1	ENSG00000171551	ENSG00000171551
1.435	8.629	VEGFA	ENSG00000112715	ENSG00000112715
-1.434	10.85	CNTN2	ENSG00000184144	ENSG00000184144
-1.433	5.013	RAB27A	ENSG00000069974	ENSG00000069974
1.433	2.857	LYRM2	ENSG00000083099	ENSG00000083099
-1.432	2.95	PUSL1	ENSG00000169972	ENSG00000169972
-1.432	2.95	SHISAL1	ENSG00000138944	ENSG00000138944
1.431	3.54	MIF4GD	ENSG00000125457	ENSG00000125457
1.431	5.967	P4HA1	ENSG00000122884	ENSG00000122884
-1.43	7.436	RBFOX3	ENSG00000167281	ENSG00000167281
-1.427	1.668	EFNA1	ENSG00000169242	ENSG00000169242
-1.427	1.668	HMCN2	ENSG00000148357	ENSG00000148357
-1.427	1.668	GLDN	ENSG00000186417	ENSG00000186417
-1.427	1.668	RASIP1	ENSG00000105538	ENSG00000105538
1.426	5.77	TBC1D32	ENSG00000146350	ENSG00000146350
-1.426	7.411	MAPK8IP1	ENSG00000121653	ENSG00000121653
-1.426	6.209	SATB2	ENSG00000119042	ENSG00000119042
1.425	2.564	LRR1	ENSG00000165501	ENSG00000165501
-1.424	3.503	CLEC18A	ENSG00000157322	ENSG00000157322
1.424	4.654	ABLIM3	ENSG00000173210	ENSG00000173210
-1.424	5.654	RBPMS	ENSG00000157110	ENSG00000157110
-1.424	4.79	SHISA2	ENSG00000180730	ENSG00000180730
1.421	3.165	CA13	ENSG00000185015	ENSG00000185015
-1.421	4.639	REPS2	ENSG00000169891	ENSG00000169891
-1.421	2.317	CPNE8	ENSG00000139117	ENSG00000139117
-1.421	2.317	PARPBP	ENSG00000185480	ENSG00000185480
-1.421	2.317	FAM83F	ENSG00000133477	ENSG00000133477
1.42	4.905	POU3F2	ENSG00000184486	ENSG00000184486
-1.42	4.74	XYLT1	ENSG00000103489	ENSG00000103489
1.419	4.493	SYTL2	ENSG00000137501	ENSG00000137501
1.419	4.676	DBP	ENSG00000105516	ENSG00000105516
1.418	4.839	CTNNA3	ENSG00000183230	ENSG00000183230
-1.418	5.006	SLC25A14	ENSG00000102078	ENSG00000102078
1.418	3.914	EMID1	ENSG00000186998	ENSG00000186998
1.418	4.985	CEP126	ENSG00000110318	ENSG00000110318
1.417	6.727	PLCH2	ENSG00000149527	ENSG00000149527
-1.416	3.103	NRP2	ENSG00000118257	ENSG00000118257
-1.415	5.484	GALNT10	ENSG00000164574	ENSG00000164574
1.414	5.854	DONSON	ENSG00000159147	ENSG00000159147
1.413	3.78	MFSD13A	ENSG00000138111	ENSG00000138111
1.413	3.418	RBBP8	ENSG00000101773	ENSG00000101773
1.413	2.195	PGM2	ENSG00000169299	ENSG00000169299
1.413	2.195	PPP1R3B	ENSG00000173281	ENSG00000173281
1.413	2.195	TAPBPL	ENSG00000139192	ENSG00000139192
1.413	2.195	GNPNAT1	ENSG00000100522	ENSG00000100522
1.413	2.195	CCDC102A	ENSG00000135736	ENSG00000135736
1.413	2.195	TEX45	ENSG00000198723	ENSG00000198723
1.413	2.195	PHKA1	ENSG00000067177	ENSG00000067177
1.413	6.719	NFIL3	ENSG00000165030	ENSG00000165030
1.412	7.508	KLHL14	ENSG00000197705	ENSG00000197705
-1.411	7.096	CDK14	ENSG00000058091	ENSG00000058091
1.411	7.575	PLEKHM2	ENSG00000116786	ENSG00000116786
1.41	7.13	HIF1A	ENSG00000100644	ENSG00000100644
1.41	5.946	AGAP2	ENSG00000135439	ENSG00000135439
1.409	7.805	ST18	ENSG00000147488	ENSG00000147488
-1.405	4.059	ARRDC4	ENSG00000140450	ENSG00000140450
1.405	4.644	ASPRV1	ENSG00000244617	ENSG00000244617
1.403	3.821	CEACAM19	ENSG00000186567	ENSG00000186567
-1.402	8.571	AHDC1	ENSG00000126705	ENSG00000126705
-1.401	2.935	PIK3AP1	ENSG00000155629	ENSG00000155629
-1.401	5.187	PIP4P2	ENSG00000155099	ENSG00000155099
1.401	3.469	FAM50B	ENSG00000145945	ENSG00000145945
-1.399	7.042	DYNC1LI1	ENSG00000144635	ENSG00000144635
-1.399	2.547	AGBL4	ENSG00000186094	ENSG00000186094
-1.399	2.547	ARHGEF3	ENSG00000163947	ENSG00000163947
-1.399	2.547	NXT2	ENSG00000101888	ENSG00000101888
1.398	5.373	RHPN1	ENSG00000158106	ENSG00000158106
1.396	3.004	INAVA	ENSG00000163362	ENSG00000163362
1.392	1.699	EXTL1	ENSG00000158008	ENSG00000158008
1.392	1.699	CATSPER3	ENSG00000152705	ENSG00000152705
1.392	1.699	KLF4	ENSG00000136826	ENSG00000136826
1.392	1.699	LRRC23	ENSG00000010626	ENSG00000010626
1.392	1.699	PHF11	ENSG00000136147	ENSG00000136147
1.392	1.699	CDKN3	ENSG00000100526	ENSG00000100526
1.392	1.699	ZNF396	ENSG00000186496	ENSG00000186496
1.392	1.699	STARD8	ENSG00000130052	ENSG00000130052
-1.392	7.975	HMGCS1	ENSG00000112972	ENSG00000112972
-1.391	4.052	BVES	ENSG00000112276	ENSG00000112276
-1.391	4.052	SLC8B1	ENSG00000089060	ENSG00000089060
-1.389	4.773	THAP12	ENSG00000137492	ENSG00000137492
-1.387	6.824	ASIC1	ENSG00000110881	ENSG00000110881
1.386	6.34	FRMD4B	ENSG00000114541	ENSG00000114541
1.385	2.313	GPSM3	ENSG00000213654	ENSG00000213654
1.385	2.313	ADSS1	ENSG00000185100	ENSG00000185100
1.383	5.689	PPP2R2C	ENSG00000074211	ENSG00000074211
-1.382	3.482	CAP1	ENSG00000131236	ENSG00000131236
1.382	5.064	POLD1	ENSG00000062822	ENSG00000062822
1.38	3.072	CADPS2	ENSG00000081803	ENSG00000081803
1.38	3.072	SYT16	ENSG00000139973	ENSG00000139973
1.38	3.072	ZNF773	ENSG00000152439	ENSG00000152439
1.379	3.34	SLC2A3	ENSG00000059804	ENSG00000059804
1.379	3.34	MYO1E	ENSG00000157483	ENSG00000157483
1.378	8.357	PKD2	ENSG00000118762	ENSG00000118762
1.378	3.567	KCNMB3	ENSG00000171121	ENSG00000171121
1.378	6.404	ZNF385D	ENSG00000151789	ENSG00000151789
-1.377	4.813	FUNDC1	ENSG00000069509	ENSG00000069509
1.377	3.762	AKR1E2	ENSG00000165568	ENSG00000165568
1.377	3.762	MSRB1	ENSG00000198736	ENSG00000198736
-1.377	4.045	ZBTB6	ENSG00000186130	ENSG00000186130
-1.377	4.045	AJM1	ENSG00000232434	ENSG00000232434
-1.376	6.201	GRIP1	ENSG00000155974	ENSG00000155974
1.376	7.072	RHOT1	ENSG00000126858	ENSG00000126858
1.374	8.27	HES4	ENSG00000188290	ENSG00000188290
-1.373	2.293	CIBAR2	ENSG00000153789	ENSG00000153789
-1.373	2.293	PFDN4	ENSG00000101132	ENSG00000101132
-1.371	8.143	ACSL4	ENSG00000068366	ENSG00000068366
1.371	5.313	GRIK2	ENSG00000164418	ENSG00000164418
-1.37	2.919	ESRRB	ENSG00000119715	ENSG00000119715
-1.37	2.919	LONRF3	ENSG00000175556	ENSG00000175556
1.37	4.381	MCM5	ENSG00000100297	ENSG00000100297
1.369	4.121	SLC38A5	ENSG00000017483	ENSG00000017483
-1.369	4.809	FABP5	ENSG00000164687	ENSG00000164687
1.368	3.613	SCPEP1	ENSG00000121064	ENSG00000121064
1.368	3.613	TEX14	ENSG00000121101	ENSG00000121101
1.367	5.056	NKD1	ENSG00000140807	ENSG00000140807
1.367	3.395	ZFYVE28	ENSG00000159733	ENSG00000159733
1.367	3.395	HSD17B14	ENSG00000087076	ENSG00000087076
1.367	3.395	COL4A6	ENSG00000197565	ENSG00000197565
1.366	3.137	NPAS2	ENSG00000170485	ENSG00000170485
1.366	3.137	KIAA1549L	ENSG00000110427	ENSG00000110427
-1.365	5.571	PDE5A	ENSG00000138735	ENSG00000138735
1.364	2.823	EGFL7	ENSG00000172889	ENSG00000172889
1.362	4.833	FAM102A	ENSG00000167106	ENSG00000167106
1.361	4.006	SPATA13	ENSG00000182957	ENSG00000182957
1.361	4.006	NMRAL1	ENSG00000153406	ENSG00000153406
1.361	2.421	MAP3K6	ENSG00000142733	ENSG00000142733
1.361	2.421	TENT5C	ENSG00000183508	ENSG00000183508
1.361	2.421	POLR3G	ENSG00000113356	ENSG00000113356
1.361	2.421	ECHDC3	ENSG00000134463	ENSG00000134463
1.361	2.421	ZFP3	ENSG00000180787	ENSG00000180787
1.361	2.421	CEBPA	ENSG00000245848	ENSG00000245848
1.361	2.421	ERFL	ENSG00000268041	ENSG00000268041
1.361	2.421	PINLYP	ENSG00000234465	ENSG00000234465
1.361	2.421	AP000356.5	ENSG00000286070	ENSG00000286070
-1.36	3.075	DMTN	ENSG00000158856	ENSG00000158856
1.357	7.392	PDK1	ENSG00000152256	ENSG00000152256
-1.357	2.526	EGR2	ENSG00000122877	ENSG00000122877
1.356	3.447	N4BP3	ENSG00000145911	ENSG00000145911
1.356	1.862	EMILIN1	ENSG00000138080	ENSG00000138080
1.356	1.862	POLQ	ENSG00000051341	ENSG00000051341
1.355	5.258	EFNB1	ENSG00000090776	ENSG00000090776
1.354	4.568	CITED4	ENSG00000179862	ENSG00000179862
1.352	3.199	DYRK4	ENSG00000010219	ENSG00000010219
1.352	3.881	IFI27L2	ENSG00000119632	ENSG00000119632
-1.351	1.63	SYT13	ENSG00000019505	ENSG00000019505
-1.351	1.63	AMIGO2	ENSG00000139211	ENSG00000139211
-1.351	1.63	MYL12B	ENSG00000118680	ENSG00000118680
-1.351	1.63	KCNE2	ENSG00000159197	ENSG00000159197
-1.35	6.354	DLG2	ENSG00000150672	ENSG00000150672
-1.349	5.92	PDRG1	ENSG00000088356	ENSG00000088356
1.348	5.065	SLC35D2	ENSG00000130958	ENSG00000130958
-1.348	9.336	FNDC5	ENSG00000160097	ENSG00000160097
1.348	2.9	E2F7	ENSG00000165891	ENSG00000165891
-1.346	7.973	LSAMP	ENSG00000185565	ENSG00000185565
-1.346	2.727	LY6G5C	ENSG00000204428	ENSG00000204428
-1.346	5.535	TAB3	ENSG00000157625	ENSG00000157625
-1.344	6.351	KREMEN1	ENSG00000183762	ENSG00000183762
1.344	3.918	TMEM177	ENSG00000144120	ENSG00000144120
1.343	5.829	RNF168	ENSG00000163961	ENSG00000163961
-1.341	7.18	VAV2	ENSG00000160293	ENSG00000160293
1.34	4.396	TYSND1	ENSG00000156521	ENSG00000156521
1.34	3.258	SLC44A3	ENSG00000143036	ENSG00000143036
1.34	6.746	DENND1A	ENSG00000119522	ENSG00000119522
-1.34	3.861	NABP1	ENSG00000173559	ENSG00000173559
-1.34	3.861	GPR84	ENSG00000139572	ENSG00000139572
-1.339	6.394	PDE9A	ENSG00000160191	ENSG00000160191
-1.339	3.46	ABLIM2	ENSG00000163995	ENSG00000163995
1.338	6.406	KCTD17	ENSG00000100379	ENSG00000100379
-1.338	2.903	BTBD11	ENSG00000151136	ENSG00000151136
-1.337	5.996	TMEM108	ENSG00000144868	ENSG00000144868
1.336	5.416	KIAA1217	ENSG00000120549	ENSG00000120549
-1.336	3.944	ENOX1	ENSG00000120658	ENSG00000120658
-1.334	1.984	ACVR1C	ENSG00000123612	ENSG00000123612
-1.334	1.984	ZBTB42	ENSG00000179627	ENSG00000179627
-1.334	1.984	PIF1	ENSG00000140451	ENSG00000140451
-1.334	5.154	PNMA2	ENSG00000240694	ENSG00000240694
1.332	3.785	ANKRD37	ENSG00000186352	ENSG00000186352
1.332	3.785	ZNF391	ENSG00000124613	ENSG00000124613
1.331	7.9	CACNG5	ENSG00000075429	ENSG00000075429
-1.331	5.755	ABHD2	ENSG00000140526	ENSG00000140526
-1.331	3.06	MAP6D1	ENSG00000180834	ENSG00000180834
-1.331	3.06	C6orf118	ENSG00000112539	ENSG00000112539
1.33	5.075	IFNGR2	ENSG00000159128	ENSG00000159128
1.329	3.316	C5	ENSG00000106804	ENSG00000106804
-1.328	6.124	KIF13B	ENSG00000197892	ENSG00000197892
1.328	4.17	FAM89A	ENSG00000182118	ENSG00000182118
-1.326	6.342	RGS8	ENSG00000135824	ENSG00000135824
1.326	2.008	NEK2	ENSG00000117650	ENSG00000117650
1.326	2.008	CYP27A1	ENSG00000135929	ENSG00000135929
1.326	2.008	FGF17	ENSG00000158815	ENSG00000158815
1.326	2.008	NLRX1	ENSG00000160703	ENSG00000160703
1.326	2.008	RNASEH2A	ENSG00000104889	ENSG00000104889
-1.326	3.764	DPP10	ENSG00000175497	ENSG00000175497
-1.323	4.59	RALA	ENSG00000006451	ENSG00000006451
-1.323	2.268	CAPS2	ENSG00000180881	ENSG00000180881
-1.32	3.936	SSH3	ENSG00000172830	ENSG00000172830
1.32	3.042	MYRF	ENSG00000124920	ENSG00000124920
-1.319	6.083	ZNF562	ENSG00000171466	ENSG00000171466
1.317	4.059	SIX5	ENSG00000177045	ENSG00000177045
1.316	4.23	MDM1	ENSG00000111554	ENSG00000111554
-1.313	3.559	CAMK2A	ENSG00000070808	ENSG00000070808
1.313	5.724	RUNX1T1	ENSG00000079102	ENSG00000079102
1.312	5.33	PRKCG	ENSG00000126583	ENSG00000126583
1.31	3.901	ADCK2	ENSG00000133597	ENSG00000133597
1.31	3.901	SCML1	ENSG00000047634	ENSG00000047634
1.31	5.417	RCCD1	ENSG00000166965	ENSG00000166965
1.31	5.267	ALDOC	ENSG00000109107	ENSG00000109107
1.309	5.1	NOS1AP	ENSG00000198929	ENSG00000198929
-1.309	2.709	KCND2	ENSG00000184408	ENSG00000184408
1.309	3.423	DZIP1L	ENSG00000158163	ENSG00000158163
1.309	3.423	ADAMTS17	ENSG00000140470	ENSG00000140470
-1.308	3.755	LRGUK	ENSG00000155530	ENSG00000155530
1.308	3.108	CHEK2	ENSG00000183765	ENSG00000183765
1.306	2.704	RND1	ENSG00000172602	ENSG00000172602
1.306	4.289	ISG15	ENSG00000187608	ENSG00000187608
-1.305	6.038	SMAD1	ENSG00000170365	ENSG00000170365
1.304	5.588	B9D1	ENSG00000108641	ENSG00000108641
-1.302	6.199	RASSF7	ENSG00000099849	ENSG00000099849
1.301	5.468	PCYT1B	ENSG00000102230	ENSG00000102230
1.301	5.902	GALC	ENSG00000054983	ENSG00000054983
1.3	3.474	ARHGAP29	ENSG00000137962	ENSG00000137962
1.299	4.156	SAMD12	ENSG00000177570	ENSG00000177570
-1.299	5.483	CCER2	ENSG00000262484	ENSG00000262484
1.298	3.974	HES2	ENSG00000069812	ENSG00000069812
1.298	3.974	IFT122	ENSG00000163913	ENSG00000163913
1.296	7.104	FRRS1L	ENSG00000260230	ENSG00000260230
-1.296	3.319	OLFML2B	ENSG00000162745	ENSG00000162745
1.295	7.446	PLPP3	ENSG00000162407	ENSG00000162407
1.295	3.766	DHRS11	ENSG00000278535	ENSG00000278535
1.294	7.315	MXI1	ENSG00000119950	ENSG00000119950
-1.294	6.245	VSTM2L	ENSG00000132821	ENSG00000132821
1.294	6.475	GRK3	ENSG00000100077	ENSG00000100077
-1.293	6.67	GALNT2	ENSG00000143641	ENSG00000143641
1.293	5.194	FOXI3	ENSG00000214336	ENSG00000214336
1.292	4.009	SLC27A3	ENSG00000143554	ENSG00000143554
1.292	5.957	EPHB3	ENSG00000182580	ENSG00000182580
-1.291	7.577	ANKRD50	ENSG00000151458	ENSG00000151458
-1.29	7.054	KCNT2	ENSG00000162687	ENSG00000162687
-1.288	4.857	KHDRBS3	ENSG00000131773	ENSG00000131773
1.288	3.807	CYB5RL	ENSG00000215883	ENSG00000215883
-1.288	5.45	AADAT	ENSG00000109576	ENSG00000109576
1.284	3.571	CASKIN2	ENSG00000177303	ENSG00000177303
1.283	8.609	GDF11	ENSG00000135414	ENSG00000135414
-1.283	6.44	INSIG1	ENSG00000186480	ENSG00000186480
1.283	5.345	DGLUCY	ENSG00000133943	ENSG00000133943
-1.282	4.516	CARS1	ENSG00000110619	ENSG00000110619
1.282	3.846	EEF1AKMT3	ENSG00000123427	ENSG00000123427
1.282	4.583	TTC23	ENSG00000103852	ENSG00000103852
1.282	2.261	EAF2	ENSG00000145088	ENSG00000145088
1.282	2.261	RPP40	ENSG00000124787	ENSG00000124787
1.282	2.261	ABHD4	ENSG00000100439	ENSG00000100439
1.282	5.787	AATK	ENSG00000181409	ENSG00000181409
1.279	6.893	WNT5B	ENSG00000111186	ENSG00000111186
1.279	4.45	DIS3L	ENSG00000166938	ENSG00000166938
-1.279	6.025	TSPAN4	ENSG00000214063	ENSG00000214063
-1.279	5.053	MMP15	ENSG00000102996	ENSG00000102996
1.278	4.747	EML2	ENSG00000125746	ENSG00000125746
1.277	3.29	DHRS13	ENSG00000167536	ENSG00000167536
-1.277	5.444	PAG1	ENSG00000076641	ENSG00000076641
1.277	3.617	KLF15	ENSG00000163884	ENSG00000163884
1.277	3.617	LRRC61	ENSG00000127399	ENSG00000127399
1.277	3.617	TTC9B	ENSG00000174521	ENSG00000174521
-1.276	8.755	MAPK10	ENSG00000109339	ENSG00000109339
1.273	8.175	TRIOBP	ENSG00000100106	ENSG00000100106
-1.273	7.172	ZNF592	ENSG00000166716	ENSG00000166716
1.271	4.651	ARFGEF3	ENSG00000112379	ENSG00000112379
-1.271	4.068	AVIL	ENSG00000135407	ENSG00000135407
-1.271	2.242	UGT8	ENSG00000174607	ENSG00000174607
-1.271	1.953	FABP3	ENSG00000121769	ENSG00000121769
-1.271	3.827	LONRF2	ENSG00000170500	ENSG00000170500
-1.271	2.483	MDH1B	ENSG00000138400	ENSG00000138400
-1.271	1.59	SETD9	ENSG00000155542	ENSG00000155542
-1.271	1.59	SLC1A2	ENSG00000110436	ENSG00000110436
-1.271	1.953	RFX4	ENSG00000111783	ENSG00000111783
-1.271	1.59	SIAH3	ENSG00000215475	ENSG00000215475
-1.271	4.14	ABHD13	ENSG00000139826	ENSG00000139826
-1.271	1.59	MMP11	ENSG00000099953	ENSG00000099953
1.267	2.94	GRIFIN	ENSG00000275572	ENSG00000275572
-1.267	10.28	CHRNA3	ENSG00000080644	ENSG00000080644
1.265	2.373	RAD54L	ENSG00000085999	ENSG00000085999
1.265	2.373	ITPRIPL1	ENSG00000198885	ENSG00000198885
1.265	2.373	AP1S3	ENSG00000152056	ENSG00000152056
1.265	2.373	EMILIN3	ENSG00000183798	ENSG00000183798
1.265	2.373	GCAT	ENSG00000100116	ENSG00000100116
-1.264	6.092	MAPT	ENSG00000186868	ENSG00000186868
1.263	3.705	PRRT1	ENSG00000204314	ENSG00000204314
1.263	5.29	MAP7	ENSG00000135525	ENSG00000135525
-1.263	7.44	MYO1B	ENSG00000128641	ENSG00000128641
1.262	6.199	SLC8A1	ENSG00000183023	ENSG00000183023
1.262	6.978	SGIP1	ENSG00000118473	ENSG00000118473
1.262	7.122	NRARP	ENSG00000198435	ENSG00000198435
1.261	3.399	CCND3	ENSG00000112576	ENSG00000112576
1.261	3.399	IRF7	ENSG00000185507	ENSG00000185507
1.261	3.399	ASCL1	ENSG00000139352	ENSG00000139352
1.261	3.399	TAF4B	ENSG00000141384	ENSG00000141384
1.26	3.993	HSD17B8	ENSG00000204228	ENSG00000204228
1.259	4.737	SLFN5	ENSG00000166750	ENSG00000166750
1.257	3.01	DUSP19	ENSG00000162999	ENSG00000162999
1.257	3.01	PIWIL2	ENSG00000197181	ENSG00000197181
1.257	3.01	HEBP1	ENSG00000013583	ENSG00000013583
1.257	3.01	SLC8A3	ENSG00000100678	ENSG00000100678
1.256	5.601	PPP1R14A	ENSG00000167641	ENSG00000167641
1.256	6.435	PDLIM4	ENSG00000131435	ENSG00000131435
1.255	4.028	CHST14	ENSG00000169105	ENSG00000169105
1.254	4.904	NUP210	ENSG00000132182	ENSG00000132182
1.254	5.445	ZNF439	ENSG00000171291	ENSG00000171291
1.254	4.618	KCNH7	ENSG00000184611	ENSG00000184611
1.252	5.985	RNF215	ENSG00000099999	ENSG00000099999
1.25	4.798	TTF2	ENSG00000116830	ENSG00000116830
1.25	2.476	GSTO1	ENSG00000148834	ENSG00000148834
1.249	4.94	TGFB2	ENSG00000092969	ENSG00000092969
1.249	7.068	CERK	ENSG00000100422	ENSG00000100422
-1.249	8.114	ZNF711	ENSG00000147180	ENSG00000147180
1.249	6.842	DNMT3B	ENSG00000088305	ENSG00000088305
-1.249	6.623	ARHGAP21	ENSG00000107863	ENSG00000107863
1.248	5.657	NAXE	ENSG00000163382	ENSG00000163382
1.248	3.078	PTN	ENSG00000105894	ENSG00000105894
1.248	3.078	EDA2R	ENSG00000131080	ENSG00000131080
-1.245	4.262	FAIM2	ENSG00000135472	ENSG00000135472
-1.243	4.126	RHOC	ENSG00000155366	ENSG00000155366
-1.243	8.606	NKAIN4	ENSG00000101198	ENSG00000101198
-1.242	6.693	CCDC88B	ENSG00000168071	ENSG00000168071
1.242	6.123	NFATC4	ENSG00000100968	ENSG00000100968
-1.241	6.861	TRIM36	ENSG00000152503	ENSG00000152503
-1.237	6.445	GALNT13	ENSG00000144278	ENSG00000144278
1.237	2.573	PTF1A	ENSG00000168267	ENSG00000168267
1.237	9.322	MAB21L1	ENSG00000180660	ENSG00000180660
1.236	5.166	BBS4	ENSG00000140463	ENSG00000140463
-1.235	4.787	DSEL	ENSG00000171451	ENSG00000171451
1.235	4.4	PTPRN	ENSG00000054356	ENSG00000054356
1.234	3.596	CAND2	ENSG00000144712	ENSG00000144712
1.234	3.596	GINS2	ENSG00000131153	ENSG00000131153
1.234	5.407	GPR89B	ENSG00000188092	ENSG00000188092
1.233	5.305	CUBN	ENSG00000107611	ENSG00000107611
-1.232	4.992	TAMALIN	ENSG00000161835	ENSG00000161835
-1.232	2.67	BMP4	ENSG00000125378	ENSG00000125378
-1.232	5.449	RIPK1	ENSG00000137275	ENSG00000137275
1.231	6.663	NRXN3	ENSG00000021645	ENSG00000021645
1.231	4.426	CDK6	ENSG00000105810	ENSG00000105810
1.231	1.619	IQGAP3	ENSG00000183856	ENSG00000183856
1.231	1.619	C1orf74	ENSG00000162757	ENSG00000162757
1.231	1.619	STK17B	ENSG00000081320	ENSG00000081320
1.231	1.619	ITIH1	ENSG00000055957	ENSG00000055957
1.231	1.619	N4BP2L1	ENSG00000139597	ENSG00000139597
1.231	1.619	TRADD	ENSG00000102871	ENSG00000102871
1.231	3.204	PEX11A	ENSG00000166821	ENSG00000166821
1.231	3.941	P3H4	ENSG00000141696	ENSG00000141696
-1.231	5.421	CASP3	ENSG00000164305	ENSG00000164305
1.23	4.63	MPG	ENSG00000103152	ENSG00000103152
1.23	5.954	GPR135	ENSG00000181619	ENSG00000181619
-1.228	6.11	RIN2	ENSG00000132669	ENSG00000132669
1.227	7.143	IGSF8	ENSG00000162729	ENSG00000162729
-1.227	4.489	TES	ENSG00000135269	ENSG00000135269
-1.226	2.461	SH3RF3	ENSG00000172985	ENSG00000172985
-1.226	2.461	KCNRG	ENSG00000198553	ENSG00000198553
1.226	2.664	PCLAF	ENSG00000166803	ENSG00000166803
1.225	4.477	UNC119	ENSG00000109103	ENSG00000109103
1.224	3.263	SIPA1	ENSG00000213445	ENSG00000213445
1.224	7.073	PLXNA1	ENSG00000114554	ENSG00000114554
-1.223	5.814	C2CD4C	ENSG00000183186	ENSG00000183186
-1.22	3.281	SLFNL1	ENSG00000171790	ENSG00000171790
1.22	5.299	EFEMP2	ENSG00000172638	ENSG00000172638
-1.219	4.249	KLHL13	ENSG00000003096	ENSG00000003096
1.219	4.046	REEP6	ENSG00000115255	ENSG00000115255
-1.218	6.207	BTBD17	ENSG00000204347	ENSG00000204347
1.217	3.32	EPHB4	ENSG00000196411	ENSG00000196411
1.217	5.44	CALCOCO2	ENSG00000136436	ENSG00000136436
-1.217	5.767	CBLN2	ENSG00000141668	ENSG00000141668
1.216	5.204	DNAJC12	ENSG00000108176	ENSG00000108176
1.216	2.749	TFAP2E	ENSG00000116819	ENSG00000116819
1.216	2.749	TRAF1	ENSG00000056558	ENSG00000056558
1.216	2.749	CGNL1	ENSG00000128849	ENSG00000128849
-1.215	9.598	NELL2	ENSG00000184613	ENSG00000184613
1.215	4.079	B3GNTL1	ENSG00000175711	ENSG00000175711
-1.215	7.451	EXT1	ENSG00000182197	ENSG00000182197
1.214	4.574	ALDH1A1	ENSG00000165092	ENSG00000165092
1.213	6.091	SPHK1	ENSG00000176170	ENSG00000176170
-1.213	5.261	SERINC2	ENSG00000168528	ENSG00000168528
-1.212	8.073	GABBR2	ENSG00000136928	ENSG00000136928
-1.212	9.398	BCL7A	ENSG00000110987	ENSG00000110987
1.211	4.111	B4GALNT1	ENSG00000135454	ENSG00000135454
1.211	4.111	C1QTNF6	ENSG00000133466	ENSG00000133466
1.211	1.79	ZBTB8B	ENSG00000273274	ENSG00000273274
1.211	1.79	FAXDC2	ENSG00000170271	ENSG00000170271
1.211	1.79	RBM11	ENSG00000185272	ENSG00000185272
1.211	3.374	TIPIN	ENSG00000075131	ENSG00000075131
1.21	4.8	ASAP3	ENSG00000088280	ENSG00000088280
-1.21	5.598	OSBPL5	ENSG00000021762	ENSG00000021762
-1.209	6.757	PAQR6	ENSG00000160781	ENSG00000160781
-1.209	3	EPHA6	ENSG00000080224	ENSG00000080224
1.207	4.995	PRDM5	ENSG00000138738	ENSG00000138738
1.207	2.829	RIMS1	ENSG00000079841	ENSG00000079841
1.207	2.829	THY1	ENSG00000154096	ENSG00000154096
1.207	2.829	TROAP	ENSG00000135451	ENSG00000135451
1.207	2.829	S1PR2	ENSG00000267534	ENSG00000267534
-1.206	1.92	BTBD16	ENSG00000138152	ENSG00000138152
1.204	7.709	MFNG	ENSG00000100060	ENSG00000100060
-1.204	4.477	TPRG1L	ENSG00000158109	ENSG00000158109
1.204	4.664	SPON2	ENSG00000159674	ENSG00000159674
1.202	4.686	SH3BP5	ENSG00000131370	ENSG00000131370
1.201	4.465	ADAMTS12	ENSG00000151388	ENSG00000151388
1.201	3.887	ACCS	ENSG00000110455	ENSG00000110455
1.201	3.887	CHST8	ENSG00000124302	ENSG00000124302
1.199	4.707	HSF2BP	ENSG00000160207	ENSG00000160207
-1.199	5.946	VLDLR	ENSG00000147852	ENSG00000147852
1.199	2.905	TICRR	ENSG00000140534	ENSG00000140534
1.199	7.229	C9orf72	ENSG00000147894	ENSG00000147894
-1.198	6.623	TMEM120B	ENSG00000188735	ENSG00000188735
-1.198	6.88	TENM4	ENSG00000149256	ENSG00000149256
-1.197	6.197	SLC36A1	ENSG00000123643	ENSG00000123643
-1.196	5.315	CAMK4	ENSG00000152495	ENSG00000152495
-1.196	5.049	C12orf29	ENSG00000133641	ENSG00000133641
1.196	8.665	ME3	ENSG00000151376	ENSG00000151376
-1.195	4.03	NUP62CL	ENSG00000198088	ENSG00000198088
-1.195	3.699	KLF10	ENSG00000155090	ENSG00000155090
1.194	6.411	SNCA	ENSG00000145335	ENSG00000145335
1.194	6.411	MMP14	ENSG00000157227	ENSG00000157227
1.194	4.539	DOCK1	ENSG00000150760	ENSG00000150760
-1.192	2.65	POPDC2	ENSG00000121577	ENSG00000121577
-1.192	2.65	SLC25A43	ENSG00000077713	ENSG00000077713
-1.192	5.343	ARSD	ENSG00000006756	ENSG00000006756
1.192	2.978	FAM83D	ENSG00000101447	ENSG00000101447
1.19	3.574	INTS5	ENSG00000185085	ENSG00000185085
1.189	4.81	SLC46A3	ENSG00000139508	ENSG00000139508
-1.187	6.462	DCLK1	ENSG00000133083	ENSG00000133083
1.187	4.03	QPCTL	ENSG00000011478	ENSG00000011478
-1.186	1.548	ALKAL2	ENSG00000189292	ENSG00000189292
-1.186	3.133	FHIT	ENSG00000189283	ENSG00000189283
-1.186	1.548	RNF32	ENSG00000105982	ENSG00000105982
-1.185	6.433	PRR5	ENSG00000186654	ENSG00000186654
1.185	3.047	CFAP300	ENSG00000137691	ENSG00000137691
1.185	8.091	GREB1L	ENSG00000141449	ENSG00000141449
-1.185	4.521	RLIM	ENSG00000131263	ENSG00000131263
1.182	2.08	ANXA4	ENSG00000196975	ENSG00000196975
1.182	2.08	TRANK1	ENSG00000168016	ENSG00000168016
1.182	2.08	PRR16	ENSG00000184838	ENSG00000184838
1.182	2.08	COL23A1	ENSG00000050767	ENSG00000050767
1.182	2.08	DGKB	ENSG00000136267	ENSG00000136267
1.182	2.08	MCM10	ENSG00000065328	ENSG00000065328
1.182	2.08	CACNA1C	ENSG00000151067	ENSG00000151067
1.182	2.08	SKA3	ENSG00000165480	ENSG00000165480
1.182	2.08	KANK3	ENSG00000186994	ENSG00000186994
-1.181	7.288	TAFA5	ENSG00000219438	ENSG00000219438
-1.18	5.532	ADM5	ENSG00000224420	ENSG00000224420
1.18	6.745	PRSS23	ENSG00000150687	ENSG00000150687
-1.18	2.437	IL20RB	ENSG00000174564	ENSG00000174564
1.179	3.112	ACACB	ENSG00000076555	ENSG00000076555
1.175	4.739	WSCD1	ENSG00000179314	ENSG00000179314
1.175	4.478	ZC3HAV1L	ENSG00000146858	ENSG00000146858
1.175	6.331	ANKRD28	ENSG00000206560	ENSG00000206560
1.174	7.173	DTX4	ENSG00000110042	ENSG00000110042
1.174	3.175	CDK2	ENSG00000123374	ENSG00000123374
1.173	5.643	ABCD1	ENSG00000101986	ENSG00000101986
1.172	4.19	FYCO1	ENSG00000163820	ENSG00000163820
1.171	3.791	FBXO32	ENSG00000156804	ENSG00000156804
1.171	4.527	RRAS2	ENSG00000133818	ENSG00000133818
1.171	2.206	INHA	ENSG00000123999	ENSG00000123999
1.171	2.206	FBXW12	ENSG00000164049	ENSG00000164049
-1.17	7.689	CMIP	ENSG00000153815	ENSG00000153815
1.17	5.03	MBOAT7	ENSG00000125505	ENSG00000125505
-1.169	6.771	CD99L2	ENSG00000102181	ENSG00000102181
1.169	5.815	IRF3	ENSG00000126456	ENSG00000126456
1.168	3.235	LGALSL	ENSG00000119862	ENSG00000119862
1.168	3.235	ZMYND10	ENSG00000004838	ENSG00000004838
1.168	3.235	KCNK5	ENSG00000164626	ENSG00000164626
-1.167	3.254	MTUS2	ENSG00000132938	ENSG00000132938
-1.167	4.839	RNF152	ENSG00000176641	ENSG00000176641
1.167	5.428	SEL1L3	ENSG00000091490	ENSG00000091490
1.166	5.729	ITGB5	ENSG00000082781	ENSG00000082781
-1.166	2.817	PCDHGA8	ENSG00000253767	ENSG00000253767
1.165	4.598	BTBD8	ENSG00000189195	ENSG00000189195
-1.165	4.919	ARNTL	ENSG00000133794	ENSG00000133794
1.165	3.869	PRIM1	ENSG00000198056	ENSG00000198056
1.164	5.096	DNPEP	ENSG00000123992	ENSG00000123992
1.164	6.753	CRB1	ENSG00000134376	ENSG00000134376
-1.163	6.723	INTS6L	ENSG00000165359	ENSG00000165359
-1.162	2.188	DSP	ENSG00000096696	ENSG00000096696
-1.162	5.574	KIFAP3	ENSG00000075945	ENSG00000075945
1.162	5.129	ADGRB1	ENSG00000181790	ENSG00000181790
1.162	3.906	PHF19	ENSG00000119403	ENSG00000119403
1.162	2.321	RASSF3	ENSG00000153179	ENSG00000153179
-1.162	4.878	BEND5	ENSG00000162373	ENSG00000162373
-1.161	4.342	CHRNA1	ENSG00000138435	ENSG00000138435
-1.16	3.482	VCL	ENSG00000035403	ENSG00000035403
-1.16	8.299	MYL6	ENSG00000092841	ENSG00000092841
1.16	3.349	RIIAD1	ENSG00000178796	ENSG00000178796
1.16	3.349	ZNF483	ENSG00000173258	ENSG00000173258
-1.16	6.675	CD200	ENSG00000091972	ENSG00000091972
1.158	4.687	TYMS	ENSG00000176890	ENSG00000176890
-1.158	3.935	PMFBP1	ENSG00000118557	ENSG00000118557
1.156	3.978	EEPD1	ENSG00000122547	ENSG00000122547
1.155	5.992	BOC	ENSG00000144857	ENSG00000144857
1.154	2.428	GALM	ENSG00000143891	ENSG00000143891
1.154	2.428	HAUS8	ENSG00000131351	ENSG00000131351
-1.154	5.324	FERMT2	ENSG00000073712	ENSG00000073712
1.153	5.022	NBL1	ENSG00000158747	ENSG00000158747
-1.153	4.654	WWC1	ENSG00000113645	ENSG00000113645
1.153	5.25	SLC25A37	ENSG00000147454	ENSG00000147454
1.152	6.035	FKBP10	ENSG00000141756	ENSG00000141756
1.152	3.454	PTGIS	ENSG00000124212	ENSG00000124212
-1.151	2.63	GFOD1	ENSG00000145990	ENSG00000145990
-1.151	2.63	GAL3ST1	ENSG00000128242	ENSG00000128242
1.149	10.3	LFNG	ENSG00000106003	ENSG00000106003
1.149	7.502	MID1	ENSG00000101871	ENSG00000101871
1.149	5.826	ENGASE	ENSG00000167280	ENSG00000167280
1.148	6.206	REST	ENSG00000084093	ENSG00000084093
1.147	5.987	TRIM45	ENSG00000134253	ENSG00000134253
1.147	4.113	LTC4S	ENSG00000213316	ENSG00000213316
1.147	2.528	TFR2	ENSG00000106327	ENSG00000106327
1.147	2.528	CEBPB	ENSG00000172216	ENSG00000172216
-1.146	6.441	TH	ENSG00000180176	ENSG00000180176
1.146	4.869	CAMK2N2	ENSG00000163888	ENSG00000163888
-1.145	4.786	GLRX	ENSG00000173221	ENSG00000173221
1.145	3.552	DTL	ENSG00000143476	ENSG00000143476
1.145	4.564	ORC5	ENSG00000164815	ENSG00000164815
-1.143	7.214	OAZ2	ENSG00000180304	ENSG00000180304
1.142	3.598	LNP1	ENSG00000206535	ENSG00000206535
1.142	3.598	SMIM30	ENSG00000214194	ENSG00000214194
1.142	5.771	NEK9	ENSG00000119638	ENSG00000119638
1.141	2.621	IMPG2	ENSG00000081148	ENSG00000081148
1.141	2.621	LRP4	ENSG00000134569	ENSG00000134569
-1.139	5.612	STX3	ENSG00000166900	ENSG00000166900
1.139	6.646	DLL1	ENSG00000198719	ENSG00000198719
-1.139	7.364	TXNIP	ENSG00000265972	ENSG00000265972
1.138	6.363	CCDC34	ENSG00000109881	ENSG00000109881
-1.138	6.543	WDR44	ENSG00000131725	ENSG00000131725
-1.138	5.536	SQLE	ENSG00000104549	ENSG00000104549
-1.137	1.886	FIGLA	ENSG00000183733	ENSG00000183733
-1.137	1.886	STXBP5L	ENSG00000145087	ENSG00000145087
-1.137	1.886	LRRD1	ENSG00000240720	ENSG00000240720
-1.137	1.886	DRGX	ENSG00000165606	ENSG00000165606
-1.137	1.886	C12orf75	ENSG00000235162	ENSG00000235162
-1.137	1.886	BBOF1	ENSG00000119636	ENSG00000119636
-1.137	3.471	MYO1D	ENSG00000176658	ENSG00000176658
1.137	7.147	PDE4C	ENSG00000105650	ENSG00000105650
1.136	2.709	SH3GL3	ENSG00000140600	ENSG00000140600
1.136	2.709	ENO3	ENSG00000108515	ENSG00000108515
1.135	5.528	PLOD1	ENSG00000083444	ENSG00000083444
1.134	3.73	AZIN2	ENSG00000142920	ENSG00000142920
1.134	3.73	APCDD1	ENSG00000154856	ENSG00000154856
-1.134	7.31	GLI3	ENSG00000106571	ENSG00000106571
-1.133	4.547	MOSPD1	ENSG00000101928	ENSG00000101928
-1.132	4.644	ZNF703	ENSG00000183779	ENSG00000183779
1.132	3.771	CHRNB1	ENSG00000170175	ENSG00000170175
-1.132	2.413	SPRN	ENSG00000203772	ENSG00000203772
-1.132	2.413	PMEL	ENSG00000185664	ENSG00000185664
-1.132	6.661	MAP2K3	ENSG00000034152	ENSG00000034152
1.131	6.59	SEC14L1	ENSG00000129657	ENSG00000129657
1.131	7.831	DLG4	ENSG00000132535	ENSG00000132535
-1.131	6.577	PAPSS1	ENSG00000138801	ENSG00000138801
1.131	2.791	TTC38	ENSG00000075234	ENSG00000075234
-1.13	5.399	VIRMA	ENSG00000164944	ENSG00000164944
-1.13	7.409	ATP8B2	ENSG00000143515	ENSG00000143515
-1.13	4.979	SLC19A2	ENSG00000117479	ENSG00000117479
-1.13	9.209	MICAL1	ENSG00000135596	ENSG00000135596
-1.129	4.266	PIM1	ENSG00000137193	ENSG00000137193
-1.129	5.969	NRXN1	ENSG00000179915	ENSG00000179915
1.128	4.429	FBXO25	ENSG00000147364	ENSG00000147364
1.128	3.85	SLC13A3	ENSG00000158296	ENSG00000158296
1.127	5.855	AK4	ENSG00000162433	ENSG00000162433
-1.127	3.103	TGFB1I1	ENSG00000140682	ENSG00000140682
1.127	2.869	TCF19	ENSG00000137310	ENSG00000137310
1.127	2.869	DEPDC4	ENSG00000166153	ENSG00000166153
-1.126	5.531	DBNDD1	ENSG00000003249	ENSG00000003249
1.125	4.479	MIS18A	ENSG00000159055	ENSG00000159055
-1.124	6.458	HSPA12A	ENSG00000165868	ENSG00000165868
-1.124	8.207	STMN3	ENSG00000197457	ENSG00000197457
1.124	7.674	LCA5	ENSG00000135338	ENSG00000135338
1.124	3.925	LRRTM4	ENSG00000176204	ENSG00000176204
-1.123	4.2	PLCB1	ENSG00000182621	ENSG00000182621
1.123	2.943	ASPHD2	ENSG00000128203	ENSG00000128203
1.122	3.961	RMDN1	ENSG00000176623	ENSG00000176623
-1.121	7.803	VASH2	ENSG00000143494	ENSG00000143494
-1.12	6.207	BICD2	ENSG00000185963	ENSG00000185963
1.119	3.014	TENM2	ENSG00000145934	ENSG00000145934
1.119	3.014	PSTPIP1	ENSG00000140368	ENSG00000140368
-1.119	9.214	UCHL1	ENSG00000154277	ENSG00000154277
-1.117	4.855	GFRA1	ENSG00000151892	ENSG00000151892
1.117	6.658	NYAP2	ENSG00000144460	ENSG00000144460
1.116	6.776	NYNRIN	ENSG00000205978	ENSG00000205978
1.116	6.406	JPH4	ENSG00000092051	ENSG00000092051
1.116	8.443	RASSF4	ENSG00000107551	ENSG00000107551
1.115	7.424	LOXL3	ENSG00000115318	ENSG00000115318
-1.115	7.127	SDK1	ENSG00000146555	ENSG00000146555
1.113	3.145	PDE4B	ENSG00000184588	ENSG00000184588
1.113	3.145	STKLD1	ENSG00000198870	ENSG00000198870
-1.113	3.459	SUCLG2	ENSG00000172340	ENSG00000172340
1.113	6.743	TRDMT1	ENSG00000107614	ENSG00000107614
-1.112	3.227	MED27	ENSG00000160563	ENSG00000160563
1.112	5.766	PLCH1	ENSG00000114805	ENSG00000114805
1.111	3.206	DUSP6	ENSG00000139318	ENSG00000139318
1.111	3.206	HAUS4	ENSG00000092036	ENSG00000092036
1.11	4.221	EVC	ENSG00000072840	ENSG00000072840
1.109	4.251	RMDN2	ENSG00000115841	ENSG00000115841
-1.109	2.608	SPC25	ENSG00000152253	ENSG00000152253
1.108	5.287	C17orf113	ENSG00000267221	ENSG00000267221
1.107	5.61	IRAK1	ENSG00000184216	ENSG00000184216
1.107	4.888	RPGR	ENSG00000156313	ENSG00000156313
-1.107	5.546	DLL4	ENSG00000128917	ENSG00000128917
1.106	3.322	SLC29A3	ENSG00000198246	ENSG00000198246
1.106	4.336	CROT	ENSG00000005469	ENSG00000005469
1.106	4.336	FHOD1	ENSG00000135723	ENSG00000135723
1.105	4.925	YPEL2	ENSG00000175155	ENSG00000175155
1.105	6.95	ARHGEF26	ENSG00000114790	ENSG00000114790
1.104	6.54	TBC1D2B	ENSG00000167202	ENSG00000167202
1.104	7.28	ARHGEF25	ENSG00000240771	ENSG00000240771
-1.103	7.25	PRDM2	ENSG00000116731	ENSG00000116731
-1.103	5.141	SHLD2	ENSG00000122376	ENSG00000122376
1.102	3.429	SLC46A1	ENSG00000076351	ENSG00000076351
1.102	3.429	SSC5D	ENSG00000179954	ENSG00000179954
1.101	6.035	TMEM9	ENSG00000116857	ENSG00000116857
1.101	4.467	CDC7	ENSG00000097046	ENSG00000097046
1.1	3.48	THBS4	ENSG00000113296	ENSG00000113296
1.1	5.498	HK2	ENSG00000159399	ENSG00000159399
1.1	5.821	TMEM151B	ENSG00000178233	ENSG00000178233
1.099	4.516	TPX2	ENSG00000088325	ENSG00000088325
-1.099	7.308	CACNA1B	ENSG00000148408	ENSG00000148408
1.099	3.529	SUGCT	ENSG00000175600	ENSG00000175600
1.098	6.37	MYO10	ENSG00000145555	ENSG00000145555
1.097	3.576	NANOS3	ENSG00000187556	ENSG00000187556
-1.097	8.271	PLEKHA6	ENSG00000143850	ENSG00000143850
1.097	5.176	LRP2BP	ENSG00000109771	ENSG00000109771
1.097	5.916	VEGFB	ENSG00000173511	ENSG00000173511
-1.096	3.088	P2RX6	ENSG00000099957	ENSG00000099957
-1.096	1.503	JAKMIP3	ENSG00000188385	ENSG00000188385
-1.096	1.503	DNAJC22	ENSG00000178401	ENSG00000178401
-1.096	1.503	JDP2	ENSG00000140044	ENSG00000140044
-1.096	1.503	HAPLN3	ENSG00000140511	ENSG00000140511
1.096	3.622	STBD1	ENSG00000118804	ENSG00000118804
-1.096	5.855	UBL3	ENSG00000122042	ENSG00000122042
1.095	6.448	GLCCI1	ENSG00000106415	ENSG00000106415
1.094	3.666	TMEM116	ENSG00000198270	ENSG00000198270
-1.094	4.186	PCDH1	ENSG00000156453	ENSG00000156453
1.094	7.582	MAGI1	ENSG00000151276	ENSG00000151276
1.093	3.709	METTL27	ENSG00000165171	ENSG00000165171
-1.093	8.332	GP1BB	ENSG00000203618	ENSG00000203618
1.092	5.336	SLC37A4	ENSG00000137700	ENSG00000137700
-1.091	2.78	MOXD1	ENSG00000079931	ENSG00000079931
1.09	3.831	TRIM5	ENSG00000132256	ENSG00000132256
-1.09	4.842	CHST10	ENSG00000115526	ENSG00000115526
-1.089	3.901	A3GALT2	ENSG00000184389	ENSG00000184389
-1.089	3.901	THG1L	ENSG00000113272	ENSG00000113272
1.088	3.907	CIART	ENSG00000159208	ENSG00000159208
-1.085	4.116	GPC4	ENSG00000076716	ENSG00000076716
1.085	4.014	TMEM267	ENSG00000151881	ENSG00000151881
-1.084	3.213	SYNM	ENSG00000182253	ENSG00000182253
1.083	4.081	VAMP1	ENSG00000139190	ENSG00000139190
1.083	4.081	YBX3	ENSG00000060138	ENSG00000060138
1.082	5.72	TIAF1	ENSG00000221995	ENSG00000221995
1.082	5.169	PNMA3	ENSG00000183837	ENSG00000183837
1.081	4.176	TCAP	ENSG00000173991	ENSG00000173991
1.081	8.997	DKK3	ENSG00000050165	ENSG00000050165
1.08	5.244	TBC1D30	ENSG00000111490	ENSG00000111490
-1.08	6.564	ATP8A1	ENSG00000124406	ENSG00000124406
-1.078	5.532	RFFL	ENSG00000092871	ENSG00000092871
-1.078	6.55	CSRNP2	ENSG00000110925	ENSG00000110925
-1.078	4.752	SHROOM2	ENSG00000146950	ENSG00000146950
1.077	8.506	KLHDC8A	ENSG00000162873	ENSG00000162873
1.077	7.593	HERC4	ENSG00000148634	ENSG00000148634
-1.076	6.735	FOXP1	ENSG00000114861	ENSG00000114861
1.076	5.474	EIF2AK4	ENSG00000128829	ENSG00000128829
-1.075	4.662	MMP24	ENSG00000125966	ENSG00000125966
-1.074	6.597	POLR2L	ENSG00000177700	ENSG00000177700
-1.074	3.328	KLHDC9	ENSG00000162755	ENSG00000162755
-1.074	3.328	HEATR5A	ENSG00000129493	ENSG00000129493
-1.072	7.646	NKAIN1	ENSG00000084628	ENSG00000084628
1.07	5.807	CDC42EP4	ENSG00000179604	ENSG00000179604
-1.07	6.571	BCL11A	ENSG00000119866	ENSG00000119866
1.069	4.944	CEBPZOS	ENSG00000218739	ENSG00000218739
1.068	4.962	ACP6	ENSG00000162836	ENSG00000162836
-1.068	6.375	CYB561D1	ENSG00000174151	ENSG00000174151
-1.067	6.212	TRIM62	ENSG00000116525	ENSG00000116525
1.067	5.098	PRR7	ENSG00000131188	ENSG00000131188
-1.066	7.425	ELFN2	ENSG00000166897	ENSG00000166897
-1.066	6.081	ZNF280C	ENSG00000056277	ENSG00000056277
-1.065	5.394	B3GLCT	ENSG00000187676	ENSG00000187676
-1.065	3.965	CLEC4F	ENSG00000152672	ENSG00000152672
-1.065	3.434	B3GALT1	ENSG00000172318	ENSG00000172318
-1.065	1.85	PPARG	ENSG00000132170	ENSG00000132170
-1.065	3.434	ALDH5A1	ENSG00000112294	ENSG00000112294
-1.065	3.434	PPP1R14C	ENSG00000198729	ENSG00000198729
-1.065	1.85	C10orf67	ENSG00000179133	ENSG00000179133
-1.065	3.965	FRAT1	ENSG00000165879	ENSG00000165879
-1.065	1.85	CPNE7	ENSG00000178773	ENSG00000178773
1.065	7.625	PEA15	ENSG00000162734	ENSG00000162734
-1.063	6.01	SSBP4	ENSG00000130511	ENSG00000130511
1.062	8.398	ENO1	ENSG00000074800	ENSG00000074800
-1.062	9.477	KMT2C	ENSG00000055609	ENSG00000055609
-1.06	6.209	SYT11	ENSG00000132718	ENSG00000132718
-1.06	7.829	FARP1	ENSG00000152767	ENSG00000152767
1.059	5.979	SLC26A10	ENSG00000135502	ENSG00000135502
1.059	6.999	PHLPP1	ENSG00000081913	ENSG00000081913
-1.058	5.642	SDK2	ENSG00000069188	ENSG00000069188
-1.057	5.119	RND3	ENSG00000115963	ENSG00000115963
-1.057	3.534	SRD5A1	ENSG00000145545	ENSG00000145545
1.057	6.423	RFX5	ENSG00000143390	ENSG00000143390
-1.057	6.88	ZBTB20	ENSG00000181722	ENSG00000181722
-1.053	4.941	PDP1	ENSG00000164951	ENSG00000164951
-1.052	6.808	NUMBL	ENSG00000105245	ENSG00000105245
-1.052	5.387	OPTN	ENSG00000123240	ENSG00000123240
-1.051	6.235	RGL1	ENSG00000143344	ENSG00000143344
1.051	3.688	DDB2	ENSG00000134574	ENSG00000134574
1.051	4.953	AJAP1	ENSG00000196581	ENSG00000196581
1.051	2.979	C1orf54	ENSG00000118292	ENSG00000118292
1.051	2.377	SNTG2	ENSG00000172554	ENSG00000172554
1.051	3.599	TMEM182	ENSG00000170417	ENSG00000170417
1.051	2.48	FRZB	ENSG00000162998	ENSG00000162998
1.051	2.831	PLCD4	ENSG00000115556	ENSG00000115556
1.051	4.541	HDAC11	ENSG00000163517	ENSG00000163517
1.051	4.72	PHLDB2	ENSG00000144824	ENSG00000144824
1.051	5.169	ZNF454	ENSG00000178187	ENSG00000178187
1.051	2.751	KHDC1	ENSG00000135314	ENSG00000135314
1.051	6.157	EPB41L2	ENSG00000079819	ENSG00000079819
1.051	4.308	DGKI	ENSG00000157680	ENSG00000157680
1.051	3.176	ATG9B	ENSG00000181652	ENSG00000181652
1.051	4.192	TMEM64	ENSG00000180694	ENSG00000180694
1.051	2.751	OPLAH	ENSG00000178814	ENSG00000178814
1.051	2.751	ARHGAP11A	ENSG00000198826	ENSG00000198826
1.051	2.979	KIF23	ENSG00000137807	ENSG00000137807
1.051	2.751	LMAN1L	ENSG00000140506	ENSG00000140506
1.051	2.831	SEPTIN12	ENSG00000140623	ENSG00000140623
1.051	3.504	CES3	ENSG00000172828	ENSG00000172828
1.051	3.772	MIEF2	ENSG00000177427	ENSG00000177427
1.051	2.831	LPIN3	ENSG00000132793	ENSG00000132793
1.051	2.377	PNMA6A	ENSG00000235961	ENSG00000235961
1.051	2.48	UBL4A	ENSG00000102178	ENSG00000102178
1.051	1.709	EVA1B	ENSG00000142694	ENSG00000142694
1.051	2.266	CD58	ENSG00000116815	ENSG00000116815
1.051	2.266	SPAG17	ENSG00000155761	ENSG00000155761
1.051	1.709	SEMA4A	ENSG00000196189	ENSG00000196189
1.051	2.014	TRIM17	ENSG00000162931	ENSG00000162931
1.051	1.709	DOK1	ENSG00000115325	ENSG00000115325
1.051	2.266	CISH	ENSG00000114737	ENSG00000114737
1.051	2.145	THPO	ENSG00000090534	ENSG00000090534
1.051	1.709	C4orf50	ENSG00000181215	ENSG00000181215
1.051	2.014	NIM1K	ENSG00000177453	ENSG00000177453
1.051	1.87	SPATA9	ENSG00000145757	ENSG00000145757
1.051	2.145	PROB1	ENSG00000228672	ENSG00000228672
1.051	1.709	TCTE1	ENSG00000146221	ENSG00000146221
1.051	2.266	TTK	ENSG00000112742	ENSG00000112742
1.051	1.709	GSAP	ENSG00000186088	ENSG00000186088
1.051	2.014	EPO	ENSG00000130427	ENSG00000130427
1.051	2.145	PAX5	ENSG00000196092	ENSG00000196092
1.051	1.709	C9orf153	ENSG00000187753	ENSG00000187753
1.051	1.87	CFAP58	ENSG00000120051	ENSG00000120051
1.051	1.709	PLAAT3	ENSG00000176485	ENSG00000176485
1.051	2.014	VWA5A	ENSG00000110002	ENSG00000110002
1.051	2.014	C1R	ENSG00000159403	ENSG00000159403
1.051	1.709	NCKAP1L	ENSG00000123338	ENSG00000123338
1.051	1.709	ATP23	ENSG00000166896	ENSG00000166896
1.051	1.87	RHOF	ENSG00000139725	ENSG00000139725
1.051	1.87	DNAH10	ENSG00000197653	ENSG00000197653
1.051	1.87	FAH	ENSG00000103876	ENSG00000103876
1.051	1.709	TMEM265	ENSG00000281991	ENSG00000281991
1.051	1.709	PLK5	ENSG00000185988	ENSG00000185988
1.051	1.87	PMIS2	ENSG00000283758	ENSG00000283758
1.051	1.87	CHST7	ENSG00000147119	ENSG00000147119
1.051	2.266	F8A1	ENSG00000277203	ENSG00000277203
1.051	2.666	RXRG	ENSG00000143171	ENSG00000143171
1.051	4.13	HHAT	ENSG00000054392	ENSG00000054392
1.051	2.666	VILL	ENSG00000136059	ENSG00000136059
1.051	3.644	TMEM38B	ENSG00000095209	ENSG00000095209
1.051	3.403	GARNL3	ENSG00000136895	ENSG00000136895
1.051	2.576	OMP	ENSG00000254550	ENSG00000254550
1.051	2.576	ANKRD9	ENSG00000156381	ENSG00000156381
1.051	3.114	SPEM1	ENSG00000181323	ENSG00000181323
1.051	4.28	KRT9	ENSG00000171403	ENSG00000171403
1.051	3.294	SAMD10	ENSG00000130590	ENSG00000130590
1.051	3.048	RAB40A	ENSG00000172476	ENSG00000172476
1.051	2.576	SMIM10L2A	ENSG00000178947	ENSG00000178947
1.051	4.065	RBL1	ENSG00000080839	ENSG00000080839
-1.049	6.536	HSPH1	ENSG00000120694	ENSG00000120694
-1.047	3.315	NEFH	ENSG00000100285	ENSG00000100285
-1.047	3.315	MYH9	ENSG00000100345	ENSG00000100345
-1.046	7.311	MORF4L2	ENSG00000123562	ENSG00000123562
-1.046	5.045	IL17RD	ENSG00000144730	ENSG00000144730
-1.045	5.659	MYADM	ENSG00000179820	ENSG00000179820
-1.045	8.764	KDM5C	ENSG00000126012	ENSG00000126012
-1.045	5.746	DOP1B	ENSG00000142197	ENSG00000142197
-1.045	2.129	GLIPR2	ENSG00000122694	ENSG00000122694
-1.045	2.129	ONECUT3	ENSG00000205922	ENSG00000205922
1.043	6.13	LRRC8D	ENSG00000171492	ENSG00000171492
1.042	5.971	IDUA	ENSG00000127415	ENSG00000127415
-1.041	2.916	GSG1L	ENSG00000169181	ENSG00000169181
1.04	5.772	C19orf18	ENSG00000177025	ENSG00000177025
-1.04	6.388	NETO2	ENSG00000171208	ENSG00000171208
-1.039	5.98	CDC42SE2	ENSG00000158985	ENSG00000158985
-1.039	5.267	TAF5L	ENSG00000135801	ENSG00000135801
-1.038	6.067	ATXN7L2	ENSG00000162650	ENSG00000162650
1.037	6.38	DNAJB2	ENSG00000135924	ENSG00000135924
-1.036	6.165	BICDL1	ENSG00000135127	ENSG00000135127
-1.036	7.161	MAP3K12	ENSG00000139625	ENSG00000139625
1.035	5.176	AIF1L	ENSG00000126878	ENSG00000126878
-1.033	3.056	GRIN2B	ENSG00000273079	ENSG00000273079
1.031	5.826	PLOD2	ENSG00000152952	ENSG00000152952
-1.031	6.599	PRMT8	ENSG00000111218	ENSG00000111218
-1.03	2.363	SLC22A1	ENSG00000175003	ENSG00000175003
-1.03	2.363	CLEC19A	ENSG00000261210	ENSG00000261210
-1.029	5.201	NRSN1	ENSG00000152954	ENSG00000152954
1.027	4.529	SLC35D1	ENSG00000116704	ENSG00000116704
-1.026	5.375	ABCC4	ENSG00000125257	ENSG00000125257
1.026	8.582	EPHA5	ENSG00000145242	ENSG00000145242
1.026	7.661	CHD1	ENSG00000153922	ENSG00000153922
1.025	4.455	SIDT2	ENSG00000149577	ENSG00000149577
1.024	4.377	SMIM38	ENSG00000284713	ENSG00000284713
1.023	5.935	CHRNA5	ENSG00000169684	ENSG00000169684
-1.023	8.655	WDFY2	ENSG00000139668	ENSG00000139668
-1.023	5.554	RNF139	ENSG00000170881	ENSG00000170881
1.022	9.234	ENO2	ENSG00000111674	ENSG00000111674
-1.021	5.478	CHM	ENSG00000188419	ENSG00000188419
1.021	4.207	FAM83H	ENSG00000180921	ENSG00000180921
-1.02	2.564	NIPSNAP3B	ENSG00000165028	ENSG00000165028
-1.02	3.786	FHDC1	ENSG00000137460	ENSG00000137460
-1.02	8.038	MYT1	ENSG00000196132	ENSG00000196132
1.019	5.699	SNX9	ENSG00000130340	ENSG00000130340
1.018	6.102	PIK3R2	ENSG00000105647	ENSG00000105647
1.018	5.677	ZFP36L2	ENSG00000152518	ENSG00000152518
-1.018	5.667	SNAP91	ENSG00000065609	ENSG00000065609
1.017	4.048	CCDC169	ENSG00000242715	ENSG00000242715
1.017	5.04	CLIP4	ENSG00000115295	ENSG00000115295
1.017	5.622	CBARP	ENSG00000099625	ENSG00000099625
1.017	5.023	IQSEC3	ENSG00000120645	ENSG00000120645
1.015	6.766	ABCC1	ENSG00000103222	ENSG00000103222
-1.015	5.475	RAVER2	ENSG00000162437	ENSG00000162437
1.014	7.106	TRIB1	ENSG00000173334	ENSG00000173334
1.014	6.741	NEK7	ENSG00000151414	ENSG00000151414
1.014	5.912	CDIP1	ENSG00000089486	ENSG00000089486
1.014	8.493	CHRNA4	ENSG00000101204	ENSG00000101204
1.012	3.831	ZBTB7B	ENSG00000160685	ENSG00000160685
-1.012	2.74	RASGEF1C	ENSG00000146090	ENSG00000146090
-1.012	2.74	CYCS	ENSG00000172115	ENSG00000172115
-1.011	5.253	SH3BP4	ENSG00000130147	ENSG00000130147
-1.011	6.529	UBALD1	ENSG00000153443	ENSG00000153443
-1.01	4.01	UTP14A	ENSG00000156697	ENSG00000156697
1.01	9.984	IGFBP2	ENSG00000115457	ENSG00000115457
1.009	3.751	TPCN1	ENSG00000186815	ENSG00000186815
1.009	3.751	SYNGR2	ENSG00000108639	ENSG00000108639
1.009	4.741	TRMT1L	ENSG00000121486	ENSG00000121486
-1.009	5.31	ERF	ENSG00000105722	ENSG00000105722
1.008	3.709	PPIF	ENSG00000108179	ENSG00000108179
-1.008	7.436	SRF	ENSG00000112658	ENSG00000112658
-1.008	5.64	CEP112	ENSG00000154240	ENSG00000154240
-1.006	5.926	ACOT7	ENSG00000097021	ENSG00000097021
-1.006	3.605	RREB1	ENSG00000124782	ENSG00000124782
-1.006	7.216	TIMP2	ENSG00000035862	ENSG00000035862
1.006	4.633	UACA	ENSG00000137831	ENSG00000137831
1.006	4.633	RAI2	ENSG00000131831	ENSG00000131831
-1.005	9.258	TMSB10	ENSG00000034510	ENSG00000034510
1.005	4.61	TIMELESS	ENSG00000111602	ENSG00000111602
-1.005	9.615	KALRN	ENSG00000160145	ENSG00000160145
-1.004	6.476	FLCN	ENSG00000154803	ENSG00000154803
1.004	4.564	SPATA24	ENSG00000170469	ENSG00000170469
1.004	5.145	PADI2	ENSG00000117115	ENSG00000117115
1.003	9.042	ZEB2	ENSG00000169554	ENSG00000169554
1.003	4.541	MCM2	ENSG00000073111	ENSG00000073111
-1.002	5.788	CLIC4	ENSG00000169504	ENSG00000169504
1.001	5.081	N6AMT1	ENSG00000156239	ENSG00000156239
-1.001	7.393	IGDCC3	ENSG00000174498	ENSG00000174498
-1.001	5.123	PPP1R13B	ENSG00000088808	ENSG00000088808
1.001	3.48	BIRC5	ENSG00000089685	ENSG00000089685
-1	3.039	CCDC17	ENSG00000159588	ENSG00000159588
-1	1.455	GXYLT2	ENSG00000172986	ENSG00000172986
-1	1.455	SLC9A3R2	ENSG00000065054	ENSG00000065054
0.9991	3.429	IKZF2	ENSG00000030419	ENSG00000030419
-0.9987	4.95	PGBD5	ENSG00000177614	ENSG00000177614
0.9985	4.997	PRNP	ENSG00000171867	ENSG00000171867
0.9972	3.376	EGFR	ENSG00000146648	ENSG00000146648
0.9972	3.376	TRAF3	ENSG00000131323	ENSG00000131323
0.9972	3.376	ITPRIPL2	ENSG00000205730	ENSG00000205730
0.9972	3.376	ZNF280B	ENSG00000275004	ENSG00000275004
-0.9971	9.39	MT-ATP6	ENSG00000198899	ENSG00000198899
-0.9969	5.246	PTPRN2	ENSG00000155093	ENSG00000155093
0.9957	4.336	CEP72	ENSG00000112877	ENSG00000112877
0.9952	3.322	GOLGA7B	ENSG00000155265	ENSG00000155265
-0.9951	7.092	SNN	ENSG00000184602	ENSG00000184602
0.9949	5.315	ASGR1	ENSG00000141505	ENSG00000141505
-0.9946	6.661	ACAT2	ENSG00000120437	ENSG00000120437
0.9944	4.888	TCF7L1	ENSG00000152284	ENSG00000152284
-0.9942	5.331	PPP1R15A	ENSG00000087074	ENSG00000087074
-0.994	6.028	ABRACL	ENSG00000146386	ENSG00000146386
-0.9928	5.763	MTHFD2	ENSG00000065911	ENSG00000065911
-0.9907	4.069	SLC30A8	ENSG00000164756	ENSG00000164756
0.9905	3.206	CLRN1	ENSG00000163646	ENSG00000163646
0.9905	3.206	TERC	ENSG00000270141	ENSG00000270141
0.9905	3.206	NDUFA4L2	ENSG00000185633	ENSG00000185633
0.9905	3.206	CLMN	ENSG00000165959	ENSG00000165959
0.9905	3.206	ADORA2B	ENSG00000170425	ENSG00000170425
-0.99	7.605	RAB6A	ENSG00000175582	ENSG00000175582
0.9899	4.191	MIS18BP1	ENSG00000129534	ENSG00000129534
-0.9896	8.295	ARHGEF10L	ENSG00000074964	ENSG00000074964
-0.9892	6.755	TOM1L2	ENSG00000175662	ENSG00000175662
-0.9889	1.812	PTCH2	ENSG00000117425	ENSG00000117425
-0.9889	1.812	AKR1C2	ENSG00000151632	ENSG00000151632
-0.9889	1.812	IL11	ENSG00000095752	ENSG00000095752
0.9889	6.489	MAN1A1	ENSG00000111885	ENSG00000111885
0.9879	3.145	ACTC1	ENSG00000159251	ENSG00000159251
0.9879	3.145	SLCO3A1	ENSG00000176463	ENSG00000176463
0.9879	3.145	LAGE3	ENSG00000196976	ENSG00000196976
-0.9878	5.76	MAPK4	ENSG00000141639	ENSG00000141639
[truncated: 16,076 more rows]

## Sheet: Data_S13_late-RGC_DEGs
logFC	AveExpr	gene_names	Gene	_row
-9.874	3.797	NNAT	ENSG00000053438	ENSG00000053438
9.578	1.506	NLRP2	ENSG00000022556	ENSG00000022556
8.858	1.145	ZNF717	ENSG00000227124	ENSG00000227124
-8.751	3.235	ATOH7	ENSG00000179774	ENSG00000179774
8.743	1.088	CTSF	ENSG00000174080	ENSG00000174080
7.098	0.2653	TMEM235	ENSG00000204278	ENSG00000204278
-6.128	1.924	TRIM4	ENSG00000146833	ENSG00000146833
5.985	1.294	ITGA11	ENSG00000137809	ENSG00000137809
-5.939	1.829	GPR149	ENSG00000174948	ENSG00000174948
5.688	1.145	ZNF662	ENSG00000182983	ENSG00000182983
-5.056	1.388	MTLN	ENSG00000175701	ENSG00000175701
-5.036	1.378	CCDC152	ENSG00000198865	ENSG00000198865
-5.016	1.368	SLC17A8	ENSG00000179520	ENSG00000179520
-4.677	1.198	HYAL4	ENSG00000106302	ENSG00000106302
-4.625	1.172	SNED1	ENSG00000162804	ENSG00000162804
-4.571	1.145	SLC4A4	ENSG00000080493	ENSG00000080493
-4.515	1.117	DOCK5	ENSG00000147459	ENSG00000147459
4.504	5.655	ERBB4	ENSG00000178568	ENSG00000178568
-4.486	1.103	LAMA4	ENSG00000112769	ENSG00000112769
-4.447	4.784	DCC	ENSG00000187323	ENSG00000187323
-4.426	1.073	TRPM8	ENSG00000144481	ENSG00000144481
4.338	3.93	GAD1	ENSG00000128683	ENSG00000128683
-4.266	0.9929	SMOC1	ENSG00000198732	ENSG00000198732
-4.231	0.9757	SHCBP1	ENSG00000171241	ENSG00000171241
-4.196	0.9581	LAT2	ENSG00000086730	ENSG00000086730
-4.14	4.39	ELN	ENSG00000049540	ENSG00000049540
-4.123	0.9216	RERG	ENSG00000134533	ENSG00000134533
-4.085	0.9026	MAP3K5	ENSG00000197442	ENSG00000197442
-4.085	0.9026	NIPAL2	ENSG00000104361	ENSG00000104361
-4.085	0.9026	FAM181B	ENSG00000182103	ENSG00000182103
-4.063	5.284	ONECUT1	ENSG00000169856	ENSG00000169856
-4.006	0.8631	FGD3	ENSG00000127084	ENSG00000127084
3.989	3.466	CALCRL	ENSG00000064989	ENSG00000064989
-3.956	4.008	NPTX1	ENSG00000171246	ENSG00000171246
3.851	2.549	EYS	ENSG00000188107	ENSG00000188107
3.851	2.549	TG	ENSG00000042832	ENSG00000042832
-3.834	0.7769	CAPS2	ENSG00000180881	ENSG00000180881
-3.834	0.7769	PNPLA4	ENSG00000006757	ENSG00000006757
-3.822	6.794	STRA6	ENSG00000137868	ENSG00000137868
-3.787	0.7536	RIMBP2	ENSG00000060709	ENSG00000060709
3.767	4.215	DPYD	ENSG00000188641	ENSG00000188641
3.729	2.668	DPEP1	ENSG00000015413	ENSG00000015413
-3.689	2.29	SHE	ENSG00000169291	ENSG00000169291
-3.672	2.281	SPINK5	ENSG00000133710	ENSG00000133710
-3.638	0.6789	KLRG2	ENSG00000188883	ENSG00000188883
-3.638	0.6789	RASEF	ENSG00000165105	ENSG00000165105
-3.638	0.6789	MYO5B	ENSG00000167306	ENSG00000167306
-3.638	0.6789	FAM83E	ENSG00000105523	ENSG00000105523
-3.602	2.246	DNAJC22	ENSG00000178401	ENSG00000178401
3.594	2.42	TLL1	ENSG00000038295	ENSG00000038295
-3.548	5.158	PIEZO2	ENSG00000154864	ENSG00000154864
3.542	1.947	CAPN12	ENSG00000182472	ENSG00000182472
3.522	2.384	MUC3A	ENSG00000169894	ENSG00000169894
-3.51	2.2	CRISPLD2	ENSG00000103196	ENSG00000103196
-3.504	5.741	TBX3	ENSG00000135111	ENSG00000135111
-3.471	0.5956	NFIA	ENSG00000162599	ENSG00000162599
-3.471	0.5956	SLC28A1	ENSG00000156222	ENSG00000156222
-3.471	0.5956	NOTUM	ENSG00000185269	ENSG00000185269
-3.471	0.5956	NPAS1	ENSG00000130751	ENSG00000130751
-3.451	2.171	STK32A	ENSG00000169302	ENSG00000169302
3.424	2.821	GRIK1	ENSG00000171189	ENSG00000171189
-3.411	0.5655	ADRA1B	ENSG00000170214	ENSG00000170214
-3.411	0.5655	EBF2	ENSG00000221818	ENSG00000221818
-3.411	0.5655	KIF18A	ENSG00000121621	ENSG00000121621
-3.411	0.5655	RNF135	ENSG00000181481	ENSG00000181481
-3.402	3.368	CALCB	ENSG00000175868	ENSG00000175868
-3.39	2.14	TMEM163	ENSG00000152128	ENSG00000152128
3.381	4.135	OSBPL10	ENSG00000144645	ENSG00000144645
3.352	3.25	GRPR	ENSG00000126010	ENSG00000126010
-3.348	0.5341	NPY1R	ENSG00000164128	ENSG00000164128
-3.348	0.5341	KCNJ6	ENSG00000157542	ENSG00000157542
-3.348	0.5341	RGN	ENSG00000130988	ENSG00000130988
3.341	2.475	GATA2	ENSG00000179348	ENSG00000179348
-3.306	4.601	PPFIBP2	ENSG00000166387	ENSG00000166387
3.262	3.705	LINGO3	ENSG00000220008	ENSG00000220008
-3.23	4.176	SGCG	ENSG00000102683	ENSG00000102683
-3.214	0.467	KCTD14	ENSG00000151364	ENSG00000151364
-3.214	0.467	ATP8B4	ENSG00000104043	ENSG00000104043
3.208	1.78	GRIP2	ENSG00000144596	ENSG00000144596
3.191	3.804	SLCO4A1	ENSG00000101187	ENSG00000101187
3.157	4.023	LAMP5	ENSG00000125869	ENSG00000125869
3.12	3.231	HHIPL1	ENSG00000182218	ENSG00000182218
3.105	2.517	ELMO1	ENSG00000155849	ENSG00000155849
3.1	2.354	MYH15	ENSG00000144821	ENSG00000144821
3.076	1.714	AL160269.1	ENSG00000285269	ENSG00000285269
-3.066	0.3929	KNCN	ENSG00000162456	ENSG00000162456
-3.066	0.3929	TRPM5	ENSG00000070985	ENSG00000070985
-3.066	0.3929	TSHR	ENSG00000165409	ENSG00000165409
-3.066	0.3929	SSX3	ENSG00000165584	ENSG00000165584
-3.04	1.965	RASL11A	ENSG00000122035	ENSG00000122035
-3.013	1.951	GABRB2	ENSG00000145864	ENSG00000145864
-3.006	5.855	CLDN5	ENSG00000184113	ENSG00000184113
-2.997	3.166	KCNK10	ENSG00000100433	ENSG00000100433
-2.986	0.3529	METTL7A	ENSG00000185432	ENSG00000185432
-2.986	0.3529	SYNE3	ENSG00000176438	ENSG00000176438
-2.986	0.3529	SHISA6	ENSG00000188803	ENSG00000188803
-2.986	0.3529	PCDH11Y	ENSG00000099715	ENSG00000099715
-2.979	4.993	EYA2	ENSG00000064655	ENSG00000064655
2.964	3.753	RET	ENSG00000165731	ENSG00000165731
2.955	3.686	SRL	ENSG00000185739	ENSG00000185739
2.94	2.434	RPP25	ENSG00000178718	ENSG00000178718
2.93	6.755	TMEM132A	ENSG00000006118	ENSG00000006118
-2.915	6.825	SHB	ENSG00000107338	ENSG00000107338
-2.912	5.871	ANK1	ENSG00000029534	ENSG00000029534
2.881	3.649	SPEGNB	ENSG00000286095	ENSG00000286095
2.881	2.549	SLC18A3	ENSG00000187714	ENSG00000187714
-2.876	3.105	SLC27A2	ENSG00000140284	ENSG00000140284
-2.863	3.099	HR	ENSG00000168453	ENSG00000168453
-2.85	4.677	GPR156	ENSG00000175697	ENSG00000175697
-2.837	5.408	CALB2	ENSG00000172137	ENSG00000172137
2.835	1.835	FAM43B	ENSG00000183114	ENSG00000183114
2.829	2.655	SH3TC1	ENSG00000125089	ENSG00000125089
2.818	3.959	ARHGAP29	ENSG00000137962	ENSG00000137962
2.811	2.209	GBGT1	ENSG00000148288	ENSG00000148288
2.811	4.531	EPHA8	ENSG00000070886	ENSG00000070886
-2.811	1.85	POPDC3	ENSG00000132429	ENSG00000132429
-2.811	1.85	SYNE4	ENSG00000181392	ENSG00000181392
2.801	5.664	GPR37	ENSG00000170775	ENSG00000170775
-2.776	8.149	PRUNE2	ENSG00000106772	ENSG00000106772
2.763	3.456	ADAM12	ENSG00000148848	ENSG00000148848
2.76	2.003	VWA5B1	ENSG00000158816	ENSG00000158816
2.754	2.341	STAC2	ENSG00000141750	ENSG00000141750
2.749	2.615	ECHDC3	ENSG00000134463	ENSG00000134463
-2.748	5.092	RASSF10	ENSG00000189431	ENSG00000189431
2.743	5.506	PLXNA2	ENSG00000076356	ENSG00000076356
2.739	5.184	GABRA2	ENSG00000151834	ENSG00000151834
-2.689	5.334	PLXNA4	ENSG00000221866	ENSG00000221866
-2.674	2.519	ARSF	ENSG00000062096	ENSG00000062096
2.659	4.965	CABP1	ENSG00000157782	ENSG00000157782
2.655	5.032	CCND2	ENSG00000118971	ENSG00000118971
-2.654	7.057	LDB3	ENSG00000122367	ENSG00000122367
-2.647	1.768	ANO3	ENSG00000134343	ENSG00000134343
-2.644	7.322	ATP2B4	ENSG00000058668	ENSG00000058668
2.629	2.675	HHIP	ENSG00000164161	ENSG00000164161
2.629	1.938	GABRR2	ENSG00000111886	ENSG00000111886
-2.611	1.751	TGFA	ENSG00000163235	ENSG00000163235
-2.611	1.751	SAMD3	ENSG00000164483	ENSG00000164483
-2.611	1.751	BHLHE23	ENSG00000125533	ENSG00000125533
2.609	2.413	ADCY8	ENSG00000155897	ENSG00000155897
2.609	2.413	SECTM1	ENSG00000141574	ENSG00000141574
2.582	3.5	CHAT	ENSG00000070748	ENSG00000070748
2.58	2.094	C10orf95	ENSG00000120055	ENSG00000120055
-2.568	2.466	SCN5A	ENSG00000183873	ENSG00000183873
2.557	5.871	NTRK2	ENSG00000148053	ENSG00000148053
-2.551	4.89	TMEM132E	ENSG00000181291	ENSG00000181291
-2.548	5.915	FOXG1	ENSG00000176165	ENSG00000176165
-2.546	2.455	COL6A6	ENSG00000206384	ENSG00000206384
2.543	4.096	ZBBX	ENSG00000169064	ENSG00000169064
2.539	2.234	PEAR1	ENSG00000187800	ENSG00000187800
2.539	2.234	NHLRC4	ENSG00000257108	ENSG00000257108
2.539	2.234	CDH13	ENSG00000140945	ENSG00000140945
-2.538	1.714	PARPBP	ENSG00000185480	ENSG00000185480
2.534	3.475	ZNF385C	ENSG00000187595	ENSG00000187595
-2.518	7.45	ID3	ENSG00000117318	ENSG00000117318
2.506	5.169	MFNG	ENSG00000100060	ENSG00000100060
2.495	2.822	SHFL	ENSG00000130813	ENSG00000130813
2.485	1.866	ABCA4	ENSG00000198691	ENSG00000198691
2.485	1.866	IKBKE	ENSG00000263528	ENSG00000263528
2.478	4.064	CRX	ENSG00000105392	ENSG00000105392
2.478	5.983	MN1	ENSG00000169184	ENSG00000169184
-2.477	2.42	AK5	ENSG00000154027	ENSG00000154027
-2.461	1.676	C2orf88	ENSG00000187699	ENSG00000187699
-2.461	3.261	G0S2	ENSG00000123689	ENSG00000123689
2.456	4.452	SYNE1	ENSG00000131018	ENSG00000131018
-2.453	5.216	COL9A3	ENSG00000092758	ENSG00000092758
-2.453	2.409	COL24A1	ENSG00000171502	ENSG00000171502
2.451	3.824	SPON1	ENSG00000262655	ENSG00000262655
2.448	2.028	PLEKHD1	ENSG00000175985	ENSG00000175985
-2.439	4.723	KCNK12	ENSG00000184261	ENSG00000184261
-2.427	4.466	CAMK1G	ENSG00000008118	ENSG00000008118
2.424	5.148	FOXP2	ENSG00000128573	ENSG00000128573
-2.421	1.656	TDRD10	ENSG00000163239	ENSG00000163239
2.409	4.397	RIMS4	ENSG00000101098	ENSG00000101098
-2.399	3.76	PRICKLE1	ENSG00000139174	ENSG00000139174
-2.388	3.961	KIF19	ENSG00000196169	ENSG00000196169
2.38	4.565	LY6E	ENSG00000160932	ENSG00000160932
-2.38	4.908	FRAS1	ENSG00000138759	ENSG00000138759
2.377	4.413	TXNRD2	ENSG00000184470	ENSG00000184470
2.369	6.272	ASIC4	ENSG00000072182	ENSG00000072182
-2.364	5.327	RGS10	ENSG00000148908	ENSG00000148908
2.358	2.539	KREMEN2	ENSG00000131650	ENSG00000131650
2.358	2.539	SPEM2	ENSG00000184560	ENSG00000184560
-2.355	2.359	ARHGAP15	ENSG00000075884	ENSG00000075884
2.354	3.566	KCNA4	ENSG00000182255	ENSG00000182255
2.339	3.668	TTN	ENSG00000155657	ENSG00000155657
-2.338	1.614	C3orf52	ENSG00000114529	ENSG00000114529
-2.325	2.83	SEMA3D	ENSG00000153993	ENSG00000153993
2.324	1.785	ADORA1	ENSG00000163485	ENSG00000163485
2.315	4.668	COL27A1	ENSG00000196739	ENSG00000196739
-2.315	8.679	SAMD11	ENSG00000187634	ENSG00000187634
2.312	4.472	JAG1	ENSG00000101384	ENSG00000101384
2.309	2.915	ATP1A2	ENSG00000018625	ENSG00000018625
2.304	1.956	TUBA4A	ENSG00000127824	ENSG00000127824
2.304	1.956	HRCT1	ENSG00000196196	ENSG00000196196
-2.302	5.055	CYSLTR2	ENSG00000152207	ENSG00000152207
-2.298	5.053	ADAMTS2	ENSG00000087116	ENSG00000087116
-2.294	1.592	EGR3	ENSG00000179388	ENSG00000179388
-2.294	1.592	SLC47A1	ENSG00000142494	ENSG00000142494
2.288	5.278	SLC38A4	ENSG00000139209	ENSG00000139209
2.288	2.108	BEX5	ENSG00000184515	ENSG00000184515
-2.284	4.526	PLK2	ENSG00000145632	ENSG00000145632
-2.279	3.169	DMD	ENSG00000198947	ENSG00000198947
-2.277	4.247	GAL	ENSG00000069482	ENSG00000069482
2.272	3.279	JCAD	ENSG00000165757	ENSG00000165757
2.264	2.372	TNNI3K	ENSG00000116783	ENSG00000116783
2.264	2.372	PKD1L1	ENSG00000158683	ENSG00000158683
-2.249	1.569	NXNL2	ENSG00000130045	ENSG00000130045
-2.249	2.306	TAC1	ENSG00000006128	ENSG00000006128
2.234	2.788	CALB1	ENSG00000104327	ENSG00000104327
-2.232	4.62	KCNC4	ENSG00000116396	ENSG00000116396
2.229	4.864	EPHA4	ENSG00000116106	ENSG00000116106
-2.229	2.782	GABRE	ENSG00000102287	ENSG00000102287
2.228	2.875	C1R	ENSG00000159403	ENSG00000159403
2.224	2.958	UNC5A	ENSG00000113763	ENSG00000113763
-2.221	6.959	RBMS3	ENSG00000144642	ENSG00000144642
-2.221	2.292	ADAMTS9	ENSG00000163638	ENSG00000163638
-2.218	3.139	KCNQ1	ENSG00000053918	ENSG00000053918
-2.209	2.772	CD14	ENSG00000170458	ENSG00000170458
-2.202	1.546	S100A10	ENSG00000197747	ENSG00000197747
-2.202	1.546	FGF18	ENSG00000156427	ENSG00000156427
-2.202	1.546	LGI3	ENSG00000168481	ENSG00000168481
-2.202	1.546	ARHGAP6	ENSG00000047648	ENSG00000047648
-2.193	2.278	SLC4A10	ENSG00000144290	ENSG00000144290
2.185	6.725	EPPK1	ENSG00000261150	ENSG00000261150
2.178	4.18	THBS2	ENSG00000186340	ENSG00000186340
-2.173	3.647	UNC5D	ENSG00000156687	ENSG00000156687
-2.17	3.115	EYA4	ENSG00000112319	ENSG00000112319
-2.168	2.751	TMEM196	ENSG00000173452	ENSG00000173452
-2.164	2.264	CYP46A1	ENSG00000036530	ENSG00000036530
2.144	2.312	KCND3	ENSG00000171385	ENSG00000171385
2.144	2.036	PAPPA2	ENSG00000116183	ENSG00000116183
2.144	2.918	TNNI1	ENSG00000159173	ENSG00000159173
2.144	2.998	TPD52L1	ENSG00000111907	ENSG00000111907
2.144	2.036	MLXIPL	ENSG00000009950	ENSG00000009950
2.144	4.017	SYNGR2	ENSG00000108639	ENSG00000108639
2.144	2.918	MCEMP1	ENSG00000183019	ENSG00000183019
2.144	3.146	FXYD3	ENSG00000089356	ENSG00000089356
2.144	2.036	CARD10	ENSG00000100065	ENSG00000100065
2.144	4.822	PRKCG	ENSG00000126583	ENSG00000126583
-2.134	2.249	LAYN	ENSG00000204381	ENSG00000204381
-2.13	4.783	LRRK1	ENSG00000154237	ENSG00000154237
-2.116	4.673	TRAM2	ENSG00000065308	ENSG00000065308
2.108	6.704	TRIM9	ENSG00000100505	ENSG00000100505
-2.104	1.497	LNX1	ENSG00000072201	ENSG00000072201
-2.104	2.72	GSG1	ENSG00000111305	ENSG00000111305
2.103	3.958	HTRA1	ENSG00000166033	ENSG00000166033
2.103	6.935	SIPA1L3	ENSG00000105738	ENSG00000105738
2.097	3.742	CLDN1	ENSG00000163347	ENSG00000163347
2.095	3.695	FOXD1	ENSG00000251493	ENSG00000251493
2.089	4.502	PPP2R2C	ENSG00000074211	ENSG00000074211
-2.079	6.309	CPNE9	ENSG00000144550	ENSG00000144550
-2.07	5.623	PRKG1	ENSG00000185532	ENSG00000185532
-2.057	3.589	SLC6A17	ENSG00000197106	ENSG00000197106
-2.056	4.136	TTC29	ENSG00000137473	ENSG00000137473
2.055	3.81	RAP1GAP	ENSG00000076864	ENSG00000076864
2.053	2.788	FBXO27	ENSG00000161243	ENSG00000161243
-2.053	1.471	LRRC7	ENSG00000033122	ENSG00000033122
-2.053	1.471	ALPK1	ENSG00000073331	ENSG00000073331
-2.053	5.995	ADAMTS16	ENSG00000145536	ENSG00000145536
2.05	5.319	AIFM3	ENSG00000183773	ENSG00000183773
2.049	3.718	HSD17B14	ENSG00000087076	ENSG00000087076
-2.042	2.203	FAM241A	ENSG00000174749	ENSG00000174749
2.029	5.607	FAM131C	ENSG00000185519	ENSG00000185519
2.023	2.372	CD74	ENSG00000019582	ENSG00000019582
2.023	2.372	PTER	ENSG00000165983	ENSG00000165983
2.021	3.342	TSPYL5	ENSG00000180543	ENSG00000180543
2.019	7.535	ARHGEF4	ENSG00000136002	ENSG00000136002
2.019	7.716	CACNG5	ENSG00000075429	ENSG00000075429
-2.017	3.039	UTP14A	ENSG00000156697	ENSG00000156697
2.017	4.62	GABRB1	ENSG00000163288	ENSG00000163288
-2.015	2.675	CAV2	ENSG00000105971	ENSG00000105971
-2.015	2.675	SLC6A2	ENSG00000103546	ENSG00000103546
-2.01	2.187	METTL18	ENSG00000171806	ENSG00000171806
2.007	9.12	ONECUT2	ENSG00000119547	ENSG00000119547
-2.004	3.322	HS3ST2	ENSG00000122254	ENSG00000122254
-2.002	8.53	PRPH	ENSG00000135406	ENSG00000135406
-1.999	1.445	MME	ENSG00000196549	ENSG00000196549
1.999	2.108	CRYBG2	ENSG00000176092	ENSG00000176092
1.999	2.108	FSTL5	ENSG00000168843	ENSG00000168843
-1.998	8.112	C14orf132	ENSG00000227051	ENSG00000227051
1.994	4.053	CCDC159	ENSG00000183401	ENSG00000183401
-1.992	2.663	KCND2	ENSG00000184408	ENSG00000184408
-1.992	2.663	CCDC33	ENSG00000140481	ENSG00000140481
1.987	4.581	FMN1	ENSG00000248905	ENSG00000248905
1.983	1.956	PMAIP1	ENSG00000141682	ENSG00000141682
-1.981	3.02	POMC	ENSG00000115138	ENSG00000115138
1.978	2.915	DYRK3	ENSG00000143479	ENSG00000143479
-1.977	2.171	SRRM5	ENSG00000226763	ENSG00000226763
1.977	6.857	RASGEF1B	ENSG00000138670	ENSG00000138670
-1.973	4.704	CHRNA6	ENSG00000147434	ENSG00000147434
-1.971	4.489	CSMD2	ENSG00000121904	ENSG00000121904
1.963	4.593	SEMA5A	ENSG00000112902	ENSG00000112902
1.963	1.785	C2orf15	ENSG00000273045	ENSG00000273045
1.963	1.785	GPX3	ENSG00000211445	ENSG00000211445
1.963	3.37	BAIAP2L1	ENSG00000006453	ENSG00000006453
1.963	1.785	CCDC60	ENSG00000183273	ENSG00000183273
-1.963	3.011	MND1	ENSG00000121211	ENSG00000121211
1.959	7.798	DOC2B	ENSG00000272636	ENSG00000272636
1.957	2.739	NFKBID	ENSG00000167604	ENSG00000167604
1.948	3.668	FAM50B	ENSG00000145945	ENSG00000145945
1.948	3.668	LINC02693	ENSG00000212719	ENSG00000212719
1.948	3.668	CHCHD10	ENSG00000250479	ENSG00000250479
1.947	3.244	CDH18	ENSG00000145526	ENSG00000145526
1.944	2.643	INHBE	ENSG00000139269	ENSG00000139269
-1.944	1.417	GPR45	ENSG00000135973	ENSG00000135973
-1.944	1.417	CD9	ENSG00000010278	ENSG00000010278
-1.944	1.417	LTK	ENSG00000062524	ENSG00000062524
-1.944	3.739	DLX1	ENSG00000144355	ENSG00000144355
1.94	4.785	SHISA7	ENSG00000187902	ENSG00000187902
-1.938	5.712	TAFA5	ENSG00000219438	ENSG00000219438
1.935	4.159	ADARB2	ENSG00000185736	ENSG00000185736
1.927	3.106	TESMIN	ENSG00000132749	ENSG00000132749
1.925	5.903	MAN1A1	ENSG00000111885	ENSG00000111885
-1.925	2.992	PCSK1	ENSG00000175426	ENSG00000175426
1.922	5.3	COMT	ENSG00000093010	ENSG00000093010
1.92	5.565	STC2	ENSG00000113739	ENSG00000113739
1.917	3.456	ADAMTS17	ENSG00000140470	ENSG00000140470
1.912	2.427	SLC16A6	ENSG00000108932	ENSG00000108932
-1.91	2.137	NR5A2	ENSG00000116833	ENSG00000116833
1.899	6.045	ZNF385D	ENSG00000151789	ENSG00000151789
1.898	5.427	PLCH2	ENSG00000149527	ENSG00000149527
-1.896	4.666	HEY1	ENSG00000164683	ENSG00000164683
-1.895	6.074	ALCAM	ENSG00000170017	ENSG00000170017
1.892	2.306	TSPAN12	ENSG00000106025	ENSG00000106025
1.892	2.306	ANTXRL	ENSG00000274209	ENSG00000274209
-1.886	1.388	ADAMTS15	ENSG00000166106	ENSG00000166106
-1.886	1.388	SMTNL2	ENSG00000188176	ENSG00000188176
-1.883	6.488	ADCYAP1	ENSG00000141433	ENSG00000141433
1.872	6.286	BHLHE22	ENSG00000180828	ENSG00000180828
1.868	2.174	CRHR2	ENSG00000106113	ENSG00000106113
-1.866	4.548	PPARGC1A	ENSG00000109819	ENSG00000109819
1.866	6.523	TRMT9B	ENSG00000250305	ENSG00000250305
1.862	3.951	PDE3A	ENSG00000172572	ENSG00000172572
1.861	4.724	DACT2	ENSG00000164488	ENSG00000164488
-1.86	4.545	HCN1	ENSG00000164588	ENSG00000164588
1.854	3.425	CCDC141	ENSG00000163492	ENSG00000163492
1.851	7.562	FJX1	ENSG00000179431	ENSG00000179431
-1.848	3.244	PIRT	ENSG00000233670	ENSG00000233670
-1.844	2.589	TMEM215	ENSG00000188133	ENSG00000188133
1.843	4.508	CHRDL1	ENSG00000101938	ENSG00000101938
-1.838	2.101	IGSF21	ENSG00000117154	ENSG00000117154
-1.838	3.686	TNC	ENSG00000041982	ENSG00000041982
-1.838	2.101	THBS1	ENSG00000137801	ENSG00000137801
-1.838	2.101	NTSR1	ENSG00000101188	ENSG00000101188
-1.834	5.708	PLEKHG3	ENSG00000126822	ENSG00000126822
1.833	2.587	SLC6A3	ENSG00000142319	ENSG00000142319
1.833	2.587	PTCHD4	ENSG00000244694	ENSG00000244694
-1.83	3.862	C1QL4	ENSG00000186897	ENSG00000186897
1.828	3.561	PRRT1	ENSG00000204314	ENSG00000204314
-1.826	1.358	LSM3	ENSG00000170860	ENSG00000170860
-1.826	1.358	ARHGAP24	ENSG00000138639	ENSG00000138639
-1.826	1.358	PDGFC	ENSG00000145431	ENSG00000145431
-1.826	1.358	MTFR2	ENSG00000146410	ENSG00000146410
-1.826	1.358	KCNRG	ENSG00000198553	ENSG00000198553
-1.826	1.358	ALDH1A3	ENSG00000184254	ENSG00000184254
1.825	6.609	CNTNAP4	ENSG00000152910	ENSG00000152910
-1.823	4.019	ITPR2	ENSG00000123104	ENSG00000123104
-1.822	5.444	BVES	ENSG00000112276	ENSG00000112276
-1.821	3.471	TGFBI	ENSG00000120708	ENSG00000120708
-1.821	6.246	HSPB1	ENSG00000106211	ENSG00000106211
1.817	3.929	SNCB	ENSG00000074317	ENSG00000074317
-1.816	4.412	VAT1L	ENSG00000171724	ENSG00000171724
1.815	3.507	CPLX3	ENSG00000213578	ENSG00000213578
1.809	2.479	CNGA3	ENSG00000144191	ENSG00000144191
1.805	3.685	IRF1	ENSG00000125347	ENSG00000125347
-1.805	8.438	NRP1	ENSG00000099250	ENSG00000099250
1.803	1.866	EXTL1	ENSG00000158008	ENSG00000158008
1.803	1.866	MDGA2	ENSG00000139915	ENSG00000139915
-1.801	2.083	SMIM32	ENSG00000271824	ENSG00000271824
-1.8	4.714	CPPED1	ENSG00000103381	ENSG00000103381
1.8	6.213	FUOM	ENSG00000148803	ENSG00000148803
1.798	3.17	PLAG1	ENSG00000181690	ENSG00000181690
-1.797	5.431	PPP1R1C	ENSG00000150722	ENSG00000150722
1.792	2.822	EGFL6	ENSG00000198759	ENSG00000198759
1.791	4.907	NKD1	ENSG00000140807	ENSG00000140807
-1.791	2.563	B3GNT8	ENSG00000177191	ENSG00000177191
1.787	3.8	CHST2	ENSG00000175040	ENSG00000175040
1.784	4.957	EFNB1	ENSG00000090776	ENSG00000090776
1.781	2.362	ZNF720	ENSG00000197302	ENSG00000197302
-1.779	5.727	ZNF280C	ENSG00000056277	ENSG00000056277
1.775	3.754	CADPS2	ENSG00000081803	ENSG00000081803
-1.771	4.389	ANO5	ENSG00000171714	ENSG00000171714
1.769	2.73	UGT8	ENSG00000174607	ENSG00000174607
1.767	3.531	ASCL1	ENSG00000139352	ENSG00000139352
1.766	4.718	CACNG8	ENSG00000142408	ENSG00000142408
-1.763	2.064	KCNH1	ENSG00000143473	ENSG00000143473
-1.763	2.064	TPH1	ENSG00000129167	ENSG00000129167
-1.763	1.327	GPR61	ENSG00000156097	ENSG00000156097
-1.763	1.327	ALK	ENSG00000171094	ENSG00000171094
-1.763	1.327	RIT2	ENSG00000152214	ENSG00000152214
-1.763	2.549	TRPC5	ENSG00000072315	ENSG00000072315
1.753	3.475	CACNA1D	ENSG00000157388	ENSG00000157388
-1.75	3.642	RBM24	ENSG00000112183	ENSG00000112183
1.75	4.36	AGPAT2	ENSG00000169692	ENSG00000169692
1.749	6.046	SOX2	ENSG00000181449	ENSG00000181449
-1.748	3.435	TMEM74	ENSG00000164841	ENSG00000164841
1.748	2.234	TRIM17	ENSG00000162931	ENSG00000162931
1.748	2.234	GSTO1	ENSG00000148834	ENSG00000148834
1.748	2.234	GPR83	ENSG00000123901	ENSG00000123901
1.748	2.234	FUT3	ENSG00000171124	ENSG00000171124
1.748	2.234	CEBPA	ENSG00000245848	ENSG00000245848
1.748	2.234	AXL	ENSG00000167601	ENSG00000167601
1.748	2.234	RCN3	ENSG00000142552	ENSG00000142552
-1.747	4.863	ZCCHC12	ENSG00000174460	ENSG00000174460
1.746	3.964	SCPEP1	ENSG00000121064	ENSG00000121064
-1.745	5.755	ABTB2	ENSG00000166016	ENSG00000166016
1.743	2.632	RARRES2	ENSG00000106538	ENSG00000106538
1.74	2.944	FXYD1	ENSG00000266964	ENSG00000266964
-1.736	5.154	FRMD3	ENSG00000172159	ENSG00000172159
-1.736	2.535	TGFBR3L	ENSG00000260001	ENSG00000260001
1.733	5.954	ST18	ENSG00000147488	ENSG00000147488
-1.728	3.183	SMAD6	ENSG00000137834	ENSG00000137834
-1.724	2.044	PCDHGA8	ENSG00000253767	ENSG00000253767
-1.724	2.044	ZNF575	ENSG00000176472	ENSG00000176472
1.724	8.299	DNM1	ENSG00000106976	ENSG00000106976
1.722	6.689	PCP4	ENSG00000183036	ENSG00000183036
1.719	4.795	MAGEL2	ENSG00000254585	ENSG00000254585
-1.717	4.111	HRK	ENSG00000135116	ENSG00000135116
-1.714	6.092	SLC17A6	ENSG00000091664	ENSG00000091664
1.713	2.527	EDA2R	ENSG00000131080	ENSG00000131080
1.707	2.094	DNAJB13	ENSG00000187726	ENSG00000187726
-1.707	2.521	H2AC6	ENSG00000180573	ENSG00000180573
1.704	4.198	FGF11	ENSG00000161958	ENSG00000161958
1.7	4.486	PCP4L1	ENSG00000248485	ENSG00000248485
1.7	7.127	DNMT3B	ENSG00000088305	ENSG00000088305
-1.698	1.294	BCL6	ENSG00000113916	ENSG00000113916
-1.698	1.294	PNLDC1	ENSG00000146453	ENSG00000146453
-1.698	1.294	B3GALT5	ENSG00000183778	ENSG00000183778
-1.698	1.294	TMEM255A	ENSG00000125355	ENSG00000125355
-1.695	4.231	PPP1R3D	ENSG00000132825	ENSG00000132825
-1.694	3.794	SHISA9	ENSG00000237515	ENSG00000237515
1.69	4.91	LRFN1	ENSG00000128011	ENSG00000128011
1.689	2.77	NAGS	ENSG00000161653	ENSG00000161653
-1.684	2.024	SMIM41	ENSG00000284791	ENSG00000284791
-1.684	3.609	GABRG3	ENSG00000182256	ENSG00000182256
1.683	7.888	RORB	ENSG00000198963	ENSG00000198963
-1.683	5.851	CDH12	ENSG00000154162	ENSG00000154162
1.682	4.127	RASGRF1	ENSG00000058335	ENSG00000058335
1.681	3.229	SLC8A3	ENSG00000100678	ENSG00000100678
-1.675	2.868	RAB32	ENSG00000118508	ENSG00000118508
-1.675	5.252	SCN7A	ENSG00000136546	ENSG00000136546
-1.675	6.412	FGF13	ENSG00000129682	ENSG00000129682
1.671	2.978	RASA4B	ENSG00000170667	ENSG00000170667
1.671	2.978	PTF1A	ENSG00000168267	ENSG00000168267
1.671	2.978	MT1X	ENSG00000187193	ENSG00000187193
1.666	3.699	CDKN1A	ENSG00000124762	ENSG00000124762
1.665	7.545	EPHB6	ENSG00000106123	ENSG00000106123
1.658	2.675	GRM4	ENSG00000124493	ENSG00000124493
1.658	2.675	ARHGEF39	ENSG00000137135	ENSG00000137135
1.658	2.675	CREB3L1	ENSG00000157613	ENSG00000157613
1.658	2.675	PRCD	ENSG00000214140	ENSG00000214140
1.658	1.938	IQCF1	ENSG00000173389	ENSG00000173389
1.658	1.938	CHRNA2	ENSG00000120903	ENSG00000120903
1.658	1.938	MORN3	ENSG00000139714	ENSG00000139714
1.658	1.938	CCNB3	ENSG00000147082	ENSG00000147082
-1.656	9.104	ELAVL4	ENSG00000162374	ENSG00000162374
-1.654	4.732	MSTN	ENSG00000138379	ENSG00000138379
-1.652	2.856	DDX58	ENSG00000107201	ENSG00000107201
-1.65	4.209	PARD3B	ENSG00000116117	ENSG00000116117
-1.649	4.077	FUT9	ENSG00000172461	ENSG00000172461
-1.649	4.077	CNTN5	ENSG00000149972	ENSG00000149972
1.645	4.015	ITPRIP	ENSG00000148841	ENSG00000148841
1.644	2.896	CA14	ENSG00000118298	ENSG00000118298
-1.643	2.003	BMP4	ENSG00000125378	ENSG00000125378
-1.643	2.003	B2M	ENSG00000166710	ENSG00000166710
-1.643	2.003	C19orf81	ENSG00000235034	ENSG00000235034
-1.641	6.123	POU4F1	ENSG00000152192	ENSG00000152192
1.639	3.467	SLC46A3	ENSG00000139508	ENSG00000139508
1.633	4.673	OTX2	ENSG00000165588	ENSG00000165588
1.631	3.975	FAM89A	ENSG00000182118	ENSG00000182118
-1.63	6.275	ID1	ENSG00000125968	ENSG00000125968
-1.629	2.844	WNT9A	ENSG00000143816	ENSG00000143816
-1.629	2.844	RASGRF2	ENSG00000113319	ENSG00000113319
-1.629	1.259	RBKS	ENSG00000171174	ENSG00000171174
-1.629	1.259	COL12A1	ENSG00000111799	ENSG00000111799
-1.629	1.259	DERPC	ENSG00000286140	ENSG00000286140
-1.629	1.259	DOCK6	ENSG00000130158	ENSG00000130158
1.628	5.265	EPHA2	ENSG00000142627	ENSG00000142627
1.625	3.257	KIF2C	ENSG00000142945	ENSG00000142945
-1.623	4.195	MYRIP	ENSG00000170011	ENSG00000170011
-1.619	4.062	CHD5	ENSG00000116254	ENSG00000116254
-1.619	2.477	CPNE8	ENSG00000139117	ENSG00000139117
1.616	5.659	LGI4	ENSG00000153902	ENSG00000153902
1.614	6.059	VGF	ENSG00000128564	ENSG00000128564
1.613	2.808	ITGA6	ENSG00000091409	ENSG00000091409
1.613	2.808	LRP5L	ENSG00000100068	ENSG00000100068
-1.61	6.351	VCAN	ENSG00000038427	ENSG00000038427
1.609	3.67	PPP1R13L	ENSG00000104881	ENSG00000104881
-1.607	3.364	NEBL	ENSG00000078114	ENSG00000078114
-1.601	6.347	CRTAC1	ENSG00000095713	ENSG00000095713
1.601	3.892	NTN3	ENSG00000162068	ENSG00000162068
-1.601	1.982	CAPN13	ENSG00000162949	ENSG00000162949
1.599	5.74	CHRNA5	ENSG00000169684	ENSG00000169684
1.596	3.347	TEAD3	ENSG00000007866	ENSG00000007866
1.596	1.762	PPM1M	ENSG00000164088	ENSG00000164088
1.596	1.762	IGIP	ENSG00000182700	ENSG00000182700
1.596	1.762	SGK1	ENSG00000118515	ENSG00000118515
1.596	1.762	XKR9	ENSG00000221947	ENSG00000221947
1.596	1.762	MAOA	ENSG00000189221	ENSG00000189221
-1.596	7.697	AFAP1	ENSG00000196526	ENSG00000196526
-1.596	3.745	CCN2	ENSG00000118523	ENSG00000118523
1.595	6.666	ARHGEF25	ENSG00000240771	ENSG00000240771
1.594	4.172	SLC35F3	ENSG00000183780	ENSG00000183780
1.587	2.154	ARL9	ENSG00000196503	ENSG00000196503
1.587	2.154	PRLR	ENSG00000113494	ENSG00000113494
1.587	2.154	C16orf96	ENSG00000205832	ENSG00000205832
1.587	2.154	CPSF4L	ENSG00000187959	ENSG00000187959
1.587	2.154	TJP3	ENSG00000105289	ENSG00000105289
1.587	2.154	BCL3	ENSG00000069399	ENSG00000069399
1.587	2.154	KIAA1755	ENSG00000149633	ENSG00000149633
1.584	5.503	SLC6A9	ENSG00000196517	ENSG00000196517
1.582	4.046	HPCA	ENSG00000121905	ENSG00000121905
1.582	4.046	ST8SIA3	ENSG00000177511	ENSG00000177511
1.582	2.461	ODAPH	ENSG00000174792	ENSG00000174792
1.582	2.461	SLC30A4	ENSG00000104154	ENSG00000104154
1.581	7.957	EPHA5	ENSG00000145242	ENSG00000145242
1.579	5.832	N4BP3	ENSG00000145911	ENSG00000145911
1.577	5.127	ZNF439	ENSG00000171291	ENSG00000171291
-1.576	6.468	LIMCH1	ENSG00000064042	ENSG00000064042
1.573	3.118	HAPLN2	ENSG00000132702	ENSG00000132702
1.572	3.284	HES2	ENSG00000069812	ENSG00000069812
1.572	3.284	CXCL12	ENSG00000107562	ENSG00000107562
1.572	3.284	PYGM	ENSG00000068976	ENSG00000068976
1.57	5.109	KCNN1	ENSG00000105642	ENSG00000105642
1.568	3.804	MYL7	ENSG00000106631	ENSG00000106631
1.565	4.418	MXRA8	ENSG00000162576	ENSG00000162576
1.564	6.964	HRC	ENSG00000130528	ENSG00000130528
-1.557	1.223	MOB3C	ENSG00000142961	ENSG00000142961
-1.557	1.223	CRYGN	ENSG00000127377	ENSG00000127377
-1.557	1.223	FAM180B	ENSG00000196666	ENSG00000196666
-1.557	1.223	DDX11	ENSG00000013573	ENSG00000013573
-1.557	1.223	DIO2	ENSG00000211448	ENSG00000211448
-1.557	1.223	C16orf71	ENSG00000166246	ENSG00000166246
-1.557	1.223	IL13RA1	ENSG00000131724	ENSG00000131724
-1.557	1.96	KCNK2	ENSG00000082482	ENSG00000082482
-1.557	1.96	C9orf43	ENSG00000157653	ENSG00000157653
-1.557	1.96	DKK1	ENSG00000107984	ENSG00000107984
-1.557	1.96	ATP8A2	ENSG00000132932	ENSG00000132932
-1.548	4.278	WIPF1	ENSG00000115935	ENSG00000115935
1.547	3.513	TNS1	ENSG00000079308	ENSG00000079308
-1.547	5.188	ARHGEF3	ENSG00000163947	ENSG00000163947
-1.547	7.473	ECEL1	ENSG00000171551	ENSG00000171551
-1.542	5.123	SOX13	ENSG00000143842	ENSG00000143842
1.541	2.844	DUSP19	ENSG00000162999	ENSG00000162999
1.541	2.844	TPCN1	ENSG00000186815	ENSG00000186815
1.541	2.844	PWWP3B	ENSG00000157502	ENSG00000157502
1.537	5.386	PCDH8	ENSG00000136099	ENSG00000136099
1.533	5.149	SLC26A10	ENSG00000135502	ENSG00000135502
1.533	2.341	FAM53A	ENSG00000174137	ENSG00000174137
1.533	2.341	NOD1	ENSG00000106100	ENSG00000106100
1.533	2.341	RASSF3	ENSG00000153179	ENSG00000153179
1.533	2.341	SLC25A41	ENSG00000181240	ENSG00000181240
1.533	2.341	SH3BGR	ENSG00000185437	ENSG00000185437
1.528	6.913	CAMK2N1	ENSG00000162545	ENSG00000162545
1.527	2.003	C15orf65	ENSG00000261652	ENSG00000261652
1.527	2.003	BLVRB	ENSG00000090013	ENSG00000090013
1.527	2.003	ADAM33	ENSG00000149451	ENSG00000149451
-1.522	3.322	ZDHHC11B	ENSG00000206077	ENSG00000206077
-1.521	4.575	STARD13	ENSG00000133121	ENSG00000133121
1.518	3.983	ONECUT3	ENSG00000205922	ENSG00000205922
1.518	3.983	TRIB3	ENSG00000101255	ENSG00000101255
-1.517	6.36	BEGAIN	ENSG00000183092	ENSG00000183092
-1.516	7.711	MVD	ENSG00000167508	ENSG00000167508
1.516	3.147	ARAP3	ENSG00000120318	ENSG00000120318
1.514	7.112	GRIK3	ENSG00000163873	ENSG00000163873
-1.512	1.938	COLEC11	ENSG00000118004	ENSG00000118004
-1.512	1.938	DBX2	ENSG00000185610	ENSG00000185610
-1.509	3.863	DRGX	ENSG00000165606	ENSG00000165606
-1.509	4.659	PDE2A	ENSG00000186642	ENSG00000186642
-1.504	6.869	ZNF503	ENSG00000165655	ENSG00000165655
1.502	2.753	KCNH3	ENSG00000135519	ENSG00000135519
1.498	3.396	ADRA2C	ENSG00000184160	ENSG00000184160
-1.497	3.857	GRIN2C	ENSG00000161509	ENSG00000161509
1.495	4.178	IQSEC2	ENSG00000124313	ENSG00000124313
-1.495	3.067	DOK5	ENSG00000101134	ENSG00000101134
-1.492	2.413	HYLS1	ENSG00000198331	ENSG00000198331
-1.492	2.413	SYCP2	ENSG00000196074	ENSG00000196074
1.491	2.507	PDLIM1	ENSG00000107438	ENSG00000107438
1.491	2.507	RAPGEF3	ENSG00000079337	ENSG00000079337
1.491	2.507	FBXL8	ENSG00000135722	ENSG00000135722
-1.487	3.304	WWC1	ENSG00000113645	ENSG00000113645
-1.487	3.304	TAF5	ENSG00000148835	ENSG00000148835
1.484	5.634	B4GALNT1	ENSG00000135454	ENSG00000135454
1.484	4.859	CDH3	ENSG00000062038	ENSG00000062038
1.483	4.658	SERPINI1	ENSG00000163536	ENSG00000163536
-1.481	1.185	SPATA17	ENSG00000162814	ENSG00000162814
-1.481	1.185	TRIM58	ENSG00000162722	ENSG00000162722
1.48	4.596	ACKR3	ENSG00000144476	ENSG00000144476
1.479	3.478	MAP4K2	ENSG00000168067	ENSG00000168067
1.479	3.478	JAK3	ENSG00000105639	ENSG00000105639
1.476	2.209	TSPAN1	ENSG00000117472	ENSG00000117472
1.476	2.209	FBLN2	ENSG00000163520	ENSG00000163520
1.476	2.209	ZCWPW1	ENSG00000078487	ENSG00000078487
1.476	2.209	FBXO24	ENSG00000106336	ENSG00000106336
1.476	2.209	TBX6	ENSG00000149922	ENSG00000149922
1.475	7.18	DRD2	ENSG00000149295	ENSG00000149295
1.475	4.692	CEBPZOS	ENSG00000218739	ENSG00000218739
1.473	7.229	DDIT4	ENSG00000168209	ENSG00000168209
-1.472	4.351	IGSF1	ENSG00000147255	ENSG00000147255
1.472	2.879	PINLYP	ENSG00000234465	ENSG00000234465
1.47	3.334	KCNK4	ENSG00000182450	ENSG00000182450
1.469	3.68	SLC22A18	ENSG00000110628	ENSG00000110628
-1.469	7.554	NRXN1	ENSG00000179915	ENSG00000179915
-1.468	4.548	ABCA1	ENSG00000165029	ENSG00000165029
-1.467	4.117	FHL2	ENSG00000115641	ENSG00000115641
-1.466	7.675	PDCD4	ENSG00000150593	ENSG00000150593
1.466	7.66	NEUROD1	ENSG00000162992	ENSG00000162992
-1.465	1.915	TRPV2	ENSG00000187688	ENSG00000187688
1.465	5.793	NRXN3	ENSG00000021645	ENSG00000021645
-1.462	6.486	KAZN	ENSG00000189337	ENSG00000189337
1.461	3.556	STC1	ENSG00000159167	ENSG00000159167
1.458	2.655	LEFTY1	ENSG00000243709	ENSG00000243709
-1.456	4.946	PLCB1	ENSG00000182621	ENSG00000182621
-1.455	2.757	PKNOX2	ENSG00000165495	ENSG00000165495
1.452	3.42	CISD3	ENSG00000277972	ENSG00000277972
1.452	1.835	CBY3	ENSG00000204659	ENSG00000204659
1.452	1.835	MYO1G	ENSG00000136286	ENSG00000136286
1.452	1.835	ROM1	ENSG00000149489	ENSG00000149489
1.452	1.835	GPC3	ENSG00000147257	ENSG00000147257
1.45	4.475	CDH22	ENSG00000149654	ENSG00000149654
1.45	5.897	NDST4	ENSG00000138653	ENSG00000138653
-1.45	6.243	UBE2QL1	ENSG00000215218	ENSG00000215218
1.447	2.995	EHD4	ENSG00000103966	ENSG00000103966
-1.447	4.107	TUFT1	ENSG00000143367	ENSG00000143367
-1.447	5.692	PKIB	ENSG00000135549	ENSG00000135549
-1.447	4.107	CCDC3	ENSG00000151468	ENSG00000151468
-1.445	7.396	IQCN	ENSG00000130518	ENSG00000130518
-1.441	7.112	KLHL1	ENSG00000150361	ENSG00000150361
1.44	3.269	RYR1	ENSG00000196218	ENSG00000196218
1.439	5.129	TOP1MT	ENSG00000184428	ENSG00000184428
-1.438	4.937	CDH6	ENSG00000113361	ENSG00000113361
1.437	2.389	ARHGEF16	ENSG00000130762	ENSG00000130762
1.437	2.389	FYCO1	ENSG00000163820	ENSG00000163820
1.437	2.389	RIBC2	ENSG00000128408	ENSG00000128408
1.437	4.711	TRHDE	ENSG00000072657	ENSG00000072657
-1.436	3.97	TAGLN2	ENSG00000158710	ENSG00000158710
1.435	3.5	FAM149A	ENSG00000109794	ENSG00000109794
1.432	6.479	KCNC3	ENSG00000131398	ENSG00000131398
-1.43	3.035	CMTM7	ENSG00000153551	ENSG00000153551
-1.43	3.035	CCBE1	ENSG00000183287	ENSG00000183287
-1.43	3.035	H2AP	ENSG00000187516	ENSG00000187516
1.43	2.789	ZNF132	ENSG00000131849	ENSG00000131849
1.43	4.374	CCDC175	ENSG00000151838	ENSG00000151838
-1.43	4.529	ASS1	ENSG00000130707	ENSG00000130707
1.429	3.874	SULT1C4	ENSG00000198075	ENSG00000198075
-1.428	2.744	CCDC116	ENSG00000161180	ENSG00000161180
1.427	6.291	MARCHF4	ENSG00000144583	ENSG00000144583
1.426	4.029	PLD6	ENSG00000179598	ENSG00000179598
-1.424	3.964	HSD11B2	ENSG00000176387	ENSG00000176387
1.424	5.532	NEK7	ENSG00000151414	ENSG00000151414
-1.422	3.819	CYYR1	ENSG00000166265	ENSG00000166265
1.421	5.02	DUSP22	ENSG00000112679	ENSG00000112679
1.42	3.576	TFAP2A	ENSG00000137203	ENSG00000137203
-1.42	3.657	LOXL4	ENSG00000138131	ENSG00000138131
1.418	3.765	ST6GALNAC4	ENSG00000136840	ENSG00000136840
1.418	6.82	CD47	ENSG00000196776	ENSG00000196776
-1.417	1.891	DACT1	ENSG00000165617	ENSG00000165617
1.417	3.933	NEUROD4	ENSG00000123307	ENSG00000123307
1.417	3.933	SLC38A5	ENSG00000017483	ENSG00000017483
-1.417	8.251	HMGCS1	ENSG00000112972	ENSG00000112972
1.417	5.569	ZIC5	ENSG00000139800	ENSG00000139800
-1.413	3.267	ODF2L	ENSG00000122417	ENSG00000122417
-1.413	3.267	B3GALT2	ENSG00000162630	ENSG00000162630
-1.412	6.36	INTS6L	ENSG00000165359	ENSG00000165359
-1.412	5.497	BRINP2	ENSG00000198797	ENSG00000198797
1.41	5.655	SEPTIN4	ENSG00000108387	ENSG00000108387
-1.408	6.619	MTMR1	ENSG00000063601	ENSG00000063601
1.407	3.442	MYCL	ENSG00000116990	ENSG00000116990
1.407	3.201	PTGR2	ENSG00000140043	ENSG00000140043
1.407	3.201	ZDHHC22	ENSG00000177108	ENSG00000177108
1.407	2.064	LHFPL3	ENSG00000187416	ENSG00000187416
1.407	5.356	TNFRSF10B	ENSG00000120889	ENSG00000120889
1.407	2.064	RBP3	ENSG00000265203	ENSG00000265203
1.407	2.064	DLEU7	ENSG00000186047	ENSG00000186047
1.407	2.064	FSIP1	ENSG00000150667	ENSG00000150667
1.407	2.064	ICAM5	ENSG00000105376	ENSG00000105376
1.407	2.549	PODNL1	ENSG00000132000	ENSG00000132000
1.404	6.022	TH	ENSG00000180176	ENSG00000180176
-1.401	1.145	ERICH3	ENSG00000178965	ENSG00000178965
-1.401	1.145	DCDC2C	ENSG00000214866	ENSG00000214866
-1.401	1.145	GPR39	ENSG00000183840	ENSG00000183840
-1.401	1.145	ADAMTS3	ENSG00000156140	ENSG00000156140
-1.401	1.145	ANKDD1B	ENSG00000189045	ENSG00000189045
-1.401	1.145	ZC2HC1B	ENSG00000118491	ENSG00000118491
-1.401	1.145	IQUB	ENSG00000164675	ENSG00000164675
-1.401	1.145	H2BE1	ENSG00000285480	ENSG00000285480
-1.401	1.145	PIWIL4	ENSG00000134627	ENSG00000134627
-1.401	1.145	FDXACB1	ENSG00000255561	ENSG00000255561
-1.401	1.145	CFAP54	ENSG00000188596	ENSG00000188596
-1.401	1.145	CMTM1	ENSG00000089505	ENSG00000089505
-1.401	1.145	FADS6	ENSG00000172782	ENSG00000172782
-1.401	1.145	CD226	ENSG00000150637	ENSG00000150637
-1.401	1.145	CTU1	ENSG00000142544	ENSG00000142544
-1.401	1.145	PRKY	ENSG00000099725	ENSG00000099725
1.399	9.28	RAX	ENSG00000134438	ENSG00000134438
1.399	7.732	ADAMTS18	ENSG00000140873	ENSG00000140873
1.397	4.044	GPR68	ENSG00000119714	ENSG00000119714
1.395	6.601	TRIM67	ENSG00000119283	ENSG00000119283
-1.394	3.258	TTYH2	ENSG00000141540	ENSG00000141540
1.393	3.521	LYSMD2	ENSG00000140280	ENSG00000140280
-1.391	3.643	LRRC1	ENSG00000137269	ENSG00000137269
1.389	4.231	ICA1	ENSG00000003147	ENSG00000003147
1.387	3.025	DEPP1	ENSG00000165507	ENSG00000165507
1.387	3.025	SLC8B1	ENSG00000089060	ENSG00000089060
1.382	2.693	MARVELD1	ENSG00000155254	ENSG00000155254
1.382	2.693	AMPD3	ENSG00000133805	ENSG00000133805
-1.381	5.223	AGPAT5	ENSG00000155189	ENSG00000155189
1.381	5.246	PTCH1	ENSG00000185920	ENSG00000185920
-1.381	5.993	DOK6	ENSG00000206052	ENSG00000206052
1.379	4.148	AZIN2	ENSG00000142920	ENSG00000142920
-1.378	4.407	SCG2	ENSG00000171951	ENSG00000171951
-1.375	3.248	KATNBL1	ENSG00000134152	ENSG00000134152
-1.373	2.716	SLC22A1	ENSG00000175003	ENSG00000175003
1.373	2.261	DOK1	ENSG00000115325	ENSG00000115325
1.373	2.261	HIF3A	ENSG00000124440	ENSG00000124440
-1.371	5.218	SLC44A5	ENSG00000137968	ENSG00000137968
-1.371	5.774	LIN7A	ENSG00000111052	ENSG00000111052
1.37	3.129	RIOX2	ENSG00000170854	ENSG00000170854
1.37	3.129	ENHO	ENSG00000168913	ENSG00000168913
1.37	3.129	HAPLN4	ENSG00000187664	ENSG00000187664
1.368	6.688	ZNF536	ENSG00000198597	ENSG00000198597
-1.367	1.866	TRPC3	ENSG00000138741	ENSG00000138741
-1.367	1.866	ANKRD7	ENSG00000106013	ENSG00000106013
-1.367	1.866	HSD17B2	ENSG00000086696	ENSG00000086696
-1.366	5.609	FRMPD3	ENSG00000147234	ENSG00000147234
-1.365	3.935	GRIN2B	ENSG00000273079	ENSG00000273079
1.365	4.946	MVP	ENSG00000013364	ENSG00000013364
1.365	6.183	RGS16	ENSG00000143333	ENSG00000143333
1.363	3.464	SNTG2	ENSG00000172554	ENSG00000172554
1.361	4.974	PCOLCE	ENSG00000106333	ENSG00000106333
1.358	3.735	BEND4	ENSG00000188848	ENSG00000188848
-1.356	3.238	CYP3A5	ENSG00000106258	ENSG00000106258
-1.356	3.238	ARID5B	ENSG00000150347	ENSG00000150347
1.351	3.542	NME9	ENSG00000181322	ENSG00000181322
1.349	3.8	PLEKHG4	ENSG00000196155	ENSG00000196155
-1.349	5.838	OCRL	ENSG00000122126	ENSG00000122126
1.347	2.434	STEAP2	ENSG00000157214	ENSG00000157214
-1.347	6.192	RBPMS2	ENSG00000166831	ENSG00000166831
-1.346	6.951	MTCL1	ENSG00000168502	ENSG00000168502
1.346	4.873	SPAG4	ENSG00000061656	ENSG00000061656
-1.346	4.662	CENPP	ENSG00000188312	ENSG00000188312
1.344	2.943	CATSPERZ	ENSG00000219435	ENSG00000219435
1.343	4.664	TCP10L	ENSG00000242220	ENSG00000242220
1.342	3.318	INSRR	ENSG00000027644	ENSG00000027644
1.342	3.318	FUT5	ENSG00000130383	ENSG00000130383
-1.34	6.787	SORCS1	ENSG00000108018	ENSG00000108018
-1.338	5.412	CCER2	ENSG00000262484	ENSG00000262484
-1.337	4.738	NTNG2	ENSG00000196358	ENSG00000196358
-1.335	4.282	CSGALNACT1	ENSG00000147408	ENSG00000147408
1.335	5.692	GMPPA	ENSG00000144591	ENSG00000144591
-1.333	5.755	FGFBP3	ENSG00000174721	ENSG00000174721
-1.333	4.481	ASTN2	ENSG00000148219	ENSG00000148219
-1.333	4.481	GRK5	ENSG00000198873	ENSG00000198873
-1.329	5.455	TMEFF2	ENSG00000144339	ENSG00000144339
-1.327	7.039	GFRA2	ENSG00000168546	ENSG00000168546
-1.327	7.92	P2RX3	ENSG00000109991	ENSG00000109991
1.326	2.589	C10orf143	ENSG00000237489	ENSG00000237489
1.326	2.589	SLC43A1	ENSG00000149150	ENSG00000149150
1.322	4.829	FKBP10	ENSG00000141756	ENSG00000141756
1.32	1.9	PODN	ENSG00000174348	ENSG00000174348
1.32	1.9	SIX4	ENSG00000100625	ENSG00000100625
1.32	1.9	ZNF114	ENSG00000178150	ENSG00000178150
1.316	3.156	MMAA	ENSG00000151611	ENSG00000151611
1.316	3.156	DEPDC4	ENSG00000166153	ENSG00000166153
-1.316	3.605	GJC2	ENSG00000198835	ENSG00000198835
-1.316	4.875	ACSL1	ENSG00000151726	ENSG00000151726
-1.316	2.688	LACTB2	ENSG00000147592	ENSG00000147592
-1.316	1.84	SELPLG	ENSG00000110876	ENSG00000110876
-1.316	4.875	LIPC	ENSG00000166035	ENSG00000166035
-1.316	2.688	SEZ6	ENSG00000063015	ENSG00000063015
-1.316	1.84	AP000356.5	ENSG00000286070	ENSG00000286070
-1.316	4.041	KLF8	ENSG00000102349	ENSG00000102349
1.313	6.887	ESRRG	ENSG00000196482	ENSG00000196482
1.312	4.087	SLC35D2	ENSG00000130958	ENSG00000130958
1.31	4.648	LATS2	ENSG00000150457	ENSG00000150457
1.31	2.729	NUDT7	ENSG00000140876	ENSG00000140876
1.31	2.729	PPARA	ENSG00000186951	ENSG00000186951
1.309	6.244	TMEM151B	ENSG00000178233	ENSG00000178233
-1.308	4.558	GPRIN3	ENSG00000185477	ENSG00000185477
1.308	4.51	LRRC61	ENSG00000127399	ENSG00000127399
-1.307	6.965	DHCR24	ENSG00000116133	ENSG00000116133
1.307	5.858	SST	ENSG00000157005	ENSG00000157005
1.305	3.252	HAVCR2	ENSG00000135077	ENSG00000135077
-1.304	4.036	NET1	ENSG00000173848	ENSG00000173848
-1.304	5.004	OSTF1	ENSG00000134996	ENSG00000134996
1.303	3.635	P2RX6	ENSG00000099957	ENSG00000099957
1.303	4.716	SPRED3	ENSG00000188766	ENSG00000188766
-1.299	4.464	SNX16	ENSG00000104497	ENSG00000104497
-1.297	4.935	GFRA1	ENSG00000151892	ENSG00000151892
-1.296	4.263	DLX2	ENSG00000115844	ENSG00000115844
-1.296	4.263	C9orf24	ENSG00000164972	ENSG00000164972
1.296	2.856	TFEB	ENSG00000112561	ENSG00000112561
1.296	2.856	TP53I13	ENSG00000167543	ENSG00000167543
1.296	2.119	CD8A	ENSG00000153563	ENSG00000153563
1.296	2.119	TRANK1	ENSG00000168016	ENSG00000168016
1.296	2.119	LARP6	ENSG00000166173	ENSG00000166173
1.296	4.441	TRIM65	ENSG00000141569	ENSG00000141569
-1.292	2.965	MFSD5	ENSG00000182544	ENSG00000182544
1.291	6.645	LCA5	ENSG00000135338	ENSG00000135338
-1.287	5.285	UTRN	ENSG00000152818	ENSG00000152818
1.287	3.426	MBLAC2	ENSG00000176055	ENSG00000176055
1.286	4.325	SERPINF1	ENSG00000132386	ENSG00000132386
1.285	4.1	SOCS1	ENSG00000185338	ENSG00000185338
-1.285	3.59	TSHZ1	ENSG00000179981	ENSG00000179981
1.284	2.973	VSTM4	ENSG00000165633	ENSG00000165633
-1.283	7.223	DOCK11	ENSG00000147251	ENSG00000147251
1.283	3.833	SLC1A5	ENSG00000105281	ENSG00000105281
-1.28	3.407	SLFNL1	ENSG00000171790	ENSG00000171790
1.279	3.506	SOHLH2	ENSG00000120669	ENSG00000120669
1.279	3.506	SNX22	ENSG00000157734	ENSG00000157734
-1.278	3.891	CFAP47	ENSG00000165164	ENSG00000165164
-1.278	2.306	C8orf88	ENSG00000253250	ENSG00000253250
1.277	2.309	YIPF7	ENSG00000177752	ENSG00000177752
1.277	2.309	SCN4A	ENSG00000007314	ENSG00000007314
-1.275	3.198	HMCN2	ENSG00000148357	ENSG00000148357
-1.275	3.198	MYO5C	ENSG00000128833	ENSG00000128833
-1.274	3.745	MGAT4C	ENSG00000182050	ENSG00000182050
1.274	3.081	RRAD	ENSG00000166592	ENSG00000166592
1.273	5.018	LRRTM2	ENSG00000146006	ENSG00000146006
1.272	3.581	ST3GAL6	ENSG00000064225	ENSG00000064225
-1.27	4.353	PTN	ENSG00000105894	ENSG00000105894
-1.268	6.152	GLI3	ENSG00000106571	ENSG00000106571
1.267	4.293	ANKRD37	ENSG00000186352	ENSG00000186352
1.267	4.008	HEYL	ENSG00000163909	ENSG00000163909
1.266	3.653	RMDN2	ENSG00000115841	ENSG00000115841
1.265	3.182	DPM3	ENSG00000179085	ENSG00000179085
1.265	3.182	SORL1	ENSG00000137642	ENSG00000137642
-1.263	9.839	CACNA1H	ENSG00000196557	ENSG00000196557
-1.262	1.813	CDCA7	ENSG00000144354	ENSG00000144354
-1.262	3.398	SYNCRIP	ENSG00000135316	ENSG00000135316
-1.262	5.273	AHR	ENSG00000106546	ENSG00000106546
-1.262	1.813	FRMPD1	ENSG00000070601	ENSG00000070601
-1.262	1.813	NTS	ENSG00000133636	ENSG00000133636
-1.262	1.813	PSTPIP2	ENSG00000152229	ENSG00000152229
-1.262	1.813	PSPN	ENSG00000125650	ENSG00000125650
-1.262	1.813	CLDN34	ENSG00000234469	ENSG00000234469
1.262	2.477	SH2D2A	ENSG00000027869	ENSG00000027869
1.262	2.477	GJA1	ENSG00000152661	ENSG00000152661
1.262	2.477	JPH1	ENSG00000104369	ENSG00000104369
1.262	2.477	BICC1	ENSG00000122870	ENSG00000122870
1.26	3.722	KCNK3	ENSG00000171303	ENSG00000171303
1.26	3.722	HDDC3	ENSG00000184508	ENSG00000184508
-1.26	4.916	SAPCD2	ENSG00000186193	ENSG00000186193
1.26	4.38	PLA2G4C	ENSG00000105499	ENSG00000105499
-1.26	3.738	EXOC3L1	ENSG00000179044	ENSG00000179044
-1.259	9.16	EBF3	ENSG00000108001	ENSG00000108001
1.258	4.114	RNF26	ENSG00000173456	ENSG00000173456
1.257	3.276	TSPYL6	ENSG00000178021	ENSG00000178021
-1.254	3.187	SHLD3	ENSG00000253251	ENSG00000253251
1.25	3.849	ZBTB7B	ENSG00000160685	ENSG00000160685
1.25	3.364	TMEM42	ENSG00000169964	ENSG00000169964
1.25	3.364	SIPA1	ENSG00000213445	ENSG00000213445
1.25	2.627	PABPC4L	ENSG00000254535	ENSG00000254535
1.25	2.627	THAP5	ENSG00000177683	ENSG00000177683
-1.25	5.1	STARD4	ENSG00000164211	ENSG00000164211
1.249	6.74	SPP1	ENSG00000118785	ENSG00000118785
1.248	4.977	PHLDA3	ENSG00000174307	ENSG00000174307
1.248	4.977	SYNJ1	ENSG00000159082	ENSG00000159082
-1.248	9.392	OLFM1	ENSG00000130558	ENSG00000130558
-1.248	7.076	DBF4B	ENSG00000161692	ENSG00000161692
1.246	5.356	PDLIM4	ENSG00000131435	ENSG00000131435
-1.245	3.73	RPH3A	ENSG00000089169	ENSG00000089169
1.244	4.304	NMRAL1	ENSG00000153406	ENSG00000153406
-1.242	4.339	TMEM200A	ENSG00000164484	ENSG00000164484
1.241	2.763	C1orf54	ENSG00000118292	ENSG00000118292
1.241	2.763	PIWIL2	ENSG00000197181	ENSG00000197181
1.239	3.526	ABCC8	ENSG00000006071	ENSG00000006071
-1.239	2.287	PCSK5	ENSG00000099139	ENSG00000099139
-1.239	2.287	C12orf75	ENSG00000235162	ENSG00000235162
-1.239	2.287	TMEM106A	ENSG00000184988	ENSG00000184988
1.238	4.022	NEDD9	ENSG00000111859	ENSG00000111859
-1.236	4.233	PBDC1	ENSG00000102390	ENSG00000102390
1.235	4.075	GRIN1	ENSG00000176884	ENSG00000176884
-1.234	6.443	NCALD	ENSG00000104490	ENSG00000104490
-1.233	5.091	KCNB1	ENSG00000158445	ENSG00000158445
-1.233	3.177	ARMT1	ENSG00000146476	ENSG00000146476
-1.233	3.177	MAGOHB	ENSG00000111196	ENSG00000111196
-1.233	3.177	NDUFA12	ENSG00000184752	ENSG00000184752
-1.232	4.334	SATB2	ENSG00000119042	ENSG00000119042
1.229	5.445	MDGA1	ENSG00000112139	ENSG00000112139
-1.227	8.328	GNAO1	ENSG00000087258	ENSG00000087258
-1.227	5.981	SYT14	ENSG00000143469	ENSG00000143469
1.226	3.002	RASGRP2	ENSG00000068831	ENSG00000068831
-1.226	3.38	ZNF596	ENSG00000172748	ENSG00000172748
-1.226	3.38	EYA1	ENSG00000104313	ENSG00000104313
-1.226	3.38	C10orf82	ENSG00000165863	ENSG00000165863
-1.226	2.643	TMCC3	ENSG00000057704	ENSG00000057704
-1.226	2.643	RHBDF1	ENSG00000007384	ENSG00000007384
-1.226	2.643	POLR1G	ENSG00000117877	ENSG00000117877
1.224	5.969	SPATS2L	ENSG00000196141	ENSG00000196141
1.224	5.983	STX3	ENSG00000166900	ENSG00000166900
-1.222	3.994	FAM78B	ENSG00000188859	ENSG00000188859
1.221	4.316	RIMKLA	ENSG00000177181	ENSG00000177181
1.22	3.108	YY2	ENSG00000230797	ENSG00000230797
-1.219	4.755	SLC30A8	ENSG00000164756	ENSG00000164756
1.216	5.509	POLRMT	ENSG00000099821	ENSG00000099821
-1.215	6.456	SEZ6L	ENSG00000100095	ENSG00000100095
1.215	3.207	KCTD18	ENSG00000155729	ENSG00000155729
1.213	6.7	CAPN5	ENSG00000149260	ENSG00000149260
-1.212	3.858	KIRREL2	ENSG00000126259	ENSG00000126259
1.212	7.188	SFMBT2	ENSG00000198879	ENSG00000198879
-1.211	8.474	KDM5C	ENSG00000126012	ENSG00000126012
1.211	4.036	CEBPB	ENSG00000172216	ENSG00000172216
1.211	1.714	TDRD6	ENSG00000180113	ENSG00000180113
1.211	1.714	FITM1	ENSG00000139914	ENSG00000139914
1.211	1.714	ZNF563	ENSG00000188868	ENSG00000188868
1.211	1.714	CRYBB1	ENSG00000100122	ENSG00000100122
1.211	1.714	RIBC1	ENSG00000158423	ENSG00000158423
-1.209	6.43	SOCS2	ENSG00000120833	ENSG00000120833
-1.208	6.848	PPFIA2	ENSG00000139220	ENSG00000139220
1.207	5.495	RHPN1	ENSG00000158106	ENSG00000158106
-1.207	1.785	TBX19	ENSG00000143178	ENSG00000143178
-1.207	4.593	POLR1E	ENSG00000137054	ENSG00000137054
-1.207	1.785	ESAM	ENSG00000149564	ENSG00000149564
1.207	3.386	VXN	ENSG00000169085	ENSG00000169085
1.206	4.14	PRDM5	ENSG00000138738	ENSG00000138738
1.206	4.14	CDHR1	ENSG00000148600	ENSG00000148600
1.205	5.291	MAPKAPK3	ENSG00000114738	ENSG00000114738
1.203	5.053	EFEMP1	ENSG00000115380	ENSG00000115380
-1.203	5.728	MSMO1	ENSG00000052802	ENSG00000052802
-1.202	6.119	TMEM176B	ENSG00000106565	ENSG00000106565
-1.201	4.415	RAB3C	ENSG00000152932	ENSG00000152932
1.201	4.735	CARD9	ENSG00000187796	ENSG00000187796
-1.201	6.66	PAQR6	ENSG00000160781	ENSG00000160781
1.2	3.545	PSRC1	ENSG00000134222	ENSG00000134222
1.2	3.545	FAM114A1	ENSG00000197712	ENSG00000197712
1.2	3.545	METTL1	ENSG00000037897	ENSG00000037897
1.2	1.96	IFI6	ENSG00000126709	ENSG00000126709
1.2	1.96	PRR16	ENSG00000184838	ENSG00000184838
1.2	1.96	UNC5CL	ENSG00000124602	ENSG00000124602
1.2	1.96	ESPL1	ENSG00000135476	ENSG00000135476
1.2	1.96	CRHR1	ENSG00000120088	ENSG00000120088
1.2	1.96	PRX	ENSG00000105227	ENSG00000105227
1.2	1.96	CHST7	ENSG00000147119	ENSG00000147119
-1.199	2.267	SPAG1	ENSG00000104450	ENSG00000104450
-1.199	2.267	JHY	ENSG00000109944	ENSG00000109944
-1.199	2.267	H2AL1RP	ENSG00000229674	ENSG00000229674
1.197	4.37	VWC2	ENSG00000188730	ENSG00000188730
1.197	4.37	ALDH1A1	ENSG00000165092	ENSG00000165092
1.197	6.138	PALM2AKAP2	ENSG00000157654	ENSG00000157654
1.195	3.689	PNMA8B	ENSG00000204851	ENSG00000204851
1.195	3.689	IL10RB	ENSG00000243646	ENSG00000243646
-1.194	2.627	FAM122A	ENSG00000187866	ENSG00000187866
-1.194	2.627	PRKCB	ENSG00000166501	ENSG00000166501
1.193	6.051	SHD	ENSG00000105251	ENSG00000105251
1.192	4.493	FILIP1	ENSG00000118407	ENSG00000118407
1.192	2.171	PLIN5	ENSG00000214456	ENSG00000214456
-1.191	2.915	SLC17A7	ENSG00000104888	ENSG00000104888
1.19	3.819	TMEM151A	ENSG00000179292	ENSG00000179292
1.19	6.627	TRIB1	ENSG00000173334	ENSG00000173334
-1.189	4.812	COL11A2	ENSG00000204248	ENSG00000204248
-1.188	3.361	TNFRSF13C	ENSG00000159958	ENSG00000159958
-1.187	3.541	WARS2	ENSG00000116874	ENSG00000116874
1.187	2.354	NDC80	ENSG00000080986	ENSG00000080986
-1.185	3.976	PSMA2	ENSG00000106588	ENSG00000106588
1.184	5.257	FBLIM1	ENSG00000162458	ENSG00000162458
1.183	4.05	ELAPOR1	ENSG00000116299	ENSG00000116299
-1.183	4.406	TMEM176A	ENSG00000002933	ENSG00000002933
1.182	2.517	ECHDC2	ENSG00000121310	ENSG00000121310
-1.181	5.005	DAB1	ENSG00000173406	ENSG00000173406
1.181	6.031	DSCAML1	ENSG00000177103	ENSG00000177103
1.178	4.248	PARP8	ENSG00000151883	ENSG00000151883
1.175	2.796	MAP10	ENSG00000212916	ENSG00000212916
-1.175	4.874	AVEN	ENSG00000169857	ENSG00000169857
-1.175	4.805	ZBTB49	ENSG00000168826	ENSG00000168826
1.173	6.984	SCRT2	ENSG00000215397	ENSG00000215397
1.173	2.918	ADAMTS4	ENSG00000158859	ENSG00000158859
1.173	2.918	MAP3K8	ENSG00000107968	ENSG00000107968
1.173	2.918	KCNJ4	ENSG00000168135	ENSG00000168135
-1.173	5.675	SQLE	ENSG00000104549	ENSG00000104549
-1.172	5.512	SORCS3	ENSG00000156395	ENSG00000156395
-1.171	6.16	PCDH10	ENSG00000138650	ENSG00000138650
1.171	3.03	LEF1	ENSG00000138795	ENSG00000138795
1.171	3.03	MSRB1	ENSG00000198736	ENSG00000198736
1.171	3.03	CCNE1	ENSG00000105173	ENSG00000105173
-1.17	7.64	RBFOX3	ENSG00000167281	ENSG00000167281
1.17	4.65	RNFT1	ENSG00000189050	ENSG00000189050
-1.17	6.664	SMARCA1	ENSG00000102038	ENSG00000102038
1.167	5.553	C3orf70	ENSG00000187068	ENSG00000187068
-1.167	6.975	ASIC1	ENSG00000110881	ENSG00000110881
1.166	6.091	FAT3	ENSG00000165323	ENSG00000165323
1.166	3.322	CSKMT	ENSG00000214756	ENSG00000214756
1.166	3.322	SGSM1	ENSG00000167037	ENSG00000167037
-1.165	2.902	NPPB	ENSG00000120937	ENSG00000120937
-1.163	7.458	MYO15A	ENSG00000091536	ENSG00000091536
1.163	3.488	PLPPR5	ENSG00000117598	ENSG00000117598
-1.162	2.611	ZNF670	ENSG00000277462	ENSG00000277462
-1.162	4.933	PCSK6	ENSG00000140479	ENSG00000140479
-1.162	2.611	NAP1L2	ENSG00000186462	ENSG00000186462
1.161	3.637	ZNF546	ENSG00000187187	ENSG00000187187
-1.16	8.332	ZNF711	ENSG00000147180	ENSG00000147180
1.16	3.772	C1QTNF6	ENSG00000133466	ENSG00000133466
1.159	3.835	SLC41A2	ENSG00000136052	ENSG00000136052
1.158	3.896	RPP25L	ENSG00000164967	ENSG00000164967
1.158	3.954	RNF207	ENSG00000158286	ENSG00000158286
-1.158	2.246	PVALB	ENSG00000100362	ENSG00000100362
1.157	4.009	CTSC	ENSG00000109861	ENSG00000109861
1.156	4.115	RGS7	ENSG00000182901	ENSG00000182901
1.156	4.115	SLC24A2	ENSG00000155886	ENSG00000155886
-1.156	7.603	CFLAR	ENSG00000003402	ENSG00000003402
1.155	4.26	PARVB	ENSG00000188677	ENSG00000188677
1.155	4.305	HDAC11	ENSG00000163517	ENSG00000163517
-1.152	5.367	CBLN2	ENSG00000141668	ENSG00000141668
1.152	4.76	PCK2	ENSG00000100889	ENSG00000100889
1.149	6.828	FOXP4	ENSG00000137166	ENSG00000137166
-1.149	1.757	DDC	ENSG00000132437	ENSG00000132437
-1.149	1.757	OIP5	ENSG00000104147	ENSG00000104147
-1.149	1.757	SHISA8	ENSG00000234965	ENSG00000234965
-1.148	8.245	MAP3K12	ENSG00000139625	ENSG00000139625
1.148	5.581	NOS1AP	ENSG00000198929	ENSG00000198929
1.145	7.351	BARHL2	ENSG00000143032	ENSG00000143032
-1.145	3.133	TIMP3	ENSG00000100234	ENSG00000100234
-1.143	7.471	HMGCR	ENSG00000113161	ENSG00000113161
-1.142	7.152	ASAP1	ENSG00000153317	ENSG00000153317
-1.14	7.48	ATP8A1	ENSG00000124406	ENSG00000124406
-1.14	3.678	FAM149B1	ENSG00000138286	ENSG00000138286
-1.139	5.839	TRAF5	ENSG00000082512	ENSG00000082512
-1.138	2.889	ERMAP	ENSG00000164010	ENSG00000164010
-1.138	2.889	RD3	ENSG00000198570	ENSG00000198570
-1.138	2.889	MYORG	ENSG00000164976	ENSG00000164976
1.138	5.257	DIRAS2	ENSG00000165023	ENSG00000165023
-1.137	8.448	GPI	ENSG00000105220	ENSG00000105220
1.136	4.95	ZBTB47	ENSG00000114853	ENSG00000114853
1.135	4.668	ZCCHC18	ENSG00000166707	ENSG00000166707
1.133	4.36	FCHSD1	ENSG00000197948	ENSG00000197948
1.132	4.316	BCAM	ENSG00000187244	ENSG00000187244
1.132	4.225	CCND3	ENSG00000112576	ENSG00000112576
1.131	4.177	TRIM16	ENSG00000221926	ENSG00000221926
-1.131	6.271	SIPA1L2	ENSG00000116991	ENSG00000116991
-1.129	3.332	ARMC5	ENSG00000140691	ENSG00000140691
-1.129	4.469	CENPI	ENSG00000102384	ENSG00000102384
-1.129	2.595	BDNF	ENSG00000176697	ENSG00000176697
-1.129	2.595	TMEM126A	ENSG00000171202	ENSG00000171202
-1.129	2.595	TGFB1	ENSG00000105329	ENSG00000105329
1.128	5.394	CCDC88C	ENSG00000015133	ENSG00000015133
1.127	3.723	PDIA5	ENSG00000065485	ENSG00000065485
-1.125	4.977	EMILIN3	ENSG00000183798	ENSG00000183798
1.125	5.168	LSM11	ENSG00000155858	ENSG00000155858
1.124	3.507	KCNJ9	ENSG00000162728	ENSG00000162728
1.124	3.507	ZNF404	ENSG00000176222	ENSG00000176222
1.123	3.428	HMGA1	ENSG00000137309	ENSG00000137309
1.123	4.985	SCARB1	ENSG00000073060	ENSG00000073060
1.12	3.254	THEM6	ENSG00000130193	ENSG00000130193
1.12	3.254	CHEK2	ENSG00000183765	ENSG00000183765
1.119	4.776	NBPF1	ENSG00000219481	ENSG00000219481
1.119	8.719	CHRNA4	ENSG00000101204	ENSG00000101204
1.119	3.159	STPG1	ENSG00000001460	ENSG00000001460
1.119	3.159	BTN2A2	ENSG00000124508	ENSG00000124508
1.119	3.159	C17orf58	ENSG00000186665	ENSG00000186665
-1.118	3.506	ZBED9	ENSG00000232040	ENSG00000232040
1.117	5.864	PCDH15	ENSG00000150275	ENSG00000150275
1.117	3.056	LRATD2	ENSG00000168672	ENSG00000168672
1.117	3.056	ZC2HC1C	ENSG00000119703	ENSG00000119703
1.116	8.5	HIPK2	ENSG00000064393	ENSG00000064393
-1.116	7.193	LDLR	ENSG00000130164	ENSG00000130164
-1.115	2.225	SYNPO2	ENSG00000172403	ENSG00000172403
1.115	2.946	DCLRE1B	ENSG00000118655	ENSG00000118655
-1.115	9.84	NSG1	ENSG00000168824	ENSG00000168824
-1.114	5.25	STAT3	ENSG00000168610	ENSG00000168610
1.113	4.453	GALNT17	ENSG00000185274	ENSG00000185274
-1.113	5.439	QRICH2	ENSG00000129646	ENSG00000129646
1.113	2.827	COL23A1	ENSG00000050767	ENSG00000050767
1.113	2.827	WIPF3	ENSG00000122574	ENSG00000122574
1.113	2.827	AIFM2	ENSG00000042286	ENSG00000042286
1.113	2.827	ENO3	ENSG00000108515	ENSG00000108515
1.113	2.827	CILP2	ENSG00000160161	ENSG00000160161
-1.112	6.635	SOBP	ENSG00000112320	ENSG00000112320
-1.111	5.197	DUSP10	ENSG00000143507	ENSG00000143507
1.11	5.046	H1-3	ENSG00000124575	ENSG00000124575
-1.11	5.954	CHM	ENSG00000188419	ENSG00000188419
1.11	5.505	SCN1A	ENSG00000144285	ENSG00000144285
1.11	2.698	TST	ENSG00000128311	ENSG00000128311
-1.109	7.279	ENC1	ENSG00000171617	ENSG00000171617
-1.108	3.662	CENPW	ENSG00000203760	ENSG00000203760
-1.107	7.265	ERF	ENSG00000105722	ENSG00000105722
1.107	4.189	TSHZ2	ENSG00000182463	ENSG00000182463
-1.107	8.394	ANK2	ENSG00000145362	ENSG00000145362
1.106	2.555	ZDHHC12	ENSG00000160446	ENSG00000160446
1.106	2.555	SYCE2	ENSG00000161860	ENSG00000161860
1.106	2.555	SH3BP1	ENSG00000100092	ENSG00000100092
1.105	4.847	TMEM38A	ENSG00000072954	ENSG00000072954
1.102	3.982	CCDC169	ENSG00000242715	ENSG00000242715
1.102	3.982	LRP10	ENSG00000197324	ENSG00000197324
1.102	2.397	H2BC3	ENSG00000276410	ENSG00000276410
1.102	2.397	KANK2	ENSG00000197256	ENSG00000197256
1.102	2.397	OPRL1	ENSG00000125510	ENSG00000125510
1.102	2.397	CACNG2	ENSG00000166862	ENSG00000166862
-1.101	4.055	RRAGC	ENSG00000116954	ENSG00000116954
-1.101	4.055	CPNE2	ENSG00000140848	ENSG00000140848
-1.101	5.477	SLC25A14	ENSG00000102078	ENSG00000102078
-1.101	3.803	GTPBP8	ENSG00000163607	ENSG00000163607
-1.101	3.803	LRRTM3	ENSG00000198739	ENSG00000198739
1.1	3.925	HIVEP2	ENSG00000010818	ENSG00000010818
1.1	3.925	H2AJ	ENSG00000246705	ENSG00000246705
-1.099	3.11	RARB	ENSG00000077092	ENSG00000077092
-1.099	3.11	FAM189A2	ENSG00000135063	ENSG00000135063
1.098	3.865	POLE4	ENSG00000115350	ENSG00000115350
1.098	3.865	PTGR1	ENSG00000106853	ENSG00000106853
-1.098	6.123	ITGB8	ENSG00000105855	ENSG00000105855
1.096	2.219	POC1A	ENSG00000164087	ENSG00000164087
1.096	2.219	ARHGEF37	ENSG00000183111	ENSG00000183111
1.096	2.219	NAT16	ENSG00000167011	ENSG00000167011
1.096	2.219	SPAG8	ENSG00000137098	ENSG00000137098
1.096	2.219	DHRS7B	ENSG00000109016	ENSG00000109016
-1.096	2.578	LPCAT2	ENSG00000087253	ENSG00000087253
1.095	4.502	HEPH	ENSG00000089472	ENSG00000089472
1.094	3.739	BCAR3	ENSG00000137936	ENSG00000137936
-1.092	6.663	INSIG1	ENSG00000186480	ENSG00000186480
1.092	3.672	PRIMPOL	ENSG00000164306	ENSG00000164306
1.092	6.479	TTYH1	ENSG00000167614	ENSG00000167614
-1.089	1.726	TPMT	ENSG00000137364	ENSG00000137364
-1.089	1.726	NKX6-3	ENSG00000165066	ENSG00000165066
-1.089	1.726	BAAT	ENSG00000136881	ENSG00000136881
-1.089	1.726	SPTB	ENSG00000070182	ENSG00000070182
-1.089	1.726	TNFAIP2	ENSG00000185215	ENSG00000185215
1.089	2.016	TNFSF4	ENSG00000117586	ENSG00000117586
1.089	2.016	PLEKHA2	ENSG00000169499	ENSG00000169499
1.089	2.016	ABCC2	ENSG00000023839	ENSG00000023839
1.089	2.016	ENO4	ENSG00000188316	ENSG00000188316
1.089	2.016	SIAH3	ENSG00000215475	ENSG00000215475
1.089	2.016	OSGIN1	ENSG00000140961	ENSG00000140961
1.089	2.016	APOBEC3F	ENSG00000128394	ENSG00000128394
1.089	2.016	WAS	ENSG00000015285	ENSG00000015285
1.089	2.016	SLC7A3	ENSG00000165349	ENSG00000165349
-1.089	6.822	MUC1	ENSG00000185499	ENSG00000185499
-1.087	5.236	RXRG	ENSG00000143171	ENSG00000143171
-1.087	4.958	ZRSR2	ENSG00000169249	ENSG00000169249
1.086	3.526	SLC38A3	ENSG00000188338	ENSG00000188338
1.086	3.526	MLF1	ENSG00000178053	ENSG00000178053
1.086	3.526	HACD1	ENSG00000165996	ENSG00000165996
1.085	5.817	RASA3	ENSG00000185989	ENSG00000185989
1.084	4.693	ATAD3C	ENSG00000215915	ENSG00000215915
1.084	4.693	C16orf95	ENSG00000260456	ENSG00000260456
-1.084	2.861	FHIT	ENSG00000189283	ENSG00000189283
-1.084	2.861	IER3	ENSG00000137331	ENSG00000137331
1.083	3.448	S100A4	ENSG00000196154	ENSG00000196154
1.083	3.448	DUSP14	ENSG00000276023	ENSG00000276023
1.083	3.448	PTH2	ENSG00000142538	ENSG00000142538
-1.082	5.073	PCYT2	ENSG00000185813	ENSG00000185813
1.079	3.365	AQP11	ENSG00000178301	ENSG00000178301
1.079	3.365	PDE1B	ENSG00000123360	ENSG00000123360
1.079	5.687	ARPP21	ENSG00000172995	ENSG00000172995
1.079	1.78	S1PR1	ENSG00000170989	ENSG00000170989
1.079	1.78	FTCDNL1	ENSG00000226124	ENSG00000226124
1.079	1.78	ALS2CL	ENSG00000178038	ENSG00000178038
1.079	1.78	SMKR1	ENSG00000240204	ENSG00000240204
1.079	1.78	GEM	ENSG00000164949	ENSG00000164949
1.079	1.78	CLMP	ENSG00000166250	ENSG00000166250
1.079	1.78	SIAE	ENSG00000110013	ENSG00000110013
1.079	1.78	B4GALNT3	ENSG00000139044	ENSG00000139044
1.079	1.78	GGACT	ENSG00000134864	ENSG00000134864
1.079	1.78	ABHD15	ENSG00000168792	ENSG00000168792
1.079	1.78	SYDE1	ENSG00000105137	ENSG00000105137
-1.079	7.12	CASP3	ENSG00000164305	ENSG00000164305
-1.078	6.388	ZMAT4	ENSG00000165061	ENSG00000165061
1.078	6.135	TMEM231	ENSG00000205084	ENSG00000205084
1.078	5.987	CCDC90B	ENSG00000137500	ENSG00000137500
1.077	4.891	NR4A1	ENSG00000123358	ENSG00000123358
1.076	6.998	SV2A	ENSG00000159164	ENSG00000159164
-1.076	6.655	WDR44	ENSG00000131725	ENSG00000131725
1.075	6.211	GNG4	ENSG00000168243	ENSG00000168243
1.075	9.085	ZNF385A	ENSG00000161642	ENSG00000161642
1.075	5.143	GCK	ENSG00000106633	ENSG00000106633
-1.075	3.098	NRN1L	ENSG00000188038	ENSG00000188038
1.075	6.631	MXI1	ENSG00000119950	ENSG00000119950
1.075	3.995	FAM83H	ENSG00000180921	ENSG00000180921
1.074	5.118	ENGASE	ENSG00000167280	ENSG00000167280
-1.071	2.203	OLFML2B	ENSG00000162745	ENSG00000162745
-1.071	2.203	MEI4	ENSG00000269964	ENSG00000269964
1.069	3.88	PPP1R3C	ENSG00000119938	ENSG00000119938
1.069	3.88	NEURL1	ENSG00000107954	ENSG00000107954
-1.069	3.301	ACE	ENSG00000159640	ENSG00000159640
1.068	6.19	SLC7A5	ENSG00000103257	ENSG00000103257
1.068	5.794	GPR153	ENSG00000158292	ENSG00000158292
1.067	4.701	NDUFA4L2	ENSG00000185633	ENSG00000185633
-1.066	6.213	ZDHHC9	ENSG00000188706	ENSG00000188706
1.066	3.819	TEX37	ENSG00000172073	ENSG00000172073
1.066	3.082	SRD5A3	ENSG00000128039	ENSG00000128039
1.066	3.082	METTL27	ENSG00000165171	ENSG00000165171
1.066	3.082	USP27X	ENSG00000273820	ENSG00000273820
1.065	7.418	GABBR2	ENSG00000136928	ENSG00000136928
1.064	7.256	DUSP4	ENSG00000120875	ENSG00000120875
1.064	4.632	AZU1	ENSG00000172232	ENSG00000172232
-1.064	3.479	ADRA2A	ENSG00000150594	ENSG00000150594
1.063	7.688	MAPKAPK2	ENSG00000162889	ENSG00000162889
1.059	2.974	IL17RC	ENSG00000163702	ENSG00000163702
1.059	2.974	FGFR4	ENSG00000160867	ENSG00000160867
1.059	2.974	PLK5	ENSG00000185988	ENSG00000185988
1.059	5.908	NECTIN3	ENSG00000177707	ENSG00000177707
1.058	5.607	NEK9	ENSG00000119638	ENSG00000119638
1.058	6.403	PCDH1	ENSG00000156453	ENSG00000156453
1.058	4.164	SAMD12	ENSG00000177570	ENSG00000177570
1.057	4.521	MPC1	ENSG00000060762	ENSG00000060762
-1.057	4.343	EML6	ENSG00000214595	ENSG00000214595
1.057	4.807	KIFC3	ENSG00000140859	ENSG00000140859
1.055	5.019	POU6F1	ENSG00000184271	ENSG00000184271
-1.055	2.847	ENPEP	ENSG00000138792	ENSG00000138792
-1.055	2.847	WWC2	ENSG00000151718	ENSG00000151718
-1.055	2.847	IPMK	ENSG00000151151	ENSG00000151151
1.054	5.552	MGARP	ENSG00000137463	ENSG00000137463
1.054	3.618	FNDC10	ENSG00000228594	ENSG00000228594
1.054	3.618	SLC45A4	ENSG00000022567	ENSG00000022567
1.054	4.991	GTDC1	ENSG00000121964	ENSG00000121964
-1.053	5.762	GALNT14	ENSG00000158089	ENSG00000158089
-1.052	5.317	RRP15	ENSG00000067533	ENSG00000067533
1.052	2.857	FAM183A	ENSG00000186973	ENSG00000186973
1.052	2.857	H2AC15	ENSG00000275221	ENSG00000275221
1.052	5.665	BLCAP	ENSG00000166619	ENSG00000166619
1.052	5.514	PTPRU	ENSG00000060656	ENSG00000060656
1.051	7.086	RPH3AL	ENSG00000181031	ENSG00000181031
-1.051	9.273	LSS	ENSG00000160285	ENSG00000160285
-1.051	3.086	FIBCD1	ENSG00000130720	ENSG00000130720
-1.051	4.671	PON2	ENSG00000105854	ENSG00000105854
1.05	4.935	TCEAL2	ENSG00000184905	ENSG00000184905
1.049	3.545	HAUS4	ENSG00000092036	ENSG00000092036
1.049	5.972	TNXB	ENSG00000168477	ENSG00000168477
1.048	4.009	IRAK4	ENSG00000198001	ENSG00000198001
1.048	5.104	IRAK1	ENSG00000184216	ENSG00000184216
1.047	5.279	THRB	ENSG00000151090	ENSG00000151090
1.046	5.703	EBPL	ENSG00000123179	ENSG00000123179
1.046	6.461	NFIL3	ENSG00000165030	ENSG00000165030
1.044	2.73	RGS14	ENSG00000169220	ENSG00000169220
1.044	3.953	POU3F2	ENSG00000184486	ENSG00000184486
1.044	3.467	PODXL	ENSG00000128567	ENSG00000128567
1.044	2.73	NUDT18	ENSG00000275074	ENSG00000275074
1.044	3.953	MFSD13A	ENSG00000138111	ENSG00000138111
-1.043	7.644	SCD	ENSG00000099194	ENSG00000099194
-1.042	3.773	ARMC12	ENSG00000157343	ENSG00000157343
1.041	4.27	B4GALT4	ENSG00000121578	ENSG00000121578
1.041	4.27	SLFN5	ENSG00000166750	ENSG00000166750
1.04	7.537	SPEG	ENSG00000072195	ENSG00000072195
1.04	3.895	CLYBL	ENSG00000125246	ENSG00000125246
-1.04	6.972	HIVEP3	ENSG00000127124	ENSG00000127124
1.038	3.385	FBXO4	ENSG00000151876	ENSG00000151876
1.038	3.385	KEL	ENSG00000197993	ENSG00000197993
1.038	5.307	SPOCK2	ENSG00000107742	ENSG00000107742
1.036	4.492	SCN1B	ENSG00000105711	ENSG00000105711
1.035	4.718	KCNH7	ENSG00000184611	ENSG00000184611
1.034	2.591	THNSL1	ENSG00000185875	ENSG00000185875
1.034	8.014	DISP3	ENSG00000204624	ENSG00000204624
1.032	6.962	C9orf72	ENSG00000147894	ENSG00000147894
-1.032	6.76	SULF2	ENSG00000196562	ENSG00000196562
-1.032	6.221	SYT13	ENSG00000019505	ENSG00000019505
1.029	4.649	FHL3	ENSG00000183386	ENSG00000183386
1.028	7.043	TLNRD1	ENSG00000140406	ENSG00000140406
1.027	5.005	IFNGR2	ENSG00000159128	ENSG00000159128
1.027	4.613	TRMT2B	ENSG00000188917	ENSG00000188917
-1.026	3.897	THG1L	ENSG00000113272	ENSG00000113272
-1.026	3.461	TMEM53	ENSG00000126106	ENSG00000126106
-1.026	2.543	CTH	ENSG00000116761	ENSG00000116761
-1.026	4.418	BAALC	ENSG00000164929	ENSG00000164929
-1.026	3.621	ATPAF2	ENSG00000171953	ENSG00000171953
-1.026	2.543	C19orf71	ENSG00000183397	ENSG00000183397
-1.026	2.833	MID2	ENSG00000080561	ENSG00000080561
-1.026	2.181	GIN1	ENSG00000145723	ENSG00000145723
-1.026	2.181	NLRX1	ENSG00000160703	ENSG00000160703
-1.026	2.181	IGFALS	ENSG00000099769	ENSG00000099769
-1.026	1.695	C5orf49	ENSG00000215217	ENSG00000215217
-1.026	1.695	NHLRC1	ENSG00000187566	ENSG00000187566
-1.026	1.695	IL10RA	ENSG00000110324	ENSG00000110324
-1.026	5.046	ZFYVE26	ENSG00000072121	ENSG00000072121
-1.026	5.973	SH3BGRL	ENSG00000131171	ENSG00000131171
1.026	4.075	BRI3BP	ENSG00000184992	ENSG00000184992
1.025	3.705	TIMP1	ENSG00000102265	ENSG00000102265
1.024	3.206	ACADS	ENSG00000122971	ENSG00000122971
1.024	3.206	FANCB	ENSG00000181544	ENSG00000181544
1.024	3.206	ZNF674	ENSG00000251192	ENSG00000251192
-1.023	7.776	ACSL4	ENSG00000068366	ENSG00000068366
-1.023	5.746	KCNA2	ENSG00000177301	ENSG00000177301
1.022	2.437	DNAI4	ENSG00000152763	ENSG00000152763
1.022	2.437	KCNJ11	ENSG00000187486	ENSG00000187486
1.022	2.437	NOXRED1	ENSG00000165555	ENSG00000165555
1.022	2.437	PIGBOS1	ENSG00000225973	ENSG00000225973
1.022	2.437	KASH5	ENSG00000161609	ENSG00000161609
1.02	4.54	MYBL1	ENSG00000185697	ENSG00000185697
1.02	5.361	NEUROG2	ENSG00000178403	ENSG00000178403
-1.02	6.057	KIF13B	ENSG00000197892	ENSG00000197892
1.02	3.636	AURKB	ENSG00000178999	ENSG00000178999
1.019	7.199	NTRK1	ENSG00000198400	ENSG00000198400
1.018	6.695	VEGFB	ENSG00000173511	ENSG00000173511
-1.018	4.654	DISC1	ENSG00000162946	ENSG00000162946
-1.016	5.391	CYB5R4	ENSG00000065615	ENSG00000065615
1.016	3.107	CGREF1	ENSG00000138028	ENSG00000138028
1.016	3.107	PIMREG	ENSG00000129195	ENSG00000129195
1.016	5.429	BCAT1	ENSG00000060982	ENSG00000060982
1.015	4.235	ACBD4	ENSG00000181513	ENSG00000181513
-1.014	5.039	GOLGA5	ENSG00000066455	ENSG00000066455
1.014	6.784	PHLPP1	ENSG00000081913	ENSG00000081913
1.013	3.563	PDE4A	ENSG00000065989	ENSG00000065989
1.013	5.611	FBXO17	ENSG00000269190	ENSG00000269190
1.013	5.961	SOX9	ENSG00000125398	ENSG00000125398
1.012	8.453	SH3BGRL2	ENSG00000198478	ENSG00000198478
1.012	4.83	PTPN18	ENSG00000072135	ENSG00000072135
1.012	3.909	SLC39A8	ENSG00000138821	ENSG00000138821
1.012	3.909	NR1D1	ENSG00000126368	ENSG00000126368
-1.011	4.792	CEL	ENSG00000170835	ENSG00000170835
-1.011	3.758	PDP2	ENSG00000172840	ENSG00000172840
1.011	6.219	SHANK2	ENSG00000162105	ENSG00000162105
1.009	4.622	CCNJL	ENSG00000135083	ENSG00000135083
-1.009	3.613	PIGX	ENSG00000163964	ENSG00000163964
-1.009	3.613	CYSTM1	ENSG00000120306	ENSG00000120306
1.008	5.74	STAT6	ENSG00000166888	ENSG00000166888
-1.007	3.451	GASK1B	ENSG00000164125	ENSG00000164125
-1.007	5.993	HEXIM1	ENSG00000186834	ENSG00000186834
1.006	3.486	SNX33	ENSG00000173548	ENSG00000173548
1.006	3.486	HS6ST2	ENSG00000171004	ENSG00000171004
1.006	2.264	C7orf61	ENSG00000185955	ENSG00000185955
1.006	2.264	GDF6	ENSG00000156466	ENSG00000156466
1.006	2.264	AR	ENSG00000169083	ENSG00000169083
1.006	4.766	LDLRAD4	ENSG00000168675	ENSG00000168675
-1.006	8.604	MAPK10	ENSG00000109339	ENSG00000109339
-1.005	6.281	KREMEN1	ENSG00000183762	ENSG00000183762
1.002	6.42	PLEKHG1	ENSG00000120278	ENSG00000120278
1.002	6.977	LRP2	ENSG00000081479	ENSG00000081479
1.002	4.336	ARHGEF19	ENSG00000142632	ENSG00000142632
1.002	8.472	GDF11	ENSG00000135414	ENSG00000135414
-1.001	6.953	ID4	ENSG00000172201	ENSG00000172201
-1.001	4.004	HINT3	ENSG00000111911	ENSG00000111911
-1.001	4.004	KLHL13	ENSG00000003096	ENSG00000003096
1	5.907	RNF215	ENSG00000099999	ENSG00000099999
-1	4.57	SC5D	ENSG00000109929	ENSG00000109929
1	3.786	C2orf72	ENSG00000204128	ENSG00000204128
1	3.786	NPTXR	ENSG00000221890	ENSG00000221890
0.9981	3.405	GALNT9	ENSG00000182870	ENSG00000182870
-0.9969	2.818	EFNA1	ENSG00000169242	ENSG00000169242
0.9965	6.605	DYNC2I2	ENSG00000119333	ENSG00000119333
-0.9955	3.75	LETM1	ENSG00000168924	ENSG00000168924
-0.995	4.312	MMRN2	ENSG00000173269	ENSG00000173269
0.9947	2.886	EFCAB12	ENSG00000172771	ENSG00000172771
0.9947	8.015	SPSB4	ENSG00000175093	ENSG00000175093
0.9933	3.721	COQ10A	ENSG00000135469	ENSG00000135469
0.9928	4.246	TMEM123	ENSG00000152558	ENSG00000152558
0.9913	6.414	CDH20	ENSG00000101542	ENSG00000101542
0.9911	5.659	CDC14B	ENSG00000081377	ENSG00000081377
0.9911	5.659	SLC37A4	ENSG00000137700	ENSG00000137700
-0.9906	6.344	PPM1H	ENSG00000111110	ENSG00000111110
0.9905	4.431	RNF213	ENSG00000173821	ENSG00000173821
-0.9903	4.847	EIF1AX	ENSG00000173674	ENSG00000173674
-0.9903	4.11	PTPRR	ENSG00000153233	ENSG00000153233
0.9901	3.98	CHST5	ENSG00000135702	ENSG00000135702
-0.9898	7.09	SRGAP1	ENSG00000196935	ENSG00000196935
0.9896	5.16	NCKAP5	ENSG00000176771	ENSG00000176771
-0.9893	4.484	ANOS1	ENSG00000011201	ENSG00000011201
0.9885	5.261	GAS6	ENSG00000183087	ENSG00000183087
0.9881	7.903	ZEB2	ENSG00000169554	ENSG00000169554
0.9877	4.199	SYNPR	ENSG00000163630	ENSG00000163630
-0.987	4.398	TMEM41A	ENSG00000163900	ENSG00000163900
0.986	2.067	MROH7	ENSG00000184313	ENSG00000184313
0.986	2.067	SETD9	ENSG00000155542	ENSG00000155542
0.985	4.997	LRRTM4	ENSG00000176204	ENSG00000176204
-0.9845	6.701	DAPK3	ENSG00000167657	ENSG00000167657
-0.9839	3.876	EID3	ENSG00000255150	ENSG00000255150
0.9833	5.884	GAS2L3	ENSG00000139354	ENSG00000139354
-0.983	3.258	ARHGAP18	ENSG00000146376	ENSG00000146376
-0.983	3.258	ZNF267	ENSG00000185947	ENSG00000185947
0.9824	4.15	METTL21A	ENSG00000144401	ENSG00000144401
0.9813	2.762	HSPB8	ENSG00000152137	ENSG00000152137
0.9804	4.52	WFDC2	ENSG00000101443	ENSG00000101443
-0.9798	2.157	NEXN	ENSG00000162614	ENSG00000162614
0.9797	4.674	ST6GAL2	ENSG00000144057	ENSG00000144057
0.9792	3.228	OMP	ENSG00000254550	ENSG00000254550
0.978	3.58	LRRC26	ENSG00000184709	ENSG00000184709
0.978	3.58	SLC1A6	ENSG00000105143	ENSG00000105143
0.9772	3.863	PNMA8A	ENSG00000182013	ENSG00000182013
0.9772	3.863	TMEM143	ENSG00000161558	ENSG00000161558
0.977	5.531	NRARP	ENSG00000198435	ENSG00000198435
-0.977	4.393	RHOU	ENSG00000116574	ENSG00000116574
-0.9762	3.049	CAV1	ENSG00000105974	ENSG00000105974
0.9759	4.481	KCND1	ENSG00000102057	ENSG00000102057
-0.9749	3.595	SNX3	ENSG00000112335	ENSG00000112335
0.9743	6.356	ZIC2	ENSG00000043355	ENSG00000043355
0.9726	5.722	PRMT8	ENSG00000111218	ENSG00000111218
0.9721	5.115	RITA1	ENSG00000139405	ENSG00000139405
0.9721	8.765	LGR4	ENSG00000205213	ENSG00000205213
0.9719	4.882	PLP1	ENSG00000123560	ENSG00000123560
0.9712	4.44	ZFYVE28	ENSG00000159733	ENSG00000159733
0.9698	6.069	PLK3	ENSG00000173846	ENSG00000173846
-0.9691	6.443	PXN	ENSG00000089159	ENSG00000089159
0.969	3.505	ATP10D	ENSG00000145246	ENSG00000145246
0.9682	4.852	EPHB1	ENSG00000154928	ENSG00000154928
0.9673	5.365	MYO15B	ENSG00000266714	ENSG00000266714
-0.9669	2.803	CD44	ENSG00000026508	ENSG00000026508
-0.9663	6.744	GRIK2	ENSG00000164418	ENSG00000164418
-0.9659	6.95	EGR1	ENSG00000120738	ENSG00000120738
0.9655	6.139	LFNG	ENSG00000106003	ENSG00000106003
0.9652	2.625	BHLHE40	ENSG00000134107	ENSG00000134107
0.9652	2.625	ARHGAP11A	ENSG00000198826	ENSG00000198826
0.9652	2.625	PHLDB3	ENSG00000176531	ENSG00000176531
-0.9643	5.912	ATP6V1D	ENSG00000100554	ENSG00000100554
0.9613	7.117	COLGALT2	ENSG00000198756	ENSG00000198756
-0.9608	5.91	CABP7	ENSG00000100314	ENSG00000100314
-0.9608	1.662	PCDHGA5	ENSG00000253485	ENSG00000253485
-0.9608	1.662	HMMR	ENSG00000072571	ENSG00000072571
-0.9608	1.662	DDIAS	ENSG00000165490	ENSG00000165490
-0.9608	1.662	C11orf65	ENSG00000166323	ENSG00000166323
-0.9608	1.662	PGBD4	ENSG00000182405	ENSG00000182405
-0.9608	1.662	DUOXA1	ENSG00000140254	ENSG00000140254
0.9591	3.425	TMEM121	ENSG00000184986	ENSG00000184986
0.9591	1.84	C1orf53	ENSG00000203724	ENSG00000203724
0.9591	1.84	THPO	ENSG00000090534	ENSG00000090534
0.9591	1.84	TNFAIP8	ENSG00000145779	ENSG00000145779
0.9591	1.84	GSAP	ENSG00000186088	ENSG00000186088
0.9591	1.84	APOLD1	ENSG00000178878	ENSG00000178878
0.9591	1.84	GAS2L2	ENSG00000270765	ENSG00000270765
0.9591	1.84	ZNF442	ENSG00000198342	ENSG00000198342
-0.9565	4.893	WEE1	ENSG00000166483	ENSG00000166483
0.9563	4.757	FAAH	ENSG00000117480	ENSG00000117480
0.9563	4.757	FASTKD1	ENSG00000138399	ENSG00000138399
0.9556	4.982	JPH3	ENSG00000154118	ENSG00000154118
0.9555	7.193	PEX5L	ENSG00000114757	ENSG00000114757
-0.9555	5.01	FAM163A	ENSG00000143340	ENSG00000143340
-0.9553	4.547	DNAJC15	ENSG00000120675	ENSG00000120675
0.9545	4.612	PIGM	ENSG00000143315	ENSG00000143315
0.9545	3.027	TCIRG1	ENSG00000110719	ENSG00000110719
0.9545	3.027	VSX1	ENSG00000100987	ENSG00000100987
0.9541	5.502	FAM155A	ENSG00000204442	ENSG00000204442
0.9539	4.859	NEK6	ENSG00000119408	ENSG00000119408
-0.9533	4.092	GUCY1A1	ENSG00000164116	ENSG00000164116
-0.9533	2.507	LSR	ENSG00000105699	ENSG00000105699
0.9532	3.669	NPAS2	ENSG00000170485	ENSG00000170485
0.9532	3.669	OPCML	ENSG00000183715	ENSG00000183715
0.9522	6.132	ZNF280D	ENSG00000137871	ENSG00000137871
0.952	4.724	ADGRB1	ENSG00000181790	ENSG00000181790
-0.9513	5.169	PEMT	ENSG00000133027	ENSG00000133027
-0.9504	3.036	SALL1	ENSG00000103449	ENSG00000103449
0.9503	5.679	TDP1	ENSG00000042088	ENSG00000042088
0.9503	5.545	NDRG1	ENSG00000104419	ENSG00000104419
-0.9502	5.905	KIRREL1	ENSG00000183853	ENSG00000183853
0.9497	6.16	ZBTB12	ENSG00000204366	ENSG00000204366
0.9489	3.877	OCEL1	ENSG00000099330	ENSG00000099330
0.9485	6.403	STX1B	ENSG00000099365	ENSG00000099365
0.948	3.34	TSPO	ENSG00000100300	ENSG00000100300
0.9467	4.409	RNF227	ENSG00000179859	ENSG00000179859
-0.9467	8.675	CTNNA2	ENSG00000066032	ENSG00000066032
0.9464	5.016	BEX2	ENSG00000133134	ENSG00000133134
0.9456	2.475	CCDC39	ENSG00000284862	ENSG00000284862
0.9456	2.475	UBTD1	ENSG00000165886	ENSG00000165886
0.9456	2.475	TMEM265	ENSG00000281991	ENSG00000281991
0.9456	2.475	GRIN3B	ENSG00000116032	ENSG00000116032
0.9456	2.475	MAP7D3	ENSG00000129680	ENSG00000129680
0.9456	6.175	FLNC	ENSG00000128591	ENSG00000128591
-0.9449	5.808	ZNF703	ENSG00000183779	ENSG00000183779
0.9437	6.678	CNTN3	ENSG00000113805	ENSG00000113805
0.9436	3.598	TICAM2	ENSG00000243414	ENSG00000243414
0.9436	3.598	NFKBIE	ENSG00000146232	ENSG00000146232
0.9436	3.598	UPB1	ENSG00000100024	ENSG00000100024
0.9434	6.612	NECAB2	ENSG00000103154	ENSG00000103154
-0.9412	4.285	SYN2	ENSG00000157152	ENSG00000157152
-0.9412	4.285	SLC16A7	ENSG00000118596	ENSG00000118596
0.9405	3.816	NDE1	ENSG00000072864	ENSG00000072864
0.9402	5.158	GRK6	ENSG00000198055	ENSG00000198055
-0.9394	5.163	ZNF714	ENSG00000160352	ENSG00000160352
0.9392	2.914	ADAM32	ENSG00000197140	ENSG00000197140
0.9392	2.914	MBP	ENSG00000197971	ENSG00000197971
0.9392	2.914	STAP2	ENSG00000178078	ENSG00000178078
-0.9391	5.057	FSIP2	ENSG00000188738	ENSG00000188738
0.9383	5.983	TBC1D32	ENSG00000146350	ENSG00000146350
-0.9382	3.236	SUSD5	ENSG00000173705	ENSG00000173705
0.9377	4.62	C4orf47	ENSG00000205129	ENSG00000205129
0.9374	7.15	DCDC1	ENSG00000170959	ENSG00000170959
0.9354	3.25	HSD17B8	ENSG00000204228	ENSG00000204228
0.935	6.1	ABCA7	ENSG00000064687	ENSG00000064687
0.9347	4.323	AEN	ENSG00000181026	ENSG00000181026
0.9347	4.323	FHOD1	ENSG00000135723	ENSG00000135723
-0.933	4.612	FBXO33	ENSG00000165355	ENSG00000165355
0.933	5.108	CDCA7L	ENSG00000164649	ENSG00000164649
-0.9317	2.133	CFAP57	ENSG00000243710	ENSG00000243710
-0.9317	2.133	C5	ENSG00000106804	ENSG00000106804
0.9316	4.698	NCAPG	ENSG00000109805	ENSG00000109805
0.9312	3.752	TTC12	ENSG00000149292	ENSG00000149292
-0.931	6.444	DLG1	ENSG00000075711	ENSG00000075711
-0.9302	4.279	FGD6	ENSG00000180263	ENSG00000180263
-0.9289	3.412	ATOH8	ENSG00000168874	ENSG00000168874
-0.9281	4.079	NBPF11	ENSG00000263956	ENSG00000263956
-0.9281	4.079	COLQ	ENSG00000206561	ENSG00000206561
-0.9278	4.533	DNAH1	ENSG00000114841	ENSG00000114841
0.926	5.798	DISP2	ENSG00000140323	ENSG00000140323
-0.9254	3.846	PAIP1	ENSG00000172239	ENSG00000172239
-0.9254	3.846	SV2B	ENSG00000185518	ENSG00000185518
-0.9253	8.812	SYT7	ENSG00000011347	ENSG00000011347
0.9252	5.056	SPRED2	ENSG00000198369	ENSG00000198369
-0.9224	6.167	STAG2	ENSG00000101972	ENSG00000101972
-0.9214	3.569	ATP2A1	ENSG00000196296	ENSG00000196296
0.9212	4.072	SLC50A1	ENSG00000169241	ENSG00000169241
0.9212	4.072	H2BC9	ENSG00000275713	ENSG00000275713
0.9212	3.444	FADS3	ENSG00000221968	ENSG00000221968
0.9212	3.685	DUSP6	ENSG00000139318	ENSG00000139318
0.9212	3.444	VTN	ENSG00000109072	ENSG00000109072
0.9212	4.232	DHRS13	ENSG00000167536	ENSG00000167536
0.9212	2.306	KCNQ4	ENSG00000117013	ENSG00000117013
0.9212	2.306	SLC16A10	ENSG00000112394	ENSG00000112394
0.9212	2.306	ACSS3	ENSG00000111058	ENSG00000111058
0.9212	2.306	CILP	ENSG00000138615	ENSG00000138615
0.9212	2.306	CACNG1	ENSG00000108878	ENSG00000108878
0.9212	2.306	CLUL1	ENSG00000079101	ENSG00000079101
0.9212	3.154	SPC24	ENSG00000161888	ENSG00000161888
0.9212	2.306	RASL10A	ENSG00000100276	ENSG00000100276
0.9212	2.792	HEG1	ENSG00000173706	ENSG00000173706
0.9212	4.508	NTRK3	ENSG00000140538	ENSG00000140538
0.9212	2.792	ZFP3	ENSG00000180787	ENSG00000180787
-0.92	3.964	IFT52	ENSG00000101052	ENSG00000101052
-0.9199	6.577	FDFT1	ENSG00000079459	ENSG00000079459
-0.9198	7.027	CALD1	ENSG00000122786	ENSG00000122786
-0.9193	8.648	SMAD9	ENSG00000120693	ENSG00000120693
0.9186	5.749	SPOCK1	ENSG00000152377	ENSG00000152377
-0.918	4.745	ZNF350	ENSG00000256683	ENSG00000256683
0.9177	5.32	BLOC1S4	ENSG00000186222	ENSG00000186222
-0.9174	5.1	HPCAL1	ENSG00000115756	ENSG00000115756
0.9172	5.088	JUNB	ENSG00000171223	ENSG00000171223
0.9169	5.001	ISCA1	ENSG00000135070	ENSG00000135070
0.9169	5.001	ARSG	ENSG00000141337	ENSG00000141337
0.9163	4.811	LY6H	ENSG00000176956	ENSG00000176956
-0.9153	4.81	FUNDC1	ENSG00000069509	ENSG00000069509
-0.9153	4.073	PCDHB7	ENSG00000113212	ENSG00000113212
-0.9153	3.225	GMDS	ENSG00000112699	ENSG00000112699
-0.9153	3.225	PTPRB	ENSG00000127329	ENSG00000127329
-0.9153	3.71	NUDT15	ENSG00000136159	ENSG00000136159
-0.9153	2.488	TNFAIP8L1	ENSG00000185361	ENSG00000185361
-0.9153	2.488	MYL9	ENSG00000101335	ENSG00000101335
-0.9153	2.488	HSCB	ENSG00000100209	ENSG00000100209
0.9149	5.436	NEO1	ENSG00000067141	ENSG00000067141
0.9144	4.334	CITED4	ENSG00000179862	ENSG00000179862
-0.9138	7.169	LSAMP	ENSG00000185565	ENSG00000185565
-0.9125	4.674	RAVER2	ENSG00000162437	ENSG00000162437
0.9119	6.192	UQCRHL	ENSG00000233954	ENSG00000233954
0.9116	6.638	NYNRIN	ENSG00000205978	ENSG00000205978
0.9113	6.364	TRPM4	ENSG00000130529	ENSG00000130529
-0.9103	3.839	FLT3LG	ENSG00000090554	ENSG00000090554
0.9101	3.614	ZBED6CL	ENSG00000188707	ENSG00000188707
0.9101	3.614	RAD51C	ENSG00000108384	ENSG00000108384
0.9096	4.555	SLC6A16	ENSG00000063127	ENSG00000063127
-0.9088	5.464	POMGNT2	ENSG00000144647	ENSG00000144647
-0.908	5.618	CACNA2D2	ENSG00000007402	ENSG00000007402
-0.908	6.454	DDX27	ENSG00000124228	ENSG00000124228
0.9079	3.36	FABP7	ENSG00000164434	ENSG00000164434
0.9077	9.011	MAB21L1	ENSG00000180660	ENSG00000180660
-0.9075	5.196	HINFP	ENSG00000172273	ENSG00000172273
0.907	4.849	ALDH1L2	ENSG00000136010	ENSG00000136010
0.9069	5.252	NUP210	ENSG00000132182	ENSG00000132182
-0.9067	8.187	SEMA6A	ENSG00000092421	ENSG00000092421
-0.9061	3.957	FLRT1	ENSG00000126500	ENSG00000126500
-0.9061	3.957	NCAM2	ENSG00000154654	ENSG00000154654
0.9057	4.135	B3GALT4	ENSG00000235863	ENSG00000235863
-0.9054	6.661	PUS7	ENSG00000091127	ENSG00000091127
0.9052	5.094	ADAMTS20	ENSG00000173157	ENSG00000173157
-0.905	7.924	CDKN1C	ENSG00000129757	ENSG00000129757
0.9048	3.051	OMA1	ENSG00000162600	ENSG00000162600
0.9048	3.051	ANKRD31	ENSG00000145700	ENSG00000145700
0.9048	3.051	TIGD6	ENSG00000164296	ENSG00000164296
0.9048	3.051	NANOS1	ENSG00000188613	ENSG00000188613
0.9048	4.636	TCAP	ENSG00000173991	ENSG00000173991
0.9037	5.548	OGDHL	ENSG00000197444	ENSG00000197444
0.9037	3.963	NR1H3	ENSG00000025434	ENSG00000025434
0.9037	3.963	CBX7	ENSG00000100307	ENSG00000100307
-0.9029	5.334	SLC25A38	ENSG00000144659	ENSG00000144659
0.902	5.15	CCDC8	ENSG00000169515	ENSG00000169515
-0.9014	5.54	TAB3	ENSG00000157625	ENSG00000157625
0.9012	6.089	L3HYPDH	ENSG00000126790	ENSG00000126790
0.9012	3.767	LRRC29	ENSG00000125122	ENSG00000125122
0.9004	4.714	ATF5	ENSG00000169136	ENSG00000169136
0.9002	5.28	NCAPD2	ENSG00000010292	ENSG00000010292
0.8996	2.658	BOLA1	ENSG00000178096	ENSG00000178096
0.8996	2.658	ANGPTL1	ENSG00000116194	ENSG00000116194
0.8996	2.658	LMCD1	ENSG00000071282	ENSG00000071282
0.8996	2.658	KHDC1	ENSG00000135314	ENSG00000135314
0.8996	2.658	SOCS3	ENSG00000184557	ENSG00000184557
0.8996	5.465	KYAT1	ENSG00000171097	ENSG00000171097
0.8993	6.882	LOXL3	ENSG00000115318	ENSG00000115318
-0.8975	3.009	ADGRD1	ENSG00000111452	ENSG00000111452
-0.8975	3.009	AJUBA	ENSG00000129474	ENSG00000129474
0.8971	4.084	STAT1	ENSG00000115415	ENSG00000115415
-0.897	5.141	PMEL	ENSG00000185664	ENSG00000185664
-0.8966	4.262	MGMT	ENSG00000170430	ENSG00000170430
-0.8947	5.611	RELT	ENSG00000054967	ENSG00000054967
-0.8942	4.351	SLC12A2	ENSG00000064651	ENSG00000064651
-0.8937	4.733	BEND5	ENSG00000162373	ENSG00000162373
-0.8937	9.157	SNCG	ENSG00000173267	ENSG00000173267
0.8935	5.881	KCNC1	ENSG00000129159	ENSG00000129159
0.8934	5.1	BID	ENSG00000015475	ENSG00000015475
-0.8934	5.035	EZR	ENSG00000092820	ENSG00000092820
0.8924	4.564	S1PR2	ENSG00000267534	ENSG00000267534
-0.8921	1.628	SLC9C2	ENSG00000162753	ENSG00000162753
-0.8921	1.628	TNFSF13B	ENSG00000102524	ENSG00000102524
-0.8921	1.628	DIO3	ENSG00000197406	ENSG00000197406
-0.8921	1.628	AC008397.1	ENSG00000284797	ENSG00000284797
-0.8921	1.628	C5AR1	ENSG00000197405	ENSG00000197405
-0.8921	1.628	KCNE2	ENSG00000159197	ENSG00000159197
0.8911	6.176	POU3F1	ENSG00000185668	ENSG00000185668
0.8907	5.156	TMEM185B	ENSG00000226479	ENSG00000226479
0.8898	4.923	EML5	ENSG00000165521	ENSG00000165521
0.8898	2.116	TIFA	ENSG00000145365	ENSG00000145365
-0.8893	9.198	GSE1	ENSG00000131149	ENSG00000131149
0.8881	5.21	CES2	ENSG00000172831	ENSG00000172831
-0.8879	3.391	KCNMB2	ENSG00000197584	ENSG00000197584
0.887	5.8	MOB3B	ENSG00000120162	ENSG00000120162
-0.8868	5.031	NRP2	ENSG00000118257	ENSG00000118257
0.8866	4.299	FBXO25	ENSG00000147364	ENSG00000147364
0.8857	2.941	TOR3A	ENSG00000186283	ENSG00000186283
-0.8851	6.895	SLC12A7	ENSG00000113504	ENSG00000113504
0.8849	6.366	SESN3	ENSG00000149212	ENSG00000149212
0.8842	3.462	DCT	ENSG00000080166	ENSG00000080166
0.8842	3.462	ERFL	ENSG00000268041	ENSG00000268041
0.8842	5.047	TSR2	ENSG00000158526	ENSG00000158526
0.8839	6.726	GADD45A	ENSG00000116717	ENSG00000116717
0.8833	3.845	APCDD1	ENSG00000154856	ENSG00000154856
0.8828	4.147	CCNB1	ENSG00000134057	ENSG00000134057
0.8824	4.396	POP4	ENSG00000105171	ENSG00000105171
-0.882	4.43	YIPF5	ENSG00000145817	ENSG00000145817
-0.882	3.693	JKAMP	ENSG00000050130	ENSG00000050130
-0.882	2.108	THNSL2	ENSG00000144115	ENSG00000144115
-0.882	2.108	MARS2	ENSG00000247626	ENSG00000247626
-0.882	2.108	MITF	ENSG00000187098	ENSG00000187098
-0.882	2.108	CYB5R2	ENSG00000166394	ENSG00000166394
-0.882	2.108	KNL1	ENSG00000137812	ENSG00000137812
0.8818	4.958	STRADB	ENSG00000082146	ENSG00000082146
-0.8817	6.98	RALYL	ENSG00000184672	ENSG00000184672
0.8816	5.239	UNC119	ENSG00000109103	ENSG00000109103
0.8815	6.985	HERC4	ENSG00000148634	ENSG00000148634
-0.8814	6.667	DHCR7	ENSG00000172893	ENSG00000172893
-0.8805	5.366	FUT8	ENSG00000033170	ENSG00000033170
0.8797	5.62	PIK3CD	ENSG00000171608	ENSG00000171608
0.8782	6.471	IDUA	ENSG00000127415	ENSG00000127415
0.8776	6.964	LMO1	ENSG00000166407	ENSG00000166407
0.8773	3.631	KBTBD7	ENSG00000120696	ENSG00000120696
0.8769	5.08	KLHL29	ENSG00000119771	ENSG00000119771
0.8769	5.788	CFAP20DC	ENSG00000163689	ENSG00000163689
-0.8764	2.468	UBXN8	ENSG00000104691	ENSG00000104691
-0.8764	2.468	LRRCC1	ENSG00000133739	ENSG00000133739
-0.8764	2.468	RAB26	ENSG00000167964	ENSG00000167964
-0.8764	2.468	PLPP2	ENSG00000141934	ENSG00000141934
-0.8764	5.638	ATP11A	ENSG00000068650	ENSG00000068650
0.8761	7.842	ME3	ENSG00000151376	ENSG00000151376
0.8761	3.177	CDC42BPG	ENSG00000171219	ENSG00000171219
0.8761	3.177	KIF23	ENSG00000137807	ENSG00000137807
0.8754	4.572	SAMD10	ENSG00000130590	ENSG00000130590
-0.875	4.155	ATP13A4	ENSG00000127249	ENSG00000127249
0.8749	5.642	TSPAN18	ENSG00000157570	ENSG00000157570
0.8746	4.353	CDYL	ENSG00000153046	ENSG00000153046
0.8746	4.353	LTBP3	ENSG00000168056	ENSG00000168056
0.8746	4.353	TGIF2	ENSG00000118707	ENSG00000118707
0.8735	2.511	SUGCT	ENSG00000175600	ENSG00000175600
0.8735	2.511	SLC9A3R2	ENSG00000065054	ENSG00000065054
0.8735	2.511	BRIP1	ENSG00000136492	ENSG00000136492
-0.8728	2.756	CLSPN	ENSG00000092853	ENSG00000092853
-0.8728	2.756	MYLK	ENSG00000065534	ENSG00000065534
-0.8728	2.756	FAM151B	ENSG00000152380	ENSG00000152380
-0.8728	2.756	EGR2	ENSG00000122877	ENSG00000122877
0.872	5.053	PRR7	ENSG00000131188	ENSG00000131188
0.8717	3.782	HYI	ENSG00000178922	ENSG00000178922
0.8713	4.447	LPCAT3	ENSG00000111684	ENSG00000111684
-0.871	4.505	ZADH2	ENSG00000180011	ENSG00000180011
-0.871	4.505	XIAP	ENSG00000101966	ENSG00000101966
-0.8709	7.884	AFF3	ENSG00000144218	ENSG00000144218
-0.8703	4.581	LRGUK	ENSG00000155530	ENSG00000155530
0.8701	5.414	C1RL	ENSG00000139178	ENSG00000139178
0.87	7.87	ARL4C	ENSG00000188042	ENSG00000188042
-0.8695	5.403	PTPRG	ENSG00000144724	ENSG00000144724
0.8693	6.091	TMEM164	ENSG00000157600	ENSG00000157600
-0.8691	8.079	ARHGEF10L	ENSG00000074964	ENSG00000074964
0.8689	3.38	RHPN2	ENSG00000131941	ENSG00000131941
0.8689	3.38	SELENOM	ENSG00000198832	ENSG00000198832
-0.8684	3.201	ABHD4	ENSG00000100439	ENSG00000100439
0.8674	8.772	INSM1	ENSG00000173404	ENSG00000173404
0.8672	3.918	GAL3ST3	ENSG00000175229	ENSG00000175229
0.8672	3.918	TMEM116	ENSG00000198270	ENSG00000198270
-0.865	3.685	RILP	ENSG00000167705	ENSG00000167705
-0.8646	6.568	FDPS	ENSG00000160752	ENSG00000160752
0.8634	3.558	WDR5B	ENSG00000196981	ENSG00000196981
-0.8627	4.149	GCNA	ENSG00000147174	ENSG00000147174
0.8622	5.527	PRSS23	ENSG00000150687	ENSG00000150687
0.862	6.33	PIK3R2	ENSG00000105647	ENSG00000105647
0.8617	4.999	FOXI3	ENSG00000214336	ENSG00000214336
-0.8616	7.239	ACAT2	ENSG00000120437	ENSG00000120437
0.8609	4.496	EGFR	ENSG00000146648	ENSG00000146648
-0.8601	4.905	SLC2A13	ENSG00000151229	ENSG00000151229
-0.8595	5.172	PLCL1	ENSG00000115896	ENSG00000115896
0.8591	3.716	GM2A	ENSG00000196743	ENSG00000196743
0.8567	3.076	TRIP10	ENSG00000125733	ENSG00000125733
0.8551	4.363	PLPP7	ENSG00000160539	ENSG00000160539
0.8545	5.488	LRRC8D	ENSG00000171492	ENSG00000171492
-0.8542	5.627	ST6GALNAC5	ENSG00000117069	ENSG00000117069
0.8532	4.808	PBX4	ENSG00000105717	ENSG00000105717
-0.8523	4.712	TRMT12	ENSG00000183665	ENSG00000183665
0.8518	3.292	KHK	ENSG00000138030	ENSG00000138030
0.8518	3.292	E2F7	ENSG00000165891	ENSG00000165891
0.8518	3.292	DOC2A	ENSG00000149927	ENSG00000149927
-0.8517	6.106	ATG14	ENSG00000126775	ENSG00000126775
0.8511	6.383	TIAM1	ENSG00000156299	ENSG00000156299
-0.851	4.33	KNTC1	ENSG00000184445	ENSG00000184445
-0.8508	7.45	RASAL2	ENSG00000075391	ENSG00000075391
-0.8506	4.24	CENPO	ENSG00000138092	ENSG00000138092
0.8502	4.107	MKRN3	ENSG00000179455	ENSG00000179455
-0.8501	5.694	PPP2R2B	ENSG00000156475	ENSG00000156475
-0.8498	4.04	HPS3	ENSG00000163755	ENSG00000163755
0.8497	5.512	SESN2	ENSG00000130766	ENSG00000130766
0.8496	4.625	TRMT1L	ENSG00000121486	ENSG00000121486
0.8492	5.005	FBF1	ENSG00000188878	ENSG00000188878
0.8484	8.071	CNTFR	ENSG00000122756	ENSG00000122756
0.8481	3.48	PSMA5	ENSG00000143106	ENSG00000143106
0.8481	1.895	RPRM	ENSG00000177519	ENSG00000177519
0.8481	1.895	POLQ	ENSG00000051341	ENSG00000051341
0.8481	1.895	MSX1	ENSG00000163132	ENSG00000163132
0.8481	4.217	PCDHB9	ENSG00000177839	ENSG00000177839
0.8481	1.895	DCBLD1	ENSG00000164465	ENSG00000164465
0.8481	3.48	SMPDL3A	ENSG00000172594	ENSG00000172594
0.8481	1.895	CCZ1	ENSG00000122674	ENSG00000122674
0.8481	1.895	PBK	ENSG00000168078	ENSG00000168078
0.8481	1.895	GPR176	ENSG00000166073	ENSG00000166073
0.8481	1.895	EZHIP	ENSG00000187690	ENSG00000187690
0.8481	5.065	HLF	ENSG00000108924	ENSG00000108924
0.8479	7.399	TSPAN9	ENSG00000011105	ENSG00000011105
-0.8478	3.676	NGEF	ENSG00000066248	ENSG00000066248
-0.8476	5.215	DRG2	ENSG00000108591	ENSG00000108591
0.8463	5.904	FBLL1	ENSG00000188573	ENSG00000188573
-0.8461	8.45	RGMB	ENSG00000174136	ENSG00000174136
-0.8458	3.37	FRZB	ENSG00000162998	ENSG00000162998
-0.8456	5.658	RFX1	ENSG00000132005	ENSG00000132005
0.8452	3.647	RAB40A	ENSG00000172476	ENSG00000172476
0.8447	4.415	FUT4	ENSG00000196371	ENSG00000196371
-0.8444	3.189	SPRY1	ENSG00000164056	ENSG00000164056
-0.8444	3.189	PCDHB8	ENSG00000120322	ENSG00000120322
-0.8444	3.189	CPEB1	ENSG00000214575	ENSG00000214575
-0.8444	3.189	IGFLR1	ENSG00000126246	ENSG00000126246
-0.8436	5.911	ID2	ENSG00000115738	ENSG00000115738
0.8429	3.796	OPLAH	ENSG00000178814	ENSG00000178814
-0.8425	2.982	PIF1	ENSG00000140451	ENSG00000140451
0.841	2.346	CISH	ENSG00000114737	ENSG00000114737
0.841	2.346	STPG3	ENSG00000197768	ENSG00000197768
0.841	3.931	SNAPC1	ENSG00000023608	ENSG00000023608
0.841	2.346	CGNL1	ENSG00000128849	ENSG00000128849
0.8394	4.055	AJAP1	ENSG00000196581	ENSG00000196581
-0.8382	6.986	TPD52	ENSG00000076554	ENSG00000076554
-0.8382	6.498	LRRC55	ENSG00000183908	ENSG00000183908
-0.837	6.746	CASZ1	ENSG00000130940	ENSG00000130940
0.8369	2.689	TMEM35B	ENSG00000243749	ENSG00000243749
0.8369	2.689	NEK2	ENSG00000117650	ENSG00000117650
0.8369	2.689	CDCA2	ENSG00000184661	ENSG00000184661
0.8369	2.689	GLS2	ENSG00000135423	ENSG00000135423
-0.8363	2.448	MTARC2	ENSG00000117791	ENSG00000117791
-0.8363	2.448	ADCY2	ENSG00000078295	ENSG00000078295
-0.8363	2.448	HEXB	ENSG00000049860	ENSG00000049860
-0.8363	2.448	SHROOM1	ENSG00000164403	ENSG00000164403
-0.8363	2.448	CFAP70	ENSG00000156042	ENSG00000156042
-0.8363	2.448	DLGAP5	ENSG00000126787	ENSG00000126787
-0.8361	9.834	KMT2C	ENSG00000055609	ENSG00000055609
0.8359	5.958	TRAK2	ENSG00000115993	ENSG00000115993
0.8359	4.373	AKR1E2	ENSG00000165568	ENSG00000165568
0.8359	4.373	PLD2	ENSG00000129219	ENSG00000129219
0.8352	5.184	ZNF624	ENSG00000197566	ENSG00000197566
0.8347	5.237	TAS2R14	ENSG00000212127	ENSG00000212127
-0.8347	3.921	LRRC4C	ENSG00000148948	ENSG00000148948
0.8338	5.338	SDHA	ENSG00000073578	ENSG00000073578
-0.8336	7.025	AMH	ENSG00000104899	ENSG00000104899
0.8335	4.633	PTGIS	ENSG00000124212	ENSG00000124212
-0.8327	6.122	CREB3L2	ENSG00000182158	ENSG00000182158
0.8323	3.199	PLAGL1	ENSG00000118495	ENSG00000118495
0.8314	4.92	LAMB1	ENSG00000091136	ENSG00000091136
-0.8313	5.298	TARBP2	ENSG00000139546	ENSG00000139546
0.831	3.399	PLAAT1	ENSG00000127252	ENSG00000127252
0.831	3.399	GSN	ENSG00000148180	ENSG00000148180
0.831	3.399	SSH3	ENSG00000172830	ENSG00000172830
0.831	3.399	ZNF665	ENSG00000197497	ENSG00000197497
0.831	3.399	TTC38	ENSG00000075234	ENSG00000075234
0.831	3.399	ODF3B	ENSG00000177989	ENSG00000177989
-0.8305	2.083	TMEM243	ENSG00000135185	ENSG00000135185
-0.8305	2.083	LRRC43	ENSG00000158113	ENSG00000158113
-0.8305	2.083	DNAH10	ENSG00000197653	ENSG00000197653
-0.8305	2.083	GEMIN2	ENSG00000092208	ENSG00000092208
-0.8305	4.89	KIAA0586	ENSG00000100578	ENSG00000100578
0.8299	3.574	TNFRSF19	ENSG00000127863	ENSG00000127863
0.8299	3.574	KATNAL2	ENSG00000167216	ENSG00000167216
0.8299	5.159	ZNF677	ENSG00000197928	ENSG00000197928
-0.8291	7.367	PDIA2	ENSG00000185615	ENSG00000185615
-0.829	5.464	TRMO	ENSG00000136932	ENSG00000136932
0.8283	3.872	NLGN3	ENSG00000196338	ENSG00000196338
-0.8282	5.424	SH3RF1	ENSG00000154447	ENSG00000154447
-0.8277	3.522	DEPDC7	ENSG00000121690	ENSG00000121690
-0.8275	10.33	GAP43	ENSG00000172020	ENSG00000172020
0.8269	8.615	TMTC2	ENSG00000179104	ENSG00000179104
0.8269	5.813	ERCC2	ENSG00000104884	ENSG00000104884
-0.8268	4.7	CETN2	ENSG00000147400	ENSG00000147400
0.8264	6.671	PCSK2	ENSG00000125851	ENSG00000125851
0.8259	4.513	DPAGT1	ENSG00000172269	ENSG00000172269
-0.8257	5.54	RBMS1	ENSG00000153250	ENSG00000153250
-0.8257	5.54	FAIM	ENSG00000158234	ENSG00000158234
0.8255	4.676	ACP6	ENSG00000162836	ENSG00000162836
0.8255	4.676	FBLN7	ENSG00000144152	ENSG00000144152
-0.825	6.85	PRPSAP1	ENSG00000161542	ENSG00000161542
-0.8243	3.36	NUDT17	ENSG00000186364	ENSG00000186364
0.8235	7.259	GSTP1	ENSG00000084207	ENSG00000084207
0.8233	5.832	IQSEC3	ENSG00000120645	ENSG00000120645
0.8227	8.043	ADCY1	ENSG00000164742	ENSG00000164742
-0.8215	4.825	ZSWIM3	ENSG00000132801	ENSG00000132801
0.8211	7.7	PCDH7	ENSG00000169851	ENSG00000169851
-0.8199	4.399	BGLAP	ENSG00000242252	ENSG00000242252
-0.8199	3.177	DTL	ENSG00000143476	ENSG00000143476
-0.8199	1.592	SLC19A3	ENSG00000135917	ENSG00000135917
-0.8199	1.592	CCDC122	ENSG00000151773	ENSG00000151773
-0.8199	1.592	ZBTB42	ENSG00000179627	ENSG00000179627
-0.8199	1.592	GLDN	ENSG00000186417	ENSG00000186417
-0.8199	1.592	KCNE5	ENSG00000176076	ENSG00000176076
-0.8182	4.695	TMTC3	ENSG00000139324	ENSG00000139324
0.818	8.874	SFRP2	ENSG00000145423	ENSG00000145423
0.8179	6.303	SEMA3A	ENSG00000075213	ENSG00000075213
0.8175	8.042	NES	ENSG00000132688	ENSG00000132688
0.8174	4.56	RRAGD	ENSG00000025039	ENSG00000025039
-0.816	5.838	DUSP16	ENSG00000111266	ENSG00000111266
-0.8159	6.933	TCEAL4	ENSG00000133142	ENSG00000133142
0.8152	3.944	ZNF853	ENSG00000236609	ENSG00000236609
0.8152	3.944	PSME2	ENSG00000100911	ENSG00000100911
0.815	7.056	GRIA4	ENSG00000152578	ENSG00000152578
0.8143	6.075	DONSON	ENSG00000159147	ENSG00000159147
-0.8142	2.968	SMIM27	ENSG00000235453	ENSG00000235453
-0.8142	2.968	GTSE1	ENSG00000075218	ENSG00000075218
0.8133	9.189	OBSCN	ENSG00000154358	ENSG00000154358
-0.8132	6.903	BCL11A	ENSG00000119866	ENSG00000119866
-0.8129	5.244	MBNL1	ENSG00000152601	ENSG00000152601
-0.8127	6.087	TOLLIP	ENSG00000078902	ENSG00000078902
-0.8119	4.475	HSPA14	ENSG00000187522	ENSG00000187522
0.8117	3.312	DUSP23	ENSG00000158716	ENSG00000158716
0.8117	3.312	C9orf116	ENSG00000160345	ENSG00000160345
0.8117	3.312	TMEM109	ENSG00000110108	ENSG00000110108
0.8117	4.897	TOP2A	ENSG00000131747	ENSG00000131747
0.8112	4.829	PLPPR1	ENSG00000148123	ENSG00000148123
0.8101	3.099	H2BC15	ENSG00000233822	ENSG00000233822
0.8101	3.099	PKN3	ENSG00000160447	ENSG00000160447
0.8101	4.684	IFITM2	ENSG00000185201	ENSG00000185201
0.8101	4.684	GLB1L2	ENSG00000149328	ENSG00000149328
0.8101	3.099	EFCAB11	ENSG00000140025	ENSG00000140025
-0.8096	6.363	PEG10	ENSG00000242265	ENSG00000242265
0.8095	4.605	ZNF518B	ENSG00000178163	ENSG00000178163
0.8095	6.19	MAD2L2	ENSG00000116670	ENSG00000116670
-0.8093	5.979	ANKRD53	ENSG00000144031	ENSG00000144031
0.8088	4.522	TPX2	ENSG00000088325	ENSG00000088325
-0.8082	3.512	GNRH1	ENSG00000147437	ENSG00000147437
0.8079	4.433	NDST3	ENSG00000164100	ENSG00000164100
0.8079	2.848	PGAM2	ENSG00000164708	ENSG00000164708
0.8079	2.848	EPOP	ENSG00000273604	ENSG00000273604
-0.807	7.176	SCN9A	ENSG00000169432	ENSG00000169432
-0.8068	5.673	MPHOSPH10	ENSG00000124383	ENSG00000124383
-0.8064	2.723	TSPAN19	ENSG00000231738	ENSG00000231738
-0.8064	2.723	DLGAP1	ENSG00000170579	ENSG00000170579
0.8061	6.37	ATP1B3	ENSG00000069849	ENSG00000069849
0.8053	5.4	SLC22A23	ENSG00000137266	ENSG00000137266
0.8047	4.13	BCAS4	ENSG00000124243	ENSG00000124243
0.8047	4.13	MIS18A	ENSG00000159055	ENSG00000159055
0.8047	2.545	CACNG6	ENSG00000130433	ENSG00000130433
0.8047	2.545	SALL4	ENSG00000101115	ENSG00000101115
-0.8043	5.832	PCDHB5	ENSG00000113209	ENSG00000113209
0.8035	5.253	ZBED8	ENSG00000221886	ENSG00000221886
0.8029	8.126	CELF4	ENSG00000101489	ENSG00000101489
-0.8024	3.349	P2RY8	ENSG00000182162	ENSG00000182162
-0.8018	4.47	TRIM21	ENSG00000132109	ENSG00000132109
0.8016	5.47	EML2	ENSG00000125746	ENSG00000125746
-0.8009	4.687	SLC38A6	ENSG00000139974	ENSG00000139974
-0.8004	7.605	UCKL1	ENSG00000198276	ENSG00000198276
0.8002	10.07	ENO2	ENSG00000111674	ENSG00000111674
-0.8002	4.875	GABPB2	ENSG00000143458	ENSG00000143458
0.7996	3.746	TTC23	ENSG00000103852	ENSG00000103852
0.7996	2.161	GLT8D2	ENSG00000120820	ENSG00000120820
0.7996	2.161	SPEM1	ENSG00000181323	ENSG00000181323
0.7996	2.161	ZNF763	ENSG00000197054	ENSG00000197054
0.7996	2.161	CTSZ	ENSG00000101160	ENSG00000101160
0.7982	4.392	ENOSF1	ENSG00000132199	ENSG00000132199
0.7971	3.591	AGTRAP	ENSG00000177674	ENSG00000177674
0.7971	3.591	LHFPL6	ENSG00000183722	ENSG00000183722
-0.7967	5.525	FBXW5	ENSG00000159069	ENSG00000159069
-0.7966	7.183	ARHGAP21	ENSG00000107863	ENSG00000107863
0.7961	5.12	NFE2L2	ENSG00000116044	ENSG00000116044
-0.7951	3.65	RASL11B	ENSG00000128045	ENSG00000128045
-0.7951	4.012	COPZ1	ENSG00000111481	ENSG00000111481
-0.7951	3.65	MOSPD1	ENSG00000101928	ENSG00000101928
-0.7951	3.164	MCF2L2	ENSG00000053524	ENSG00000053524
-0.7951	4.543	MFAP3L	ENSG00000198948	ENSG00000198948
-0.7951	3.164	GZMM	ENSG00000197540	ENSG00000197540
-0.7951	2.427	FCGBP	ENSG00000275395	ENSG00000275395
0.794	3.417	B3GNT10	ENSG00000214654	ENSG00000214654
0.7934	6.198	PIK3R1	ENSG00000145675	ENSG00000145675
0.7934	4.613	WSCD2	ENSG00000075035	ENSG00000075035
-0.7929	8.553	NAGK	ENSG00000124357	ENSG00000124357
0.7925	4.078	MORN2	ENSG00000188010	ENSG00000188010
0.7925	4.078	C6orf226	ENSG00000221821	ENSG00000221821
0.7925	4.078	WDR89	ENSG00000140006	ENSG00000140006
0.7917	8.163	BIN1	ENSG00000136717	ENSG00000136717
-0.7917	4.465	MAGEE1	ENSG00000198934	ENSG00000198934
-0.7914	8.624	MAPK8IP1	ENSG00000121653	ENSG00000121653
-0.791	4.21	MTM1	ENSG00000171100	ENSG00000171100
-0.7904	5.595	USP16	ENSG00000156256	ENSG00000156256
-0.79	3.899	SNCAIP	ENSG00000064692	ENSG00000064692
-0.79	3.899	DCTPP1	ENSG00000179958	ENSG00000179958
0.7899	3.22	SPAG17	ENSG00000155761	ENSG00000155761
0.7899	3.22	CKAP2L	ENSG00000169607	ENSG00000169607
0.7899	3.22	MAP4K1	ENSG00000104814	ENSG00000104814
0.7899	1.635	FAXDC2	ENSG00000170271	ENSG00000170271
0.7899	1.635	TAPBPL	ENSG00000139192	ENSG00000139192
0.7899	1.635	KCTD19	ENSG00000168676	ENSG00000168676
0.7899	1.635	KRT9	ENSG00000171403	ENSG00000171403
0.7899	1.635	EIF2S2	ENSG00000125977	ENSG00000125977
0.7899	1.635	SPIN2B	ENSG00000186787	ENSG00000186787
0.7899	4.442	SEC22A	ENSG00000121542	ENSG00000121542
-0.7896	6.948	CD99L2	ENSG00000102181	ENSG00000102181
-0.7884	3.502	SLC25A33	ENSG00000171612	ENSG00000171612
-0.7884	3.502	SPDL1	ENSG00000040275	ENSG00000040275
-0.787	8.344	EBF1	ENSG00000164330	ENSG00000164330
0.7869	3.824	DPM2	ENSG00000136908	ENSG00000136908
-0.7854	2.953	HHAT	ENSG00000054392	ENSG00000054392
-0.7854	2.953	RBIS	ENSG00000176731	ENSG00000176731
0.7845	2.991	TERC	ENSG00000270141	ENSG00000270141
0.7845	2.991	LRRC73	ENSG00000204052	ENSG00000204052
0.7845	2.991	DDN	ENSG00000181418	ENSG00000181418
0.7845	2.991	ADAM20	ENSG00000134007	ENSG00000134007
0.7845	2.991	RAB36	ENSG00000100228	ENSG00000100228
-0.7841	3.776	CISD1	ENSG00000122873	ENSG00000122873
0.7831	3.678	MAP3K6	ENSG00000142733	ENSG00000142733
0.7831	3.678	FZD2	ENSG00000180340	ENSG00000180340
-0.781	4.005	PLEKHH2	ENSG00000152527	ENSG00000152527
-0.781	4.005	LONRF3	ENSG00000175556	ENSG00000175556
0.7808	7.153	PCCA	ENSG00000175198	ENSG00000175198
0.7799	4.699	SAYSD1	ENSG00000112167	ENSG00000112167
0.7797	4.401	PRIM1	ENSG00000198056	ENSG00000198056
0.7797	4.401	CCNB2	ENSG00000157456	ENSG00000157456
0.7793	4.025	SLC16A14	ENSG00000163053	ENSG00000163053
-0.779	5.031	CYRIA	ENSG00000197872	ENSG00000197872
-0.7788	4.204	MINAR1	ENSG00000169330	ENSG00000169330
-0.7788	8.596	SDK1	ENSG00000146555	ENSG00000146555
-0.7786	5.358	RO60	ENSG00000116747	ENSG00000116747
-0.7782	4.741	GNAL	ENSG00000141404	ENSG00000141404
0.778	6.033	ALDOC	ENSG00000109107	ENSG00000109107
0.7778	5.922	NOTCH1	ENSG00000148400	ENSG00000148400
0.7776	4.621	CDHR3	ENSG00000128536	ENSG00000128536
0.7776	4.621	CCDC78	ENSG00000162004	ENSG00000162004
-0.777	3.641	MTUS2	ENSG00000132938	ENSG00000132938
-0.777	2.056	ZNF273	ENSG00000198039	ENSG00000198039
-0.777	2.056	EFHC2	ENSG00000183690	ENSG00000183690
-0.777	4.378	LSM12	ENSG00000161654	ENSG00000161654
0.7768	4.305	PUSL1	ENSG00000169972	ENSG00000169972
0.7768	2.72	HJURP	ENSG00000123485	ENSG00000123485
0.7768	2.72	CENPK	ENSG00000123219	ENSG00000123219
0.7768	2.72	GCHFR	ENSG00000137880	ENSG00000137880
0.7768	2.72	C16orf86	ENSG00000159761	ENSG00000159761
-0.7765	6.016	GFM1	ENSG00000168827	ENSG00000168827
-0.7762	6.388	FAR1	ENSG00000197601	ENSG00000197601
0.7754	3.899	CCNA2	ENSG00000145386	ENSG00000145386
0.7754	3.899	C1S	ENSG00000182326	ENSG00000182326
-0.7754	7.287	APC	ENSG00000134982	ENSG00000134982
0.775	4.539	NTN4	ENSG00000074527	ENSG00000074527
-0.7749	7.653	RBPMS	ENSG00000157110	ENSG00000157110
-0.7748	3.891	SUCLA2	ENSG00000136143	ENSG00000136143
-0.7743	5.178	DDX19B	ENSG00000157349	ENSG00000157349
-0.7737	5.622	PDRG1	ENSG00000088356	ENSG00000088356
-0.7737	5.269	PCDH11X	ENSG00000102290	ENSG00000102290
0.7735	5.989	ZNF513	ENSG00000163795	ENSG00000163795
0.7734	5.786	ZKSCAN7	ENSG00000196345	ENSG00000196345
-0.7733	4.105	SDC2	ENSG00000169439	ENSG00000169439
0.7732	9.096	PTPRD	ENSG00000153707	ENSG00000153707
0.7727	3.332	ISOC1	ENSG00000066583	ENSG00000066583
0.7727	3.332	ETV1	ENSG00000006468	ENSG00000006468
0.7721	4.451	PARD6A	ENSG00000102981	ENSG00000102981
-0.7721	5.513	PDE4B	ENSG00000184588	ENSG00000184588
-0.7721	5.027	GCA	ENSG00000115271	ENSG00000115271
-0.7714	5.987	MYCBP2	ENSG00000005810	ENSG00000005810
-0.7713	7.59	TENM4	ENSG00000149256	ENSG00000149256
0.7713	5.216	TRIM32	ENSG00000119401	ENSG00000119401
-0.7712	5.655	CAMK4	ENSG00000152495	ENSG00000152495
0.7711	4.664	MED11	ENSG00000161920	ENSG00000161920
0.7711	4.664	NOTCH3	ENSG00000074181	ENSG00000074181
-0.7711	4.455	SNX11	ENSG00000002919	ENSG00000002919
0.7707	3.76	RND1	ENSG00000172602	ENSG00000172602
0.7703	5.464	MALT1	ENSG00000172175	ENSG00000172175
0.77	6.289	CTPS1	ENSG00000171793	ENSG00000171793
0.7698	5.014	PNKD	ENSG00000127838	ENSG00000127838
-0.7697	3.152	CCDC89	ENSG00000179071	ENSG00000179071
-0.7697	4.737	GARNL3	ENSG00000136895	ENSG00000136895
0.7696	7.549	ABR	ENSG00000159842	ENSG00000159842
-0.7689	5.687	SCCPDH	ENSG00000143653	ENSG00000143653
-0.7684	3.492	KDM8	ENSG00000155666	ENSG00000155666
-0.7676	7.204	KLF6	ENSG00000067082	ENSG00000067082
-0.7675	3.767	PSTK	ENSG00000179988	ENSG00000179988
0.7671	5.245	ZNF354C	ENSG00000177932	ENSG00000177932
0.7671	5.245	ARNT2	ENSG00000172379	ENSG00000172379
-0.7667	8.621	STMN3	ENSG00000197457	ENSG00000197457
0.7655	7.44	SRRM4	ENSG00000139767	ENSG00000139767
0.765	3.121	PJVK	ENSG00000204311	ENSG00000204311
0.765	3.607	NUDT8	ENSG00000167799	ENSG00000167799
0.765	3.121	SEPTIN12	ENSG00000140623	ENSG00000140623
0.765	3.121	GLRA4	ENSG00000188828	ENSG00000188828
0.765	5.844	PMVK	ENSG00000163344	ENSG00000163344
0.765	2.384	CYP27A1	ENSG00000135929	ENSG00000135929
0.765	2.384	INHA	ENSG00000123999	ENSG00000123999
0.765	4.5	TMEM158	ENSG00000249992	ENSG00000249992
0.765	2.384	TIGD4	ENSG00000169989	ENSG00000169989
0.765	2.384	ARSK	ENSG00000164291	ENSG00000164291
0.765	2.384	NRG2	ENSG00000158458	ENSG00000158458
0.765	2.384	RBP5	ENSG00000139194	ENSG00000139194
0.765	2.384	PPP4R4	ENSG00000119698	ENSG00000119698
0.765	5.192	CIB2	ENSG00000136425	ENSG00000136425
0.765	2.384	FAAP24	ENSG00000131944	ENSG00000131944
0.765	2.384	RPA4	ENSG00000204086	ENSG00000204086
-0.7647	7.004	PTPRO	ENSG00000151490	ENSG00000151490
[truncated: 16,076 more rows]
